# Supplementary material for: Exploring the Anti-Leukemic Effect of the Synthetic Retinoid ST1926 on Malignant T Cells: A Comprehensive Proteomics Approach
Source: Int J Mol Sci. 2025 May 13;26(10):4651. doi: 10.3390/ijms26104651 (PMC12111145; doi:10.3390/ijms26104651)
Supplement: Supplementary file 1 [file ijms-26-04651-s001.zip]

Archive with 6 entries (6 files):
- Supplementary Information_IJMS.pdf
- Supplementary Table S1_IJMS.xlsx
- Supplementary Table S2_IJMS.xlsx
- Supplementary Table S3_IJMS.xlsx
- Supplementary Table S4_IJMS.xlsx
- Supplementary Table S5_IJMS.xlsx
