# Supplementary material for: Exploring the Anti-Leukemic Effect of the Synthetic Retinoid ST1926 on Malignant T Cells: A Comprehensive Proteomics Approach
Source: Int J Mol Sci. 2025 May 13;26(10):4651. doi: 10.3390/ijms26104651 (PMC12111145; doi:10.3390/ijms26104651)
Supplement: Supplementary file 1 [file ijms-26-04651-s001.zip › Supplementary Table S1_IJMS.xlsx]

## Sheet: HuT-102
Table S1. The list of quantified proteins in ATL (HuT-102) and T-ALL (MOLT-4) malignant T cells after treatment with ST1926 at different time points (2, 12, and 24 hours), along with the protein IDs, protein names, and gene IDs.
HuT-102
Protein IDs: 2291			No treatment (Control)			ST1926- 2h (Treatment-2h)			ST1926- 12h (Treatment-12h)			ST1926- 24h (Treatment-24h)
Protein IDs	Protein Names	Gene IDs	A	E	I	B	F	J	C	G	K	D	H	L
Q9NZJ9	Diphosphoinositol polyphosphate phosphohydrolase 2 (DIPP-2) (EC 3.6.1.52) (Diadenosine 5',5'''-P1,P6-hexaphosphate hydrolase 2) (Nucleoside diphosphate-linked moiety X motif 4) (Nudix motif 4)	NUDT4 DIPP2 KIAA0487 HDCMB47P	18.1455	21.4262	20.1482	18.8436	21.2716	20.9116	18.4278	20.5107	20.9251	20.4078	20.5456	20.8793
P0DPI2	Glutamine amidotransferase-like class 1 domain-containing protein 3, mitochondrial	GATD3 C21orf33 GATD3A	22.8032	22.8514	23.2109	23.2716	23.2881	23.3131	23.3867	23.2646	22.9908	23.5507	23.2717	23.3429
A0AVT1	Ubiquitin-like modifier-activating enzyme 6 (Ubiquitin-activating enzyme 6) (EC 6.2.1.45) (Monocyte protein 4) (MOP-4) (Ubiquitin-activating enzyme E1-like protein 2) (E1-L2)	UBA6 MOP4 UBE1L2	23.0501	23.0314	22.4452	23.1622	23.3192	23.4	23.0755	23.2483	23.3335	23.4828	23.7131	23.1993
A0FGR8	Extended synaptotagmin-2 (E-Syt2) (Chr2Syt)	ESYT2 FAM62B KIAA1228	20.8745	20.3165	19.445	20.9732	19.422	19.1562	20.7256	19.9113	21.1842	20.8207	21.308	21.0599
A1L0T0	2-hydroxyacyl-CoA lyase 2 (EC 4.1.2.-) (Acetolactate synthase-like protein) (IlvB-like protein)	ILVBL AHAS HACL2	20.1243	19.658	20.7058	20.1928	20.5768	20.2011	19.9532	20.4515	20.549	20.9723	20.6227	20.0158
A3KN83	Protein strawberry notch homolog 1 (Monocyte protein 3) (MOP-3)	SBNO1 MOP3	19.7875	19.0555	19.9591	19.1106	18.7687	18.7236	18.5856	18.5279	19.525	18.8552	18.8423	19.6924
A5YKK6	CCR4-NOT transcription complex subunit 1 (CCR4-associated factor 1) (Negative regulator of transcription subunit 1 homolog) (NOT1H) (hNOT1)	CNOT1 CDC39 KIAA1007 NOT1 AD-005	22.0235	22.6251	19.1024	22.247	22.5911	22.3827	22.36	22.3643	21.788	22.3417	22.7522	22.4036
A6NDG6	Glycerol-3-phosphate phosphatase (G3PP) (EC 3.1.3.21) (Aspartate-based ubiquitous Mg(2+)-dependent phosphatase) (AUM) (EC 3.1.3.48) (Phosphoglycolate phosphatase) (PGP)	PGP	21.2898	21.5015	21.2201	21.665	21.3464	21.2812	21.4913	21.5981	21.4381	21.5218	21.5557	21.7786
A6NDU8	RAB7A-interacting MON1-CCZ1 complex subunit 1 (UPF0600 protein C5orf51)	RIMOC1 C5orf51	20.1891	20.5185	20.4517	18.2912	20.6265	20.2343	20.4721	20.383	20.2705	20.2624	19.9289	20.1616
A6NHQ2	rRNA/tRNA 2'-O-methyltransferase fibrillarin-like protein 1 (EC 2.1.1.-) (Protein-glutamine methyltransferase)	FBLL1	23.8594	23.895	22.9222	23.6254	23.3166	23.9529	23.7728	23.5694	23.8343	23.8522	23.8381	24.0464
A6NKT7	RanBP2-like and GRIP domain-containing protein 3	RGPD3 RGP3	21.6476	21.5079	19.3171	21.4205	21.5625	21.3642	21.8264	22.0842	22.276	19.1634	18.8973	20.048
P62308	Small nuclear ribonucleoprotein G (snRNP-G) (Sm protein G) (Sm-G) (SmG)	SNRPG PBSCG	23.9582	23.597	24.9861	24.2621	23.8116	24.3788	24.0684	24.0727	21.5231	24.7152	24.1128	24.054
A8MXV4	Acyl-coenzyme A diphosphatase NUDT19 (EC 3.6.1.-) (EC 3.6.1.77) (Nucleoside diphosphate-linked moiety X motif 19) (Nudix motif 19)	NUDT19	20.6852	20.4023	19.9054	20.6524	20.3736	19.3343	18.984	20.3193	20.3579	20.9128	20.4926	20.6277
B0I1T2	Unconventional myosin-Ig [Cleaved into: Minor histocompatibility antigen HA-2 (mHag HA-2)]	MYO1G HA2	23.225	23.107	21.7584	24.1603	23.5663	23.5571	23.7758	23.8205	24.1864	24.5912	23.6195	23.8813
Q99613	Eukaryotic translation initiation factor 3 subunit C (eIF3c) (Eukaryotic translation initiation factor 3 subunit 8) (eIF3 p110)	EIF3C EIF3S8	25.0092	25.1909	24.3945	24.9397	24.8661	25.0079	25.0487	24.869	25.1249	25.1259	24.8512	24.9299
E9PAV3	Nascent polypeptide-associated complex subunit alpha, muscle-specific form (Alpha-NAC, muscle-specific form) (skNAC)	NACA	26.8214	27.2102	28.4988	27.1877	27.2356	27.893	26.6972	26.9563	26.9898	26.7419	26.6926	26.8711
O00116	Alkyldihydroxyacetonephosphate synthase, peroxisomal (Alkyl-DHAP synthase) (EC 2.5.1.26) (Aging-associated gene 5 protein) (Alkylglycerone-phosphate synthase)	AGPS AAG5	23.6595	23.9689	23.2108	23.5587	23.2757	23.7044	23.6371	23.765	23.8474	23.7951	23.7809	23.8433
O00139	Kinesin-like protein KIF2A (Kinesin-2) (hK2)	KIF2A KIF2 KNS2	21.2269	21.8031	20.9261	21.1476	21.0846	21.0496	21.977	21.1845	21.2088	21.1358	20.9139	21.444
O00148	ATP-dependent RNA helicase DDX39A (EC 3.6.4.13) (DEAD box protein 39) (Nuclear RNA helicase URH49)	DDX39A DDX39	25.7404	25.57	24.3369	25.4927	25.2554	24.9326	25.4536	25.3409	25.0797	25.4153	25.1977	25.242
O00154	Cytosolic acyl coenzyme A thioester hydrolase (EC 3.1.2.2) (Acyl-CoA thioesterase 7) (Brain acyl-CoA hydrolase) (BACH) (hBACH) (CTE-IIa) (CTE-II) (Long chain acyl-CoA thioester hydrolase)	ACOT7 BACH	25.3124	25.1883	24.5701	25.4725	25.027	24.2678	25.0843	25.1262	24.7752	25.1748	24.8691	24.7879
O00170	AH receptor-interacting protein (AIP) (Aryl-hydrocarbon receptor-interacting protein) (HBV X-associated protein 2) (XAP-2) (Immunophilin homolog ARA9)	AIP XAP2	22.761	22.9996	23.5062	22.9028	23.1402	23.3262	22.7849	22.6085	22.6104	22.8897	22.6219	23.0302
O00193	Small acidic protein	SMAP C11orf58	23.7607	23.9449	25.0282	23.7458	23.9901	24.2739	23.4104	23.7377	23.9601	23.7512	24.1202	24.1992
O00203	AP-3 complex subunit beta-1 (Adaptor protein complex AP-3 subunit beta-1) (Adaptor-related protein complex 3 subunit beta-1) (Beta-3A-adaptin) (Clathrin assembly protein complex 3 beta-1 large chain)	AP3B1 ADTB3A	22.9425	23.2182	21.9534	23.0164	22.9917	22.7966	23.3066	23.0761	23.3851	22.9597	22.9354	23.5703
O00217	NADH dehydrogenase [ubiquinone] iron-sulfur protein 8, mitochondrial (EC 7.1.1.2) (Complex I-23kD) (CI-23kD) (NADH-ubiquinone oxidoreductase 23 kDa subunit) (TYKY subunit)	NDUFS8	22.332	21.9391	23.2614	22.3125	22.173	22.782	22.1616	22.5081	22.6876	22.2865	22.4955	22.2167
O00231	26S proteasome non-ATPase regulatory subunit 11 (26S proteasome regulatory subunit RPN6) (26S proteasome regulatory subunit S9) (26S proteasome regulatory subunit p44.5)	PSMD11	25.1582	25.4502	26.0802	25.3694	25.6869	25.8334	25.4074	25.4389	25.4315	25.5799	25.4917	25.247
O00232	26S proteasome non-ATPase regulatory subunit 12 (26S proteasome regulatory subunit RPN5) (26S proteasome regulatory subunit p55)	PSMD12	24.7026	24.9353	24.6365	24.8243	24.7282	25.0503	25.0073	24.6057	24.9978	24.8135	24.9261	24.9576
O00233	26S proteasome non-ATPase regulatory subunit 9 (26S proteasome regulatory subunit p27)	PSMD9	22.1437	23.0531	23.7748	22.7033	22.4002	23.1819	22.1412	22.2945	22.3738	22.1898	22.1386	23.3059
O00264	Membrane-associated progesterone receptor component 1 (mPR) (Dap1) (IZA)	PGRMC1 HPR6.6 PGRMC	23.5323	23.7509	24.5971	23.557	23.6853	24.5046	23.5493	23.7023	23.5107	23.7809	23.6754	23.8361
O00267	Transcription elongation factor SPT5 (hSPT5) (DRB sensitivity-inducing factor 160 kDa subunit) (DSIF p160) (DRB sensitivity-inducing factor large subunit) (DSIF large subunit) (Tat-cotransactivator 1 protein) (Tat-CT1 protein)	SUPT5H SPT5 SPT5H	22.0635	22.4259	22.9129	22.1116	21.8758	22.4861	21.854	22.6528	22.2816	22.4461	22.3637	22.5787
O00268	Transcription initiation factor TFIID subunit 4 (RNA polymerase II TBP-associated factor subunit C) (TBP-associated factor 4) (Transcription initiation factor TFIID 130 kDa subunit) (TAF(II)130) (TAFII-130) (TAFII130) (Transcription initiation factor TFIID 135 kDa subunit) (TAF(II)135) (TAFII-135) (TAFII135)	TAF4 TAF2C TAF2C1 TAF4A TAFII130 TAFII135	18.7049	18.8412	18.9576	18.5898	18.4429	18.895	18.8338	18.5515	18.7251	18.625	18.2974	18.4901
O00273	DNA fragmentation factor subunit alpha (DNA fragmentation factor 45 kDa subunit) (DFF-45) (Inhibitor of CAD) (ICAD)	DFFA DFF1 DFF45 H13	22.472	22.6043	24.0936	22.7143	23.1126	22.6045	22.7686	23.0615	22.9007	22.7878	22.2662	22.1506
O00299	Chloride intracellular channel protein 1 (Chloride channel ABP) (Glutaredoxin-like oxidoreductase CLIC1) (EC 1.8.-.-) (Glutathione-dependent dehydroascorbate reductase CLIC1) (EC 1.8.5.1) (Nuclear chloride ion channel 27) (NCC27) (Regulatory nuclear chloride ion channel protein) (hRNCC)	CLIC1 G6 NCC27	26.6162	26.9259	26.6882	26.8092	27.0091	27.0167	26.8979	27.0842	27.0607	26.9721	27.1275	27.1465
O00303	Eukaryotic translation initiation factor 3 subunit F (eIF3f) (Deubiquitinating enzyme eIF3f) (EC 3.4.19.12) (Eukaryotic translation initiation factor 3 subunit 5) (eIF-3-epsilon) (eIF3 p47)	EIF3F EIF3S5	24.9274	24.7087	23.8356	24.8025	24.9743	23.9289	24.9226	24.7921	24.7478	24.44	24.6366	24.4078
O00410	Importin-5 (Imp5) (Importin subunit beta-3) (Karyopherin beta-3) (Ran-binding protein 5) (RanBP5)	IPO5 KPNB3 RANBP5	26.3608	26.2815	25.883	26.3658	26.4766	26.0958	26.2297	26.3011	26.2575	26.3502	26.377	25.9148
O00425	Insulin-like growth factor 2 mRNA-binding protein 3 (IGF2 mRNA-binding protein 3) (IMP-3) (IGF-II mRNA-binding protein 3) (KH domain-containing protein overexpressed in cancer) (hKOC) (VICKZ family member 3)	IGF2BP3 IMP3 KOC1 VICKZ3	22.1538	22.1533	21.7547	22.2242	22.1567	22.7683	22.2978	22.3892	22.3643	22.0995	21.9848	22.3047
O00429	Dynamin-1-like protein (EC 3.6.5.5) (Dnm1p/Vps1p-like protein) (DVLP) (Dynamin family member proline-rich carboxyl-terminal domain less) (Dymple) (Dynamin-like protein) (Dynamin-like protein 4) (Dynamin-like protein IV) (HdynIV) (Dynamin-related protein 1)	DNM1L DLP1 DRP1	25.2728	25.513	24.869	25.3899	25.3056	25.0944	25.6215	25.6614	25.4316	25.4103	25.7434	25.3303
O00442	RNA 3'-terminal phosphate cyclase (RNA cyclase) (RNA-3'-phosphate cyclase) (EC 6.5.1.4) (RNA terminal phosphate cyclase domain-containing protein 1) (RTC domain-containing protein 1)	RTCA RPC RPC1 RTC1 RTCD1	20.7522	19.5786	18.4692	21.1395	21.0878	19.7294	21.178	21.4247	21.6453	21.3901	21.1923	21.4952
O00483	Cytochrome c oxidase subunit NDUFA4 (Complex I-MLRQ) (CI-MLRQ) (NADH-ubiquinone oxidoreductase MLRQ subunit)	NDUFA4	23.8168	23.5436	23.0796	23.888	23.139	22.9366	23.7736	23.4628	23.7762	18.5711	23.2847	23.3676
O00487	26S proteasome non-ATPase regulatory subunit 14 (EC 3.4.19.-) (26S proteasome regulatory subunit RPN11) (26S proteasome-associated PAD1 homolog 1)	PSMD14 POH1	23.56	23.4395	22.3242	23.301	23.3199	22.9144	23.7547	23.0997	23.0864	23.5971	23.9109	23.378
O00505	Importin subunit alpha-4 (Importin alpha Q2) (Qip2) (Karyopherin subunit alpha-3) (SRP1-gamma)	KPNA3 QIP2	22.1463	21.9639	22.0054	22.8112	22.1371	21.9691	21.8917	22.6495	21.7493	22.4606	22.073	21.7203
O00541	Pescadillo homolog	PES1	22.5951	22.2059	21.9286	22.4149	22.263	22.5088	22.5096	22.3632	22.9328	22.3009	22.3992	22.7603
O00566	U3 small nucleolar ribonucleoprotein protein MPP10 (M phase phosphoprotein 10)	MPHOSPH10 MPP10	21.7951	21.2016	23.041	21.8072	21.7278	22.2766	21.4894	21.3301	21.0395	21.4631	21.3863	21.5401
O00567	Nucleolar protein 56 (Nucleolar protein 5A)	NOP56 NOL5A	25.2806	25.5008	24.3753	25.0552	24.7257	25.3237	25.4811	25.1108	25.5634	25.251	25.3505	25.5751
O00571	ATP-dependent RNA helicase DDX3X (EC 3.6.4.13) (CAP-Rf) (DEAD box protein 3, X-chromosomal) (DEAD box, X isoform) (DBX) (Helicase-like protein 2) (HLP2)	DDX3X DBX DDX3	26.225	25.9333	24.5194	25.9132	25.9168	25.2752	25.4898	25.4979	25.8889	25.6218	25.5348	25.0525
O00584	Ribonuclease T2 (EC 4.6.1.19) (Ribonuclease 6)	RNASET2 RNASE6PL	19.7904	20.3277	20.433	20.0858	20.6239	20.5692	20.027	20.4948	18.9437	20.0292	20.503	20.5476
O00625	Pirin (EC 1.13.11.24) (Probable quercetin 2,3-dioxygenase PIR) (Probable quercetinase)	PIR	20.1002	19.9948	20.2578	20.171	20.3732	19.9162	19.6754	20.1197	19.9277	19.9232	20.1246	19.7975
O00629	Importin subunit alpha-3 (Importin alpha Q1) (Qip1) (Karyopherin subunit alpha-4)	KPNA4 QIP1	22.1392	21.6826	22.1893	22.5783	22.1532	21.5675	21.9857	21.9021	21.6812	21.8825	22.366	22.1722
O00743	Serine/threonine-protein phosphatase 6 catalytic subunit (PP6C) (EC 3.1.3.16) [Cleaved into: Serine/threonine-protein phosphatase 6 catalytic subunit, N-terminally processed]	PPP6C PPP6	22.3219	22.2363	22.1308	22.4656	22.2952	21.8079	21.6739	22.4602	22.2979	22.2312	22.3848	22.0652
O00762	Ubiquitin-conjugating enzyme E2 C (EC 2.3.2.23) ((E3-independent) E2 ubiquitin-conjugating enzyme C) (EC 2.3.2.24) (E2 ubiquitin-conjugating enzyme C) (UbcH10) (Ubiquitin carrier protein C) (Ubiquitin-protein ligase C)	UBE2C UBCH10	22.2401	22.7408	24.2069	22.4453	22.5984	23.5398	21.1149	19.3301	19.2181	20.989	18.1058	19.0523
O00764	Pyridoxal kinase (EC 2.7.1.35) (Pyridoxine kinase)	PDXK C21orf124 C21orf97 PKH PNK PRED79	21.5739	21.4294	21.8169	21.7203	21.8988	21.899	21.7065	21.4835	21.9063	21.9922	21.8324	21.4278
O14513	Nck-associated protein 5 (NAP-5) (Peripheral clock protein)	NCKAP5 ERIH NAP5	23.6182	24.0228	24.7401	24.1401	24.3983	24.2023	23.2147	24.3563	23.9085	24.4616	24.0976	19.1349
O14579	Coatomer subunit epsilon (Epsilon-coat protein) (Epsilon-COP)	COPE	23.9091	23.5947	24.2814	24.185	24.3701	23.8289	24.0872	23.8332	23.9501	24.6618	24.5234	23.2522
O14602	Eukaryotic translation initiation factor 1A, Y-chromosomal (eIF-1A Y isoform) (eIF1A Y isoform) (Eukaryotic translation initiation factor 4C) (eIF-4C)	EIF1AY	23.4382	23.4493	24.021	23.4438	23.3359	23.7743	23.2185	23.389	23.5861	23.2784	23.0634	23.4864
O14617	AP-3 complex subunit delta-1 (AP-3 complex subunit delta) (Adaptor-related protein complex 3 subunit delta-1) (Delta-adaptin)	AP3D1 PRO0039	22.4978	22.3431	21.9676	22.0249	21.3529	22.1557	22.6139	22.5257	22.1484	22.5609	22.6559	22.6769
O14737	Programmed cell death protein 5 (TF-1 cell apoptosis-related protein 19) (Protein TFAR19)	PDCD5 TFAR19	23.8474	24.3961	25.2094	23.9076	23.9654	24.7193	23.9507	24.4025	23.5512	24.0218	24.4715	23.8076
O14744	Protein arginine N-methyltransferase 5 (PRMT5) (EC 2.1.1.320) (72 kDa ICln-binding protein) (Histone-arginine N-methyltransferase PRMT5) (Jak-binding protein 1) (Shk1 kinase-binding protein 1 homolog) (SKB1 homolog) (SKB1Hs) [Cleaved into: Protein arginine N-methyltransferase 5, N-terminally processed]	PRMT5 HRMT1L5 IBP72 JBP1 SKB1	24.4069	24.6145	24.512	24.3462	24.0704	24.1831	24.289	24.4523	24.189	24.1842	24.4812	24.4827
O14745	Na(+)/H(+) exchange regulatory cofactor NHE-RF1 (NHERF-1) (Ezrin-radixin-moesin-binding phosphoprotein 50) (EBP50) (Regulatory cofactor of Na(+)/H(+) exchanger) (Sodium-hydrogen exchanger regulatory factor 1) (Solute carrier family 9 isoform A3 regulatory factor 1)	NHERF1 NHERF SLC9A3R1	23.4793	23.7373	24.9222	23.3088	23.4212	24.4754	23.4165	23.4279	23.8035	23.3276	23.0942	23.8396
O14773	Tripeptidyl-peptidase 1 (TPP-1) (EC 3.4.14.9) (Cell growth-inhibiting gene 1 protein) (Lysosomal pepstatin-insensitive protease) (LPIC) (Tripeptidyl aminopeptidase) (Tripeptidyl-peptidase I) (TPP-I)	TPP1 CLN2 GIG1 UNQ267/PRO304	20.5474	20.3026	20.0251	20.584	20.5175	19.9409	20.5377	20.3604	20.544	20.5724	20.4556	20.6006
O14776	Transcription elongation regulator 1 (TATA box-binding protein-associated factor 2S) (Transcription factor CA150)	TCERG1 CA150 TAF2S	23.5426	23.4031	23.806	23.024	23.388	23.5198	23.4241	23.2463	23.0574	23.1435	23.1538	23.478
O14787	Transportin-2 (Karyopherin beta-2b)	TNPO2	20.3915	21.1505	20.6055	20.4879	20.2591	19.912	20.392	20.5053	20.6123	20.1663	20.5433	20.485
O14818	Proteasome subunit alpha type-7 (Proteasome subunit RC6-1) (Proteasome subunit XAPC7) (Proteasome subunit alpha-4) (alpha-4)	PSMA7 HSPC	26.0313	26.1893	27.3588	26.1262	26.3656	26.5413	26.2661	26.2256	26.2244	26.1552	26.1383	26.2426
O14828	Secretory carrier-associated membrane protein 3 (Secretory carrier membrane protein 3)	SCAMP3 C1orf3 PROPIN1	22.6051	22.1357	21.9681	21.8919	21.83	22.1949	22.1656	21.9015	22.3521	22.0787	21.8094	22.3444
O14880	Glutathione S-transferase 3, mitochondrial (GST-3) (EC 2.5.1.-) (Glutathione peroxidase MGST3) (EC 1.11.1.-) (LTC4 synthase MGST3) (EC 4.4.1.20)	MGST3	21.1136	20.2256	19.8834	21.1074	20.4563	20.4317	21.0164	20.0092	19.9628	20.7402	20.2986	18.6043
O14925	Mitochondrial import inner membrane translocase subunit Tim23	TIMM23 TIM23	22.1033	22.2199	21.5348	22.1683	21.8903	21.954	21.9306	21.7954	21.9281	21.431	21.3123	21.4285
O14929	Histone acetyltransferase type B catalytic subunit (EC 2.3.1.48) (Histone acetyltransferase 1)	HAT1 KAT1	24.599	25.0168	24.5177	24.679	24.9188	24.8426	24.392	25.0792	24.7551	24.7299	24.6082	24.5943
O14933	Ubiquitin/ISG15-conjugating enzyme E2 L6 (EC 2.3.2.23) (E2 ubiquitin-conjugating enzyme L6) (Retinoic acid-induced gene B protein) (RIG-B) (UbcH8) (Ubiquitin carrier protein L6) (Ubiquitin-protein ligase L6)	UBE2L6 UBCH8	18.5963	19.3766	20.7181	19.7875	19.6575	19.7183	19.2545	20.0257	19.3527	19.5866	19.3301	18.7085
O14936	Peripheral plasma membrane protein CASK (hCASK) (EC 2.7.11.1) (Calcium/calmodulin-dependent serine protein kinase) (Protein lin-2 homolog)	CASK LIN2	23.089	22.5527	23.4603	22.4858	22.8583	22.5265	18.052	18.5749	22.9848	22.1309	22.8102	22.7055
P19105	Myosin regulatory light chain 12A (Epididymis secretory protein Li 24) (HEL-S-24) (MLC-2B) (Myosin RLC) (Myosin regulatory light chain 2, nonsarcomeric) (Myosin regulatory light chain MRLC3)	MYL12A MLCB MRLC3 RLC	25.4878	25.4487	26.2843	25.7173	25.6036	25.8623	25.6348	25.5256	25.2891	25.7059	25.5106	25.6849
O14974	Protein phosphatase 1 regulatory subunit 12A (Myosin phosphatase-targeting subunit 1) (Myosin phosphatase target subunit 1) (Protein phosphatase myosin-binding subunit)	PPP1R12A MBS MYPT1	22.3396	21.7645	22.6307	22.2315	22.502	21.4211	21.6889	21.8346	21.8224	21.8793	22.6446	21.528
O14976	Cyclin-G-associated kinase (EC 2.7.11.1) (DnaJ homolog subfamily C member 26)	GAK DNAJC26	20.8515	21.4645	19.7268	21.1765	21.1705	20.9578	21.8723	21.4007	21.3771	20.8493	21.4332	21.5376
O14979	Heterogeneous nuclear ribonucleoprotein D-like (hnRNP D-like) (hnRNP DL) (AU-rich element RNA-binding factor) (JKT41-binding protein) (Protein laAUF1)	HNRNPDL HNRPDL JKTBP	26.1105	26.1112	26.8949	26.0402	26.2179	26.3745	25.9479	25.9746	26.0833	26.0169	26.0257	25.9727
O14980	Exportin-1 (Exp1) (Chromosome region maintenance 1 protein homolog)	XPO1 CRM1	25.9017	25.6654	24.4038	25.9236	25.6627	24.8197	25.8257	25.7424	25.5324	26.0779	25.9243	25.3504
O14981	TATA-binding protein-associated factor 172 (EC 3.6.4.-) (ATP-dependent helicase BTAF1) (B-TFIID transcription factor-associated 170 kDa subunit) (TAF(II)170) (TBP-associated factor 172) (TAF-172)	BTAF1 TAF172	20.8533	20.6436	20.0645	20.82	20.4492	20.1283	20.9756	20.6018	20.7729	19.8353	20.3762	20.425
O15042	U2 snRNP-associated SURP motif-containing protein (140 kDa Ser/Arg-rich domain protein) (U2-associated protein SR140)	U2SURP KIAA0332 SR140	23.9261	24.2367	23.7199	24.102	23.8576	23.7968	24.2565	24.2958	24.3594	24.2304	23.9722	24.3403
O15067	Phosphoribosylformylglycinamidine synthase (FGAM synthase) (FGAMS) (EC 6.3.5.3) (Formylglycinamide ribonucleotide amidotransferase) (FGAR amidotransferase) (FGAR-AT) (Formylglycinamide ribotide amidotransferase) (Phosphoribosylformylglycineamide amidotransferase)	PFAS KIAA0361	24.2498	24.5735	23.8596	24.18	24.1559	24.2855	24.2143	24.4062	24.5647	24.4558	24.4694	24.3504
O15126	Secretory carrier-associated membrane protein 1 (Secretory carrier membrane protein 1)	SCAMP1 SCAMP	21.2449	21.2736	21.8062	21.3515	21.233	21.5355	21.2215	21.958	21.7111	21.5053	19.8523	21.5119
O15143	Actin-related protein 2/3 complex subunit 1B (Arp2/3 complex 41 kDa subunit) (p41-ARC)	ARPC1B ARC41	24.207	24.0037	23.2363	23.5287	23.9286	22.9438	23.8805	23.7195	23.9593	23.7951	23.6021	23.7882
O15144	Actin-related protein 2/3 complex subunit 2 (Arp2/3 complex 34 kDa subunit) (p34-ARC)	ARPC2 ARC34 PRO2446	24.2931	23.5226	19.2639	23.0795	23.7339	22.7168	23.4002	23.0121	22.7841	23.3676	23.5442	22.9817
O15145	Actin-related protein 2/3 complex subunit 3 (Arp2/3 complex 21 kDa subunit) (p21-ARC)	ARPC3 ARC21	22.7286	22.3857	22.2953	22.3424	22.4254	22.3798	22.3327	22.3157	22.5584	22.2034	22.7247	22.6946
O15160	DNA-directed RNA polymerases I and III subunit RPAC1 (DNA-directed RNA polymerase I subunit C) (RNA polymerases I and III subunit AC1) (AC40) (DNA-directed RNA polymerases I and III 40 kDa polypeptide) (RPA40) (RPA39) (RPC40)	POLR1C POLR1E	22.9173	23.2799	21.6148	23.2414	23.122	22.7511	23.1508	22.7464	22.837	22.8539	22.7409	22.8085
O15173	Membrane-associated progesterone receptor component 2 (Progesterone membrane-binding protein) (Steroid receptor protein DG6)	PGRMC2 DG6 PMBP	20.3261	21.1121	21.6045	21.1085	20.4534	21.2333	21.4361	21.3602	21.7219	21.185	21.5637	21.6303
O15212	Prefoldin subunit 6 (Protein Ke2)	PFDN6 HKE2 PFD6	23.171	23.1883	24.3842	23.0955	23.3979	24.1268	23.4473	22.9577	23.4109	23.1947	23.3851	23.3533
O15213	WD repeat-containing protein 46 (WD repeat-containing protein BING4)	WDR46 BING4 C6orf11 FP221	21.4397	21.2975	21.5805	21.0806	20.7445	21.3489	21.0468	20.6448	21.4954	20.8811	20.7418	20.936
O15247	Chloride intracellular channel protein 2 (Glutaredoxin-like oxidoreductase CLIC2) (EC 1.8.-.-) (Glutaredoxin-like peroxidase CLIC2) (EC 1.11.1.-) (XAP121)	CLIC2	20.1451	19.4435	20.1762	20.243	20.5231	20.0883	20.0916	20.3781	20.2005	20.4666	20.6167	20.126
O15254	Peroxisomal acyl-coenzyme A oxidase 3 (EC 1.3.3.6) (Branched-chain acyl-CoA oxidase) (BRCACox) (Pristanoyl-CoA oxidase)	ACOX3 BRCOX PRCOX	21.1928	21.0059	19.2996	21.0384	21.0791	19.7287	21.0826	20.9569	19.4368	21.1008	20.8528	21.3227
O15260	Surfeit locus protein 4	SURF4 SURF-4	23.6281	23.2435	22.7892	23.6502	23.5995	23.3491	23.6949	23.5637	23.0881	24.1964	23.4914	23.2166
O15270	Serine palmitoyltransferase 2 (EC 2.3.1.50) (Long chain base biosynthesis protein 2) (LCB 2) (Long chain base biosynthesis protein 2a) (LCB2a) (Serine-palmitoyl-CoA transferase 2) (SPT 2)	SPTLC2 KIAA0526 LCB2	21.6163	21.4117	20.6427	21.0225	20.9889	21.004	21.0902	20.966	20.9591	21.0169	21.0046	21.1133
O15305	Phosphomannomutase 2 (PMM 2) (EC 5.4.2.8)	PMM2	21.0696	21.7844	21.3526	21.5275	22.0147	22.1274	21.6536	21.867	22.3714	21.6	21.9676	22.1871
O15347	High mobility group protein B3 (High mobility group protein 2a) (HMG-2a) (High mobility group protein 4) (HMG-4)	HMGB3 HMG2A HMG4	23.3918	23.7031	24.2512	23.3848	23.8409	23.1386	23.482	23.3886	22.7437	23.498	23.5884	22.9354
O15355	Protein phosphatase 1G (EC 3.1.3.16) (Protein phosphatase 1C) (Protein phosphatase 2C isoform gamma) (PP2C-gamma) (Protein phosphatase magnesium-dependent 1 gamma)	PPM1G PPM1C	24.8565	24.6105	25.4864	24.9615	25.2173	25.4775	24.9416	24.8667	25.285	25.0816	25.277	25.1526
O15371	Eukaryotic translation initiation factor 3 subunit D (eIF3d) (Eukaryotic translation initiation factor 3 subunit 7) (eIF-3-zeta) (eIF3 p66)	EIF3D EIF3S7	24.7476	24.8229	23.9581	24.9524	24.642	24.2862	24.6689	24.8075	24.6347	24.4311	24.5955	24.6722
O15372	Eukaryotic translation initiation factor 3 subunit H (eIF3h) (Eukaryotic translation initiation factor 3 subunit 3) (eIF-3-gamma) (eIF3 p40 subunit)	EIF3H EIF3S3	23.1716	22.4775	22.6821	22.573	23.1064	22.2574	23.3134	22.7461	22.0287	22.1386	22.3072	22.4308
O15397	Importin-8 (Imp8) (Ran-binding protein 8) (RanBP8)	IPO8 RANBP8	21.1363	21.059	18.732	20.9252	20.4892	19.4669	19.454	21.1817	20.636	20.9876	21.549	20.8522
O15400	Syntaxin-7	STX7	21.4222	21.6085	21.8839	20.8717	22.3731	21.5052	20.698	21.9838	21.9111	21.0011	22.7572	20.863
O15446	DNA-directed RNA polymerase I subunit RPA34 (A34.5) (Antisense to ERCC-1 protein) (ASE-1) (CD3-epsilon-associated protein) (CD3E-associated protein) (DNA-directed RNA polymerase I subunit G) (RNA polymerase I-associated factor PAF49)	POLR1G ASE1 CAST CD3EAP PAF49	22.8222	22.7809	24.1701	22.5003	22.6675	23.5373	22.4807	22.6565	22.8077	22.4064	22.7638	22.9206
O15511	Actin-related protein 2/3 complex subunit 5 (Arp2/3 complex 16 kDa subunit) (p16-ARC)	ARPC5 ARC16	22.5986	22.9051	23.6168	22.898	23.2526	23.2634	22.5664	23.0916	23.0549	22.5719	23.0099	22.4839
O15514	DNA-directed RNA polymerase II subunit RPB4 (RNA polymerase II subunit B4) (DNA-directed RNA polymerase II subunit D) (RNA polymerase II 16 kDa subunit) (RPB16)	POLR2D	21.7076	21.9273	23.1984	21.619	21.8134	22.1732	22.0704	22.2004	21.7179	21.4056	21.3712	21.889
O15533	Tapasin (TPN) (TPSN) (NGS-17) (TAP-associated protein) (TAP-binding protein)	TAPBP NGS17 TAPA	21.9485	22.4943	22.2567	22.4286	22.3293	22.5878	22.1573	22.6502	22.7702	22.4783	22.541	22.4464
O43143	ATP-dependent RNA helicase DHX15 (EC 3.6.4.13) (ATP-dependent RNA helicase #46) (DEAH box protein 15) (Splicing factor Prp43) (hPrp43)	DHX15 DBP1 DDX15	25.3464	25.0761	23.9432	25.0748	24.7982	23.9692	25.2452	25.1897	24.9606	25.0306	24.9986	25.2939
O43148	mRNA cap guanine-N7 methyltransferase (EC 2.1.1.56) (RG7MT1) (mRNA (guanine-N(7))-methyltransferase) (mRNA cap methyltransferase) (hCMT1) (hMet) (hcm1p)	RNMT KIAA0398	21.9188	21.5244	21.5198	21.5823	22.053	20.7007	22.0668	21.7792	21.6518	21.9521	21.8072	21.6889
O43169	Cytochrome b5 type B (Cytochrome b5 outer mitochondrial membrane isoform)	CYB5B CYB5M OMB5	24.1084	22.8045	23.3789	24.2326	23.9607	22.7689	24.5121	23.5008	23.3663	24.8977	24.295	23.0106
O43172	U4/U6 small nuclear ribonucleoprotein Prp4 (PRP4 homolog) (hPrp4) (U4/U6 snRNP 60 kDa protein) (WD splicing factor Prp4)	PRPF4 PRP4	23.0026	23.2025	22.7649	23.0434	23.1392	23.3073	23.2499	23.2046	23.232	22.8306	23.2578	23.3126
O43175	D-3-phosphoglycerate dehydrogenase (3-PGDH) (EC 1.1.1.95) (2-oxoglutarate reductase) (EC 1.1.1.399) (Malate dehydrogenase) (EC 1.1.1.37)	PHGDH PGDH3	26.379	26.5197	26.4743	26.6055	26.8917	26.8628	26.7609	26.9069	26.9967	26.816	26.7857	27.0259
O43242	26S proteasome non-ATPase regulatory subunit 3 (26S proteasome regulatory subunit RPN3) (26S proteasome regulatory subunit S3) (Proteasome subunit p58)	PSMD3	25.4518	25.656	24.553	25.4208	25.2629	25.1901	25.4979	25.3988	25.576	25.3589	25.3387	25.6078
O43252	Bifunctional 3'-phosphoadenosine 5'-phosphosulfate synthase 1 (PAPS synthase 1) (PAPSS 1) (Sulfurylase kinase 1) (SK 1) (SK1) [Includes: Sulfate adenylyltransferase (EC 2.7.7.4) (ATP-sulfurylase) (Sulfate adenylate transferase) (SAT); Adenylyl-sulfate kinase (EC 2.7.1.25) (3'-phosphoadenosine-5'-phosphosulfate synthase) (APS kinase) (Adenosine-5'-phosphosulfate 3'-phosphotransferase) (Adenylylsul…	PAPSS1 ATPSK1 PAPSS	22.5015	22.2133	19.1573	21.9555	22.434	21.7425	19.282	19.4453	19.616	22.3903	22.4123	21.8667
O43264	Centromere/kinetochore protein zw10 homolog	ZW10	21.6727	21.5708	18.4048	22.1253	21.853	21.9609	21.9828	22.2811	22.0764	21.6746	21.2421	21.8259
O43290	U4/U6.U5 tri-snRNP-associated protein 1 (SNU66 homolog) (hSnu66) (Squamous cell carcinoma antigen recognized by T-cells 1) (SART-1) (hSART-1) (U4/U6.U5 tri-snRNP-associated 110 kDa protein) (allergen Hom s 1)	SART1	22.4898	22.4868	23.5422	21.9649	22.6486	23.2618	22.1678	22.9144	22.6779	22.2524	23.0004	22.2501
O43293	Death-associated protein kinase 3 (DAP kinase 3) (EC 2.7.11.1) (DAP-like kinase) (Dlk) (MYPT1 kinase) (Zipper-interacting protein kinase) (ZIP-kinase)	DAPK3 ZIPK	22.9905	19.9674	20.0342	22.521	22.2258	22.3467	22.9615	19.1969	21.2125	18.6234	19.9424	18.6754
O43324	Eukaryotic translation elongation factor 1 epsilon-1 (Aminoacyl tRNA synthetase complex-interacting multifunctional protein 3) (Elongation factor p18) (Multisynthase complex auxiliary component p18)	EEF1E1 AIMP3 P18	22.7314	22.6557	22.397	22.9673	22.7082	18.7253	22.8766	22.7453	19.4129	22.4973	22.9522	23.512
O43390	Heterogeneous nuclear ribonucleoprotein R (hnRNP R)	HNRNPR HNRPR	26.1379	26.1162	26.863	26.123	26.1403	26.4597	26.2063	26.1461	26.0924	26.1052	26.1704	26.1696
O43395	U4/U6 small nuclear ribonucleoprotein Prp3 (Pre-mRNA-splicing factor 3) (hPrp3) (U4/U6 snRNP 90 kDa protein)	PRPF3 HPRP3 PRP3	22.8801	22.3992	22.19	22.8957	23.318	22.1894	22.2793	22.3989	22.6324	23.1122	22.9597	22.3393
O43396	Thioredoxin-like protein 1 (32 kDa thioredoxin-related protein)	TXNL1 TRP32 TXL TXNL	24.8817	25.2243	25.3924	24.8243	25.1136	25.223	24.8682	25.0028	25.0184	24.8797	24.8257	25.0606
O43399	Tumor protein D54 (hD54) (Tumor protein D52-like 2)	TPD52L2	24.1213	24.9023	23.2804	24.7035	24.5999	25.2963	24.1401	24.7081	24.3903	24.5724	24.5606	24.7609
O43414	ERI1 exoribonuclease 3 (EC 3.1.-.-) (Prion interactor 1) (Prion protein-interacting protein)	ERI3 PINT1 PRNPIP PRNPIP1	21.3506	21.4795	21.4343	21.3534	21.4691	21.3856	21.3582	21.6836	21.5453	19.8288	21.5691	21.5171
O43447	Peptidyl-prolyl cis-trans isomerase H (PPIase H) (EC 5.2.1.8) (Rotamase H) (Small nuclear ribonucleoprotein particle-specific cyclophilin H) (CypH) (U-snRNP-associated cyclophilin SnuCyp-20) (USA-CYP)	PPIH CYP20 CYPH	22.5836	22.2746	22.5936	22.0561	22.3887	21.9696	22.3469	22.0093	21.8217	22.2051	21.7431	21.9879
O43464	Serine protease HTRA2, mitochondrial (EC 3.4.21.108) (High temperature requirement protein A2) (HtrA2) (Omi stress-regulated endoprotease) (Serine protease 25) (Serine proteinase OMI)	HTRA2 OMI PRSS25	21.4362	22.1741	23.7314	21.57	22.0874	22.9039	22.2916	22.1931	21.6847	22.1017	22.1628	21.7476
O43488	Aflatoxin B1 aldehyde reductase member 2 (EC 1.1.1.n11) (AFB1 aldehyde reductase 1) (AFB1-AR 1) (Aldoketoreductase 7) (Succinic semialdehyde reductase) (SSA reductase)	AKR7A2 AFAR AFAR1 AKR7	20.9087	18.7559	21.8908	20.7462	21.2722	21.2649	21.3824	20.8105	21.1189	21.0736	21.3972	21.0145
O43491	Band 4.1-like protein 2 (Erythrocyte membrane protein band 4.1-like 2) (Generally expressed protein 4.1) (4.1G)	EPB41L2	24.2324	24.1779	23.8119	24.9302	24.2162	24.4754	24.4547	24.0758	24.4573	24.5933	24.1171	24.5627
O43504	Ragulator complex protein LAMTOR5 (Hepatitis B virus X-interacting protein) (HBV X-interacting protein) (HBX-interacting protein) (Late endosomal/lysosomal adaptor and MAPK and MTOR activator 5)	LAMTOR5 HBXIP XIP	21.9294	22.1457	23.1049	21.7138	22.1124	22.4897	21.9004	22.0039	22.3046	21.5474	21.662	21.9708
O43592	Exportin-T (Exportin(tRNA)) (tRNA exportin)	XPOT	23.6043	23.9386	23.3765	24.0856	23.7575	23.9372	23.906	24.2129	24.3138	24.06	23.953	24.0833
O43598	5-hydroxymethyl-dUMP N-hydrolase (EC 3.2.2.-) (2'-deoxynucleoside 5'-phosphate N-hydrolase 1) (c-Myc-responsive protein RCL)	DNPH1 C6orf108 RCL	22.7659	22.7071	22.8682	22.9607	22.948	23.1225	23.0613	23.1128	22.7479	23.1574	23.26	22.9932
O43615	Mitochondrial import inner membrane translocase subunit TIM44	TIMM44 MIMT44 TIM44	23.7188	23.692	23.8385	23.2918	23.892	23.563	23.6381	23.7337	23.6078	24.2324	23.9456	23.8758
O43617	Trafficking protein particle complex subunit 3 (BET3 homolog)	TRAPPC3 BET3 CDABP0066	19.9494	21.9965	21.9044	21.6074	21.9187	22.1102	22.0887	22.0493	22.1018	22.037	21.8114	22.0367
O43660	Pleiotropic regulator 1	PLRG1	22.9967	22.8731	22.912	22.6539	23.1165	23.0482	22.4247	23.2402	22.939	22.8063	22.9413	22.6484
O43665	Regulator of G-protein signaling 10 (RGS10)	RGS10	20.56	20.75	21.4239	20.7427	20.8627	19.4108	20.4816	21.3706	20.6564	20.8214	20.8024	19.9411
O43670	BUB3-interacting and GLEBS motif-containing protein ZNF207 (BuGZ) (hBuGZ) (Zinc finger protein 207)	ZNF207 BUGZ	24.6464	24.8761	25.252	24.6665	24.192	24.9442	24.6552	24.2578	24.2323	24.5751	23.9997	24.4481
O43678	NADH dehydrogenase [ubiquinone] 1 alpha subcomplex subunit 2 (Complex I-B8) (CI-B8) (NADH-ubiquinone oxidoreductase B8 subunit)	NDUFA2	21.6406	22.0447	21.9439	21.5847	21.7448	22.168	21.4874	21.6622	21.6004	21.4721	21.3893	21.4293
O43681	ATPase GET3 (EC 3.6.-.-) (Arsenical pump-driving ATPase) (Arsenite-stimulated ATPase) (Guided entry of tail-anchored proteins factor 3, ATPase) (Transmembrane domain recognition complex 40 kDa ATPase subunit) (hARSA-I) (hASNA-I)	GET3 ARSA ASNA1 TRC40	23.938	23.9174	24.0641	23.707	23.8314	23.7483	23.711	24.0399	23.8491	23.806	23.9748	23.7127
O43684	Mitotic checkpoint protein BUB3	BUB3	25.2792	25.3196	24.3207	25.0932	24.8446	24.8983	25.1735	25.0406	25.0384	25.0131	25.1341	25.2152
O43707	Alpha-actinin-4 (Non-muscle alpha-actinin 4)	ACTN4	27.5108	27.6854	28.9222	27.8583	28.2689	28.4311	27.6285	28.1408	28.2117	27.8521	28.1164	27.8687
O43709	18S rRNA (guanine-N(7))-methyltransferase (EC 2.1.1.-) (Bud site selection protein 23 homolog) (Metastasis-related methyltransferase 1) (Williams-Beuren syndrome chromosomal region 22 protein) (rRNA methyltransferase and ribosome maturation factor)	BUD23 MERM1 WBSCR22 HUSSY-03 PP3381	21.262	21.0434	21.193	21.291	20.7768	20.9897	20.5768	20.2553	20.2479	20.6024	17.352	19.5732
O43715	TP53-regulated inhibitor of apoptosis 1 (Protein 15E1.1) (WF-1) (p53-inducible cell-survival factor) (p53CSV)	TRIAP1 15E1.1 HSPC132	21.1874	21.8755	22.3438	20.9082	21.5239	22.4197	20.9352	21.0695	21.5441	20.5689	20.6126	21.5932
O43719	17S U2 SnRNP complex component HTATSF1 (HIV Tat-specific factor 1) (Tat-SF1)	HTATSF1	19.758	19.8337	18.875	19.9104	19.6487	20.2341	21.3114	21.1484	21.1061	18.3404	18.5805	21.5048
O43747	AP-1 complex subunit gamma-1 (Adaptor protein complex AP-1 subunit gamma-1) (Adaptor-related protein complex 1 subunit gamma-1) (Clathrin assembly protein complex 1 gamma-1 large chain) (Gamma1-adaptin) (Golgi adaptor HA1/AP1 adaptin subunit gamma-1)	AP1G1 ADTG CLAPG1	22.0976	21.3419	21.0351	21.8533	22.0594	21.2263	21.2976	21.4636	21.6332	21.5411	21.9694	21.056
O43760	Synaptogyrin-2 (Cellugyrin)	SYNGR2 UNQ352/PRO615	22.0114	22.029	22.8998	21.851	21.63	21.6126	21.7744	21.5934	21.6483	19.2128	21.6559	21.6957
O43765	Small glutamine-rich tetratricopeptide repeat-containing protein alpha (Alpha-SGT) (Vpu-binding protein) (UBP)	SGTA SGT SGT1	24.4917	25.0354	26.1411	24.8353	25.2036	25.8254	24.4855	25.3018	25.1489	25.0017	25.1428	24.7957
O43772	Mitochondrial carnitine/acylcarnitine carrier protein (Carnitine/acylcarnitine translocase) (CAC) (CACT) (Solute carrier family 25 member 20)	SLC25A20 CAC CACT	19.9754	23.4105	22.863	22.9396	23.0946	23.194	23.1146	23.0144	23.3652	23.3785	23.062	23.4409
O43776	Asparagine--tRNA ligase, cytoplasmic (EC 6.1.1.22) (Asparaginyl-tRNA synthetase) (AsnRS) (Asparaginyl-tRNA synthetase 1)	NARS1 NARS NRS	24.7536	24.8258	24.2321	24.5754	24.5664	24.6328	24.6791	24.7161	24.9558	24.7251	24.8843	24.818
O43809	Cleavage and polyadenylation specificity factor subunit 5 (Cleavage and polyadenylation specificity factor 25 kDa subunit) (CPSF 25 kDa subunit) (Cleavage factor Im complex 25 kDa subunit) (CFIm25) (Nucleoside diphosphate-linked moiety X motif 21) (Nudix motif 21) (Nudix hydrolase 21) (Pre-mRNA cleavage factor Im 68 kDa subunit)	NUDT21 CFIM25 CPSF25 CPSF5	25.1033	24.7764	25.5309	24.61	24.8064	24.8525	24.5998	24.6671	24.5359	24.6332	24.1893	24.4021
O43813	Glutathione S-transferase LANCL1 (EC 2.5.1.18) (40 kDa erythrocyte membrane protein) (p40) (LanC-like protein 1)	LANCL1 GPR69A	21.669	21.3358	21.4934	21.856	21.771	21.9077	21.9387	21.7893	21.8264	22.1167	22.2948	22.0691
O43815	Striatin	STRN	20.9579	20.7754	18.4731	20.8404	20.9566	21.0947	20.9139	20.8348	20.2733	20.7353	19.6443	20.6602
O43818	U3 small nucleolar RNA-interacting protein 2 (RRP9 homolog) (U3 small nucleolar ribonucleoprotein-associated 55 kDa protein) (U3 snoRNP-associated 55 kDa protein) (U3-55K)	RRP9 RNU3IP2 U355K	22.8033	23.3092	24.2862	23.18	23.1134	23.5863	23.4839	22.9292	22.9921	23.0566	22.8246	23.6993
O43823	A-kinase anchor protein 8 (AKAP-8) (A-kinase anchor protein 95 kDa) (AKAP 95)	AKAP8 AKAP95	20.6647	21.5087	21.298	21.8548	21.9404	21.2893	21.7886	21.8556	21.9402	21.5814	21.5298	21.7997
O43837	Isocitrate dehydrogenase [NAD] subunit beta, mitochondrial (Isocitric dehydrogenase subunit beta) (NAD(+)-specific ICDH subunit beta)	IDH3B	21.4784	21.1485	21.4963	21.5782	21.4315	20.9673	21.7345	21.7949	21.6185	21.7361	21.6016	21.61
O43847	Nardilysin (EC 3.4.24.61) (N-arginine dibasic convertase) (NRD convertase) (NRD-C) (Nardilysin convertase)	NRDC NRD1	23.1601	23.4545	23.0684	22.9723	23.4259	22.9066	22.999	22.9349	23.4601	23.0994	23.2761	23.4005
O43852	Calumenin (Crocalbin) (IEF SSP 9302)	CALU	22.7222	22.8392	23.8699	22.8601	23.1825	23.2845	22.2487	22.7992	23.0237	22.7307	22.9206	22.4963
O60216	Double-strand-break repair protein rad21 homolog (hHR21) (Nuclear matrix protein 1) (NXP-1) (SCC1 homolog) [Cleaved into: 64-kDa C-terminal product (64-kDa carboxy-terminal product) (65-kDa carboxy-terminal product)]	RAD21 HR21 KIAA0078 NXP1 SCC1	23.2486	23.5049	23.2403	23.3701	23.0448	23.106	22.847	23.3162	23.5272	23.3259	23.0733	23.268
O60231	Pre-mRNA-splicing factor ATP-dependent RNA helicase DHX16 (EC 3.6.4.13) (ATP-dependent RNA helicase #3) (DEAH-box protein 16)	DHX16 DBP2 DDX16 KIAA0577 PRP2	20.6995	19.1445	18.8559	18.7357	18.2561	19.6011	21.2526	21.1281	20.9174	21.3274	21.1699	19.4921
O60232	Protein ZNRD2 (Autoantigen p27) (Sjoegren syndrome/scleroderma autoantigen 1) (Zinc ribbon domain-containing protein 2)	ZNRD2 SSSCA1	21.5571	21.9554	23.196	22.2311	22.7626	22.6764	21.6236	22.2561	22.3549	22.2915	22.3908	21.8289
O60256	Phosphoribosyl pyrophosphate synthase-associated protein 2 (PRPP synthase-associated protein 2) (41 kDa phosphoribosypyrophosphate synthetase-associated protein) (PAP41)	PRPSAP2	21.3542	21.3155	20.7003	21.3703	21.5378	21.3003	21.3046	21.8129	21.5991	21.7076	21.9038	21.7376
O60264	SWI/SNF-related matrix-associated actin-dependent regulator of chromatin subfamily A member 5 (SWI/SNF-related matrix-associated actin-dependent regulator of chromatin A5) (EC 3.6.4.-) (Sucrose nonfermenting protein 2 homolog) (hSNF2H)	SMARCA5 SNF2H WCRF135	25.1395	25.1641	24.2802	24.918	24.7741	24.908	25.0859	24.9616	25.0333	25.0418	24.7462	25.227
O60271	C-Jun-amino-terminal kinase-interacting protein 4 (JIP-4) (JNK-interacting protein 4) (Cancer/testis antigen 89) (CT89) (Human lung cancer oncogene 6 protein) (HLC-6) (JNK-associated leucine-zipper protein) (JLP) (Mitogen-activated protein kinase 8-interacting protein 4) (Proliferation-inducing protein 6) (Protein highly expressed in testis) (PHET) (Sperm surface protein) (Sperm-associated antige…	SPAG9 HSS KIAA0516 MAPK8IP4 SYD1 HLC6	21.7911	22.0737	22.0019	21.7233	22.2746	22.3953	22.3259	22.5026	22.3175	21.8886	22.5475	22.3173
O60313	Dynamin-like GTPase OPA1, mitochondrial (EC 3.6.5.5) (Optic atrophy protein 1) [Cleaved into: Dynamin-like GTPase OPA1, long form (L-OPA1); Dynamin-like GTPase OPA1, short form (S-OPA1)]	OPA1 KIAA0567	23.4241	23.2255	23.2477	23.9623	23.2051	23.2966	23.6865	24.0726	23.4303	23.5355	24.2221	23.6336
O60488	Long-chain-fatty-acid--CoA ligase 4 (EC 6.2.1.3) (Arachidonate--CoA ligase) (EC 6.2.1.15) (Long-chain acyl-CoA synthetase 4) (LACS 4)	ACSL4 ACS4 FACL4 LACS4	22.6834	22.7218	21.7777	22.4397	22.5261	22.2528	22.0529	22.2782	22.3193	22.2614	22.2749	22.4365
O60493	Sorting nexin-3 (Protein SDP3)	SNX3	21.5173	21.3446	21.4371	21.1715	21.1953	21.2333	20.9697	21.0758	20.9293	20.5742	20.5441	21.1442
O60499	Syntaxin-10 (Syn10)	STX10 SYN10	18.8008	18.8211	20.6092	18.7086	18.9791	19.1715	19.0867	19.1167	18.8947	18.7723	19.0883	18.8033
O60502	Protein O-GlcNAcase (OGA) (EC 3.2.1.169) (Beta-N-acetylglucosaminidase) (Beta-N-acetylhexosaminidase) (Beta-hexosaminidase) (Meningioma-expressed antigen 5) (N-acetyl-beta-D-glucosaminidase) (N-acetyl-beta-glucosaminidase) (Nuclear cytoplasmic O-GlcNAcase and acetyltransferase) (NCOAT)	OGA HEXC KIAA0679 MEA5 MGEA5	19.4332	20.2857	19.7523	20.4735	20.0466	20.0962	19.9915	20.2529	20.8668	19.9949	19.4928	20.4817
O60506	Heterogeneous nuclear ribonucleoprotein Q (hnRNP Q) (Glycine- and tyrosine-rich RNA-binding protein) (GRY-RBP) (NS1-associated protein 1) (Synaptotagmin-binding, cytoplasmic RNA-interacting protein)	SYNCRIP HNRPQ NSAP1	27.8541	27.8959	29.0123	27.9094	28.0388	28.3476	27.917	28.0486	27.9811	28.0153	27.9171	28.0485
O60610	Protein diaphanous homolog 1 (Diaphanous-related formin-1) (DRF1)	DIAPH1 DIAP1	22.6239	22.4728	19.3303	22.3844	22.7891	21.8403	22.6787	22.3305	22.2786	22.4459	23.5277	22.2653
Q13492	Phosphatidylinositol-binding clathrin assembly protein (Clathrin assembly lymphoid myeloid leukemia protein)	PICALM CALM	19.551	19.5425	19.1948	19.6008	19.6355	19.5312	19.7261	19.6481	19.7372	19.6284	19.5167	19.6141
O60664	Perilipin-3 (47 kDa mannose 6-phosphate receptor-binding protein) (47 kDa MPR-binding protein) (Cargo selection protein TIP47) (Mannose-6-phosphate receptor-binding protein 1) (Placental protein 17) (PP17)	PLIN3 M6PRBP1 TIP47	23.705	24.1887	24.8494	24.1644	24.3945	25.0694	24.2111	24.5707	24.6321	24.2804	24.3772	24.2822
O60678	Protein arginine N-methyltransferase 3 (EC 2.1.1.319) (Heterogeneous nuclear ribonucleoprotein methyltransferase-like protein 3)	PRMT3 HRMT1L3	21.2573	21.0876	20.03	21.0456	21.1974	20.4869	21.197	20.5913	21.0096	21.2772	21.1397	20.9606
O60684	Importin subunit alpha-7 (Karyopherin subunit alpha-6)	KPNA6 IPOA7	24.2439	24.4194	24.0461	24.3778	24.5576	24.3991	23.951	24.4336	24.7024	24.448	24.3752	24.2072
O60701	UDP-glucose 6-dehydrogenase (UDP-Glc dehydrogenase) (UDP-GlcDH) (UDPGDH) (EC 1.1.1.22)	UGDH	25.3438	25.7426	25.7579	24.7995	24.8169	25.6333	25.9191	24.5593	26.323	24.6761	25.7029	25.9673
O60749	Sorting nexin-2 (Transformation-related gene 9 protein) (TRG-9)	SNX2 TRG9	22.2607	22.4179	21.9497	22.231	22.3023	22.3991	22.8262	22.7987	22.3491	22.3341	22.3655	22.4019
O60762	Dolichol-phosphate mannosyltransferase subunit 1 (EC 2.4.1.83) (Dolichol-phosphate mannose synthase subunit 1) (DPM synthase subunit 1) (Dolichyl-phosphate beta-D-mannosyltransferase subunit 1) (Mannose-P-dolichol synthase subunit 1) (MPD synthase subunit 1)	DPM1	22.1576	22.1518	20.8175	22.1111	22.1781	19.4622	22.7129	22.1415	22.2376	22.2817	22.5506	23.0184
O60763	General vesicular transport factor p115 (Protein USO1 homolog) (Transcytosis-associated protein) (TAP) (Vesicle-docking protein)	USO1 VDP	24.1367	24.246	24.0896	24.2284	24.4904	24.2879	24.2647	24.5725	24.685	24.4724	24.556	24.5655
Q99880	Histone H2B type 1-L (Histone H2B.c) (H2B/c)	H2BC13 H2BFC HIST1H2BL	30.8085	30.4002	30.6055	31.0534	30.3891	30.9731	30.786	30.3396	30.4287	31.0785	30.7775	30.6432
O60828	Polyglutamine-binding protein 1 (PQBP-1) (38 kDa nuclear protein containing a WW domain) (Npw38) (Polyglutamine tract-binding protein 1)	PQBP1 NPW38 JM26	23.0122	23.248	24.3068	22.7846	23.1704	23.252	22.9623	22.9162	22.757	22.3896	22.7458	22.596
O60832	H/ACA ribonucleoprotein complex subunit DKC1 (EC 5.4.99.-) (CBF5 homolog) (Dyskerin) (Nopp140-associated protein of 57 kDa) (Nucleolar protein NAP57) (Nucleolar protein family A member 4) (snoRNP protein DKC1)	DKC1 NOLA4	23.902	23.7925	23.3392	23.7602	22.7848	23.6017	23.9194	22.9431	23.2724	23.409	23.454	23.6108
O60841	Eukaryotic translation initiation factor 5B (eIF-5B) (EC 3.6.5.3) (Translation initiation factor IF-2)	EIF5B IF2 KIAA0741	24.6303	24.4022	24.8164	24.775	24.1477	24.5839	24.6154	24.2669	24.2809	24.8403	24.3072	24.5828
O60869	Endothelial differentiation-related factor 1 (EDF-1) (Multiprotein-bridging factor 1) (MBF1)	EDF1	23.5647	23.859	25.4893	23.6574	24.1352	24.703	23.578	23.5849	23.5804	23.0942	23.4148	23.4902
O60884	DnaJ homolog subfamily A member 2 (Cell cycle progression restoration gene 3 protein) (Dnj3) (Dj3) (HIRA-interacting protein 4) (Renal carcinoma antigen NY-REN-14)	DNAJA2 CPR3 HIRIP4	24.8241	24.4753	24.3962	24.8455	24.5491	24.5608	24.8521	24.6092	24.5171	24.806	24.8248	24.2818
O60888	Protein CutA (Acetylcholinesterase-associated protein) (Brain acetylcholinesterase putative membrane anchor)	CUTA ACHAP C6orf82	22.0299	21.9576	23.5422	22.1583	22.658	22.5863	22.071	22.3778	22.3223	22.3237	22.4722	21.9549
O60925	Prefoldin subunit 1	PFDN1 PFD1	22.762	22.9273	24.4458	22.8228	23.183	23.4588	22.9791	22.9806	19.4834	22.66	22.4958	23.4022
O60936	Nucleolar protein 3 (Apoptosis repressor with CARD) (Muscle-enriched cytoplasmic protein) (Myp) (Nucleolar protein of 30 kDa) (Nop30)	NOL3 ARC NOP	20.5918	20.6871	21.8247	21.4778	20.7046	21.4567	18.4753	20.9704	20.7003	21.1137	21.314	21.1676
O75083	WD repeat-containing protein 1 (Actin-interacting protein 1) (AIP1) (NORI-1)	WDR1	26.6707	26.6005	25.5437	26.7772	27.0882	25.8085	26.7822	27.108	26.7688	26.9747	26.9779	26.4668
O75131	Copine-3 (Copine III)	CPNE3 CPN3 KIAA0636	24.5379	24.3791	23.5797	24.4454	24.3521	24.0456	24.5142	24.4495	24.4569	24.5125	24.6827	24.1722
O75146	Huntingtin-interacting protein 1-related protein (HIP1-related protein) (Huntingtin-interacting protein 12) (HIP-12)	HIP1R HIP12 KIAA0655	22.4123	22.8841	23.3376	22.9101	23.4353	23.717	23.206	23.5601	23.4324	22.8286	23.3766	23.0694
O75150	E3 ubiquitin-protein ligase BRE1B (BRE1-B) (EC 2.3.2.27) (95 kDa retinoblastoma-associated protein) (RBP95) (RING finger protein 40) (RING-type E3 ubiquitin transferase BRE1B)	RNF40 BRE1B KIAA0661	21.0581	20.9041	19.8439	20.8425	20.8287	21.0922	21.0839	20.7711	20.7297	21.9082	21.7109	21.9995
O75152	Zinc finger CCCH domain-containing protein 11A	ZC3H11A KIAA0663 ZC3HDC11A	21.2157	19.1917	20.8076	20.8875	20.9508	20.8345	21.0786	20.9194	20.7439	20.9943	20.8837	21.1589
O75153	Clustered mitochondria protein homolog	CLUH KIAA0664	21.8266	21.4393	20.1199	20.8199	21.2613	21.6045	20.8387	21.5905	21.5583	19.5688	21.0184	21.2951
O75175	CCR4-NOT transcription complex subunit 3 (CCR4-associated factor 3) (Leukocyte receptor cluster member 2)	CNOT3 KIAA0691 LENG2 NOT3	18.8234	20.2817	20.2507	20.6039	20.5334	20.788	20.4407	20.6978	20.6158	20.3766	20.1683	20.887
Q8IWZ3	Ankyrin repeat and KH domain-containing protein 1 (HIV-1 Vpr-binding ankyrin repeat protein) (Multiple ankyrin repeats single KH domain) (hMASK)	ANKHD1 KIAA1085 MASK VBARP PP2500	20.7393	20.5318	19.6235	20.8586	20.4538	20.45	20.5248	20.6817	20.7886	20.5248	20.6877	20.0845
O75223	Gamma-glutamylcyclotransferase (EC 4.3.2.9) (Cytochrome c-releasing factor 21)	GGCT C7orf24 CRF21	20.5316	19.3629	20.263	20.3391	20.3391	19.151	19.7939	19.8969	19.969	20.4516	20.5853	19.8281
O75306	NADH dehydrogenase [ubiquinone] iron-sulfur protein 2, mitochondrial (EC 7.1.1.2) (Complex I-49kD) (CI-49kD) (NADH-ubiquinone oxidoreductase 49 kDa subunit)	NDUFS2	22.0714	21.9306	20.2848	22.0879	22.079	21.4952	21.9265	22.0948	21.7287	22.1377	22.0463	21.7521
O75312	Zinc finger protein ZPR1 (Zinc finger protein 259)	ZPR1 ZNF259	21.3818	21.181	22.7827	21.1118	21.8894	22.2663	21.3188	22.1521	21.9261	21.7855	22.2538	21.4055
O75340	Programmed cell death protein 6 (Apoptosis-linked gene 2 protein homolog) (ALG-2)	PDCD6 ALG2	23.4826	23.2744	23.0493	23.3795	23.4916	23.5271	23.2857	23.1401	23.3052	23.5026	23.4271	23.1348
O75347	Tubulin-specific chaperone A (TCP1-chaperonin cofactor A) (Tubulin-folding cofactor A) (CFA)	TBCA	26.1391	26.3567	27.338	26.1255	26.4221	26.6549	26.1043	26.3152	26.2544	26.0428	26.1473	25.8604
O75352	Mannose-P-dolichol utilization defect 1 protein (Suppressor of Lec15 and Lec35 glycosylation mutation homolog) (SL15)	MPDU1	21.545	21.2548	20.1061	21.1722	20.9763	19.845	21.2211	21.152	21.2635	21.2535	21.1243	21.4063
O75367	Core histone macro-H2A.1 (Histone macroH2A1) (mH2A1) (Histone H2A.y) (H2A/y) (Medulloblastoma antigen MU-MB-50.205)	MACROH2A1 H2AFY	26.0298	25.7611	25.1491	25.617	25.3808	25.6285	25.9299	25.5842	26.0215	25.6184	25.9337	26.0901
O75368	Adapter SH3BGRL (SH3 domain-binding glutamic acid-rich-like protein 1)	SH3BGRL	22.8191	22.8992	24.6283	22.8529	23.3354	23.5374	23.0562	22.9704	22.5816	22.9865	22.6197	22.8521
O75369	Filamin-B (FLN-B) (ABP-278) (ABP-280 homolog) (Actin-binding-like protein) (Beta-filamin) (Filamin homolog 1) (Fh1) (Filamin-3) (Thyroid autoantigen) (Truncated actin-binding protein) (Truncated ABP)	FLNB FLN1L FLN3 TABP TAP	24.459	24.4383	24.5992	24.6141	24.832	24.8469	24.6513	24.9317	24.9499	24.6139	24.9219	24.802
O75380	NADH dehydrogenase [ubiquinone] iron-sulfur protein 6, mitochondrial (Complex I-13kD-A) (CI-13kD-A) (NADH-ubiquinone oxidoreductase 13 kDa-A subunit)	NDUFS6	21.0884	21.8169	22.4589	21.3182	21.5805	22.0788	21.1929	21.412	21.6577	21.1065	21.32	22.5424
O75390	Citrate synthase, mitochondrial (EC 2.3.3.1) (Citrate (Si)-synthase)	CS	26.5675	26.7027	27.6088	26.4899	26.6808	27.0276	26.6308	26.6812	26.7473	26.5989	26.7537	26.8203
O75396	Vesicle-trafficking protein SEC22b (ER-Golgi SNARE of 24 kDa) (ERS-24) (ERS24) (SEC22 vesicle-trafficking protein homolog B) (SEC22 vesicle-trafficking protein-like 1)	SEC22B SEC22L1	22.9039	23.1707	22.9643	23.3542	23.0843	23.7223	23.1964	23.265	23.6119	23.1921	23.2051	23.5563
O75400	Pre-mRNA-processing factor 40 homolog A (Fas ligand-associated factor 1) (Formin-binding protein 11) (Formin-binding protein 3) (Huntingtin yeast partner A) (Huntingtin-interacting protein 10) (HIP-10) (Huntingtin-interacting protein A) (Renal carcinoma antigen NY-REN-6)	PRPF40A FBP11 FLAF1 FNBP3 HIP10 HYPA HSPC225	22.6667	22.3234	22.2728	22.3169	22.228	22.2811	22.5034	22.1966	22.9093	22.5886	22.595	22.8677
O75431	Metaxin-2 (Mitochondrial outer membrane import complex protein 2)	MTX2	21.315	21.1629	22.3528	22.3627	22.1649	22.0624	21.3841	21.9625	22.5882	21.7105	22.7725	21.9163
O75436	Vacuolar protein sorting-associated protein 26A (Vesicle protein sorting 26A) (hVPS26)	VPS26A VPS26	21.7895	21.3955	21.2585	21.593	21.8757	21.4113	21.7131	21.6797	21.5733	21.7908	21.6362	21.5693
O75439	Mitochondrial-processing peptidase subunit beta (EC 3.4.24.64) (Beta-MPP) (P-52)	PMPCB MPPB	22.7208	22.77	21.9175	22.4721	22.5085	22.6785	22.86	22.4852	23.1382	22.6787	22.6481	22.9061
O75475	PC4 and SFRS1-interacting protein (CLL-associated antigen KW-7) (Dense fine speckles 70 kDa protein) (DFS 70) (Lens epithelium-derived growth factor) (Transcriptional coactivator p75/p52)	PSIP1 DFS70 LEDGF PSIP2	23.1067	23.1962	24.0889	22.9683	23.0427	23.9474	23.2738	23.2644	23.6687	22.6857	22.9767	23.1086
O75489	NADH dehydrogenase [ubiquinone] iron-sulfur protein 3, mitochondrial (EC 7.1.1.2) (Complex I-30kD) (CI-30kD) (NADH-ubiquinone oxidoreductase 30 kDa subunit)	NDUFS3	24.5656	24.1705	24.9023	24.3255	24.0825	24.6196	24.0793	24.3888	24.1625	24.0751	24.4109	24.4337
O75494	Serine/arginine-rich splicing factor 10 (40 kDa SR-repressor protein) (SRrp40) (FUS-interacting serine-arginine-rich protein 1) (Splicing factor SRp38) (Splicing factor, arginine/serine-rich 13A) (TLS-associated protein with Ser-Arg repeats) (TASR) (TLS-associated protein with SR repeats) (TLS-associated serine-arginine protein) (TLS-associated SR protein)	SRSF10 FUSIP1 FUSIP2 SFRS13A TASR	24.0383	23.6064	23.5776	23.5057	23.3699	23.6952	23.7543	23.3359	23.2895	23.717	23.5283	23.1101
O75521	Enoyl-CoA delta isomerase 2 (EC 5.3.3.8) (DRS-1) (Delta(3),delta(2)-enoyl-CoA isomerase) (D3,D2-enoyl-CoA isomerase) (Diazepam-binding inhibitor-related protein 1) (DBI-related protein 1) (Dodecenoyl-CoA isomerase) (Hepatocellular carcinoma-associated antigen 88) (Peroxisomal 3,2-trans-enoyl-CoA isomerase) (pECI) (Renal carcinoma antigen NY-REN-1)	ECI2 DRS1 HCA88 PECI	21.6096	21.5806	20.1742	22.1812	21.569	21.6996	21.891	21.9133	21.8391	21.5446	21.825	21.7729
O75531	Barrier-to-autointegration factor (Breakpoint cluster region protein 1) [Cleaved into: Barrier-to-autointegration factor, N-terminally processed]	BANF1 BAF BCRG1	23.3104	23.5621	25.0088	23.673	24.419	24.2413	24.5421	23.7846	23.8145	23.9739	24.0467	23.2689
O75533	Splicing factor 3B subunit 1 (Pre-mRNA-splicing factor SF3b 155 kDa subunit) (SF3b155) (Spliceosome-associated protein 155) (SAP 155)	SF3B1 SAP155	25.2775	25.6396	24.9092	25.2795	25.5618	25.4205	25.225	25.5755	25.4781	25.3787	25.6494	25.6037
O75534	Cold shock domain-containing protein E1 (N-ras upstream gene protein) (Protein UNR)	CSDE1 D1S155E KIAA0885 NRU UNR	24.6561	24.6484	24.0667	24.7244	24.6047	24.0372	24.5356	24.4536	24.4377	24.6295	24.2484	24.387
O75553	Disabled homolog 1	DAB1	17.7886	20.9431	20.2591	21.0186	21.1323	20.9651	20.5855	21.102	21.126	21.0652	20.5364	18.4726
O75569	Interferon-inducible double-stranded RNA-dependent protein kinase activator A (PKR-associated protein X) (PKR-associating protein X) (Protein activator of the interferon-induced protein kinase) (Protein kinase, interferon-inducible double-stranded RNA-dependent activator)	PRKRA PACT RAX HSD-14 HSD14	21.4482	21.6835	18.822	21.5755	21.6856	20.2386	21.3112	21.3544	21.6301	21.5978	21.4873	21.3427
O75607	Nucleoplasmin-3	NPM3	24.6191	24.7351	24.2436	24.2022	24.2182	24.2226	24.4701	24.3063	24.629	24.0533	24.3519	24.4463
O75608	Acyl-protein thioesterase 1 (APT-1) (hAPT1) (EC 3.1.2.-) (Lysophospholipase 1) (Lysophospholipase I) (LPL-I) (LysoPLA I) (Palmitoyl-protein hydrolase) (EC 3.1.2.22)	LYPLA1 APT1 LPL1	22.3479	22.3458	22.7092	22.8444	22.3768	22.5274	22.8067	23.0765	22.3716	22.5549	22.3883	22.2523
O75643	U5 small nuclear ribonucleoprotein 200 kDa helicase (EC 3.6.4.13) (Activating signal cointegrator 1 complex subunit 3-like 1) (BRR2 homolog) (U5 snRNP-specific 200 kDa protein) (U5-200KD)	SNRNP200 ASCC3L1 BRR2 HELIC2 KIAA0788	26.3163	26.3708	25.2231	26.1984	26.1012	25.8416	26.1987	26.2266	26.1072	26.0943	26.0584	26.0623
O75663	TIP41-like protein (Putative MAPK-activating protein PM10) (Type 2A-interacting protein) (TIP)	TIPRL	18.4201	22.324	21.9436	18.8888	22.2523	22.5687	22.4048	22.9331	22.4672	22.3471	22.3833	22.5823
O75688	Protein phosphatase 1B (EC 3.1.3.16) (Protein phosphatase 2C isoform beta) (PP2C-beta)	PPM1B PP2CB	19.5198	19.7841	20.0003	18.8461	20.0725	20.3012	19.8959	18.3251	19.2857	19.7281	20.0833	20.3263
O75691	Small subunit processome component 20 homolog (Down-regulated in metastasis protein) (Novel nucleolar protein 73) (NNP73) (Protein Key-1A6)	UTP20 DRIM	21.46	22.1241	20.8215	21.1774	20.7228	20.1267	21.4901	22.1071	21.0715	21.126	21.2952	21.4119
O75694	Nuclear pore complex protein Nup155 (155 kDa nucleoporin) (Nucleoporin Nup155)	NUP155 KIAA0791	24.0484	24.4922	23.3097	24.166	24.0398	24.3186	24.322	24.4569	24.6186	24.2453	24.5532	24.4874
O75717	WD repeat and HMG-box DNA-binding protein 1 (Acidic nucleoplasmic DNA-binding protein 1) (And-1)	WDHD1 AND1	22.5993	22.7982	22.6024	22.384	22.738	22.9585	22.4686	23.0081	23.3306	23.1752	22.77	22.8476
O75746	Electrogenic aspartate/glutamate antiporter SLC25A12, mitochondrial (Araceli hiperlarga) (Aralar) (Aralar1) (Mitochondrial aspartate glutamate carrier 1) (Solute carrier family 25 member 12)	SLC25A12 AGC1 ARALAR1	20.6667	21.0511	18.9007	20.6115	20.877	20.6795	21.2066	20.6446	21.1833	20.726	21.0068	21.5793
O75794	Translation initiation factor eIF2 assembly protein (Cell division cycle protein 123 homolog) (Protein D123) (HT-1080) (PZ32)	CDC123 C10orf7 D123	20.2463	20.8117	20.5575	20.5252	20.4214	18.2797	19.7726	19.7375	19.2416	19.4234	18.9245	18.6903
O75821	Eukaryotic translation initiation factor 3 subunit G (eIF3g) (Eukaryotic translation initiation factor 3 RNA-binding subunit) (eIF-3 RNA-binding subunit) (Eukaryotic translation initiation factor 3 subunit 4) (eIF-3-delta) (eIF3 p42) (eIF3 p44)	EIF3G EIF3S4	24.6242	24.7188	24.7206	24.7337	24.6701	24.7224	24.6874	24.968	24.6377	24.4405	24.5999	24.6389
O75822	Eukaryotic translation initiation factor 3 subunit J (eIF3j) (Eukaryotic translation initiation factor 3 subunit 1) (eIF-3-alpha) (eIF3 p35)	EIF3J EIF3S1 PRO0391	23.8556	24.1171	25.1739	24.126	24.4292	24.9946	24.0232	24.299	24.5608	24.0206	24.2575	24.0227
O75828	Carbonyl reductase [NADPH] 3 (EC 1.1.1.184) (NADPH-dependent carbonyl reductase 3) (Quinone reductase CBR3) (EC 1.6.5.10) (Short chain dehydrogenase/reductase family 21C member 2)	CBR3 SDR21C2	23.1697	23.1064	23.4131	23.3052	23.4864	23.5022	23.6406	23.5547	23.4219	23.5446	23.5652	23.7153
O75832	26S proteasome non-ATPase regulatory subunit 10 (26S proteasome regulatory subunit p28) (Gankyrin) (p28(GANK))	PSMD10	22.1902	22.5896	23.0256	22.1013	22.6522	23.0678	22.9006	22.5206	22.736	22.3556	22.6346	22.5436
O75844	CAAX prenyl protease 1 homolog (EC 3.4.24.84) (Farnesylated proteins-converting enzyme 1) (FACE-1) (Prenyl protein-specific endoprotease 1) (Zinc metalloproteinase Ste24 homolog)	ZMPSTE24 FACE1 STE24	22.9455	21.8143	21.2186	22.8387	21.4632	21.4645	22.4687	21.6413	21.1157	22.3876	22.3536	21.1561
O75874	Isocitrate dehydrogenase [NADP] cytoplasmic (IDH) (IDH1) (EC 1.1.1.42) (Cytosolic NADP-isocitrate dehydrogenase) (IDPc) (NADP(+)-specific ICDH) (Oxalosuccinate decarboxylase)	IDH1 PICD	22.735	22.9116	22.3114	22.8308	22.8584	22.6843	22.9374	22.9985	23.0875	22.9147	22.8852	22.9361
O75934	Pre-mRNA-splicing factor SPF27 (Breast carcinoma-amplified sequence 2) (DNA amplified in mammary carcinoma 1 protein) (Spliceosome-associated protein SPF 27)	BCAS2 DAM1	23.1996	22.9374	23.4122	22.9564	23.0993	23.1377	22.8267	22.9685	22.7622	22.6686	23.0151	22.8451
O75937	DnaJ homolog subfamily C member 8 (Splicing protein spf31)	DNAJC8 SPF31 HSPC315 HSPC331	24.074	22.8177	24.7002	23.3028	23.1097	23.1621	17.9607	18.6486	19.929	22.93	22.9137	19.5151
O75940	Survival of motor neuron-related-splicing factor 30 (30 kDa splicing factor SMNrp) (SMN-related protein) (Survival motor neuron domain-containing protein 1)	SMNDC1 SMNR SPF30	22.7009	22.546	23.738	22.5601	22.8356	23.159	22.7379	22.8893	22.9521	22.4413	22.8781	22.7044
O75947	ATP synthase subunit d, mitochondrial (ATPase subunit d) (ATP synthase peripheral stalk subunit d)	ATP5PD ATP5H My032	24.2168	23.8011	24.9085	24.4195	24.4563	24.6076	24.2408	24.3285	24.4514	24.3421	24.5916	24.2519
O75964	ATP synthase subunit g, mitochondrial (ATPase subunit g) (ATP synthase membrane subunit g)	ATP5MG ATP5L	23.3537	23.5926	22.7618	23.0595	23.2119	23.0714	23.4784	23.1214	23.3385	23.1593	23.3404	23.6854
O76003	Glutaredoxin-3 (PKC-interacting cousin of thioredoxin) (PICOT) (PKC-theta-interacting protein) (PKCq-interacting protein) (Thioredoxin-like protein 2)	GLRX3 PICOT TXNL2 HUSSY-22	25.4312	25.072	25.7771	25.3087	25.5363	25.4745	25.4803	25.1352	25.6076	25.2994	25.4348	25.2705
O76021	Ribosomal L1 domain-containing protein 1 (CATX-11) (Cellular senescence-inhibited gene protein) (Protein PBK1)	RSL1D1 CATX11 CSIG PBK1 L12	25.4336	24.9819	24.6601	25.1505	24.766	25.0539	25.3671	24.8199	25.4391	25.0533	25.1071	25.5659
O76031	ATP-dependent Clp protease ATP-binding subunit clpX-like, mitochondrial	CLPX	20.841	21.4112	20.8011	21.0146	21.3733	21.0288	21.205	21.1995	21.314	20.8799	20.5408	20.7718
O76071	Probable cytosolic iron-sulfur protein assembly protein CIAO1 (WD repeat-containing protein 39)	CIAO1 CIA1 WDR39	20.5192	19.3781	20.9652	20.4675	20.0494	19.2853	19.5337	20.0265	19.5148	19.9758	20.1099	20.8205
O76094	Signal recognition particle subunit SRP72 (SRP72) (Signal recognition particle 72 kDa protein)	SRP72	24.0495	24.1002	24.3279	24.2919	24.1697	24.4576	24.3258	24.2794	24.4811	24.3584	24.1006	24.2792
O94776	Metastasis-associated protein MTA2 (Metastasis-associated 1-like 1) (MTA1-L1 protein) (p53 target protein in deacetylase complex)	MTA2 MTA1L1 PID	24.42	24.2671	22.7585	24.0929	23.9994	24.2523	24.1392	24.0906	24.0719	23.8389	23.4578	24.0651
O94826	Mitochondrial import receptor subunit TOM70 (Mitochondrial precursor proteins import receptor) (Translocase of outer membrane 70 kDa subunit) (Translocase of outer mitochondrial membrane protein 70)	TOMM70 KIAA0719 TOM70 TOMM70A	24.9808	24.8149	24.8542	24.7695	25.0926	24.9711	24.8517	25.0833	24.9815	24.9931	25.143	24.9048
O94874	E3 UFM1-protein ligase 1 (EC 2.3.2.-) (E3 UFM1-protein transferase 1) (Multiple alpha-helix protein located at ER) (Novel LZAP-binding protein) (Regulator of C53/LZAP and DDRGK1)	UFL1 KIAA0776 MAXER NLBP RCAD	22.1869	22.0316	21.4603	21.8845	21.7821	21.8679	22.0993	22.2782	22.3362	22.1827	21.8306	22.2679
O94888	UBX domain-containing protein 7	UBXN7 KIAA0794 UBXD7	22.1066	21.6797	21.5625	22.0597	22.1233	22.9763	22.0492	22.3162	22.2073	22.0035	22.1494	22.2619
O94903	Pyridoxal phosphate homeostasis protein (PLP homeostasis protein) (Proline synthase co-transcribed bacterial homolog protein) (Pyridoxal phosphate-binding protein)	PLPBP PROSC	22.1468	19.2684	22.7444	22.3233	22.1308	22.2558	22.3685	22.3386	19.4927	22.354	22.3722	22.0443
O94906	Pre-mRNA-processing factor 6 (Androgen receptor N-terminal domain-transactivating protein 1) (ANT-1) (PRP6 homolog) (U5 snRNP-associated 102 kDa protein) (U5-102 kDa protein)	PRPF6 C20orf14	23.9223	24.0976	23.5742	24.3314	24.1049	23.7054	24.186	23.9831	24.1622	24.0283	24.2239	23.8361
O94925	Glutaminase kidney isoform, mitochondrial (GLS) (EC 3.5.1.2) (K-glutaminase) (L-glutamine amidohydrolase) [Cleaved into: Glutaminase kidney isoform, mitochondrial 68 kDa chain; Glutaminase kidney isoform, mitochondrial 65 kDa chain]	GLS GLS1 KIAA0838	24.8621	24.9452	24.7933	24.7491	25.0838	24.8001	24.3295	24.4961	24.6372	24.1858	24.2348	24.1363
O94979	Protein transport protein Sec31A (ABP125) (ABP130) (SEC31-like protein 1) (SEC31-related protein A) (Web1-like protein)	SEC31A KIAA0905 SEC31L1 HSPC275 HSPC334	22.3344	19.4909	22.0332	22.3849	22.6776	22.1554	22.43	22.8256	22.7814	22.6965	22.5436	22.9052
O94992	Protein HEXIM1 (Cardiac lineage protein 1) (Estrogen down-regulated gene 1 protein) (Hexamethylene bis-acetamide-inducible protein 1) (Menage a quatre protein 1)	HEXIM1 CLP1 EDG1 HIS1 MAQ1	22.6842	23.241	23.9433	23.0664	23.301	23.3877	23.0781	23.1225	23.3028	23.0312	23.322	23.2263
O95104	SR-related and CTD-associated factor 4 (CTD-binding SR-like protein RA4) (Splicing factor, arginine/serine-rich 15)	SCAF4 KIAA1172 SFRS15	22.7628	22.9025	23.3473	22.7407	22.5173	22.6931	22.6653	22.757	23.0333	22.5772	22.4268	22.8549
O95163	Elongator complex protein 1 (ELP1) (IkappaB kinase complex-associated protein) (IKK complex-associated protein) (p150)	ELP1 IKAP IKBKAP	23.8384	23.688	23.1126	23.7504	23.743	23.2505	23.7915	23.4942	23.5913	23.5388	23.6342	23.6241
O95168	NADH dehydrogenase [ubiquinone] 1 beta subcomplex subunit 4 (Complex I-B15) (CI-B15) (NADH-ubiquinone oxidoreductase B15 subunit)	NDUFB4	21.8396	21.4457	21.1238	21.5093	21.3997	21.7682	21.4537	19.0953	21.8265	21.6459	21.6069	21.4211
O95169	NADH dehydrogenase [ubiquinone] 1 beta subcomplex subunit 8, mitochondrial (Complex I-ASHI) (CI-ASHI) (NADH-ubiquinone oxidoreductase ASHI subunit)	NDUFB8	21.5659	21.5968	22.1661	21.2065	21.6042	21.7077	21.3569	21.5143	20.0282	21.2594	21.6704	19.6491
O95197	Reticulon-3 (Homolog of ASY protein) (HAP) (Neuroendocrine-specific protein-like 2) (NSP-like protein 2) (Neuroendocrine-specific protein-like II) (NSP-like protein II) (NSPLII)	RTN3 ASYIP NSPL2	20.5856	20.2948	23.5255	22.2731	22.496	23.2169	20.344	20.1256	20.0297	22.7239	20.1219	22.9468
O95202	Mitochondrial proton/calcium exchanger protein (Electroneutral mitochondrial K(+)/H(+)exchanger) (KHE) (Leucine zipper-EF-hand-containing transmembrane protein 1)	LETM1	24.9764	25.1019	25.792	24.9546	25.16	25.3388	25.0652	24.9906	25.1882	25.2108	25.3951	25.2687
O95218	Zinc finger Ran-binding domain-containing protein 2 (Zinc finger protein 265) (Zinc finger, splicing)	ZRANB2 ZIS ZNF265	23.3906	23.2871	25.1162	23.7116	24.0109	24.7403	23.2808	23.6438	23.7174	23.746	24.0348	23.7713
O95232	Luc7-like protein 3 (Cisplatin resistance-associated-overexpressed protein) (Luc7A) (Okadaic acid-inducible phosphoprotein OA48-18) (cAMP regulatory element-associated protein 1) (CRE-associated protein 1) (CREAP-1)	LUC7L3 CREAP1 CROP O48	24.1826	24.1303	24.939	23.9552	23.4307	24.2686	24.0861	23.7429	23.9619	23.9686	23.8952	24.2484
O95292	Vesicle-associated membrane protein-associated protein B/C (VAMP-B/VAMP-C) (VAMP-associated protein B/C) (VAP-B/VAP-C)	VAPB UNQ484/PRO983	21.4039	21.7776	22.721	21.7745	22.3892	22.2186	22.2296	21.8622	22.0155	21.8497	22.1902	22.6617
O95295	SNARE-associated protein Snapin (Biogenesis of lysosome-related organelles complex 1 subunit 7) (BLOC-1 subunit 7) (Synaptosomal-associated protein 25-binding protein) (SNAP-associated protein)	SNAPIN BLOC1S7 SNAP25BP SNAPAP	21.3775	21.1629	22.291	21.182	21.3692	22.1023	21.3223	21.4158	21.144	20.8832	20.9993	21.5436
O95336	6-phosphogluconolactonase (6PGL) (EC 3.1.1.31)	PGLS	24.4034	24.4517	24.5438	24.3431	24.8171	25.1189	24.562	24.5707	24.6192	24.4673	24.6098	24.6459
O95347	Structural maintenance of chromosomes protein 2 (SMC protein 2) (SMC-2) (Chromosome-associated protein E) (hCAP-E) (XCAP-E homolog)	SMC2 CAPE SMC2L1 PRO0324	23.9818	24.1306	22.9873	23.7599	23.6568	23.8558	23.8642	24.0002	23.9242	24.0212	23.7597	24.0282
O95365	Zinc finger and BTB domain-containing protein 7A (Factor binding IST protein 1) (FBI-1) (Factor that binds to inducer of short transcripts protein 1) (HIV-1 1st-binding protein 1) (Leukemia/lymphoma-related factor) (POZ and Krueppel erythroid myeloid ontogenic factor) (POK erythroid myeloid ontogenic factor) (Pokemon) (Pokemon 1) (TTF-I-interacting peptide 21) (TIP21) (Zinc finger protein 857A)	ZBTB7A FBI1 LRF ZBTB7 ZNF857A	21.3468	19.527	21.0767	20.722	20.7654	20.4519	21	21.4226	21.2164	20.6538	20.8246	20.9596
O95373	Importin-7 (Imp7) (Ran-binding protein 7) (RanBP7)	IPO7 RANBP7	25.7452	25.8796	25.7385	25.7551	26.1328	25.8548	25.554	26.0503	25.8667	25.8428	25.9214	25.6083
O95379	Tumor necrosis factor alpha-induced protein 8 (TNF alpha-induced protein 8) (Head and neck tumor and metastasis-related protein) (MDC-3.13) (NF-kappa-B-inducible DED-containing protein) (NDED) (SCC-S2) (TNF-induced protein GG2-1)	TNFAIP8	22.5683	22.1931	22.4081	23.1787	23.322	22.2158	22.3798	22.013	21.6888	22.4386	22.8711	21.3012
O95394	Phosphoacetylglucosamine mutase (PAGM) (EC 5.4.2.3) (Acetylglucosamine phosphomutase) (N-acetylglucosamine-phosphate mutase) (Phosphoglucomutase-3) (PGM 3)	PGM3 AGM1	19.2188	19.4598	19.2316	19.5745	19.2741	18.9955	19.3721	19.4873	19.2952	19.2549	19.8044	19.5699
O95400	CD2 antigen cytoplasmic tail-binding protein 2 (CD2 cytoplasmic domain-binding protein 2) (CD2 tail-binding protein 2) (U5 snRNP 52K protein) (U5-52K)	CD2BP2 KIAA1178	20.5686	21.4315	22.5526	21.2645	21.0266	21.4008	21.3125	21.2349	19.815	21.164	21.3541	21.0004
O95433	Activator of 90 kDa heat shock protein ATPase homolog 1 (AHA1) (p38)	AHSA1 C14orf3 HSPC322	25.6047	25.2429	23.5495	25.7372	25.1312	24.3202	25.7861	25.5596	24.6599	25.4975	25.7349	24.321
O95456	Proteasome assembly chaperone 1 (PAC-1) (Chromosome 21 leucine-rich protein) (C21-LRP) (Down syndrome critical region protein 2) (Proteasome chaperone homolog 1) (Pba1)	PSMG1 C21LRP DSCR2 PAC1	23.5407	23.4034	22.4898	23.8466	23.2611	22.9492	23.3998	23.3437	23.2808	23.6941	23.6686	23.2333
O95466	Formin-like protein 1 (CLL-associated antigen KW-13) (Leukocyte formin)	FMNL1 C17orf1 C17orf1B FMNL FRL1	21.4914	21.28	21.2182	21.8968	21.6296	21.2103	21.784	21.5019	21.4342	21.5728	21.862	21.3926
O95486	Protein transport protein Sec24A (SEC24-related protein A)	SEC24A	21.1403	20.8002	19.0329	20.875	21.1026	20.5487	21.0048	20.6075	20.5575	20.7812	20.4916	20.5618
O95487	Protein transport protein Sec24B (SEC24-related protein B)	SEC24B	20.6203	20.4055	18.6931	20.1382	20.1053	19.2652	18.9045	20.1067	18.3973	20.1534	20.2205	20.5714
O95571	Persulfide dioxygenase ETHE1, mitochondrial (EC 1.13.11.18) (Ethylmalonic encephalopathy protein 1) (Hepatoma subtracted clone one protein) (Sulfur dioxygenase ETHE1)	ETHE1 HSCO	21.9574	22.0985	22.1017	21.978	22.0868	23.3857	22.2763	22.5104	22.1619	22.1024	22.1415	22.1935
O95573	Fatty acid CoA ligase Acsl3 (Arachidonate--CoA ligase) (EC 6.2.1.15) (Long-chain acyl-CoA synthetase 3) (LACS 3) (Long-chain-fatty-acid--CoA ligase 3) (EC 6.2.1.3) (Medium-chain acyl-CoA ligase Acsl3) (EC 6.2.1.2)	ACSL3 ACS3 FACL3 LACS3	25.0741	25.1514	24.4681	25.0103	24.9551	24.8553	24.903	25.0698	25.1868	24.951	24.8941	25.2902
O95602	DNA-directed RNA polymerase I subunit RPA1 (RNA polymerase I subunit A1) (EC 2.7.7.6) (A190) (DNA-directed RNA polymerase I largest subunit) (DNA-directed RNA polymerase I subunit A) (RNA polymerase I 194 kDa subunit) (RPA194)	POLR1A	22.2259	22.3076	21.4529	22.2728	21.7999	21.9463	21.8339	22.1178	21.8582	21.8771	21.8329	22.641
O95674	Phosphatidate cytidylyltransferase 2 (EC 2.7.7.41) (CDP-DAG synthase 2) (CDP-DG synthase 2) (CDP-diacylglycerol synthase 2) (CDS 2) (CDP-diglyceride pyrophosphorylase 2) (CDP-diglyceride synthase 2) (CTP:phosphatidate cytidylyltransferase 2)	CDS2	19.4779	20.3018	20.7129	19.9525	20.1811	20.6539	20.3187	20.5021	20.6723	20.5983	20.6223	20.5391
O95747	Serine/threonine-protein kinase OSR1 (EC 2.7.11.1) (Oxidative stress-responsive 1 protein)	OXSR1 KIAA1101 OSR1	22.2631	23.0118	22.8419	22.7585	22.6878	22.8389	23.091	23.1573	22.862	22.9733	22.7983	23.3865
O95757	Heat shock 70 kDa protein 4L (Heat shock 70-related protein APG-1) (Heat shock protein family H member 3) (Heat-shock protein family A member 4-like protein) (HSPA4-like protein) (Osmotic stress protein 94)	HSPA4L APG1 HSPH3 OSP94	24.0137	24.1634	23.5221	24.1964	24.2618	24.0095	24.2897	24.2221	24.205	24.1374	24.1491	24.3454
O95777	U6 snRNA-associated Sm-like protein LSm8	LSM8	24.0272	24.0629	25.2072	24.4003	24.0114	24.2917	24.1962	24.1512	23.8789	24.6373	24.3678	24.6876
O95782	AP-2 complex subunit alpha-1 (100 kDa coated vesicle protein A) (Adaptor protein complex AP-2 subunit alpha-1) (Adaptor-related protein complex 2 subunit alpha-1) (Alpha-adaptin A) (Alpha1-adaptin) (Clathrin assembly protein complex 2 alpha-A large chain) (Plasma membrane adaptor HA2/AP2 adaptin alpha A subunit)	AP2A1 ADTAA CLAPA1	23.7894	21.9912	20.6315	23.3214	22.4732	20.7876	23.9875	22.9287	22.32	22.2351	22.4723	21.8459
O95793	Double-stranded RNA-binding protein Staufen homolog 1	STAU1 STAU	22.7444	22.7741	23.2022	22.6482	22.8748	23.1297	22.4067	22.9348	22.7631	22.6206	22.6626	22.6761
O95801	Tetratricopeptide repeat protein 4 (TPR repeat protein 4)	TTC4 My044	22.1682	21.4567	21.0599	22.2744	22.4831	20.7262	21.5228	21.8995	21.8809	21.4623	21.5553	20.9017
O95825	Quinone oxidoreductase-like protein 1 (EC 1.-.-.-) (Ferry endosomal RAB5 effector complex subunit 4) (Fy-4) (Protein 4P11) (Quinone oxidoreductase homolog 1) (QOH-1) (Zeta-crystallin homolog)	CRYZL1 4P11 FERRY4	21.2536	21.1467	22.1381	21.6457	21.7831	21.25	20.8614	21.636	19.987	21.2676	21.5863	21.056
O95831	Apoptosis-inducing factor 1, mitochondrial (EC 1.6.99.-) (Programmed cell death protein 8)	AIFM1 AIF PDCD8	24.3752	24.2405	24.9564	24.5517	24.4315	24.423	24.3852	24.5931	24.9211	24.8798	24.5142	24.9915
O95834	Echinoderm microtubule-associated protein-like 2 (EMAP-2) (HuEMAP-2)	EML2 EMAP2 EMAPL2	21.5744	21.9925	21.6482	22.1034	21.7707	21.9247	22.0895	21.9387	22.087	21.8419	21.8579	22.1907
O95861	3'(2'),5'-bisphosphate nucleotidase 1 (EC 3.1.3.7) (3'-phosphoadenosine 5'-phosphate phosphatase) (PAP phosphatase) (Bisphosphate 3'-nucleotidase 1) (BPntase 1) (HsPIP) (Inositol-polyphosphate 1-phosphatase) (EC 3.1.3.57)	BPNT1	21.934	19.9541	21.4611	21.6884	21.5652	21.2771	21.7583	21.8118	22.0735	21.8885	21.7301	22.006
O95926	Pre-mRNA-splicing factor SYF2 (CCNDBP1-interactor) (p29)	SYF2 CBPIN GCIPIP	21.8698	21.2583	22.8739	21.8612	21.734	22.3918	21.1817	20.9566	21.1236	20.1417	19.9606	20.2597
O95983	Methyl-CpG-binding domain protein 3 (Methyl-CpG-binding protein MBD3)	MBD3	21.7254	20.9668	21.4881	21.2613	20.8525	21.6869	21.6663	21.27	21.3775	21.0693	21.7203	21.2738
O96000	NADH dehydrogenase [ubiquinone] 1 beta subcomplex subunit 10 (Complex I-PDSW) (CI-PDSW) (NADH-ubiquinone oxidoreductase PDSW subunit)	NDUFB10	23.7144	23.9369	24.1816	24.0408	23.8657	24.1046	23.8975	23.8854	24.2065	23.9221	23.7524	23.5766
O96008	Mitochondrial import receptor subunit TOM40 homolog (Protein Haymaker) (Translocase of outer membrane 40 kDa subunit homolog) (p38.5)	TOMM40 C19orf1 PEREC1 TOM40	23.7329	24.0616	23.1057	24.2775	24.2521	23.5624	23.7351	24.2867	24.028	23.6963	24.2001	23.5302
O96019	Actin-like protein 6A (53 kDa BRG1-associated factor A) (Actin-related protein Baf53a) (ArpNbeta) (BRG1-associated factor 53A) (BAF53A) (INO80 complex subunit K)	ACTL6A BAF53 BAF53A INO80K	23.7407	23.2829	24.238	23.5134	23.4912	23.5843	23.4413	23.3649	23.4352	23.2981	23.6033	23.1078
P00338	L-lactate dehydrogenase A chain (LDH-A) (EC 1.1.1.27) (Cell proliferation-inducing gene 19 protein) (LDH muscle subunit) (LDH-M) (Renal carcinoma antigen NY-REN-59)	LDHA PIG19	30.4203	30.4722	30.228	30.5359	30.4319	30.3577	30.4835	30.5311	30.4906	30.6703	30.5703	30.619
P00367	Glutamate dehydrogenase 1, mitochondrial (GDH 1) (EC 1.4.1.3)	GLUD1 GLUD	24.7352	24.7596	24.2932	24.8788	24.9444	24.8835	24.9543	24.8314	25.1707	24.8175	24.9921	25.3766
P00387	NADH-cytochrome b5 reductase 3 (B5R) (Cytochrome b5 reductase) (EC 1.6.2.2) (Diaphorase-1)	CYB5R3 DIA1	22.7639	22.9123	24.1261	22.8448	22.9958	23.1289	22.687	22.9566	23.1026	23.1143	22.9332	23.383
P00390	Glutathione reductase, mitochondrial (GR) (GRase) (EC 1.8.1.7)	GSR GLUR GRD1	24.9274	24.2537	25.3937	24.701	24.2035	24.6662	24.7487	24.2101	24.4289	24.5645	24.4471	24.6842
P00403	Cytochrome c oxidase subunit 2 (EC 7.1.1.9) (Cytochrome c oxidase polypeptide II)	MT-CO2 COII COX2 COXII MTCO2	23.2794	24.0953	18.9347	23.69	23.5581	24.1637	23.1802	23.6897	23.5778	24.6119	23.8764	23.9056
P00441	Superoxide dismutase [Cu-Zn] (EC 1.15.1.1) (Superoxide dismutase 1) (hSod1)	SOD1	26.7264	27.0691	28.2008	26.8697	27.9208	27.6525	26.9558	26.9915	26.7205	27.0272	26.9764	27.0544
P00491	Purine nucleoside phosphorylase (PNP) (EC 2.4.2.1) (Inosine phosphorylase) (Inosine-guanosine phosphorylase)	PNP NP	25.6274	25.6883	27.0421	25.6974	25.958	26.0847	25.7394	25.7388	25.6964	25.8872	25.8444	25.5245
P00492	Hypoxanthine-guanine phosphoribosyltransferase (HGPRT) (HGPRTase) (EC 2.4.2.8)	HPRT1 HPRT	26.1878	25.6799	26.1795	25.8569	25.8503	26.0135	25.9175	26.0166	25.8406	26.1547	26.0815	25.8013
P00505	Aspartate aminotransferase, mitochondrial (mAspAT) (EC 2.6.1.1) (EC 2.6.1.7) (Fatty acid-binding protein) (FABP-1) (Glutamate oxaloacetate transaminase 2) (Kynurenine aminotransferase 4) (Kynurenine aminotransferase IV) (Kynurenine--oxoglutarate transaminase 4) (Kynurenine--oxoglutarate transaminase IV) (Plasma membrane-associated fatty acid-binding protein) (FABPpm) (Transaminase A)	GOT2 KYAT4	26.0784	26.4015	27.6171	26.2334	26.4132	26.8115	26.423	26.5078	26.3351	26.4625	26.5191	26.5014
P00558	Phosphoglycerate kinase 1 (EC 2.7.2.3) (Cell migration-inducing gene 10 protein) (Primer recognition protein 2) (PRP 2)	PGK1 PGKA MIG10 OK/SW-cl.110	28.7813	28.8061	28.1963	29.0383	29.0043	28.7976	29.2401	29.1913	29.3153	29.1621	29.2611	29.146
P00813	Adenosine deaminase (EC 3.5.4.4) (Adenosine aminohydrolase)	ADA ADA1	21.4386	21.29	22.8519	21.6013	22.0865	22.7491	21.5739	21.2733	22.5651	22.0767	22.1048	21.8598
P00846	ATP synthase subunit a (F-ATPase protein 6)	MT-ATP6 ATP6 ATPASE6 MTATP6	22.2832	22.8259	21.6907	22.392	22.4396	21.9782	22.4264	22.4693	22.2715	22.5147	22.3317	22.4017
P00918	Carbonic anhydrase 2 (EC 4.2.1.1) (Carbonate dehydratase II) (Carbonic anhydrase C) (CAC) (Carbonic anhydrase II) (CA-II) (Cyanamide hydratase CA2) (EC 4.2.1.69)	CA2	25.6712	26.07	26.7709	26.1451	26.2401	26.1449	25.8358	26.1708	25.3857	26.0468	25.8613	25.7768
P01033	Metalloproteinase inhibitor 1 (Erythroid-potentiating activity) (EPA) (Fibroblast collagenase inhibitor) (Collagenase inhibitor) (Tissue inhibitor of metalloproteinases 1) (TIMP-1)	TIMP1 CLGI TIMP	24.1468	23.808	24.5157	22.8152	22.7863	22.8887	21.5693	22.2469	22.1989	18.9139	18.7837	19.5879
P01112	GTPase HRas (EC 3.6.5.2) (H-Ras-1) (Ha-Ras) (Transforming protein p21) (c-H-ras) (p21ras) [Cleaved into: GTPase HRas, N-terminally processed]	HRAS HRAS1	21.0647	21.2484	21.3707	21.0499	21.2329	21.082	20.8623	21.1411	19.4058	20.9225	20.8204	21.0693
P02545	Prelamin-A/C [Cleaved into: Lamin-A/C (70 kDa lamin) (Renal carcinoma antigen NY-REN-32)]	LMNA LMN1	29.6195	29.7618	29.5833	30.1262	29.8997	29.7921	29.8682	29.6032	29.8384	29.617	29.921	29.9494
P02751	Fibronectin (FN) (Cold-insoluble globulin) (CIG) [Cleaved into: Anastellin; Ugl-Y1; Ugl-Y2; Ugl-Y3]	FN1 FN	22.1444	22.4592	19.5054	23.7596	19.7653	19.8758	22.9847	22.9206	22.9286	23.3361	19.8783	23.1928
P02786	Transferrin receptor protein 1 (TR) (TfR) (TfR1) (Trfr) (T9) (p90) (CD antigen CD71) [Cleaved into: Transferrin receptor protein 1, serum form (sTfR)]	TFRC	26.5491	26.6994	27.0149	26.6199	26.5956	26.6092	26.1207	26	26.0242	26.0465	26.1009	26.1359
P02792	Ferritin light chain (Ferritin L subunit)	FTL	24.446	23.7921	25.4571	24.9849	24.2334	24.8915	24.3547	24.0481	24.6933	23.889	23.4493	24.6131
P04040	Catalase (EC 1.11.1.6)	CAT	23.9984	24.107	25.1801	23.7409	23.7799	24.5556	24.0149	24.3012	23.9785	24.2439	24.0518	24.3584
P04075	Fructose-bisphosphate aldolase A (EC 4.1.2.13) (Lung cancer antigen NY-LU-1) (Muscle-type aldolase)	ALDOA ALDA	28.6657	28.5724	29.9669	28.8148	29.1662	29.3641	28.9082	29.0637	28.8868	29.2453	29.146	28.9003
P04080	Cystatin-B (CPI-B) (Liver thiol proteinase inhibitor) (Stefin-B)	CSTB CST6 STFB	24.2713	24.3946	25.503	24.3444	24.3574	24.9874	24.5473	24.502	24.6104	24.6947	24.4546	24.2947
P04083	Annexin A1 (Annexin I) (Annexin-1) (Calpactin II) (Calpactin-2) (Chromobindin-9) (Lipocortin I) (Phospholipase A2 inhibitory protein) (p35) [Cleaved into: Annexin Ac2-26]	ANXA1 ANX1 LPC1	24.7185	25.0641	26.2101	25.4328	25.5069	26.0666	25.3647	25.6837	25.4713	25.426	25.6908	25.3757
P04179	Superoxide dismutase [Mn], mitochondrial (EC 1.15.1.1)	SOD2	24.0619	23.833	24.9346	24.1003	24.1917	24.1348	23.9907	23.8986	24.0246	24.2565	24.5161	24.0721
P04181	Ornithine aminotransferase, mitochondrial (EC 2.6.1.13) (Ornithine delta-aminotransferase) (Ornithine--oxo-acid aminotransferase) [Cleaved into: Ornithine aminotransferase, hepatic form; Ornithine aminotransferase, renal form]	OAT	23.3624	23.234	22.0155	22.5892	22.8634	22.4784	22.3673	22.1716	21.9774	22.2183	21.9247	22.2126
P04350	Tubulin beta-4A chain (Tubulin 5 beta) (Tubulin beta-4 chain)	TUBB4A TUBB4 TUBB5	23.0814	23.0545	21.8611	22.8148	22.8068	22.7623	22.7119	23.0345	23.3568	22.9793	23.0531	23.266
P04406	Glyceraldehyde-3-phosphate dehydrogenase (GAPDH) (EC 1.2.1.12) (Peptidyl-cysteine S-nitrosylase GAPDH) (EC 2.6.99.-)	GAPDH GAPD CDABP0047 OK/SW-cl.12	30.826	30.8971	31.8332	30.908	30.9512	31.2438	30.9537	30.8764	30.9002	31.1986	31.1669	30.8622
P04632	Calpain small subunit 1 (CSS1) (Calcium-activated neutral proteinase small subunit) (CANP small subunit) (Calcium-dependent protease small subunit) (CDPS) (Calcium-dependent protease small subunit 1) (Calpain regulatory subunit)	CAPNS1 CAPN4 CAPNS	20.0383	20.5664	21.5651	20.4556	21.1037	21.3336	20.7339	20.4587	20.4702	21.1556	21.1906	20.7137
P04792	Heat shock protein beta-1 (HspB1) (28 kDa heat shock protein) (Estrogen-regulated 24 kDa protein) (Heat shock 27 kDa protein) (HSP 27) (Heat shock protein family B member 1) (Stress-responsive protein 27) (SRP27)	HSPB1 HSP27 HSP28	27.1556	27.3577	26.8113	27.3763	27.3514	27.3246	27.6958	27.5852	27.6036	27.5429	27.4245	27.6592
P04818	Thymidylate synthase (TS) (TSase) (EC 2.1.1.45)	TYMS TS OK/SW-cl.29	23.9724	23.8574	23.2713	23.5486	23.3229	23.321	22.669	22.7266	23.1352	22.1105	22.6007	22.6072
P04843	Dolichyl-diphosphooligosaccharide--protein glycosyltransferase subunit 1 (Dolichyl-diphosphooligosaccharide--protein glycosyltransferase 67 kDa subunit) (Ribophorin I) (RPN-I) (Ribophorin-1)	RPN1	26.2198	26.1761	25.674	25.9836	25.9298	26.0126	25.9417	25.9225	26.0642	25.9817	25.9102	26.1238
P04844	Dolichyl-diphosphooligosaccharide--protein glycosyltransferase subunit 2 (Dolichyl-diphosphooligosaccharide--protein glycosyltransferase 63 kDa subunit) (RIBIIR) (Ribophorin II) (RPN-II) (Ribophorin-2)	RPN2	25.6908	25.9854	25.4268	25.9458	25.7207	25.6394	25.8287	25.9284	25.7657	26.255	25.9874	25.7118
P04899	Guanine nucleotide-binding protein G(i) subunit alpha-2 (Adenylate cyclase-inhibiting G alpha protein)	GNAI2 GNAI2B	25.1079	25.2893	23.9441	25.1025	24.8414	24.9453	25.1985	25.2267	25.1744	24.9615	24.8797	25.4405
Q99878	Histone H2A type 1-J (Histone H2A/e)	H2AC14 H2AFE HIST1H2AJ	31.4485	31.4607	31.7503	31.6016	31.2606	32.0745	31.43	31.1408	31.4242	31.3652	31.4234	31.5048
P04921	Glycophorin-C (Glycoconnectin) (Glycophorin-D) (GPD) (Glycoprotein beta) (PAS-2') (Sialoglycoprotein D) (CD antigen CD236)	GYPC GLPC GPC	20.8894	21.135	21.8795	20.8526	20.6715	21.7379	21.5104	20.8902	19.4856	19.8848	20.7138	20.5371
P05023	Sodium/potassium-transporting ATPase subunit alpha-1 (Na(+)/K(+) ATPase alpha-1 subunit) (EC 7.2.2.13) (Sodium pump subunit alpha-1)	ATP1A1	26.8248	26.9616	26.8612	26.7392	26.793	26.8324	26.8379	26.8589	26.8195	26.7133	26.6919	26.8614
P05114	Non-histone chromosomal protein HMG-14 (High mobility group nucleosome-binding domain-containing protein 1)	HMGN1 HMG14	21.0383	18.9341	24.3156	24.3719	20.9469	23.5082	20.9922	21.3085	19.5682	19.3976	21.041	19.7515
P05141	ADP/ATP translocase 2 (ADP,ATP carrier protein 2) (ADP,ATP carrier protein, fibroblast isoform) (Adenine nucleotide translocator 2) (ANT 2) (Solute carrier family 25 member 5) [Cleaved into: ADP/ATP translocase 2, N-terminally processed]	SLC25A5 AAC2 ANT2	26.563	26.5369	25.191	26.1862	25.99	25.7574	26.4331	26.1531	26.3859	26.3986	26.4018	26.4987
P05161	Ubiquitin-like protein ISG15 (Interferon-induced 15 kDa protein) (Interferon-induced 17 kDa protein) (IP17) (Ubiquitin cross-reactive protein) (hUCRP)	ISG15 G1P2 UCRP	25.0941	24.9004	24.3496	24.9683	25.0301	24.4886	25.168	25.4089	25.3802	25.2484	24.7207	24.6269
P05198	Eukaryotic translation initiation factor 2 subunit 1 (Eukaryotic translation initiation factor 2 subunit alpha) (eIF-2-alpha) (eIF-2A) (eIF-2alpha) (eIF2-alpha)	EIF2S1 EIF2A	26.0576	26.1675	25.0249	25.9996	25.95	25.9045	26.049	25.8937	26.0431	25.9497	25.8799	26.2476
P05362	Intercellular adhesion molecule 1 (ICAM-1) (Major group rhinovirus receptor) (CD antigen CD54)	ICAM1	26.5909	26.6604	26.6863	26.3694	26.3873	27.1941	27.2367	27.2479	27.0943	26.4036	26.5534	26.8213
P05386	Large ribosomal subunit protein P1 (60S acidic ribosomal protein P1)	RPLP1 RRP1	28.7247	28.5288	29.4497	28.7434	28.8502	29.0183	28.5523	28.5809	28.6599	28.4989	28.9833	28.324
P05387	Large ribosomal subunit protein P2 (60S acidic ribosomal protein P2) (Renal carcinoma antigen NY-REN-44)	RPLP2 D11S2243E RPP2	29.3636	29.6128	31.0065	29.3892	29.709	30.1271	29.5135	29.45	29.5235	29.3827	29.536	29.5085
P05388	Large ribosomal subunit protein uL10 (60S acidic ribosomal protein P0) (60S ribosomal protein L10E)	RPLP0	29.3222	29.0685	28.8313	28.763	28.8862	28.4916	28.9543	28.8362	28.757	28.921	28.8001	28.8628
P05455	Lupus La protein (La autoantigen) (La ribonucleoprotein) (Sjoegren syndrome type B antigen) (SS-B)	SSB	26.9567	26.6296	28.0195	26.9543	27.1199	27.2042	27.0053	26.9293	26.7186	27.1912	27.3024	26.747
P05556	Integrin beta-1 (Fibronectin receptor subunit beta) (Glycoprotein IIa) (GPIIA) (VLA-4 subunit beta) (CD antigen CD29)	ITGB1 FNRB MDF2 MSK12	22.4413	22.3043	22.1842	19.6353	19.0508	21.9632	19.3436	17.889	21.981	19.8388	19.8992	20.2328
P06132	Uroporphyrinogen decarboxylase (UPD) (URO-D) (EC 4.1.1.37)	UROD	21.8317	22.1233	23.3342	22.6766	22.1321	23.4276	22.4321	22.8057	22.013	22.1582	22.424	21.8141
P06400	Retinoblastoma-associated protein (p105-Rb) (p110-RB1) (pRb) (Rb) (pp110)	RB1	22.294	22.408	19.4326	22.3063	22.1905	21.7321	22.4843	22.2338	23.0418	22.5378	22.2525	22.6018
P06454	Prothymosin alpha [Cleaved into: Prothymosin alpha, N-terminally processed; Thymosin alpha-1]	PTMA TMSA	29.2534	29.7219	30.8948	29.2779	29.4537	30.3398	29.425	29.4506	29.5667	29.0261	29.0405	29.3357
P06493	Cyclin-dependent kinase 1 (CDK1) (EC 2.7.11.22) (EC 2.7.11.23) (Cell division control protein 2 homolog) (Cell division protein kinase 1) (p34 protein kinase)	CDK1 CDC2 CDC28A CDKN1 P34CDC2	24.6594	24.8166	24.1829	24.3009	24.1362	24.6656	24.0513	24.0939	24.5125	24.1345	23.7189	24.5994
P06576	ATP synthase subunit beta, mitochondrial (EC 7.1.2.2) (ATP synthase F1 subunit beta)	ATP5F1B ATP5B ATPMB ATPSB	27.8848	27.8411	27.3921	27.753	27.7138	27.7537	27.9302	27.7787	27.6557	27.7874	28.012	27.8029
P06703	Protein S100-A6 (Calcyclin) (Growth factor-inducible protein 2A9) (MLN 4) (Prolactin receptor-associated protein) (PRA) (S100 calcium-binding protein A6)	S100A6 CACY	28.488	28.6925	29.6189	27.4273	27.5579	29.1285	28.766	28.6558	28.8088	28.6824	27.5367	27.7688
P06730	Eukaryotic translation initiation factor 4E (eIF-4E) (eIF4E) (eIF-4F 25 kDa subunit) (mRNA cap-binding protein)	EIF4E EIF4EL1 EIF4F	23.7196	23.2045	22.9858	23.0381	23.2726	23.4601	23.093	23.3919	23.2726	23.1401	23.2494	18.3888
P06733	Alpha-enolase (EC 4.2.1.11) (2-phospho-D-glycerate hydro-lyase) (C-myc promoter-binding protein) (Enolase 1) (MBP-1) (MPB-1) (Non-neural enolase) (NNE) (Phosphopyruvate hydratase) (Plasminogen-binding protein)	ENO1 ENO1L1 MBPB1 MPB1	31.5632	31.1969	32.0049	31.3432	31.3409	31.4816	31.2284	31.2776	31.2296	31.358	31.3529	31.1698
P06737	Glycogen phosphorylase, liver form (EC 2.4.1.1)	PYGL	24.0723	23.967	22.6776	24.2292	23.9584	23.4945	24.2643	24.4657	23.6875	24.1929	24.2598	24.1823
P06744	Glucose-6-phosphate isomerase (GPI) (EC 5.3.1.9) (Autocrine motility factor) (AMF) (Neuroleukin) (NLK) (Phosphoglucose isomerase) (PGI) (Phosphohexose isomerase) (PHI) (Sperm antigen 36) (SA-36)	GPI	27.4943	27.5436	28.9873	27.4968	27.6107	28.1815	27.6416	27.6162	27.585	27.539	27.8162	27.7262
P06748	Nucleophosmin (NPM) (Nucleolar phosphoprotein B23) (Nucleolar protein NO38) (Numatrin)	NPM1 NPM	30.5032	30.3983	31.1334	30.5008	30.647	30.8979	30.468	30.8037	30.1581	31.0969	31.0168	30.3133
P06753	Tropomyosin alpha-3 chain (Gamma-tropomyosin) (Tropomyosin-3) (Tropomyosin-5) (hTM5)	TPM3	25.0436	25.5847	26.6022	25.5316	25.6058	25.9239	24.8672	25.4175	24.9402	25.5989	25.6527	25.2821
Q8N257	Histone H2B type 3-B (H2B type 12) (H2B-clustered histone 26) (H2B.U histone 1)	H2BC26 H2BU1 HIST3H2BB	26.8867	27.1916	26.8186	26.5419	25.5318	27.2394	26.4742	26.5871	27.4518	27.0202	26.5276	27.0499
P07099	Epoxide hydrolase 1 (EC 3.3.2.9) (Epoxide hydratase) (Microsomal epoxide hydrolase) (mEH)	EPHX1 EPHX EPOX	22.6106	21.5217	22.1455	21.4453	21.779	19.8676	21.9234	21.6216	21.3677	22.4468	21.9998	19.6348
P07108	Acyl-CoA-binding protein (ACBP) (Diazepam-binding inhibitor) (DBI) (Endozepine) (EP)	DBI	25.3118	25.2684	26.5894	24.9076	25.8602	26.0302	25.0522	24.9969	25.7544	25.2833	25.0863	25.3973
P07195	L-lactate dehydrogenase B chain (LDH-B) (EC 1.1.1.27) (LDH heart subunit) (LDH-H) (Renal carcinoma antigen NY-REN-46)	LDHB	30.586	30.8108	31.1678	30.6138	30.6574	30.8108	30.7491	30.7116	30.6656	30.6976	30.6539	30.7654
P07203	Glutathione peroxidase 1 (GPx-1) (GSHPx-1) (EC 1.11.1.9) (Cellular glutathione peroxidase) (Phospholipid-hydroperoxide glutathione peroxidase GPX1) (EC 1.11.1.12)	GPX1	19.0891	18.1856	19.362	18.5175	19.0768	17.8449	19.2106	18.1421	18.0359	18.315	19.3301	18.2473
P07237	Protein disulfide-isomerase (PDI) (EC 5.3.4.1) (Cellular thyroid hormone-binding protein) (Prolyl 4-hydroxylase subunit beta) (p55)	P4HB ERBA2L PDI PDIA1 PO4DB	27.934	27.9107	29.2311	27.6809	27.7627	28.0473	27.5991	27.6223	27.709	27.6917	27.8241	27.6383
P07311	Acylphosphatase-1 (EC 3.6.1.7) (Acylphosphatase, erythrocyte isozyme) (Acylphosphatase, organ-common type isozyme) (Acylphosphate phosphohydrolase 1)	ACYP1 ACYPE	22.0817	22.3545	23.262	22.2855	21.9248	22.9423	22.7614	22.8981	22.6706	22.4656	22.4687	22.7912
P07339	Cathepsin D (EC 3.4.23.5) [Cleaved into: Cathepsin D light chain; Cathepsin D heavy chain]	CTSD CPSD	22.6405	22.9327	22.3711	22.5118	22.571	22.0025	22.6901	22.3898	22.581	22.8128	22.7778	22.4054
P07355	Annexin A2 (Annexin II) (Annexin-2) (Calpactin I heavy chain) (Calpactin-1 heavy chain) (Chromobindin-8) (Lipocortin II) (Placental anticoagulant protein IV) (PAP-IV) (Protein I) (p36)	ANXA2 ANX2 ANX2L4 CAL1H LPC2D	27.4833	27.8963	26.9539	27.4665	28.0833	27.4997	27.8057	27.8302	27.7118	27.9884	28.0096	27.4927
P07384	Calpain-1 catalytic subunit (EC 3.4.22.52) (Calcium-activated neutral proteinase 1) (CANP 1) (Calpain mu-type) (Calpain-1 large subunit) (Cell proliferation-inducing gene 30 protein) (Micromolar-calpain) (muCANP)	CAPN1 CANPL1 PIG30	22.9819	22.2213	21.9954	22.1088	21.9881	22.0852	22.1595	22.4491	21.9961	22.1604	22.3141	22.3441
P07437	Tubulin beta chain (Tubulin beta-5 chain)	TUBB TUBB5 OK/SW-cl.56	28.8576	28.4634	27.5926	28.8772	28.471	28.0319	29.1318	28.2238	27.8621	28.9911	28.3588	28.2565
P07602	Prosaposin (Proactivator polypeptide) [Cleaved into: Saposin-A (Protein A); Saposin-B-Val; Saposin-B (Cerebroside sulfate activator) (CSAct) (Dispersin) (Sphingolipid activator protein 1) (SAP-1) (Sulfatide/GM1 activator); Saposin-C (A1 activator) (Co-beta-glucosidase) (Glucosylceramidase activator) (Sphingolipid activator protein 2) (SAP-2); Saposin-D (Component C) (Protein C)]	PSAP GLBA SAP1	24.4549	24.2791	24.5446	24.4061	24.4382	24.0377	24.4566	24.0132	24.0826	23.9676	24.5512	23.9512
P07686	Beta-hexosaminidase subunit beta (EC 3.2.1.52) (Beta-N-acetylhexosaminidase subunit beta) (Hexosaminidase subunit B) (Cervical cancer proto-oncogene 7 protein) (HCC-7) (N-acetyl-beta-glucosaminidase subunit beta) [Cleaved into: Beta-hexosaminidase subunit beta chain B; Beta-hexosaminidase subunit beta chain A]	HEXB HCC7	22.8568	22.8836	23.4164	23.2109	23.55	22.8613	23.4266	23.0545	22.6718	23.4765	23.5088	22.9006
P07737	Profilin-1 (Epididymis tissue protein Li 184a) (Profilin I)	PFN1	28.6052	28.6007	28.0181	28.8292	28.6939	28.6528	28.8717	28.9585	28.9265	29.1955	28.978	28.9978
P07741	Adenine phosphoribosyltransferase (APRT) (EC 2.4.2.7)	APRT	24.1878	24.1326	23.4432	23.971	24.067	24.1103	24.3191	24.2324	24.1585	24.1639	24.368	24.3702
P07814	Bifunctional glutamate/proline--tRNA ligase (Bifunctional aminoacyl-tRNA synthetase) (Cell proliferation-inducing gene 32 protein) (Glutamatyl-prolyl-tRNA synthetase) [Includes: Glutamate--tRNA ligase (EC 6.1.1.17) (Glutamyl-tRNA synthetase) (GluRS); Proline--tRNA ligase (EC 6.1.1.15) (Prolyl-tRNA synthetase)]	EPRS1 EPRS GLNS PARS QARS QPRS PIG32	25.729	25.8303	24.9986	25.9215	26.0147	25.6775	25.9554	26.2145	26.1598	25.9314	26.0358	26.1735
P07858	Cathepsin B (EC 3.4.22.1) (APP secretase) (APPS) (Cathepsin B1) [Cleaved into: Cathepsin B light chain; Cathepsin B heavy chain]	CTSB CPSB	23.4336	23.5265	23.4389	24.0622	23.6892	23.7632	23.7108	24.1104	24.2804	23.7124	24.1375	23.66
P07900	Heat shock protein HSP 90-alpha (EC 3.6.4.10) (Heat shock 86 kDa) (HSP 86) (HSP86) (Heat shock protein family C member 1) (Lipopolysaccharide-associated protein 2) (LAP-2) (LPS-associated protein 2) (Renal carcinoma antigen NY-REN-38)	HSP90AA1 HSP90A HSPC1 HSPCA	30.0994	30.149	29.8801	30.1336	30.2073	30.016	30.1278	30.114	30.0849	30.3083	30.1867	30.0889
P07910	Heterogeneous nuclear ribonucleoproteins C1/C2 (hnRNP C1/C2)	HNRNPC HNRPC	28.0595	27.9112	26.6886	27.9781	27.4581	27.1001	28.6777	27.9001	27.8466	28.3747	27.7119	28.1329
P07919	Cytochrome b-c1 complex subunit 6, mitochondrial (Complex III subunit 6) (Complex III subunit VIII) (Cytochrome c1 non-heme 11 kDa protein) (Mitochondrial hinge protein) (Ubiquinol-cytochrome c reductase complex 11 kDa protein)	UQCRH	23.5822	22.6156	23.768	23.1947	23.2574	22.9496	22.7151	22.3872	22.8037	23.0785	23.3158	22.7439
P07954	Fumarate hydratase, mitochondrial (Fumarase) (HsFH) (EC 4.2.1.2)	FH	25.7115	25.8194	25.0118	25.7406	25.6729	25.7264	25.8614	26.0347	25.9561	25.933	25.9131	26.1444
P08047	Transcription factor Sp1	SP1 TSFP1	21.5999	21.5952	22.0496	21.5965	21.9008	22.1087	21.3356	21.4205	21.7467	21.7785	21.8678	21.6709
P08133	Annexin A6 (67 kDa calelectrin) (Annexin VI) (Annexin-6) (Calphobindin-II) (CPB-II) (Chromobindin-20) (Lipocortin VI) (Protein III) (p68) (p70)	ANXA6 ANX6	27.6822	27.8781	27.2471	27.7296	27.9073	27.9169	28.009	28.0512	28.0235	28.0444	28.0196	28.0985
P08195	Amino acid transporter heavy chain SLC3A2 (4F2 cell-surface antigen heavy chain) (4F2hc) (4F2 heavy chain antigen) (Lymphocyte activation antigen 4F2 large subunit) (Solute carrier family 3 member 2) (CD antigen CD98)	SLC3A2 MDU1	26.5263	26.6543	27.5784	26.6009	26.8322	27.1191	26.5356	26.698	26.6827	26.5882	26.5546	26.8714
P08237	ATP-dependent 6-phosphofructokinase, muscle type (ATP-PFK) (PFK-M) (EC 2.7.1.11) (6-phosphofructokinase type A) (Phosphofructo-1-kinase isozyme A) (PFK-A) (Phosphohexokinase)	PFKM PFKX	24.5796	24.2665	23.2225	24.5368	24.4009	24.0313	24.5313	24.3539	24.3815	24.7485	24.562	24.6167
P08238	Heat shock protein HSP 90-beta (HSP 90) (Heat shock 84 kDa) (HSP 84) (HSP84) (Heat shock protein family C member 3)	HSP90AB1 HSP90B HSPC2 HSPC3 HSPCB	32.2301	32.2895	31.931	32.1835	32.2437	32.1428	32.1066	32.1429	32.1427	32.207	32.0198	32.207
P08240	Signal recognition particle receptor subunit alpha (SR-alpha) (Docking protein alpha) (DP-alpha)	SRPRA SRPR	21.9733	21.7846	20.1169	21.7631	20.1799	20.1846	21.8694	19.4428	20.4307	20.7067	20.7847	20.8535
P08243	Asparagine synthetase [glutamine-hydrolyzing] (EC 6.3.5.4) (Cell cycle control protein TS11) (Glutamine-dependent asparagine synthetase)	ASNS TS11	25.0193	24.8767	24.3524	25.2605	25.0368	24.6922	25.4635	25.0903	25.0674	25.8046	25.0448	24.8617
P08397	Porphobilinogen deaminase (PBG-D) (EC 2.5.1.61) (Hydroxymethylbilane synthase) (HMBS) (Pre-uroporphyrinogen synthase)	HMBS PBGD UPS	21.271	21.3719	21.8832	21.7294	22.0086	21.3547	21.3091	21.1607	21.1552	21.2246	21.464	20.7656
P08559	Pyruvate dehydrogenase E1 component subunit alpha, somatic form, mitochondrial (EC 1.2.4.1) (PDHE1-A type I)	PDHA1 PHE1A	23.0648	22.6178	19.8754	22.5827	22.3998	22.5208	22.4833	22.2674	18.9245	22.4568	22.5471	22.9874
P08574	Cytochrome c1, heme protein, mitochondrial (EC 7.1.1.8) (Complex III subunit 4) (Complex III subunit IV) (Cytochrome b-c1 complex subunit 4) (Ubiquinol-cytochrome-c reductase complex cytochrome c1 subunit) (Cytochrome c-1)	CYC1	22.8539	23.0925	22.7984	22.536	23.2999	22.7157	23.2205	23.3853	23.2562	22.4772	22.9513	22.121
P08621	U1 small nuclear ribonucleoprotein 70 kDa (U1 snRNP 70 kDa) (U1-70K) (snRNP70)	SNRNP70 RNPU1Z RPU1 SNRP70 U1AP1	24.4364	24.339	25.2667	24.0943	24.1781	25.362	24.9225	24.3259	24.6807	24.2857	24.7744	24.7545
P08670	Vimentin	VIM	32.034	32.1174	31.0439	31.9236	31.6622	31.5796	31.9962	31.8681	31.8946	31.8424	31.8753	31.9133
P08708	Small ribosomal subunit protein eS17 (40S ribosomal protein S17)	RPS17 RPS17L	26.4849	26.43	26.5908	26.2863	26.2657	26.6686	26.7603	25.8754	25.5454	25.9136	25.7913	26.3407
P08754	Guanine nucleotide-binding protein G(i) subunit alpha-3 (G(i) alpha-3)	GNAI3	22.8477	22.8733	22.1846	22.5611	22.8167	22.7038	22.712	22.4785	22.9361	22.4552	22.419	22.5445
P08758	Annexin A5 (Anchorin CII) (Annexin V) (Annexin-5) (Calphobindin I) (CPB-I) (Endonexin II) (Lipocortin V) (Placental anticoagulant protein 4) (PP4) (Placental anticoagulant protein I) (PAP-I) (Thromboplastin inhibitor) (Vascular anticoagulant-alpha) (VAC-alpha)	ANXA5 ANX5 ENX2 PP4	28.8864	29.044	30.1127	29.0854	29.4258	30.0158	29.1035	29.4942	29.293	29.178	29.4126	29.1771
P08865	Small ribosomal subunit protein uS2 (37 kDa laminin receptor precursor) (37LRP) (37/67 kDa laminin receptor) (LRP/LR) (40S ribosomal protein SA) (67 kDa laminin receptor) (67LR) (Colon carcinoma laminin-binding protein) (Laminin receptor 1) (LamR) (Laminin-binding protein precursor p40) (LBP/p40) (Multidrug resistance-associated protein MGr1-Ag) (NEM/1CHD4)	RPSA LAMBR LAMR1	28.4094	28.563	29.2569	28.3858	28.6216	28.8756	28.2895	28.548	28.3082	28.3743	28.3501	28.4169
P09012	U1 small nuclear ribonucleoprotein A (U1 snRNP A) (U1-A) (U1A)	SNRPA	23.5025	23.4429	24.4661	23.1719	23.6614	24.3884	23.6293	23.8337	23.6846	23.5511	23.6366	23.4793
P09104	Gamma-enolase (EC 4.2.1.11) (2-phospho-D-glycerate hydro-lyase) (Enolase 2) (Neural enolase) (Neuron-specific enolase) (NSE)	ENO2	26.754	26.405	27.6813	26.5457	27.0116	26.9326	26.4413	26.704	26.657	26.7659	27.1391	26.4947
P09211	Glutathione S-transferase P (EC 2.5.1.18) (GST class-pi) (GSTP1-1)	GSTP1 FAEES3 GST3	27.235	27.35	28.6281	27.3408	27.5565	28.1517	27.5449	27.7032	27.4422	27.7186	27.6382	27.5498
P09382	Galectin-1 (Gal-1) (14 kDa laminin-binding protein) (HLBP14) (14 kDa lectin) (Beta-galactoside-binding lectin L-14-I) (Galaptin) (HBL) (HPL) (Lactose-binding lectin 1) (Lectin galactoside-binding soluble 1) (Putative MAPK-activating protein PM12) (S-Lac lectin 1)	LGALS1	27.904	28.6934	28.7799	28.1959	28.3366	29.2167	28.829	29.0489	29.0666	29.0063	28.5175	29.0928
P09429	High mobility group protein B1 (High mobility group protein 1) (HMG-1)	HMGB1 HMG1	26.1244	26.6699	27.6466	26.3566	26.7223	26.4377	26.693	26.575	26.2593	26.2823	26.3383	26.0691
P09488	Glutathione S-transferase Mu 1 (EC 2.5.1.18) (GST HB subunit 4) (GST class-mu 1) (GSTM1-1) (GSTM1a-1a) (GSTM1b-1b) (GTH4)	GSTM1 GST1	25.6733	24.9905	26.9779	25.9115	25.9427	26.2385	25.9382	25.48	25.9595	25.8635	25.8556	25.417
P09496	Clathrin light chain A (Lca)	CLTA	23.4156	24.0916	24.4252	23.4649	23.7152	23.8332	23.6794	23.346	23.665	23.5659	23.5971	23.8126
P09525	Annexin A4 (35-beta calcimedin) (Annexin IV) (Annexin-4) (Carbohydrate-binding protein p33/p41) (Chromobindin-4) (Endonexin I) (Lipocortin IV) (P32.5) (PP4-X) (Placental anticoagulant protein II) (PAP-II) (Protein II)	ANXA4 ANX4	23.1808	23.2538	23.1378	23.4227	23.5317	23.7253	23.4147	24.0547	23.1396	23.4453	23.4591	23.6469
P09543	2',3'-cyclic-nucleotide 3'-phosphodiesterase (CNP) (CNPase) (EC 3.1.4.37)	CNP	21.5301	21.3602	20.9149	21.5491	21.5604	21.4591	21.4093	21.8741	21.1211	21.3941	21.3007	21.4793
P09622	Dihydrolipoyl dehydrogenase, mitochondrial (EC 1.8.1.4) (Dihydrolipoamide dehydrogenase) (Glycine cleavage system L protein)	DLD GCSL LAD PHE3	24.9718	25.183	25.4623	24.974	24.8572	24.9446	25.4813	24.619	24.8044	24.9753	24.9457	24.9172
P09651	Heterogeneous nuclear ribonucleoprotein A1 (hnRNP A1) (Helix-destabilizing protein) (Single-strand RNA-binding protein) (hnRNP core protein A1) [Cleaved into: Heterogeneous nuclear ribonucleoprotein A1, N-terminally processed]	HNRNPA1 HNRPA1	30.289	30.1998	30.9563	30.3208	30.3549	30.5153	30.3422	30.0672	29.6931	30.5711	30.1498	29.8543
P09661	U2 small nuclear ribonucleoprotein A' (U2 snRNP A')	SNRPA1	24.285	24.673	24.9865	24.5096	24.5601	24.7905	24.7306	24.6031	24.5962	24.9194	24.7072	24.4712
P09874	Poly [ADP-ribose] polymerase 1 (PARP-1) (EC 2.4.2.30) (ADP-ribosyltransferase diphtheria toxin-like 1) (ARTD1) (DNA ADP-ribosyltransferase PARP1) (EC 2.4.2.-) (NAD(+) ADP-ribosyltransferase 1) (ADPRT 1) (Poly[ADP-ribose] synthase 1) (Protein poly-ADP-ribosyltransferase PARP1) (EC 2.4.2.-) [Cleaved into: Poly [ADP-ribose] polymerase 1, processed C-terminus (Poly [ADP-ribose] polymerase 1, 89-kDa f…	PARP1 ADPRT PPOL	26.9483	27.2608	26.4208	27.1215	27.1024	26.9651	27.2863	27.2146	27.3979	27.2642	27.1856	27.3412
P09960	Leukotriene A-4 hydrolase (LTA-4 hydrolase) (EC 3.3.2.6) (Leukotriene A(4) hydrolase) (Tripeptide aminopeptidase LTA4H) (EC 3.4.11.4)	LTA4H LTA4	25.6796	25.7309	25.5451	26.0036	25.9919	26.0339	25.9624	26.1281	26.0708	26.0728	26.0954	26.1941
P09972	Fructose-bisphosphate aldolase C (EC 4.1.2.13) (Brain-type aldolase)	ALDOC ALDC	26.364	26.8427	27.8093	26.6827	26.9276	27.1821	26.8539	26.9166	26.8965	26.8583	26.9789	26.7512
Q71UI9	Histone H2A.V (H2A.F/Z) (H2A.Z variant histone 2)	H2AZ2 H2AFV H2AV	26.8473	27.0255	28.0464	27.1887	26.7935	27.7203	27.0543	26.8612	27.1721	26.9477	26.6573	27.2723
P0DMV9	Heat shock 70 kDa protein 1B (Heat shock 70 kDa protein 2) (HSP70-2) (HSP70.2) (Heat shock protein family A member 1B)	HSPA1B HSP72	25.3463	25.6557	25.3085	25.9226	26.1245	26.1065	25.7601	25.9403	26.1274	25.9775	26.1321	25.9964
Q01081	Splicing factor U2AF 35 kDa subunit (U2 auxiliary factor 35 kDa subunit) (U2 small nuclear RNA auxiliary factor 1) (U2 snRNP auxiliary factor small subunit)	U2AF1 U2AF35 U2AFBP FP793	24.6118	24.4544	24.2804	24.713	24.3248	24.5048	24.4257	24.5461	24.5934	24.4817	24.5718	24.4064
P35520	Cystathionine beta-synthase (EC 4.2.1.22) (Beta-thionase) (Serine sulfhydrase)	CBS	22.6096	22.7018	22.4479	23.2832	22.8814	22.8209	22.5835	23.0476	22.8329	23.5327	22.9803	23.1244
P0DP25	Calmodulin-3	CALM3 CALML2 CAM3 CAMC CAMIII	28.5523	28.5297	29.7556	28.5512	28.6003	29.2928	28.6198	28.6033	28.5277	28.6898	28.5147	28.5465
P10155	RNA-binding protein RO60 (60 kDa SS-A/Ro ribonucleoprotein) (60 kDa Ro protein) (60 kDa ribonucleoprotein Ro) (RoRNP) (Ro 60 kDa autoantigen) (Ro60 autoantigen) (Sjoegren syndrome antigen A2) (Sjoegren syndrome type A antigen) (SS-A) (TROVE domain family member 2)	RO60 SSA2 TROVE2	23.5267	23.4902	22.9628	23.3378	23.5386	23.6608	23.0792	23.6438	23.2785	23.7688	23.2281	23.2327
P10253	Lysosomal alpha-glucosidase (EC 3.2.1.20) (Acid maltase) (Aglucosidase alfa) [Cleaved into: 76 kDa lysosomal alpha-glucosidase; 70 kDa lysosomal alpha-glucosidase]	GAA	20.2908	20.4596	21.1544	20.5408	21.0907	21.5655	20.0826	21.0146	20.9843	20.9895	20.7038	21.1426
P10319	HLA class I histocompatibility antigen, B alpha chain (Human leukocyte antigen B) (HLA-B)	HLA-B HLAB	26.9025	27.7006	29.072	27.3623	27.4576	28.0712	26.8916	26.9963	27.1868	26.6033	27.0519	26.7572
P10412	Histone H1.4 (Histone H1b) (Histone H1s-4)	H1-4 H1F4 HIST1H1E	23.785	23.6893	19.3672	23.1954	23.0387	24.0909	23.1255	22.7429	23.4686	23.3266	23.1514	23.4091
P10515	Dihydrolipoyllysine-residue acetyltransferase component of pyruvate dehydrogenase complex, mitochondrial (EC 2.3.1.12) (70 kDa mitochondrial autoantigen of primary biliary cirrhosis) (PBC) (Dihydrolipoamide acetyltransferase component of pyruvate dehydrogenase complex) (M2 antigen complex 70 kDa subunit) (Pyruvate dehydrogenase complex component E2) (PDC-E2) (PDCE2)	DLAT DLTA	22.0736	22.5708	22.6323	21.696	22.0358	22.3908	22.0306	22.2455	22.3069	22.1016	22.0224	22.5159
P10599	Thioredoxin (Trx) (ATL-derived factor) (ADF) (Surface-associated sulphydryl protein) (SASP) (allergen Hom s Trx)	TXN TRDX TRX TRX1	28.8828	29.2159	29.9995	28.7473	29.1114	29.5281	29.0398	29.0637	28.6231	28.9921	29.044	29.2606
P10606	Cytochrome c oxidase subunit 5B, mitochondrial (Cytochrome c oxidase polypeptide Vb)	COX5B	23.0036	23.3097	24.5565	23.003	23.4941	24.3414	23.1286	23.3664	23.6242	23.2088	23.5531	22.7361
P10619	Lysosomal protective protein (EC 3.4.16.5) (Carboxypeptidase C) (Carboxypeptidase L) (Cathepsin A) (Protective protein cathepsin A) (PPCA) (Protective protein for beta-galactosidase) [Cleaved into: Lysosomal protective protein 32 kDa chain; Lysosomal protective protein 20 kDa chain]	CTSA PPGB	21.6536	21.3227	19.8173	21.2223	21.0348	18.5844	21.4582	20.0968	21.5364	21.6641	20.8797	21.1725
P10644	cAMP-dependent protein kinase type I-alpha regulatory subunit (Tissue-specific extinguisher 1) (TSE1)	PRKAR1A PKR1 PRKAR1 TSE1	22.0559	22.0156	22.3777	22.1292	22.0286	22.516	22.0862	22.1641	22.4203	22.0885	22.213	21.9083
P10768	S-formylglutathione hydrolase (FGH) (EC 3.1.2.12) (Esterase D) (Methylumbelliferyl-acetate deacetylase) (EC 3.1.1.56)	ESD	25.42	25.4295	26.7562	25.7105	26.0876	26.0666	25.295	25.9579	25.9399	25.9377	25.9444	25.6519
P10809	60 kDa heat shock protein, mitochondrial (EC 5.6.1.7) (60 kDa chaperonin) (Chaperonin 60) (CPN60) (Heat shock protein 60) (HSP-60) (Hsp60) (Heat shock protein family D member 1) (HuCHA60) (Mitochondrial matrix protein P1) (P60 lymphocyte protein)	HSPD1 HSP60	30.9734	30.8382	31.278	30.7981	31.0249	31.1565	30.9321	30.9371	31.0279	30.9081	31.1097	30.9104
P11021	Endoplasmic reticulum chaperone BiP (EC 3.6.4.10) (78 kDa glucose-regulated protein) (GRP-78) (Binding-immunoglobulin protein) (BiP) (Heat shock protein 70 family protein 5) (HSP70 family protein 5) (Heat shock protein family A member 5) (Immunoglobulin heavy chain-binding protein)	HSPA5 GRP78	31.214	31.3414	31.9345	30.6885	30.8997	31.1515	30.8919	31.0077	31.0319	30.9997	31.1071	31.141
P11142	Heat shock cognate 71 kDa protein (EC 3.6.4.10) (Heat shock 70 kDa protein 8) (Heat shock protein family A member 8) (Lipopolysaccharide-associated protein 1) (LAP-1) (LPS-associated protein 1)	HSPA8 HSC70 HSP73 HSPA10	31.7429	31.9048	31.5422	31.9249	31.9929	31.8756	31.8587	31.8073	31.7243	31.7873	31.8129	31.7637
P11171	Protein 4.1 (P4.1) (4.1R) (Band 4.1) (EPB4.1) (Erythrocyte membrane protein band 4.1)	EPB41 E41P	19.0806	19.493	20.0164	20.2341	20.6354	21.0639	18.5658	20.9864	20.7899	19.395	18.9839	20.7942
P11172	Uridine 5'-monophosphate synthase (UMP synthase) [Includes: Orotate phosphoribosyltransferase (OPRT) (OPRTase) (EC 2.4.2.10); Orotidine 5'-phosphate decarboxylase (ODC) (OMPD) (EC 4.1.1.23) (OMPdecase)]	UMPS OK/SW-cl.21	24.1087	24.1687	23.3348	23.8941	23.8551	24.0972	24.1225	24.3168	24.1225	24.2696	24.2966	24.0597
P11177	Pyruvate dehydrogenase E1 component subunit beta, mitochondrial (PDHE1-B) (EC 1.2.4.1)	PDHB PHE1B	22.5467	23.0098	22.4859	23.0194	22.6217	22.9226	23.0827	22.9193	23.1538	22.6811	22.8235	23.2508
P11216	Glycogen phosphorylase, brain form (EC 2.4.1.1)	PYGB	24.0546	23.6603	22.7102	24.0785	23.9071	23.1772	24.0869	23.7247	24.0304	24.0201	24.2187	23.8869
P11233	Ras-related protein Ral-A (EC 3.6.5.2)	RALA RAL	21.8168	22.5872	23.3972	21.9297	22.4866	22.5642	22.2134	21.6892	22.047	21.8694	22.2479	22.1865
P11279	Lysosome-associated membrane glycoprotein 1 (LAMP-1) (Lysosome-associated membrane protein 1) (CD107 antigen-like family member A) (CD antigen CD107a)	LAMP1	22.0126	22.5219	23.6156	19.5219	22.3653	20.7497	22.4532	20.1503	19.5151	21.9924	22.2495	20.7431
P11310	Medium-chain specific acyl-CoA dehydrogenase, mitochondrial (MCAD) (EC 1.3.8.7) (Medium chain acyl-CoA dehydrogenase) (MCADH)	ACADM	22.8142	23.102	22.2473	22.8647	22.6957	22.6825	22.9724	23.3328	22.9665	22.8196	22.886	23.3573
P11387	DNA topoisomerase 1 (EC 5.6.2.1) (DNA topoisomerase I)	TOP1	25.0122	25.0485	24.0239	24.5541	24.0712	24.3406	24.4623	24.4495	24.7737	24.5243	24.5372	24.7667
P11388	DNA topoisomerase 2-alpha (EC 5.6.2.2) (DNA topoisomerase II, alpha isozyme)	TOP2A TOP2	27.3229	27.4511	26.4131	26.9069	26.3647	26.5911	26.1113	25.9809	26.1033	26.1196	25.6756	26.0554
P11413	Glucose-6-phosphate 1-dehydrogenase (G6PD) (EC 1.1.1.49)	G6PD	23.8238	23.9193	23.6805	23.8121	23.7219	23.876	24.1077	23.8776	24.1977	24.226	24.0154	24.11
P11586	C-1-tetrahydrofolate synthase, cytoplasmic (C1-THF synthase) (Epididymis secretory sperm binding protein) [Cleaved into: C-1-tetrahydrofolate synthase, cytoplasmic, N-terminally processed] [Includes: Methylenetetrahydrofolate dehydrogenase (EC 1.5.1.5); Methenyltetrahydrofolate cyclohydrolase (EC 3.5.4.9); Formyltetrahydrofolate synthetase (EC 6.3.4.3)]	MTHFD1 MTHFC MTHFD	26.8348	27.0816	26.4397	26.9192	27.0946	27.0816	26.9909	27.1391	27.1829	27.0617	27.0773	27.2133
P11766	Alcohol dehydrogenase class-3 (EC 1.1.1.1) (Alcohol dehydrogenase 5) (Alcohol dehydrogenase class chi chain) (Alcohol dehydrogenase class-III) (Glutathione-dependent formaldehyde dehydrogenase) (FALDH) (FDH) (GSH-FDH) (EC 1.1.1.-) (S-(hydroxymethyl)glutathione dehydrogenase) (EC 1.1.1.284)	ADH5 ADHX FDH	24.1577	24.708	25.9971	24.9698	25.1178	25.5088	24.6349	24.0217	24.9304	24.8239	25.0487	24.8638
P11908	Ribose-phosphate pyrophosphokinase 2 (EC 2.7.6.1) (PPRibP) (Phosphoribosyl pyrophosphate synthase II) (PRS-II)	PRPS2	25.1127	25.1391	24.2453	25.2551	25.0643	24.2551	25.5075	25.1905	25.0689	25.3477	25.3896	24.9236
P11940	Polyadenylate-binding protein 1 (PABP-1) (Poly(A)-binding protein 1)	PABPC1 PAB1 PABP PABP1 PABPC2	27.9479	28.1309	28.8411	27.9366	28.172	28.322	27.8711	28.0023	27.9853	27.8935	27.8271	27.9972
P12004	Proliferating cell nuclear antigen (PCNA) (Cyclin)	PCNA	27.9782	28.2246	28.6857	28.2123	28.2056	28.4668	28.089	28.1836	28.1665	28.1924	28.0683	28.2233
P12081	Histidine--tRNA ligase, cytoplasmic (EC 6.1.1.21) (Histidyl-tRNA synthetase) (HisRS)	HARS1 HARS HRS	24.8439	24.7503	24.3684	24.6614	24.8453	24.5098	24.8691	24.8998	24.9338	24.871	24.9408	24.9723
P12111	Collagen alpha-3(VI) chain	COL6A3	19.473	18.4474	18.2649	18.3727	18.5118	19.2588	18.678	18.2831	18.449	19.4641	20.3149	19.9039
P12236	ADP/ATP translocase 3 (ADP,ATP carrier protein 3) (ADP,ATP carrier protein, isoform T2) (ANT 2) (Adenine nucleotide translocator 3) (ANT 3) (Solute carrier family 25 member 6) [Cleaved into: ADP/ATP translocase 3, N-terminally processed]	SLC25A6 AAC3 ANT3 CDABP0051	28.7186	28.469	27.3497	28.4305	28.1439	28.1112	28.4367	28.2759	28.5243	28.3802	28.3315	28.5054
P12268	Inosine-5'-monophosphate dehydrogenase 2 (IMP dehydrogenase 2) (IMPD 2) (IMPDH 2) (EC 1.1.1.205) (Inosine-5'-monophosphate dehydrogenase type II) (IMP dehydrogenase II) (IMPDH-II)	IMPDH2 IMPD2	27.515	27.7779	27.8646	27.702	27.8558	27.6424	27.6802	27.8272	27.747	27.8404	27.8601	27.8224
P12270	Nucleoprotein TPR (Megator) (NPC-associated intranuclear protein) (Translocated promoter region protein)	TPR	25.2407	25.58	25.5425	25.227	25.2003	25.3664	25.6143	25.5382	25.4997	25.3057	25.4586	25.5499
P12814	Alpha-actinin-1 (Alpha-actinin cytoskeletal isoform) (F-actin cross-linking protein) (Non-muscle alpha-actinin-1)	ACTN1	25.7572	26.2849	26.7799	26.5284	26.4798	26.8898	26.2659	26.5245	26.2308	26.5911	26.7699	25.7273
P12955	Xaa-Pro dipeptidase (X-Pro dipeptidase) (EC 3.4.13.9) (Imidodipeptidase) (Peptidase D) (Proline dipeptidase) (Prolidase)	PEPD PRD	22.2952	22.6413	24.2994	22.1342	22.5931	22.3208	22.4616	22.8022	22.4713	22.5137	22.6411	21.0652
P12956	X-ray repair cross-complementing protein 6 (EC 3.6.4.-) (EC 4.2.99.-) (5'-deoxyribose-5-phosphate lyase Ku70) (5'-dRP lyase Ku70) (70 kDa subunit of Ku antigen) (ATP-dependent DNA helicase 2 subunit 1) (ATP-dependent DNA helicase II 70 kDa subunit) (CTC box-binding factor 75 kDa subunit) (CTC75) (CTCBF) (DNA repair protein XRCC6) (Lupus Ku autoantigen protein p70) (Ku70) (Thyroid-lupus autoantige…	XRCC6 G22P1	28.1206	28.1086	27.1615	27.9418	27.9737	27.5433	28.0302	27.8586	27.8272	27.998	27.9593	27.9469
P13010	X-ray repair cross-complementing protein 5 (EC 3.6.4.-) (86 kDa subunit of Ku antigen) (ATP-dependent DNA helicase 2 subunit 2) (ATP-dependent DNA helicase II 80 kDa subunit) (CTC box-binding factor 85 kDa subunit) (CTC85) (CTCBF) (DNA repair protein XRCC5) (Ku80) (Ku86) (Lupus Ku autoantigen protein p86) (Nuclear factor IV) (Thyroid-lupus autoantigen) (TLAA) (X-ray repair complementing defective…	XRCC5 G22P2	27.3719	27.5612	26.5769	27.7295	27.4717	27.097	27.38	27.5467	27.2845	27.4924	27.2837	27.0152
P13051	Uracil-DNA glycosylase (UDG) (EC 3.2.2.27)	UNG DGU UNG1 UNG15	22.0498	22.065	22.2566	22.5159	22.3591	22.2839	22.7571	22.2164	22.5239	22.17	21.999	22.4207
P13073	Cytochrome c oxidase subunit 4 isoform 1, mitochondrial (Cytochrome c oxidase polypeptide IV) (Cytochrome c oxidase subunit IV isoform 1) (COX IV-1)	COX4I1 COX4	18.4651	24.6913	25.9482	23.2057	24.5928	25.4273	24.1819	24.3793	24.5071	24.4034	24.183	24.2468
P13489	Ribonuclease inhibitor (Placental ribonuclease inhibitor) (Placental RNase inhibitor) (Ribonuclease/angiogenin inhibitor 1) (RAI)	RNH1 PRI RNH	25.7719	25.8791	25.3354	25.7374	25.9531	25.5362	25.8091	25.9303	25.4984	25.9195	25.9511	25.3954
P13639	Elongation factor 2 (EF-2) (EC 3.6.5.-)	EEF2 EF2	30.9174	30.8593	30.4073	30.9168	31.0463	30.7191	30.8181	30.8964	30.9248	30.766	30.8559	30.6905
P13667	Protein disulfide-isomerase A4 (EC 5.3.4.1) (Endoplasmic reticulum resident protein 70) (ER protein 70) (ERp70) (Endoplasmic reticulum resident protein 72) (ER protein 72) (ERp-72) (ERp72)	PDIA4 ERP70 ERP72	27.0319	27.0536	28.1124	26.9492	27.3092	27.7453	27.2552	27.2931	27.3167	27.3175	27.6303	27.3351
P13674	Prolyl 4-hydroxylase subunit alpha-1 (4-PH alpha-1) (EC 1.14.11.2) (Procollagen-proline,2-oxoglutarate-4-dioxygenase subunit alpha-1)	P4HA1 P4HA	22.1622	22.3444	22.0274	22.4832	22.6451	22.959	22.0626	22.6036	22.6843	22.4381	22.7659	22.4093
P13693	Translationally-controlled tumor protein (TCTP) (Fortilin) (Histamine-releasing factor) (HRF) (p23)	TPT1	25.8006	25.753	26.2956	25.7975	25.7866	26.4514	25.7619	25.5867	25.6893	25.9772	25.3364	25.4234
P13796	Plastin-2 (L-plastin) (LC64P) (Lymphocyte cytosolic protein 1) (LCP-1)	LCP1 PLS2	29.4671	29.5707	30.6719	29.8027	30.0521	30.106	29.7861	29.9851	29.9625	29.8992	30.0598	29.902
P13798	Acylamino-acid-releasing enzyme (AARE) (EC 3.4.19.1) (Acyl-peptide hydrolase) (APH) (Acylaminoacyl-peptidase) (Oxidized protein hydrolase) (OPH)	APEH D3F15S2 D3S48E DNF15S2	23.2474	23.4737	24.334	23.3597	23.4735	24.2067	23.3013	23.6893	23.3324	23.5206	23.3625	23.526
P13804	Electron transfer flavoprotein subunit alpha, mitochondrial (Alpha-ETF)	ETFA	25.0337	24.7366	24.1229	25.2881	24.8818	25.0035	25.2426	25.036	25.4403	25.0596	25.206	24.8396
P13807	Glycogen [starch] synthase, muscle (EC 2.4.1.11) (Glycogen synthase 1)	GYS1 GYS	21.0581	20.7951	20.3343	20.9829	20.9902	21.2827	21.088	20.8425	20.8165	21.0005	20.8847	20.9733
P13861	cAMP-dependent protein kinase type II-alpha regulatory subunit	PRKAR2A PKR2 PRKAR2	23.862	23.051	23.1132	23.0226	23.2078	22.8432	22.8469	22.8944	22.6787	23.1898	23.4302	23.3795
P13929	Beta-enolase (EC 4.2.1.11) (2-phospho-D-glycerate hydro-lyase) (Enolase 3) (Muscle-specific enolase) (MSE) (Skeletal muscle enolase)	ENO3	19.7238	19.8677	19.9998	20.0659	19.8365	21.0647	20.5263	20.5546	19.5772	20.3351	19.8938	19.5931
P13995	Bifunctional methylenetetrahydrofolate dehydrogenase/cyclohydrolase, mitochondrial [Includes: NAD-dependent methylenetetrahydrofolate dehydrogenase (EC 1.5.1.15); Methenyltetrahydrofolate cyclohydrolase (EC 3.5.4.9)]	MTHFD2 NMDMC	24.9234	25.1111	25.3453	24.797	24.9398	25.2358	24.8146	24.6228	24.69	24.3288	24.3003	24.4359
P14174	Macrophage migration inhibitory factor (MIF) (EC 5.3.2.1) (Glycosylation-inhibiting factor) (GIF) (L-dopachrome isomerase) (L-dopachrome tautomerase) (EC 5.3.3.12) (Phenylpyruvate tautomerase)	MIF GLIF MMIF	26.7781	26.5899	26.4064	27.5808	26.9067	27.237	27.2806	27.2445	27.0858	27.7876	27.2089	27.2571
P14314	Glucosidase 2 subunit beta (80K-H protein) (Glucosidase II subunit beta) (Protein kinase C substrate 60.1 kDa protein heavy chain) (PKCSH)	PRKCSH G19P1	25.7069	25.9112	27.3945	25.7021	26.1837	26.714	25.6233	26.0254	26.1296	25.9517	26.1092	26.1595
P14317	Hematopoietic lineage cell-specific protein (Hematopoietic cell-specific LYN substrate 1) (LckBP1) (p75)	HCLS1 HS1	23.3386	23.2158	24.8637	23.2577	23.9305	23.6943	23.2373	23.0297	23.6476	23.2039	23.5354	23.4676
P14324	Farnesyl pyrophosphate synthase (FPP synthase) (FPS) (EC 2.5.1.10) ((2E,6E)-farnesyl diphosphate synthase) (Dimethylallyltranstransferase) (EC 2.5.1.1) (Farnesyl diphosphate synthase) (Geranyltranstransferase)	FDPS FPS KIAA1293	24.422	24.5935	24.2668	23.9668	24.7122	24.6461	24.7975	25.1745	25.29	24.8866	23.9136	25.2486
P14550	Aldo-keto reductase family 1 member A1 (EC 1.1.1.2) (EC 1.1.1.372) (EC 1.1.1.54) (Alcohol dehydrogenase [NADP(+)]) (Aldehyde reductase) (Glucuronate reductase) (EC 1.1.1.19) (Glucuronolactone reductase) (EC 1.1.1.20) (S-nitroso-CoA reductase) (ScorR) (EC 1.6.-.-)	AKR1A1 ALDR1 ALR	24.9524	25.0481	25.984	25.1459	25.0106	25.6482	25.06	25.4169	25.2589	25.6441	25.1247	25.2918
P14618	Pyruvate kinase PKM (EC 2.7.1.40) (Cytosolic thyroid hormone-binding protein) (CTHBP) (Opa-interacting protein 3) (OIP-3) (Pyruvate kinase 2/3) (Pyruvate kinase muscle isozyme) (Threonine-protein kinase PKM2) (EC 2.7.11.1) (Thyroid hormone-binding protein 1) (THBP1) (Tumor M2-PK) (Tyrosine-protein kinase PKM2) (EC 2.7.10.2) (p58)	PKM OIP3 PK2 PK3 PKM2	30.1666	30.3276	29.3989	30.2417	30.1037	29.9014	30.3114	30.334	30.3678	30.3545	30.339	30.3546
P14625	Endoplasmin (94 kDa glucose-regulated protein) (GRP-94) (Heat shock protein 90 kDa beta member 1) (Heat shock protein family C member 4) (Tumor rejection antigen 1) (gp96 homolog)	HSP90B1 GRP94 HSPC4 TRA1	28.9424	28.8946	28.6484	28.8792	28.8612	28.8801	29.0898	29.0265	28.9732	28.9339	29.0673	29.1395
P63162	Small nuclear ribonucleoprotein-associated protein N (snRNP-N) (Sm protein D) (Sm-D) (Sm protein N) (Sm-N) (SmN) (Tissue-specific-splicing protein)	SNRPN HCERN3 SMN	24.5219	24.4626	25.8498	24.4124	24.304	25.2879	24.4845	24.4497	24.628	24.3837	24.3321	24.836
P14735	Insulin-degrading enzyme (EC 3.4.24.56) (Abeta-degrading protease) (Insulin protease) (Insulinase) (Insulysin)	IDE	21.6532	21.616	22.1759	21.4287	21.622	21.2452	21.7029	21.3122	18.353	21.4119	21.72	18.9205
P14854	Cytochrome c oxidase subunit 6B1 (Cytochrome c oxidase subunit VIb isoform 1) (COX VIb-1)	COX6B1 COX6B	24.9732	24.9776	26.2417	24.8466	25.0659	25.267	24.6219	24.6729	24.894	24.5223	24.7898	24.6164
P14866	Heterogeneous nuclear ribonucleoprotein L (hnRNP L)	HNRNPL HNRPL P/OKcl.14	26.9664	27.0419	26.6523	26.9724	27.0846	27.115	26.8985	27.1187	27.3057	27.0175	27.1352	27.2254
P14868	Aspartate--tRNA ligase, cytoplasmic (EC 6.1.1.12) (Aspartyl-tRNA synthetase) (AspRS) (Cell proliferation-inducing gene 40 protein)	DARS1 DARS PIG40	26.5461	26.7709	25.7317	26.7349	26.5355	26.3506	26.8214	26.7546	26.827	26.751	26.6893	27.042
P14927	Cytochrome b-c1 complex subunit 7 (Complex III subunit 7) (Complex III subunit VII) (QP-C) (Ubiquinol-cytochrome c reductase complex 14 kDa protein)	UQCRB UQBP	23.4129	23.4704	24.8565	23.3496	23.742	24.104	23.5224	23.7369	23.8237	23.4914	23.8424	23.6338
P15121	Aldo-keto reductase family 1 member B1 (EC 1.1.1.300) (EC 1.1.1.372) (EC 1.1.1.54) (Aldehyde reductase) (Aldose reductase) (AR) (EC 1.1.1.21)	AKR1B1 ALDR1 ALR2	24.4836	24.5592	25.4613	24.8273	24.7473	24.2576	24.6996	24.4588	24.4453	24.574	24.6726	24.2187
P15153	Ras-related C3 botulinum toxin substrate 2 (GX) (Small G protein) (p21-Rac2)	RAC2	23.7705	24.1176	23.7696	23.8888	24.1332	23.8072	24.201	23.9901	24.712	24.0651	24.0225	23.9978
P15170	Eukaryotic peptide chain release factor GTP-binding subunit ERF3A (Eukaryotic peptide chain release factor subunit 3a) (eRF3a) (EC 3.6.5.-) (G1 to S phase transition protein 1 homolog)	GSPT1 ERF3A	24.837	24.4839	24.4441	24.7218	24.7335	24.1704	24.6361	24.6455	24.6655	24.6299	24.6849	24.3368
P15311	Ezrin (Cytovillin) (Villin-2) (p81)	EZR VIL2	25.3612	25.4441	24.7585	25.4341	25.5661	25.2485	25.4388	25.4904	25.4269	25.4278	25.6026	25.2666
P15374	Ubiquitin carboxyl-terminal hydrolase isozyme L3 (UCH-L3) (EC 3.4.19.12) (Ubiquitin thioesterase L3)	UCHL3	22.3939	22.6629	23.8702	22.7151	23.2488	22.6593	23.118	22.6384	22.8711	23.1834	23.3561	19.263
P15531	Nucleoside diphosphate kinase A (NDK A) (NDP kinase A) (EC 2.7.4.6) (Granzyme A-activated DNase) (GAAD) (Metastasis inhibition factor nm23) (NM23-H1) (Tumor metastatic process-associated protein)	NME1 NDPKA NM23	26.2109	26.217	27.2934	26.0647	26.0464	26.525	26.0152	25.8887	26.0554	25.9743	25.9746	26.2658
P15880	Small ribosomal subunit protein uS5 (40S ribosomal protein S2) (40S ribosomal protein S4) (Protein LLRep3)	RPS2 RPS4	27.6351	27.2957	26.32	27.5419	26.7667	26.953	27.1627	27.1357	27.4059	26.9912	27.2482	26.9785
P15927	Replication protein A 32 kDa subunit (RP-A p32) (Replication factor A protein 2) (RF-A protein 2) (Replication protein A 34 kDa subunit) (RP-A p34)	RPA2 REPA2 RPA32 RPA34	22.5019	22.5232	23.3269	22.7847	22.986	23.4211	23.0796	22.7876	23.0283	22.8117	23.4125	22.9074
P16083	Ribosyldihydronicotinamide dehydrogenase [quinone] (EC 1.10.5.1) (NRH dehydrogenase [quinone] 2) (NRH:quinone oxidoreductase 2) (Quinone reductase 2) (QR2)	NQO2 NMOR2	20.8317	20.448	21.49	20.4797	20.7131	21.0423	19.1853	20.4789	20.7423	20.5317	20.1048	20.8269
P16152	Carbonyl reductase [NADPH] 1 (EC 1.1.1.184) (15-hydroxyprostaglandin dehydrogenase [NADP(+)]) (EC 1.1.1.196, EC 1.1.1.197) (20-beta-hydroxysteroid dehydrogenase) (Alcohol dehydrogenase [NAD(P)+] CBR1) (EC 1.1.1.71) (NADPH-dependent carbonyl reductase 1) (Prostaglandin 9-ketoreductase) (PG-9-KR) (Prostaglandin-E(2) 9-reductase) (EC 1.1.1.189) (Short chain dehydrogenase/reductase family 21C member …	CBR1 CBR CRN SDR21C1	26.0394	26.0578	25.5033	25.9895	26.3857	25.7493	26.1489	26.2598	26.6951	26.2348	26.2375	26.6168
P16278	Beta-galactosidase (EC 3.2.1.23) (Acid beta-galactosidase) (Lactase) (Elastin receptor 1)	GLB1 ELNR1	20.2665	20.487	20.1974	20.2113	20.4316	20.6916	18.1876	20.7435	20.3646	20.5736	20.6488	20.6943
P16402	Histone H1.3 (Histone H1c) (Histone H1s-2)	H1-3 H1F3 HIST1H1D	25.8233	26.043	27.7006	25.5327	25.4036	26.7887	25.54	25.3939	26.0604	25.4857	25.6052	25.8243
P16403	Histone H1.2 (Histone H1c) (Histone H1d) (Histone H1s-1)	H1-2 H1F2 HIST1H1C	29.6895	29.8959	31.5525	29.5586	29.6777	30.7561	29.4474	29.4261	29.9517	29.5471	29.7403	30.0351
P16435	NADPH--cytochrome P450 reductase (CPR) (P450R) (EC 1.6.2.4)	POR CYPOR	20.1385	21.126	18.7843	21.263	20.6422	20.8414	20.9883	21.3935	20.5728	21.17	21.0162	20.3267
P16615	Sarcoplasmic/endoplasmic reticulum calcium ATPase 2 (SERCA2) (SR Ca(2+)-ATPase 2) (EC 7.2.2.10) (Calcium pump 2) (Calcium-transporting ATPase sarcoplasmic reticulum type, slow twitch skeletal muscle isoform) (Endoplasmic reticulum class 1/2 Ca(2+) ATPase)	ATP2A2 ATP2B	25.5037	25.4491	24.5463	25.4758	24.9319	24.9912	25.4291	25.3375	25.3988	25.519	25.0171	25.6216
P16930	Fumarylacetoacetase (FAA) (EC 3.7.1.2) (Beta-diketonase) (Fumarylacetoacetate hydrolase)	FAH	22.0597	21.6325	22.5906	22.1788	22.2209	22.0319	21.6053	22.4349	22.1664	22.1723	22.1229	22.1597
P16949	Stathmin (Leukemia-associated phosphoprotein p18) (Metablastin) (Oncoprotein 18) (Op18) (Phosphoprotein p19) (pp19) (Prosolin) (Protein Pr22) (pp17)	STMN1 C1orf215 LAP18 OP18	26.2885	26.2929	27.0709	26.0541	26.0286	26.5465	25.9518	25.8989	25.8885	26.0534	25.8897	26.0053
P16989	Y-box-binding protein 3 (Cold shock domain-containing protein A) (DNA-binding protein A) (Single-strand DNA-binding protein NF-GMB)	YBX3 CSDA DBPA	25.6507	26.0483	27.2885	25.9717	26.052	26.9109	25.8297	25.987	26.246	26.0012	26.1088	26.0112
P17066	Heat shock 70 kDa protein 6 (Heat shock 70 kDa protein B') (Heat shock protein family A member 6)	HSPA6 HSP70B'	28.7779	28.7516	28.8666	28.6384	28.5978	28.7927	28.6855	28.6328	28.7334	28.7079	28.6606	28.824
P17096	High mobility group protein HMG-I/HMG-Y (HMG-I(Y)) (High mobility group AT-hook protein 1) (High mobility group protein A1) (High mobility group protein R)	HMGA1 HMGIY	24.1464	24.6234	25.3788	23.633	23.8804	24.2828	23.7492	23.2105	23.6213	23.3302	23.8341	23.6183
P17174	Aspartate aminotransferase, cytoplasmic (cAspAT) (EC 2.6.1.1) (EC 2.6.1.3) (Cysteine aminotransferase, cytoplasmic) (Cysteine transaminase, cytoplasmic) (cCAT) (Glutamate oxaloacetate transaminase 1) (Transaminase A)	GOT1	24.9665	25.2185	26.1581	25.1092	25.2913	25.4289	24.9015	25.0349	25.1319	25.1378	25.2627	25.0874
P17275	Transcription factor JunB (Transcription factor AP-1 subunit JunB)	JUNB	24.487	24.7682	25.1283	24.8727	24.789	24.7954	24.693	24.4424	24.3253	23.5993	23.7557	24.0001
P17480	Nucleolar transcription factor 1 (Autoantigen NOR-90) (Upstream-binding factor 1) (UBF-1)	UBTF UBF UBF1	23.4462	23.2718	23.7425	23.552	23.1453	23.0735	22.9487	23.1915	22.9155	23.5768	23.1664	22.8234
P17612	cAMP-dependent protein kinase catalytic subunit alpha (PKA C-alpha) (EC 2.7.11.11)	PRKACA PKACA	23.1229	22.4133	21.8356	22.8604	22.7244	22.2266	22.7552	22.9552	22.9536	22.4328	23.0222	22.4502
P17655	Calpain-2 catalytic subunit (EC 3.4.22.53) (Calcium-activated neutral proteinase 2) (CANP 2) (Calpain M-type) (Calpain large polypeptide L2) (Calpain-2 large subunit) (Millimolar-calpain) (M-calpain)	CAPN2 CANPL2	22.0319	21.6941	21.9604	22.3431	22.4665	22.0654	22.1869	22.4471	22.4619	22.41	22.7543	21.8765
P17693	HLA class I histocompatibility antigen, alpha chain G (HLA G antigen) (MHC class I antigen G) [Cleaved into: Soluble HLA class I histocompatibility antigen, alpha chain G (sHLA-G)]	HLA-G HLA-6.0 HLAG	24.3797	25.1247	25.9816	24.8087	25.1091	25.4756	24.7831	24.8344	24.7464	24.604	24.3509	24.7074
P17812	CTP synthase 1 (EC 6.3.4.2) (CTP synthetase 1) (UTP--ammonia ligase 1)	CTPS1 CTPS	25.2671	25.2598	24.1084	25.2571	25.1523	24.5801	25.2929	25.2963	24.8958	25.0617	25.3596	25.3039
P17844	Probable ATP-dependent RNA helicase DDX5 (EC 3.6.4.13) (DEAD box protein 5) (RNA helicase p68)	DDX5 G17P1 HELR HLR1	28.0661	28.1871	27.3703	28.2083	28.2889	28.1777	28.0163	28.1787	28.2493	28.1096	28.004	28.1211
P17858	ATP-dependent 6-phosphofructokinase, liver type (ATP-PFK) (PFK-L) (EC 2.7.1.11) (6-phosphofructokinase type B) (Phosphofructo-1-kinase isozyme B) (PFK-B) (Phosphohexokinase)	PFKL	22.8905	22.1311	19.3988	23.4748	22.5919	21.7422	22.6351	23.4344	21.8212	23.4329	22.2803	22.17
P17931	Galectin-3 (Gal-3) (35 kDa lectin) (Carbohydrate-binding protein 35) (CBP 35) (Galactose-specific lectin 3) (Galactoside-binding protein) (GALBP) (IgE-binding protein) (L-31) (Laminin-binding protein) (Lectin L-29) (Mac-2 antigen)	LGALS3 MAC2	24.0929	24.1577	25.1948	24.1354	24.4248	25.0159	24.2855	24.4466	24.287	24.284	24.4409	24.7592
P17980	26S proteasome regulatory subunit 6A (26S proteasome AAA-ATPase subunit RPT5) (Proteasome 26S subunit ATPase 3) (Proteasome subunit P50) (Tat-binding protein 1) (TBP-1)	PSMC3 TBP1	25.1511	24.9748	24.8126	24.9158	25.2438	25.3565	25.1151	25.4539	25.063	25.1485	25.399	24.946
P17987	T-complex protein 1 subunit alpha (TCP-1-alpha) (CCT-alpha) (Chaperonin containing T-complex polypeptide 1 subunit 1)	TCP1 CCT1 CCTA	28.0098	28.0349	26.9052	27.877	27.9356	27.6052	28.2634	27.8568	27.8893	28.1066	27.8157	27.9912
P18031	Tyrosine-protein phosphatase non-receptor type 1 (EC 3.1.3.48) (Protein-tyrosine phosphatase 1B) (PTP-1B)	PTPN1 PTP1B	22.1071	22.2762	22.6566	22.0539	22.2756	22.3357	22.1583	22.6805	22.2562	22.4393	22.4222	22.67
P18077	Large ribosomal subunit protein eL33 (60S ribosomal protein L35a) (Cell growth-inhibiting gene 33 protein)	RPL35A GIG33	25.1201	24.7564	24.1774	24.5479	24.395	19.6445	24.9136	24.5953	25.2772	24.688	24.549	20.1191
P18085	ADP-ribosylation factor 4	ARF4 ARF2	21.8227	21.9156	21.38	21.8368	21.9214	21.7423	22.0695	21.9374	21.7766	21.9525	21.8082	21.917
P18124	Large ribosomal subunit protein uL30 (60S ribosomal protein L7)	RPL7	27.344	26.0572	25.6211	26.0854	25.8167	26.1549	26.7394	25.8459	26.6747	26.2756	26.5206	26.6503
P18206	Vinculin (Metavinculin) (MV)	VCL	24.032	24.577	25.4113	24.5263	25.3116	25.2875	24.6589	24.7443	24.1447	24.5259	25.0355	24.8826
P18583	Protein SON (Bax antagonist selected in saccharomyces 1) (BASS1) (Negative regulatory element-binding protein) (NRE-binding protein) (Protein DBP-5) (SON3)	SON C21orf50 DBP5 KIAA1019 NREBP HSPC310 HSPC312	22.619	23.6385	23.4752	22.8533	22.3726	23.1124	23.0977	22.6535	23.0053	22.5311	22.7966	23.6312
P18615	Negative elongation factor E (NELF-E) (RNA-binding protein RD)	NELFE RD RDBP	18.8503	20.1533	22.041	19.5433	20.611	21.5093	20.5623	20.3589	20.5013	20.1544	20.8798	20.4552
P18621	Large ribosomal subunit protein uL22 (60S ribosomal protein L17) (60S ribosomal protein L23) (PD-1)	RPL17	26.5581	26.3618	25.305	26.6112	26.0686	25.1802	26.3971	25.829	26.3812	26.2069	26.6088	26.0702
P18669	Phosphoglycerate mutase 1 (EC 5.4.2.11) (EC 5.4.2.4) (BPG-dependent PGAM 1) (Phosphoglycerate mutase isozyme B) (PGAM-B)	PGAM1 PGAMA CDABP0006	28.11	28.2646	27.7791	28.3533	28.5886	28.4115	28.4875	28.6196	28.7813	28.5747	28.7161	28.6652
P18754	Regulator of chromosome condensation (Cell cycle regulatory protein) (Chromosome condensation protein 1)	RCC1 CHC1	25.3986	25.3002	24.7523	25.1661	25.1561	25.1553	25.0806	25.2527	25.4642	25.1679	25.2612	25.221
P18858	DNA ligase 1 (EC 6.5.1.1) (DNA ligase I) (Polydeoxyribonucleotide synthase [ATP] 1)	LIG1	23.7017	23.9005	22.6418	23.1999	23.5392	23.271	23.3616	23.5034	23.4004	23.5117	23.3348	23.7464
P18859	ATP synthase-coupling factor 6, mitochondrial (ATPase subunit F6) (ATP synthase peripheral stalk subunit F6)	ATP5PF ATP5A ATP5J ATPM	23.9389	24.1913	25.5252	23.7848	24.0469	24.6804	24.0835	24.0525	24.0646	23.8882	24.0977	24.136
P19338	Nucleolin (Protein C23)	NCL	30.5029	30.4192	31.8577	30.5315	30.3781	30.9668	30.332	30.5217	30.2953	30.4373	30.6058	30.3421
P19367	Hexokinase-1 (EC 2.7.1.1) (Brain form hexokinase) (Hexokinase type I) (HK I) (Hexokinase-A)	HK1	24.5368	24.6744	23.3917	24.6144	24.5957	24.0789	24.8506	24.8932	24.7709	24.9168	24.7371	24.5935
P19404	NADH dehydrogenase [ubiquinone] flavoprotein 2, mitochondrial (NDUFV2) (EC 7.1.1.2) (NADH-ubiquinone oxidoreductase 24 kDa subunit)	NDUFV2	22.039	21.8497	22.9756	21.6425	21.7222	22.6187	21.6027	22.0662	21.6414	21.5143	21.6897	21.6634
P19525	Interferon-induced, double-stranded RNA-activated protein kinase (EC 2.7.11.1) (Eukaryotic translation initiation factor 2-alpha kinase 2) (eIF-2A protein kinase 2) (Interferon-inducible RNA-dependent protein kinase) (P1/eIF-2A protein kinase) (Protein kinase RNA-activated) (PKR) (Protein kinase R) (Tyrosine-protein kinase EIF2AK2) (EC 2.7.10.2) (p68 kinase)	EIF2AK2 PKR PRKR	22.6033	22.9194	21.2779	23.0425	23.1987	22.6806	23.2698	22.9101	22.9359	23.0513	22.7337	22.9308
P19623	Spermidine synthase (SPDSY) (EC 2.5.1.16) (Putrescine aminopropyltransferase)	SRM SPS1 SRML1	23.9633	24.2853	24.2724	24.1313	23.6791	23.2455	23.7409	23.7412	23.5159	23.673	23.6486	23.8438
P19784	Casein kinase II subunit alpha' (CK II alpha') (EC 2.7.11.1)	CSNK2A2 CK2A2	22.1713	21.5955	21.5274	22.0302	22.0677	21.6942	21.7582	21.6908	22.2007	21.6694	22.1572	22.3094
P19838	Nuclear factor NF-kappa-B p105 subunit (DNA-binding factor KBF1) (EBP-1) (Nuclear factor of kappa light polypeptide gene enhancer in B-cells 1) [Cleaved into: Nuclear factor NF-kappa-B p50 subunit]	NFKB1	22.804	22.8654	22.186	22.3841	22.5772	22.8811	22.9605	22.9489	22.9395	22.7813	22.8768	22.997
P20020	Plasma membrane calcium-transporting ATPase 1 (EC 7.2.2.10) (Plasma membrane calcium ATPase isoform 1) (PMCA1) (Plasma membrane calcium pump isoform 1)	ATP2B1 PMCA1	20.017	19.8441	19.7039	20.1512	19.9045	20.8673	20.3336	20.1172	18.7794	20.1158	20.4492	20.2731
P20042	Eukaryotic translation initiation factor 2 subunit 2 (Eukaryotic translation initiation factor 2 subunit beta) (eIF2-beta)	EIF2S2 EIF2B	26.1137	26.3449	25.8578	26.0803	25.9461	26.1872	26.1602	26.2496	26.4437	26.2589	26.3062	26.3175
P20073	Annexin A7 (Annexin VII) (Annexin-7) (Synexin)	ANXA7 ANX7 SNX OK/SW-cl.95	23.0475	22.9731	22.4463	23.1636	23.4117	23.1647	23.2616	23.2869	23.2633	23.1383	23.5048	23.2855
P20290	Transcription factor BTF3 (Nascent polypeptide-associated complex subunit beta) (NAC-beta) (RNA polymerase B transcription factor 3)	BTF3 NACB OK/SW-cl.8	26.0618	26.1415	27.3518	26.1202	26.2672	26.8178	25.7179	25.394	25.582	24.5643	24.4939	24.5742
Q9NRW1	Ras-related protein Rab-6B (EC 3.6.5.2)	RAB6B	21.8459	22.2089	25.5066	22.5727	22.1683	25.5937	23.238	22.4799	25.0966	22.9519	21.971	25.0498
P20618	Proteasome subunit beta type-1 (Macropain subunit C5) (Multicatalytic endopeptidase complex subunit C5) (Proteasome component C5) (Proteasome gamma chain) (Proteasome subunit beta-6) (beta-6)	PSMB1 PSC5	25.1491	25.4342	26.9877	25.0459	25.1231	25.7884	25.2812	25.3254	24.904	25.4862	25.3874	25.5698
P20674	Cytochrome c oxidase subunit 5A, mitochondrial (Cytochrome c oxidase polypeptide Va)	COX5A	22.8809	23.3214	24.1884	23.0591	23.0802	19.1407	23.0647	22.9886	23.2871	23.0173	23.0081	19.9394
P20700	Lamin-B1	LMNB1 LMN2 LMNB	27.9493	27.9695	28.5688	28.0705	27.9604	28.4101	28.1424	28.0313	28.0043	28.185	28.0695	28.2103
P20810	Calpastatin (Calpain inhibitor) (Sperm BS-17 component)	CAST	22.8397	23.1078	24.0857	23.0481	23.0865	23.6872	23.1395	22.922	23.069	22.9986	23.0696	22.8305
P20839	Inosine-5'-monophosphate dehydrogenase 1 (IMP dehydrogenase 1) (IMPD 1) (IMPDH 1) (EC 1.1.1.205) (IMPDH-I)	IMPDH1 IMPD1	20.4538	20.5114	21.1873	20.7227	21.0005	20.6189	20.6344	20.5918	18.9503	19.0322	20.7414	21.3197
P20962	Parathymosin	PTMS	22.9277	22.9416	22.3708	22.7619	23.0607	23.9335	23.1255	22.917	23.1039	21.6152	22.6785	23.1571
Q9UQ88	Cyclin-dependent kinase 11A (EC 2.7.11.22) (Cell division cycle 2-like protein kinase 2) (Cell division protein kinase 11A) (Galactosyltransferase-associated protein kinase p58/GTA) (PITSLRE serine/threonine-protein kinase CDC2L2)	CDK11A CDC2L2 CDC2L3 PITSLREB	21.4719	19.9201	20.1905	21.6328	21.536	21.6451	21.4216	21.9383	21.2974	21.7109	21.3106	21.6511
P21281	V-type proton ATPase subunit B, brain isoform (V-ATPase subunit B 2) (Endomembrane proton pump 58 kDa subunit) (HO57) (Vacuolar proton pump subunit B 2)	ATP6V1B2 ATP6B2 VPP3	22.8598	22.9896	22.3036	23.0007	23.1727	23.035	22.7826	23.2663	23.1744	22.8738	23.1361	23.144
P21283	V-type proton ATPase subunit C 1 (V-ATPase subunit C 1) (Vacuolar proton pump subunit C 1)	ATP6V1C1 ATP6C ATP6D VATC	21.1264	20.7521	20.9037	21.036	20.592	20.9502	20.5968	20.9503	21.1042	20.7991	20.999	21.4224
P21291	Cysteine and glycine-rich protein 1 (Cysteine-rich protein 1) (CRP) (CRP1) (Epididymis luminal protein 141) (HEL-141)	CSRP1 CSRP CYRP	22.5031	22.9007	23.6618	22.222	22.5107	23.118	22.1846	22.3241	22.4841	22.1959	22.3426	22.7081
P21333	Filamin-A (FLN-A) (Actin-binding protein 280) (ABP-280) (Alpha-filamin) (Endothelial actin-binding protein) (Filamin-1) (Non-muscle filamin)	FLNA FLN FLN1	28.8846	29.0424	28.7167	29.128	29.2019	29.0201	29.1324	29.3433	29.4103	29.1741	29.2361	29.2458
P21399	Cytoplasmic aconitate hydratase (Aconitase) (EC 4.2.1.3) (Citrate hydro-lyase) (Ferritin repressor protein) (Iron regulatory protein 1) (IRP1) (Iron-responsive element-binding protein 1) (IRE-BP 1)	ACO1 IREB1	22.6841	22.8507	21.8645	23.4493	23.0019	23.1566	23.7465	23.2146	23.2309	22.9473	23.1797	23.0796
P21796	Non-selective voltage-gated ion channel VDAC1 (Outer mitochondrial membrane protein porin 1) (Plasmalemmal porin) (Porin 31HL) (Porin 31HM) (Voltage-dependent anion-selective channel protein 1) (VDAC-1) (hVDAC1)	VDAC1 VDAC	27.8843	27.8278	26.7477	27.912	27.7181	27.0542	28.1461	27.8384	27.7532	28.1438	27.8615	27.7728
P21912	Succinate dehydrogenase [ubiquinone] iron-sulfur subunit, mitochondrial (EC 1.3.5.1) (Iron-sulfur subunit of complex II) (Ip) (Malate dehydrogenase [quinone] iron-sulfur subunit) (EC 1.1.5.-)	SDHB SDH SDH1	22.4555	22.5411	23.167	22.7501	22.5308	22.8181	22.7421	22.6731	22.5556	19.4898	22.9403	22.9064
P21964	Catechol O-methyltransferase (EC 2.1.1.6)	COMT	21.9282	22.3776	19.7395	22.4785	22.5403	19.0599	21.9909	22.6536	21.8933	22.2765	22.4378	22.0316
P22059	Oxysterol-binding protein 1	OSBP OSBP1	22.2627	22.269	19.332	21.8718	22.3653	22.1429	22.4808	22.5112	22.35	22.1987	21.9459	22.5514
P22061	Protein-L-isoaspartate(D-aspartate) O-methyltransferase (PIMT) (EC 2.1.1.77) (L-isoaspartyl protein carboxyl methyltransferase) (Protein L-isoaspartyl/D-aspartyl methyltransferase) (Protein-beta-aspartate methyltransferase)	PCMT1	22.55	22.5585	22.9738	22.4922	22.5983	22.9773	22.7018	23.1568	22.8466	23.0474	22.8365	22.8328
P22087	rRNA 2'-O-methyltransferase fibrillarin (EC 2.1.1.-) (34 kDa nucleolar scleroderma antigen) (Histone-glutamine methyltransferase) (U6 snRNA 2'-O-methyltransferase fibrillarin)	FBL FIB1 FLRN	25.2453	24.9569	23.9454	24.8425	24.3431	24.3314	25.0291	24.5512	24.9528	24.9013	24.7198	25.0315
P22102	Trifunctional purine biosynthetic protein adenosine-3 [Includes: Phosphoribosylamine--glycine ligase (EC 6.3.4.13) (Glycinamide ribonucleotide synthetase) (GARS) (Phosphoribosylglycinamide synthetase); Phosphoribosylformylglycinamidine cyclo-ligase (EC 6.3.3.1) (AIR synthase) (AIRS) (Phosphoribosyl-aminoimidazole synthetase); Phosphoribosylglycinamide formyltransferase (EC 2.1.2.2) (5'-phosphorib…	GART PGFT PRGS	26.5093	26.6811	25.5687	26.575	26.2801	26.2236	26.6302	26.5725	26.3557	26.7011	26.4778	26.4665
P22234	Bifunctional phosphoribosylaminoimidazole carboxylase/phosphoribosylaminoimidazole succinocarboxamide synthetase (PAICS) [Includes: Phosphoribosylaminoimidazole carboxylase (EC 4.1.1.21) (AIR carboxylase) (AIRC); Phosphoribosylaminoimidazole succinocarboxamide synthetase (EC 6.3.2.6) (SAICAR synthetase)]	PAICS ADE2 AIRC PAIS	26.991	26.7941	27.4738	27.1623	27.1928	26.9685	26.8621	27.2742	26.888	26.8623	27.9037	26.6125
P22307	Sterol carrier protein 2 (SCP-2) (Acetyl-CoA C-myristoyltransferase) (EC 2.3.1.155) (Non-specific lipid-transfer protein) (NSL-TP) (Propanoyl-CoA C-acyltransferase) (EC 2.3.1.176) (SCP-2/3-oxoacyl-CoA thiolase) (SCP-2/thiolase) (EC 2.3.1.16) (SCP-chi) (SCPX) (Sterol carrier protein X) (SCP-X)	SCP2	23.5692	23.515	24.1746	23.467	23.8757	24.0378	23.7838	23.7765	23.6513	23.5262	23.8589	23.8243
P22314	Ubiquitin-like modifier-activating enzyme 1 (EC 6.2.1.45) (Protein A1S9) (Ubiquitin-activating enzyme E1)	UBA1 A1S9T UBE1	27.6322	27.7235	27.5818	27.6451	27.8575	27.8024	27.8382	27.844	27.924	27.847	27.9575	27.8504
P22392	Nucleoside diphosphate kinase B (NDK B) (NDP kinase B) (EC 2.7.4.6) (C-myc purine-binding transcription factor PUF) (Histidine protein kinase NDKB) (EC 2.7.13.3) (nm23-H2)	NME2 NM23B	28.1484	28.4776	29.6187	28.3684	28.618	28.881	28.2068	28.3604	28.107	28.3062	28.2821	28.2135
P22570	NADPH:adrenodoxin oxidoreductase, mitochondrial (AR) (Adrenodoxin reductase) (EC 1.18.1.6) (Ferredoxin--NADP(+) reductase) (Ferredoxin reductase)	FDXR ADXR	22.3659	22.1477	21.5306	22.1767	22.3862	22.3163	22.4601	22.5955	22.3334	22.1956	22.0198	22.4458
P22626	Heterogeneous nuclear ribonucleoproteins A2/B1 (hnRNP A2/B1)	HNRNPA2B1 HNRPA2B1	29.5245	29.1812	30.3527	29.3001	29.2608	29.6748	29.3614	29.2112	29.0246	29.3698	29.1697	29.3515
P22695	Cytochrome b-c1 complex subunit 2, mitochondrial (Complex III subunit 2) (Core protein II) (Ubiquinol-cytochrome-c reductase complex core protein 2)	UQCRC2	24.6888	24.9193	23.5857	24.7463	24.2378	24.4778	24.4778	24.7069	24.8268	24.6348	24.6128	25.0267
P23193	Transcription elongation factor A protein 1 (Transcription elongation factor S-II protein 1) (Transcription elongation factor TFIIS.o)	TCEA1 GTF2S TFIIS	23.672	23.7762	24.7641	23.9418	23.9111	24.3408	23.7315	23.8812	23.8879	24.0098	23.3691	23.9264
P23246	Splicing factor, proline- and glutamine-rich (100 kDa DNA-pairing protein) (hPOMp100) (DNA-binding p52/p100 complex, 100 kDa subunit) (Polypyrimidine tract-binding protein-associated-splicing factor) (PSF) (PTB-associated-splicing factor)	SFPQ PSF	27.5217	27.5503	27.3635	27.5068	27.1823	27.4774	27.4425	27.3945	27.8157	27.6115	27.6638	27.5696
Q9NRH3	Tubulin gamma-2 chain (Gamma-2-tubulin)	TUBG2	22.7955	22.7576	19.5188	22.6339	23.1513	21.9101	22.5354	22.6114	22.2794	22.1797	22.7507	22.3433
P23284	Peptidyl-prolyl cis-trans isomerase B (PPIase B) (EC 5.2.1.8) (CYP-S1) (Cyclophilin B) (Rotamase B) (S-cyclophilin) (SCYLP)	PPIB CYPB	27.2704	26.9333	26.5242	26.683	26.4724	26.8301	26.9857	26.9308	26.8347	26.9998	27.038	26.9816
P23368	NAD-dependent malic enzyme, mitochondrial (NAD-ME) (EC 1.1.1.38) (Malic enzyme 2)	ME2	24.1755	24.2119	25.9101	24.5812	24.3586	24.9739	23.8266	24.3387	24.6872	24.4817	24.5298	24.4427
P23381	Tryptophan--tRNA ligase, cytoplasmic (EC 6.1.1.2) (Interferon-induced protein 53) (IFP53) (Tryptophanyl-tRNA synthetase) (TrpRS) (hWRS) [Cleaved into: T1-TrpRS; T2-TrpRS]	WARS1 IFI53 WARS WRS	27.6886	27.6333	26.7115	28.0866	28.1069	27.4852	27.9686	28.3964	28.2954	28.3689	28.2673	28.1994
P23396	Small ribosomal subunit protein uS3 (40S ribosomal protein S3) (EC 4.2.99.18)	RPS3 OK/SW-cl.26	28.2768	28.2703	27.3241	28.1587	27.8977	27.7487	28.0033	27.8879	28.0003	27.7836	27.7191	28.0166
P23510	Tumor necrosis factor ligand superfamily member 4 (Glycoprotein Gp34) (OX40 ligand) (OX40L) (TAX transcriptionally-activated glycoprotein 1) (CD antigen CD252)	TNFSF4 TXGP1	25.3257	25.4328	24.3754	25.4029	25.1936	25.1407	25.4374	25.3097	25.5518	25.2712	25.3161	25.69
P23526	Adenosylhomocysteinase (AdoHcyase) (EC 3.13.2.1) (S-adenosyl-L-homocysteine hydrolase)	AHCY SAHH	27.0878	27.3303	28.5084	27.1491	27.1939	27.5216	27.2348	27.2643	27.2684	27.297	27.1672	27.4453
P23528	Cofilin-1 (18 kDa phosphoprotein) (p18) (Cofilin, non-muscle isoform)	CFL1 CFL	28.9989	28.8326	29.1209	28.9419	28.9025	28.8766	28.9219	29.0322	28.7729	28.9033	29.0616	28.7456
P23588	Eukaryotic translation initiation factor 4B (eIF-4B)	EIF4B	24.906	25.1339	26.224	24.8129	25.1876	25.6985	24.7585	24.8317	25.038	24.6433	24.7413	24.8564
P23786	Carnitine O-palmitoyltransferase 2, mitochondrial (EC 2.3.1.21) (Carnitine palmitoyltransferase II) (CPT II)	CPT2 CPT1	18.4609	19.6138	19.8549	19.3941	18.8061	19.0496	19.5764	19.395	19.8634	19.6104	19.5668	19.4825
P23919	Thymidylate kinase (EC 2.7.4.9) (dTMP kinase)	DTYMK CDC8 TMPK TYMK	21.931	22.4631	21.6313	22.1703	22.2266	21.98	22.1156	22.202	18.3953	21.9289	21.9929	22.3185
P23921	Ribonucleoside-diphosphate reductase large subunit (EC 1.17.4.1) (Ribonucleoside-diphosphate reductase subunit M1) (Ribonucleotide reductase large subunit)	RRM1 RR1	24.6195	24.8481	24.6627	24.4357	24.6622	24.2212	24.1595	23.7949	23.945	24.1191	23.9929	23.573
P24534	Elongation factor 1-beta (EF-1-beta)	EEF1B2 EEF1B EF1B	27.858	26.9525	28.2459	27.8229	27.5504	27.1088	27.288	27.0359	26.8497	27.4542	27.1029	25.765
P24539	ATP synthase F(0) complex subunit B1, mitochondrial (ATP synthase peripheral stalk-membrane subunit b) (ATP synthase proton-transporting mitochondrial F(0) complex subunit B1) (ATP synthase subunit b) (ATPase subunit b)	ATP5PB ATP5F1	22.4715	22.1369	22.6376	22.0982	21.8758	22.2535	22.4718	22.2043	22.1547	22.3135	22.5473	22.8242
P24666	Low molecular weight phosphotyrosine protein phosphatase (LMW-PTP) (LMW-PTPase) (EC 3.1.3.48) (Adipocyte acid phosphatase) (Low molecular weight cytosolic acid phosphatase) (EC 3.1.3.2) (Red cell acid phosphatase 1)	ACP1	25.0471	25.3009	25.1072	25.0814	25.0695	25.22	25.3239	25.1474	25.0922	25.1317	25.066	25.2685
P24752	Acetyl-CoA acetyltransferase, mitochondrial (EC 2.3.1.9) (Acetoacetyl-CoA thiolase) (T2)	ACAT1 ACAT MAT	23.7472	24.3058	24.0191	24.2198	24.2902	24.6562	24.3342	24.5592	24.7457	24.1818	24.445	24.7008
P24928	DNA-directed RNA polymerase II subunit RPB1 (RNA polymerase II subunit B1) (EC 2.7.7.6) (3'-5' exoribonuclease) (EC 3.1.13.-) (DNA-directed RNA polymerase II subunit A) (DNA-directed RNA polymerase III largest subunit) (RNA-directed RNA polymerase II subunit RPB1) (EC 2.7.7.48)	POLR2A POLR2	22.8536	22.9214	22.3185	22.8631	22.2066	22.6175	22.3184	22.1663	22.4596	22.1311	22.3782	22.194
P24941	Cyclin-dependent kinase 2 (EC 2.7.11.22) (Cell division protein kinase 2) (p33 protein kinase)	CDK2 CDKN2	21.509	21.4305	21.6217	21.1405	21.4426	21.6598	21.2852	21.7099	20.9813	20.9996	21.0032	21.2478
P25098	Beta-adrenergic receptor kinase 1 (Beta-ARK-1) (EC 2.7.11.15) (G-protein coupled receptor kinase 2)	GRK2 ADRBK1 BARK BARK1	20.4619	20.4504	18.3281	20.4553	20.7024	20.6009	20.5464	20.9665	20.7863	20.5893	20.4975	21.1195
P25205	DNA replication licensing factor MCM3 (EC 3.6.4.12) (DNA polymerase alpha holoenzyme-associated protein P1) (P1-MCM3) (RLF subunit beta) (p102)	MCM3	26.6516	26.5127	25.9209	26.5833	26.3537	26.3143	26.8066	26.6915	26.6399	26.7423	26.7184	26.8395
P25325	3-mercaptopyruvate sulfurtransferase (MST) (EC 2.8.1.2)	MPST TST2	22.8443	22.6825	22.0744	22.9501	22.7122	22.0643	22.8421	22.591	22.8362	22.9647	22.657	22.3038
P25398	Small ribosomal subunit protein eS12 (40S ribosomal protein S12)	RPS12	27.012	27.4451	27.4724	27.2572	27.3719	27.6999	27.2755	27.1685	27.1539	27.3405	27.093	27.2494
P25685	DnaJ homolog subfamily B member 1 (DnaJ protein homolog 1) (Heat shock 40 kDa protein 1) (HSP40) (Heat shock protein 40) (Human DnaJ protein 1) (hDj-1)	DNAJB1 DNAJ1 HDJ1 HSPF1	23.5024	23.7175	24.0435	23.9173	24.1116	24.4076	24.0466	24.1723	24.1948	23.7446	24.0963	24.085
P25705	ATP synthase subunit alpha, mitochondrial (ATP synthase F1 subunit alpha)	ATP5F1A ATP5A ATP5A1 ATP5AL2 ATPM	27.449	27.3409	26.3251	27.5534	27.2547	26.7953	27.5324	27.3917	27.155	27.5622	27.4293	27.3081
P25774	Cathepsin S (EC 3.4.22.27)	CTSS	20.7591	21.2134	22.1344	21.0096	21.535	21.7317	20.9615	21.3084	19.0151	20.8283	21.0286	20.7887
P25786	Proteasome subunit alpha type-1 (30 kDa prosomal protein) (PROS-30) (Macropain subunit C2) (Multicatalytic endopeptidase complex subunit C2) (Proteasome component C2) (Proteasome nu chain) (Proteasome subunit alpha-6) (alpha-6)	PSMA1 HC2 NU PROS30 PSC2	25.3708	25.3711	26.767	25.2387	25.386	26.1322	25.3334	25.3055	25.4951	25.2672	25.4484	25.6746
P25787	Proteasome subunit alpha type-2 (Macropain subunit C3) (Multicatalytic endopeptidase complex subunit C3) (Proteasome component C3) (Proteasome subunit alpha-2) (alpha-2)	PSMA2 HC3 PSC3	26.114	25.4558	26.4837	26.0074	25.7217	25.3448	25.97	25.4357	25.467	26.2109	26.0526	25.1763
P25788	Proteasome subunit alpha type-3 (Macropain subunit C8) (Multicatalytic endopeptidase complex subunit C8) (Proteasome component C8) (Proteasome subunit alpha-7) (alpha-7)	PSMA3 HC8 PSC8	24.9581	25.0178	26.4329	25.0086	25.0879	25.8287	25.1398	25.0384	25.3266	25.105	25.055	25.2814
P25789	Proteasome subunit alpha type-4 (Macropain subunit C9) (Multicatalytic endopeptidase complex subunit C9) (Proteasome component C9) (Proteasome subunit L) (Proteasome subunit alpha-3) (alpha-3)	PSMA4 HC9 PSC9	26.0059	25.5896	27.0475	25.5276	25.7962	26.1669	25.5433	25.5112	25.7272	25.5323	25.6631	25.5704
P25942	Tumor necrosis factor receptor superfamily member 5 (B-cell surface antigen CD40) (Bp50) (CD40L receptor) (CDw40) (CD antigen CD40)	CD40 TNFRSF5	20.6176	20.29	21.395	21.0789	21.2078	19.6743	21.4287	20.9264	20.1788	21.087	21.1879	20.7079
P26038	Moesin (Membrane-organizing extension spike protein)	MSN	26.6851	26.8676	26.1255	26.8882	26.8701	26.5805	26.8577	27.0683	26.9482	26.9902	26.9208	27.0551
P26196	Probable ATP-dependent RNA helicase DDX6 (EC 3.6.4.13) (ATP-dependent RNA helicase p54) (DEAD box protein 6) (Oncogene RCK)	DDX6 HLR2 RCK	24.1234	24.4122	23.5888	24.5727	24.0747	24.1987	24.3333	24.2302	24.5849	24.0136	24.0414	24.3079
P26358	DNA (cytosine-5)-methyltransferase 1 (Dnmt1) (EC 2.1.1.37) (CXXC-type zinc finger protein 9) (DNA methyltransferase HsaI) (DNA MTase HsaI) (M.HsaI) (MCMT)	DNMT1 AIM CXXC9 DNMT	24.6171	24.3489	23.8541	24.2556	23.7196	24.0223	24.5381	24.1917	23.787	24.3322	23.5897	24.046
P26368	Splicing factor U2AF 65 kDa subunit (U2 auxiliary factor 65 kDa subunit) (hU2AF(65)) (hU2AF65) (U2 snRNP auxiliary factor large subunit)	U2AF2 U2AF65	25.3031	25.3736	26.4353	25.3292	25.479	25.5776	25.2049	25.474	25.6645	25.5338	25.5303	25.5335
P26373	Large ribosomal subunit protein eL13 (60S ribosomal protein L13) (Breast basic conserved protein 1)	RPL13 BBC1 OK/SW-cl.46	26.7379	26.1682	25.5112	26.0841	26.0682	26.6403	26.7246	25.9787	26.4406	26.2831	26.3244	26.9154
P26583	High mobility group protein B2 (High mobility group protein 2) (HMG-2)	HMGB2 HMG2	25.2041	25.85	27.155	25.4503	26.1598	26.5889	25.6564	25.7242	25.4453	25.6473	25.3427	26.252
P26599	Polypyrimidine tract-binding protein 1 (PTB) (57 kDa RNA-binding protein PPTB-1) (Heterogeneous nuclear ribonucleoprotein I) (hnRNP I)	PTBP1 PTB	27.6563	27.4858	28.0524	27.736	27.985	27.8061	27.5309	27.7337	27.6215	27.7928	27.9032	27.4746
P26639	Threonine--tRNA ligase 1, cytoplasmic (EC 6.1.1.3) (Threonyl-tRNA synthetase) (ThrRS) (Threonyl-tRNA synthetase 1)	TARS1 TARS	25.9626	26.2106	25.8956	26.1196	26.1631	26.1605	26.1452	26.2338	26.3155	26.1471	26.3318	26.2528
P26640	Valine--tRNA ligase (EC 6.1.1.9) (Protein G7a) (Valyl-tRNA synthetase) (ValRS)	VARS1 G7A VARS VARS2	24.1853	24.3635	23.4367	24.5222	24.0385	24.0732	24.4093	24.6052	24.5049	24.3294	24.5184	24.368
P26641	Elongation factor 1-gamma (EF-1-gamma) (eEF-1B gamma)	EEF1G EF1G PRO1608	27.39	27.4802	26.7114	27.3279	27.2192	27.1402	27.2852	27.0256	27.1711	27.2513	27.224	27.2877
P26885	Peptidyl-prolyl cis-trans isomerase FKBP2 (PPIase FKBP2) (EC 5.2.1.8) (13 kDa FK506-binding protein) (13 kDa FKBP) (FKBP-13) (FK506-binding protein 2) (FKBP-2) (Immunophilin FKBP13) (Rotamase)	FKBP2 FKBP13	24.0097	22.9049	23.4262	21.9939	22.8248	22.769	23.0503	22.471	22.3752	22.7897	23.8732	22.1881
P27105	Stomatin (Erythrocyte band 7 integral membrane protein) (Erythrocyte membrane protein band 7.2) (Protein 7.2b)	STOM BND7 EPB72	22.9752	23.3166	22.8197	23.0029	22.6797	23.3632	22.886	22.4195	22.9869	22.4697	22.3143	22.8032
P27144	Adenylate kinase 4, mitochondrial (EC 2.7.4.4) (EC 2.7.4.6) (Adenylate kinase 3-like) (GTP:AMP phosphotransferase AK4)	AK4 AK3 AK3L1	23.9669	23.0855	23.6438	23.3715	23.6739	23.661	23.2407	23.2768	23.6249	23.2921	23.4142	23.839
P27348	14-3-3 protein theta (14-3-3 protein T-cell) (14-3-3 protein tau) (Protein HS1)	YWHAQ	28.7915	28.8571	29.0353	28.882	29.0879	29.185	29.0651	29.0184	29.0101	28.9905	29.0252	29.1177
P27635	Large ribosomal subunit protein uL16 (60S ribosomal protein L10) (Laminin receptor homolog) (Protein QM) (Ribosomal protein L10) (Tumor suppressor QM)	RPL10 DXS648E QM	24.461	23.7199	22.3199	23.6779	23.1994	23.5665	24.497	23.7306	23.2389	24.2935	23.5533	23.6918
P27694	Replication protein A 70 kDa DNA-binding subunit (RP-A p70) (Replication factor A protein 1) (RF-A protein 1) (Single-stranded DNA-binding protein) [Cleaved into: Replication protein A 70 kDa DNA-binding subunit, N-terminally processed]	RPA1 REPA1 RPA70	24.8028	24.7736	25.0896	24.9223	24.7451	24.9252	24.71	25.129	24.8154	24.943	25.0688	24.7131
P27695	DNA repair nuclease/redox regulator APEX1 (EC 3.1.11.2) (EC 3.1.21.-) (APEX nuclease) (APEN) (Apurinic-apyrimidinic endonuclease 1) (AP endonuclease 1) (APE-1) (DNA-(apurinic or apyrimidinic site) endonuclease) (Redox factor-1) (REF-1) [Cleaved into: DNA repair nuclease/redox regulator APEX1, mitochondrial]	APEX1 APE APE1 APEX APX HAP1 REF1	26.9978	27.0674	28.2392	26.976	27.1481	27.3882	26.9626	27.0527	27.0381	26.8872	27.1641	26.9953
P27708	Multifunctional protein CAD (Carbamoyl phosphate synthetase 2-aspartate transcarbamylase-dihydroorotase) [Includes: Glutamine-dependent carbamoyl phosphate synthase (EC 6.3.5.5); Glutamine amidotransferase (GATase) (GLNase) (EC 3.5.1.2); Ammonium-dependent carbamoyl phosphate synthase (CPS) (CPSase) (EC 6.3.4.16); Aspartate carbamoyltransferase (EC 2.1.3.2); Dihydroorotase (EC 3.5.2.3)]	CAD	26.6158	26.8203	25.2077	26.3616	26.2179	25.9032	26.6022	26.3533	26.4254	26.3499	26.0928	26.6057
P27797	Calreticulin (CRP55) (Calregulin) (Endoplasmic reticulum resident protein 60) (ERp60) (HACBP) (grp60)	CALR CRTC	29.227	29.5959	30.9345	28.9324	29.2273	29.9018	28.9395	29.2759	29.2697	29.4412	29.583	29.3385
P27816	Microtubule-associated protein 4 (MAP-4)	MAP4	25.7812	25.8925	26.4838	25.3661	25.6067	26.3728	25.744	25.8148	25.6192	25.63	25.6688	25.8404
P27824	Calnexin (IP90) (Major histocompatibility complex class I antigen-binding protein p88) (p90)	CANX	27.4361	27.5095	28.1744	27.1118	27.3832	27.4718	27.1269	27.3226	27.3825	27.3689	27.5379	27.2665
P28062	Proteasome subunit beta type-8 (EC 3.4.25.1) (Low molecular mass protein 7) (Macropain subunit C13) (Multicatalytic endopeptidase complex subunit C13) (Proteasome component C13) (Proteasome subunit beta-5i) (Really interesting new gene 10 protein)	PSMB8 LMP7 PSMB5i RING10 Y2	22.8451	23.2277	19.2424	18.9128	23.2268	23.2883	23.0068	23.0819	22.8934	19.2349	23.3041	22.8788
P28065	Proteasome subunit beta type-9 (EC 3.4.25.1) (Low molecular mass protein 2) (Macropain chain 7) (Multicatalytic endopeptidase complex chain 7) (Proteasome chain 7) (Proteasome subunit beta-1i) (Really interesting new gene 12 protein)	PSMB9 LMP2 PSMB6i RING12	22.35	21.6295	23.1069	22.306	21.6802	22.8348	22.2531	21.8324	22.1485	21.9808	22.0661	22.3617
P28066	Proteasome subunit alpha type-5 (Macropain zeta chain) (Multicatalytic endopeptidase complex zeta chain) (Proteasome subunit alpha-5) (alpha-5) (Proteasome zeta chain)	PSMA5	26.5313	26.2045	26.883	26.6602	26.3537	26.5518	26.2586	26.4038	25.8329	26.6319	26.4849	25.8797
P28070	Proteasome subunit beta type-4 (26 kDa prosomal protein) (HsBPROS26) (PROS-26) (Macropain beta chain) (Multicatalytic endopeptidase complex beta chain) (Proteasome beta chain) (Proteasome chain 3) (HsN3) (Proteasome subunit beta-7) (beta-7)	PSMB4 PROS26	23.9444	23.8125	25.1383	24.6228	23.9203	24.4952	23.8642	24.2848	23.7533	24.5366	24.4695	23.3033
P28072	Proteasome subunit beta type-6 (EC 3.4.25.1) (Macropain delta chain) (Multicatalytic endopeptidase complex delta chain) (Proteasome delta chain) (Proteasome subunit Y) (Proteasome subunit beta-1) (beta-1)	PSMB6 LMPY Y	24.3174	24.334	25.9209	24.1585	24.2959	25.2151	24.4464	24.253	24.3775	24.0393	24.3888	24.3318
P28074	Proteasome subunit beta type-5 (EC 3.4.25.1) (Macropain epsilon chain) (Multicatalytic endopeptidase complex epsilon chain) (Proteasome chain 6) (Proteasome epsilon chain) (Proteasome subunit MB1) (Proteasome subunit X) (Proteasome subunit beta-5) (beta-5)	PSMB5 LMPX MB1 X	24.4314	24.5752	25.6243	24.418	24.5551	24.9407	24.2188	24.315	24.3081	24.3507	24.4365	24.267
P28288	ATP-binding cassette sub-family D member 3 (EC 3.1.2.-) (EC 7.6.2.-) (70 kDa peroxisomal membrane protein) (PMP70)	ABCD3 PMP70 PXMP1	21.4396	20.3594	19.7695	20.3081	20.5901	18.4012	21.2031	20.3684	20.6989	21.0731	21.0975	20.7559
P28331	NADH-ubiquinone oxidoreductase 75 kDa subunit, mitochondrial (EC 7.1.1.2) (Complex I-75kD) (CI-75kD)	NDUFS1	23.7484	24.1164	23.6128	23.8091	23.8493	23.7591	23.6092	23.8274	24.0161	23.77	23.7541	23.6065
P28340	DNA polymerase delta catalytic subunit (EC 2.7.7.7) (3'-5' exodeoxyribonuclease) (EC 3.1.11.-) (DNA polymerase subunit delta p125)	POLD1 POLD	21.7084	21.6843	21.4714	21.2476	21.1271	21.0341	21.5544	21.2419	21.2984	21.4005	21.4028	21.2762
P28482	Mitogen-activated protein kinase 1 (MAP kinase 1) (MAPK 1) (EC 2.7.11.24) (ERT1) (Extracellular signal-regulated kinase 2) (ERK-2) (MAP kinase isoform p42) (p42-MAPK) (Mitogen-activated protein kinase 2) (MAP kinase 2) (MAPK 2)	MAPK1 ERK2 PRKM1 PRKM2	23.5497	22.9821	21.8003	23.4812	23.582	22.0596	23.1365	23.2099	23.3222	23.2424	23.7611	22.3932
P28676	Grancalcin	GCA GCL	20.3137	19.6024	21.3582	21.0848	21.2194	21.954	20.9606	21.3378	21.1747	21.3192	21.4164	21.3111
P28838	Cytosol aminopeptidase (EC 3.4.11.1) (Cysteinylglycine-S-conjugate dipeptidase) (EC 3.4.13.23) (Leucine aminopeptidase 3) (LAP-3) (Leucyl aminopeptidase) (Peptidase S) (Proline aminopeptidase) (EC 3.4.11.5) (Prolyl aminopeptidase)	LAP3 LAPEP PEPS	26.883	27.0747	27.0613	26.454	26.8213	26.5517	26.5536	26.5735	26.461	26.6012	26.792	26.6009
P28845	11-beta-hydroxysteroid dehydrogenase 1 (11-DH) (11-beta-HSD1) (EC 1.1.1.146) (7-oxosteroid reductase) (EC 1.1.1.201) (Corticosteroid 11-beta-dehydrogenase isozyme 1) (Short chain dehydrogenase/reductase family 26C member 1)	HSD11B1 HSD11 HSD11L SDR26C1	21.7466	20.9969	22.2243	21.6354	21.7423	21.5121	21.8479	21.7284	21.512	21.5907	21.3666	21.8243
P28908	Tumor necrosis factor receptor superfamily member 8 (CD30L receptor) (Ki-1 antigen) (Lymphocyte activation antigen CD30) (CD antigen CD30)	TNFRSF8 CD30 D1S166E	22.1802	22.1951	22.2898	21.9724	22.0428	22.3232	22.1397	22.3384	22.2794	21.6491	21.613	22.0191
P29083	General transcription factor IIE subunit 1 (General transcription factor IIE 56 kDa subunit) (Transcription initiation factor IIE subunit alpha) (TFIIE-alpha)	GTF2E1 TF2E1	20.716	20.2139	21.6746	20.906	21.2304	21.5216	20.6402	21.4491	20.9083	21.165	21.3051	20.8152
P29144	Tripeptidyl-peptidase 2 (TPP-2) (EC 3.4.14.10) (Tripeptidyl aminopeptidase) (Tripeptidyl-peptidase II) (TPP-II)	TPP2	24.3331	24.3754	23.6169	24.1534	24.3298	23.8397	24.2802	24.3189	24.5009	24.3568	24.3057	24.4549
P29218	Inositol monophosphatase 1 (IMP 1) (IMPase 1) (EC 3.1.3.25) (D-galactose 1-phosphate phosphatase) (EC 3.1.3.94) (Inositol-1(or 4)-monophosphatase 1) (Lithium-sensitive myo-inositol monophosphatase A1)	IMPA1 IMPA	23.3809	23.7977	24.2248	23.5986	23.5745	23.4928	23.3798	24.0244	23.9128	23.431	23.4056	23.6982
P29401	Transketolase (TK) (EC 2.2.1.1)	TKT	28.0949	28.068	29.3847	28.3706	28.0512	28.7897	28.3015	28.2646	28.34	28.2261	28.3794	28.3146
P29692	Elongation factor 1-delta (EF-1-delta) (Antigen NY-CO-4)	EEF1D EF1D	26.8104	27.4104	28.6384	26.9004	27.4924	28.0033	27.0222	27.5674	27.4091	27.303	27.4635	27.3622
P29966	Myristoylated alanine-rich C-kinase substrate (MARCKS) (Protein kinase C substrate, 80 kDa protein, light chain) (80K-L protein) (PKCSL)	MARCKS MACS PRKCSL	26.0645	26.4213	27.2852	26.0213	26.2195	26.8121	26.125	26.2513	26.2351	26.173	26.2916	26.244
P30040	Endoplasmic reticulum resident protein 29 (ERp29) (Endoplasmic reticulum resident protein 28) (ERp28) (Endoplasmic reticulum resident protein 31) (ERp31)	ERP29 C12orf8 ERP28	25.2488	25.4036	26.1722	25.0121	25.4563	25.7092	25.4481	25.2545	25.3908	25.2626	25.2769	25.2582
P30041	Peroxiredoxin-6 (EC 1.11.1.27) (1-Cys peroxiredoxin) (1-Cys PRX) (24 kDa protein) (Acidic calcium-independent phospholipase A2) (aiPLA2) (EC 3.1.1.4) (Antioxidant protein 2) (Glutathione-dependent peroxiredoxin) (Liver 2D page spot 40) (Lysophosphatidylcholine acyltransferase 5) (LPC acyltransferase 5) (LPCAT-5) (Lyso-PC acyltransferase 5) (EC 2.3.1.23) (Non-selenium glutathione peroxidase) (NSGP…	PRDX6 AOP2 KIAA0106	27.4476	27.5981	27.7866	27.5481	27.7178	27.7915	27.6974	27.7825	27.8105	27.7064	27.6759	27.9107
P30043	Flavin reductase (NADPH) (FR) (EC 1.5.1.30) (Biliverdin reductase B) (BVR-B) (EC 1.3.1.-) (Biliverdin-IX beta-reductase) (Green heme-binding protein) (GHBP) (NADPH-dependent diaphorase) (NADPH-flavin reductase) (FLR) (S-nitroso-CoA-assisted nitrosyltransferase) (SNO-CoA-assisted nitrosyltransferase) (EC 2.6.99.-)	BLVRB FLR SCAN	23.6127	23.3047	24.0123	24.023	23.8345	23.8417	24.1453	23.8485	23.2334	23.9915	23.5345	23.634
P30044	Peroxiredoxin-5, mitochondrial (EC 1.11.1.24) (Alu corepressor 1) (Antioxidant enzyme B166) (AOEB166) (Liver tissue 2D-page spot 71B) (PLP) (Peroxiredoxin V) (Prx-V) (Peroxisomal antioxidant enzyme) (TPx type VI) (Thioredoxin peroxidase PMP20) (Thioredoxin-dependent peroxiredoxin 5)	PRDX5 ACR1 SBBI10	24.6042	24.8732	25.1665	24.9848	24.8356	25.3458	24.7322	25.4079	25.1898	25.1372	24.8335	25.1574
P30046	D-dopachrome decarboxylase (EC 4.1.1.84) (D-dopachrome tautomerase) (Phenylpyruvate tautomerase II)	DDT	23.263	23.4443	24.557	23.528	23.8037	23.8744	23.5329	23.4857	23.4984	23.6672	23.6247	23.6816
P30048	Thioredoxin-dependent peroxide reductase, mitochondrial (EC 1.11.1.24) (Antioxidant protein 1) (AOP-1) (HBC189) (Peroxiredoxin III) (Prx-III) (Peroxiredoxin-3) (Protein MER5 homolog) (Thioredoxin-dependent peroxiredoxin 3)	PRDX3 AOP1	26.2846	26.6112	26.9151	26.4929	26.5331	26.6648	26.5909	26.6338	26.6278	26.6942	26.7418	26.6132
P30049	ATP synthase subunit delta, mitochondrial (ATP synthase F1 subunit delta) (F-ATPase delta subunit)	ATP5F1D ATP5D	23.3465	23.6868	24.6993	23.1734	23.3538	23.9327	23.2653	23.2818	23.1696	23.0283	22.9135	23.4129
P30050	Large ribosomal subunit protein uL11 (60S ribosomal protein L12)	RPL12	28.1233	28.3186	28.6267	28.2573	28.1724	28.4679	28.2729	28.2896	28.3273	27.9504	28.0531	28.3254
P30084	Enoyl-CoA hydratase, mitochondrial (mECH) (mECH1) (EC 4.2.1.17) (EC 5.3.3.8) (Enoyl-CoA hydratase 1) (ECHS1) (Short-chain enoyl-CoA hydratase) (SCEH)	ECHS1	24.3573	24.4737	24.9908	24.359	24.5592	24.862	24.1302	25.0973	24.5434	24.6304	24.6888	24.4683
P30085	UMP-CMP kinase (EC 2.7.4.14) (Deoxycytidylate kinase) (CK) (dCMP kinase) (Nucleoside-diphosphate kinase) (EC 2.7.4.6) (Uridine monophosphate/cytidine monophosphate kinase) (UMP/CMP kinase) (UMP/CMPK)	CMPK1 CMK CMPK UCK UMK UMPK	23.8753	23.9851	23.4737	24.2924	24.713	23.9808	24.3694	24.1025	23.9208	24.3284	25.0558	24.3815
P30086	Phosphatidylethanolamine-binding protein 1 (PEBP-1) (HCNPpp) (Neuropolypeptide h3) (Prostatic-binding protein) (Raf kinase inhibitor protein) (RKIP) [Cleaved into: Hippocampal cholinergic neurostimulating peptide (HCNP)]	PEBP1 PBP PEBP	28.0246	28.2042	29.5205	28.1236	28.2833	28.7418	28.1965	28.2533	28.1677	28.1701	28.2093	28.2596
P30101	Protein disulfide-isomerase A3 (EC 5.3.4.1) (58 kDa glucose-regulated protein) (58 kDa microsomal protein) (p58) (Disulfide isomerase ER-60) (Endoplasmic reticulum resident protein 57) (ER protein 57) (ERp57) (Endoplasmic reticulum resident protein 60) (ER protein 60) (ERp60)	PDIA3 ERP57 ERP60 GRP58	28.0385	28.1025	28.9049	27.7447	28.0971	28.3962	28.0981	28.0041	27.983	28.1034	28.264	28.0379
P30153	Serine/threonine-protein phosphatase 2A 65 kDa regulatory subunit A alpha isoform (Medium tumor antigen-associated 61 kDa protein) (PP2A subunit A isoform PR65-alpha) (PP2A subunit A isoform R1-alpha)	PPP2R1A	25.3855	25.4798	25.8345	25.369	25.6066	25.674	25.4694	25.6665	25.6097	25.3946	25.6224	25.2864
P30405	Peptidyl-prolyl cis-trans isomerase F, mitochondrial (PPIase F) (EC 5.2.1.8) (Cyclophilin D) (CyP-D) (CypD) (Cyclophilin F) (Mitochondrial cyclophilin) (CyP-M) (Rotamase F)	PPIF CYP3	22.5281	21.9122	22.4058	21.8829	22.1803	19.9061	21.9528	19.7173	21.607	22.2819	21.8194	21.7353
P30419	Glycylpeptide N-tetradecanoyltransferase 1 (EC 2.3.1.97) (Myristoyl-CoA:protein N-myristoyltransferase 1) (HsNMT1) (NMT 1) (Type I N-myristoyltransferase) (Peptide N-myristoyltransferase 1) (Protein-lysine myristoyltransferase NMT1) (EC 2.3.1.-)	NMT1 NMT	22.7449	22.6865	23.5272	22.6665	22.7163	23.1792	22.1215	22.5909	22.7532	22.3082	22.6063	22.6511
P30453	HLA class I histocompatibility antigen, A alpha chain (Human leukocyte antigen A) (HLA-A)	HLA-A HLAA	28.4186	28.5983	29.4201	28.4151	28.4741	28.7616	28.1761	28.2442	28.2639	27.9662	28.0165	28.013
P30462	HLA class I histocompatibility antigen, B alpha chain (Human leukocyte antigen B) (HLA-B)	HLA-B HLAB	22.003	21.944	21.8414	21.7593	21.6692	21.6937	21.6158	17.483	21.2683	21.6636	21.3128	21.2171
P30466	HLA class I histocompatibility antigen, B alpha chain (Human leukocyte antigen B) (HLA-B)	HLA-B HLAB	23.8976	22.6742	24.7192	23.4352	23.8752	24.1137	23.3033	22.1463	21.9416	23.2343	23.0605	22.9888
P30492	HLA class I histocompatibility antigen, B alpha chain (Human leukocyte antigen B) (HLA-B)	HLA-B HLAB	21.6706	21.9158	22.573	21.841	21.7381	22.0848	21.3255	21.0471	21.4885	21.0278	21.1502	21.1084
P30519	Heme oxygenase 2 (HO-2) (EC 1.14.14.18) [Cleaved into: Heme oxygenase 2 soluble form]	HMOX2 HO2	22.143	21.8657	22.1286	22.1726	22.394	22.2261	22.1663	22.2421	22.1993	22.3976	22.4966	22.4479
P30520	Adenylosuccinate synthetase isozyme 2 (AMPSase 2) (AdSS 2) (EC 6.3.4.4) (Adenylosuccinate synthetase, acidic isozyme) (Adenylosuccinate synthetase, liver isozyme) (L-type adenylosuccinate synthetase) (IMP--aspartate ligase 2)	ADSS2 ADSS	23.4511	23.6994	23.3902	23.4869	23.637	23.8842	23.2259	23.6712	23.7257	23.533	23.5053	23.5626
P30533	Alpha-2-macroglobulin receptor-associated protein (Alpha-2-MRAP) (Low density lipoprotein receptor-related protein-associated protein 1) (RAP)	LRPAP1 A2MRAP	22.6492	23.1092	24.5071	23.3661	23.5516	24.047	23.0429	23.2559	23.2425	23.1445	23.0362	23.0276
P30566	Adenylosuccinate lyase (ADSL) (ASL) (EC 4.3.2.2) (Adenylosuccinase) (ASase)	ADSL AMPS	24.0917	23.8613	22.961	23.9859	23.8388	23.6817	24.0331	24.0741	23.7576	23.6183	23.5631	23.8084
P30626	Sorcin (22 kDa protein) (CP-22) (CP22) (V19)	SRI	23.059	22.5772	24.1613	23.1231	23.3496	23.9927	22.8313	23.6184	23.3188	23.6827	23.7501	23.5059
P30740	Leukocyte elastase inhibitor (LEI) (Monocyte/neutrophil elastase inhibitor) (EI) (M/NEI) (Peptidase inhibitor 2) (PI-2) (Serpin B1)	SERPINB1 ELANH2 MNEI PI2	24.6924	24.753	24.0536	24.9162	24.7976	24.6018	25.3792	25.1981	25.3288	24.9458	25.0667	25.3598
P30825	High affinity cationic amino acid transporter 1 (CAT-1) (CAT1) (Ecotropic retroviral leukemia receptor homolog) (Ecotropic retrovirus receptor homolog) (Solute carrier family 7 member 1) (System Y+ basic amino acid transporter)	SLC7A1 ATRC1 ERR REC1L	25.8097	24.8041	24.9497	25.0578	25.1868	23.9683	24.7358	24.5067	24.2621	24.5902	25.0725	24.2266
P30837	Aldehyde dehydrogenase X, mitochondrial (EC 1.2.1.3) (Aldehyde dehydrogenase 5) (Aldehyde dehydrogenase family 1 member B1)	ALDH1B1 ALDH5 ALDHX	24.9762	24.8286	24.1129	24.8797	24.497	24.3831	25.0292	24.803	24.7456	24.6982	24.869	24.6958
P30876	DNA-directed RNA polymerase II subunit RPB2 (EC 2.7.7.6) (3'-5' exoribonuclease) (EC 3.1.13.-) (DNA-directed RNA polymerase II 140 kDa polypeptide) (DNA-directed RNA polymerase II subunit B) (RNA polymerase II subunit 2) (RNA polymerase II subunit B2) (RNA-directed RNA polymerase II subunit RPB2) (EC 2.7.7.48)	POLR2B	23.2836	23.4588	23.1729	23.3756	23.265	23.7304	23.4184	23.5118	23.2104	22.8943	23.029	23.1616
P31040	Succinate dehydrogenase [ubiquinone] flavoprotein subunit, mitochondrial (EC 1.3.5.1) (Flavoprotein subunit of complex II) (Fp) (Malate dehydrogenase [quinone] flavoprotein subunit) (EC 1.1.5.-)	SDHA SDH2 SDHF	24.3169	23.6869	23.8352	24.0016	24.0197	23.5745	23.4343	23.7378	23.8249	24.2135	24.1575	23.6608
P31146	Coronin-1A (Coronin-like protein A) (Clipin-A) (Coronin-like protein p57) (Tryptophan aspartate-containing coat protein) (TACO)	CORO1A CORO1	18.5776	18.7554	18.298	19.842	19.4306	18.6804	19.5567	18.5725	19.605	19.6483	20.5119	20.3923
P31150	Rab GDP dissociation inhibitor alpha (Rab GDI alpha) (Guanosine diphosphate dissociation inhibitor 1) (GDI-1) (Oligophrenin-2) (Protein XAP-4)	GDI1 GDIL OPHN2 RABGDIA XAP4	23.1333	23.5869	23.1367	23.6467	23.5081	23.9076	23.5585	23.6828	23.7729	23.5758	23.8405	23.8398
P31153	S-adenosylmethionine synthase isoform type-2 (AdoMet synthase 2) (EC 2.5.1.6) (Methionine adenosyltransferase 2) (MAT 2) (Methionine adenosyltransferase II) (MAT-II)	MAT2A AMS2 MATA2	25.8562	25.9696	26.2945	26.0866	26.1023	26.1486	25.8266	25.944	25.9701	26.0629	25.9718	26.0173
P31350	Ribonucleoside-diphosphate reductase subunit M2 (EC 1.17.4.1) (Ribonucleotide reductase small chain) (Ribonucleotide reductase small subunit)	RRM2 RR2	25.4299	25.2213	26.3512	25.4148	25.567	25.94	25.1576	25.3168	25.4375	25.0591	25.2368	25.3295
P31483	Cytotoxic granule associated RNA binding protein TIA1 (Nucleolysin TIA-1 isoform p40) (RNA-binding protein TIA-1) (T-cell-restricted intracellular antigen-1) (TIA-1) (p40-TIA-1)	TIA1	19.8913	20.0236	20.3504	20.265	20.1357	20.0446	19.9505	19.9562	20.0002	19.8589	20.2585	20.0502
P31689	DnaJ homolog subfamily A member 1 (DnaJ protein homolog 2) (HSDJ) (Heat shock 40 kDa protein 4) (Heat shock protein J2) (HSJ-2) (Human DnaJ protein 2) (hDj-2)	DNAJA1 DNAJ2 HDJ2 HSJ2 HSPF4	25.9174	26.0024	25.7496	26.1914	26.1597	25.3248	25.47	25.2741	25.0782	25.0861	25.1821	24.7896
P31930	Cytochrome b-c1 complex subunit 1, mitochondrial (Complex III subunit 1) (Core protein I) (Ubiquinol-cytochrome-c reductase complex core protein 1)	UQCRC1	25.8297	26.0777	25.2118	26.0847	26.0131	25.5693	25.9138	25.9965	26.106	26.0445	26.047	25.9303
P31937	3-hydroxyisobutyrate dehydrogenase, mitochondrial (HIBADH) (EC 1.1.1.31)	HIBADH	19.2098	18.9831	18.8816	20.7461	21.0376	21.354	20.2402	20.9788	21.3637	21.0786	21.2461	21.6237
P31939	Bifunctional purine biosynthesis protein ATIC (AICAR transformylase/inosine monophosphate cyclohydrolase) (ATIC) [Cleaved into: Bifunctional purine biosynthesis protein ATIC, N-terminally processed] [Includes: Phosphoribosylaminoimidazolecarboxamide formyltransferase (EC 2.1.2.3) (5-aminoimidazole-4-carboxamide ribonucleotide formyltransferase) (AICAR formyltransferase) (AICAR transformylase); In…	ATIC PURH OK/SW-cl.86	27.8301	27.9435	29.2543	27.8419	27.985	28.6925	27.7574	27.9529	27.9067	27.9064	28.0043	27.9526
P31942	Heterogeneous nuclear ribonucleoprotein H3 (hnRNP H3) (Heterogeneous nuclear ribonucleoprotein 2H9) (hnRNP 2H9)	HNRNPH3 HNRPH3	24.6315	24.4854	24.9071	24.3412	24.6951	24.9589	24.9193	24.7569	24.8831	24.7206	24.9014	24.7487
P31943	Heterogeneous nuclear ribonucleoprotein H (hnRNP H) [Cleaved into: Heterogeneous nuclear ribonucleoprotein H, N-terminally processed]	HNRNPH1 HNRPH HNRPH1	28.4364	28.3972	28.3214	28.4581	28.5355	28.2289	28.3384	28.3645	28.4254	28.4046	28.4141	28.3998
P31946	14-3-3 protein beta/alpha (Protein 1054) (Protein kinase C inhibitor protein 1) (KCIP-1) [Cleaved into: 14-3-3 protein beta/alpha, N-terminally processed]	YWHAB	27.6219	27.7148	28.752	27.7964	28.0518	28.4846	27.8747	27.9912	27.9787	27.8324	28.0984	28.0243
P31948	Stress-induced-phosphoprotein 1 (STI1) (Hsc70/Hsp90-organizing protein) (Hop) (Renal carcinoma antigen NY-REN-11) (Transformation-sensitive protein IEF SSP 3521)	STIP1	26.9493	27.1668	28.2629	27.1602	27.4032	27.6591	27.0235	27.2126	27.3099	27.0308	27.3644	27.1358
P31949	Protein S100-A11 (Calgizzarin) (Metastatic lymph node gene 70 protein) (MLN 70) (Protein S100-C) (S100 calcium-binding protein A11) [Cleaved into: Protein S100-A11, N-terminally processed]	S100A11 MLN70 S100C	26.3519	25.6383	28.0934	27.6889	27.9152	27.765	25.985	27.3653	27.1561	26.5385	27.4199	27.2466
P32119	Peroxiredoxin-2 (EC 1.11.1.24) (Natural killer cell-enhancing factor B) (NKEF-B) (PRP) (Thiol-specific antioxidant protein) (TSA) (Thioredoxin peroxidase 1) (Thioredoxin-dependent peroxide reductase 1) (Thioredoxin-dependent peroxiredoxin 2)	PRDX2 NKEFB TDPX1	26.7941	27.1405	27.1742	26.9257	26.9974	27.1459	27.1155	27.1722	27.109	27.1028	27.1055	26.9761
P32248	C-C chemokine receptor type 7 (C-C CKR-7) (CC-CKR-7) (CCR-7) (BLR2) (CDw197) (Epstein-Barr virus-induced G-protein coupled receptor 1) (EBI1) (EBV-induced G-protein coupled receptor 1) (MIP-3 beta receptor) (CD antigen CD197)	CCR7 CMKBR7 EBI1 EVI1	23.1507	23.2382	22.7097	23.0641	23.1098	23.6956	23.1946	23.1278	23.7814	22.8665	22.945	23.1182
P32929	Cystathionine gamma-lyase (CGL) (CSE) (EC 4.4.1.1) (Cysteine desulfhydrase) (Cysteine-protein sulfhydrase) (Gamma-cystathionase) (Homocysteine desulfhydrase) (EC 4.4.1.2)	CTH	23.4979	22.8382	23.8958	22.8866	23.0614	23.4055	23.1854	22.6315	22.7211	22.8952	23.1462	23.0315
P32969	Large ribosomal subunit protein uL6 (60S ribosomal protein L9)	RPL9 OK/SW-cl.103; RPL9P7; RPL9P8; RPL9P9	27.1601	27.1308	25.8337	27.3633	26.5471	25.763	27.1023	27.0797	26.0077	26.8947	26.6185	26.6237
P32970	CD70 antigen (CD27 ligand) (CD27-L) (Tumor necrosis factor ligand superfamily member 7) (CD antigen CD70)	CD70 CD27L CD27LG TNFSF7	24.8675	25.111	25.228	24.9591	25.2397	25.0004	25.3143	25.2313	25.3892	25.1905	25.4993	25.2231
P33176	Kinesin-1 heavy chain (Conventional kinesin heavy chain) (Ubiquitous kinesin heavy chain) (UKHC)	KIF5B KNS KNS1	23.7349	24.2199	23.7913	23.268	23.6823	23.4742	23.5929	23.7127	23.8505	24.0925	23.7258	23.9965
P33240	Cleavage stimulation factor subunit 2 (CF-1 64 kDa subunit) (Cleavage stimulation factor 64 kDa subunit) (CSTF 64 kDa subunit) (CstF-64)	CSTF2	23.5693	23.5225	24.1391	23.2677	23.7061	23.9663	23.1868	23.536	23.335	23.6472	23.5836	23.6075
P33241	Lymphocyte-specific protein 1 (47 kDa actin-binding protein) (52 kDa phosphoprotein) (pp52) (Lymphocyte-specific antigen WP34)	LSP1 WP34	27.1825	27.3012	28.4474	27.6182	28.0036	28.377	27.7921	27.9886	28.0098	27.7061	28.1334	27.7031
P33316	Deoxyuridine 5'-triphosphate nucleotidohydrolase, mitochondrial (dUTPase) (EC 3.6.1.23) (dUTP pyrophosphatase)	DUT	26.1719	26.0898	26.7269	25.9271	25.9057	26.2265	25.7718	25.7405	25.8162	25.6892	25.8151	25.8477
P33681	T-lymphocyte activation antigen CD80 (Activation B7-1 antigen) (BB1) (CTLA-4 counter-receptor B7.1) (B7) (CD antigen CD80)	CD80 CD28LG CD28LG1 LAB7	20.4176	20.8788	20.3858	20.1126	20.5855	20.9125	20.6039	20.3664	20.3263	20.1396	20.4152	20.2847
P33991	DNA replication licensing factor MCM4 (EC 3.6.4.12) (CDC21 homolog) (P1-CDC21)	MCM4 CDC21	26.1675	26.0449	25.5616	26.1983	26.1818	25.8313	26.0875	26.4031	26.1569	26.315	26.1482	26.0911
P33992	DNA replication licensing factor MCM5 (EC 3.6.4.12) (CDC46 homolog) (P1-CDC46)	MCM5 CDC46	25.6428	25.832	24.8531	25.8486	25.5442	25.437	25.9186	25.8065	26.0228	26.0272	25.7828	26.1088
P33993	DNA replication licensing factor MCM7 (EC 3.6.4.12) (CDC47 homolog) (P1.1-MCM3)	MCM7 CDC47 MCM2	26.278	26.3323	25.1074	26.2497	25.9671	25.8508	26.3839	26.2611	26.5102	26.3212	26.239	26.7045
P34896	Serine hydroxymethyltransferase, cytosolic (SHMT) (EC 2.1.2.1) (Glycine hydroxymethyltransferase) (Serine methylase)	SHMT1	21.4698	21.0819	22.1281	21.113	21.072	21.751	21.3888	21.2736	21.6404	21.2832	21.4041	21.0029
P34897	Serine hydroxymethyltransferase, mitochondrial (SHMT) (EC 2.1.2.1) (Glycine hydroxymethyltransferase) (Serine methylase)	SHMT2	27.5768	27.1072	26.3449	27.2765	26.9632	26.8809	27.2755	27.1639	27.1996	27.1617	27.1856	27.2272
P34931	Heat shock 70 kDa protein 1-like (Heat shock 70 kDa protein 1L) (Heat shock 70 kDa protein 1-Hom) (HSP70-Hom) (Heat shock protein family A member 1L)	HSPA1L	23.2129	23.3754	23.5045	23.5577	23.6786	23.8311	22.8128	23.5187	23.645	23.2221	23.6434	23.4661
P34932	Heat shock 70 kDa protein 4 (HSP70RY) (Heat shock 70-related protein APG-2) (Heat shock protein family H member 2)	HSPA4 APG2 HSPH2	27.1194	27.3092	27.0321	27.4032	27.6259	27.5514	27.3794	27.5886	27.6249	27.4608	27.6598	27.483
P35221	Catenin alpha-1 (Alpha E-catenin) (Cadherin-associated protein) (Renal carcinoma antigen NY-REN-13)	CTNNA1	22.9754	22.9332	23.1867	22.9832	23.2924	23.0444	22.5778	23.0364	22.7779	21.8311	22.0699	22.4908
P35232	Prohibitin 1	PHB1 PHB	27.8353	27.8643	27.2512	27.7607	27.6213	27.638	27.8652	27.8035	27.7356	27.9819	28.0005	27.9009
P35237	Serpin B6 (Cytoplasmic antiproteinase) (CAP) (Peptidase inhibitor 6) (PI-6) (Placental thrombin inhibitor)	SERPINB6 PI6 PTI	23.2816	23.7289	22.8944	23.285	23.4588	23.0684	23.6745	23.5556	23.4041	23.6565	23.7465	23.8676
P35241	Radixin	RDX	22.7731	22.9495	23.1272	23.1974	23.0013	23.3163	22.5095	22.9325	23.2185	22.8209	23.6652	22.8598
P35244	Replication protein A 14 kDa subunit (RP-A p14) (Replication factor A protein 3) (RF-A protein 3)	RPA3 REPA3 RPA14	24.3377	24.0346	24.3965	24.5415	24.2261	23.9955	24.0513	24.1584	24.0964	24.099	24.2307	24.1718
P35249	Replication factor C subunit 4 (Activator 1 37 kDa subunit) (A1 37 kDa subunit) (Activator 1 subunit 4) (Replication factor C 37 kDa subunit) (RF-C 37 kDa subunit) (RFC37)	RFC4	23.1082	23.557	22.975	23.0543	23.226	23.3251	23.265	23.4435	23.2535	22.8788	23.3016	23.1052
P35250	Replication factor C subunit 2 (Activator 1 40 kDa subunit) (A1 40 kDa subunit) (Activator 1 subunit 2) (Replication factor C 40 kDa subunit) (RF-C 40 kDa subunit) (RFC40)	RFC2	22.3643	22.6502	21.5583	22.2099	22.596	22.2191	22.5244	22.464	22.4609	22.7038	22.1701	22.4782
P35251	Replication factor C subunit 1 (Activator 1 140 kDa subunit) (A1 140 kDa subunit) (Activator 1 large subunit) (Activator 1 subunit 1) (DNA-binding protein PO-GA) (Replication factor C 140 kDa subunit) (RF-C 140 kDa subunit) (RFC140) (Replication factor C large subunit)	RFC1 RFC140	22.0332	22.1462	18.6869	21.8746	21.7081	21.9288	18.3548	21.8105	21.9977	22.3153	18.2123	22.2192
P35268	Large ribosomal subunit protein eL22 (60S ribosomal protein L22) (EBER-associated protein) (EAP) (Epstein-Barr virus small RNA-associated protein) (Heparin-binding protein HBp15)	RPL22	27.168	27.0246	26.1057	27.0231	26.7821	26.928	27.1188	26.9642	27.157	27.003	26.8847	27.2923
P35269	General transcription factor IIF subunit 1 (General transcription factor IIF 74 kDa subunit) (Transcription initiation factor IIF subunit alpha) (TFIIF-alpha) (Transcription initiation factor RAP74)	GTF2F1 RAP74	22.4326	22.2885	23.5049	22.3871	22.1756	23.0134	22.197	22.1275	22.313	22.1977	22.3691	18.4104
P35270	Sepiapterin reductase (SPR) (EC 1.1.1.153)	SPR	20.199	21.4424	20.6937	20.5363	21.2354	20.9208	20.4588	21.0739	20.8763	21.707	20.8269	20.8681
P35579	Myosin-9 (Cellular myosin heavy chain, type A) (Myosin heavy chain 9) (Myosin heavy chain, non-muscle IIa) (Non-muscle myosin heavy chain A) (NMMHC-A) (Non-muscle myosin heavy chain IIa) (NMMHC II-a) (NMMHC-IIA)	MYH9	28.6306	28.8256	28.018	28.7605	28.8838	28.5398	28.9814	28.9353	28.9657	28.9615	28.8383	28.967
P35580	Myosin-10 (Cellular myosin heavy chain, type B) (Myosin heavy chain 10) (Myosin heavy chain, non-muscle IIb) (Non-muscle myosin heavy chain B) (NMMHC-B) (Non-muscle myosin heavy chain IIb) (NMMHC II-b) (NMMHC-IIB)	MYH10	24.8672	24.8977	24.2906	24.823	24.8847	24.6131	25.0876	25.3619	25.0064	24.8311	24.8118	25.0958
P35606	Coatomer subunit beta' (Beta'-coat protein) (Beta'-COP) (p102)	COPB2	25.3681	25.2454	24.0264	25.0868	24.8832	24.5482	25.5239	25.0047	25.2351	25.1285	24.9528	25.5469
P35613	Basigin (5F7) (Collagenase stimulatory factor) (Extracellular matrix metalloproteinase inducer) (EMMPRIN) (Hepatoma-associated antigen) (HAb18G) (Leukocyte activation antigen M6) (OK blood group antigen) (Tumor cell-derived collagenase stimulatory factor) (TCSF) (CD antigen CD147)	BSG UNQ6505/PRO21383	23.9813	23.7977	24.9405	23.722	24.0604	24.4237	23.7687	23.9593	23.956	22.7754	23.8905	23.7253
P35637	RNA-binding protein FUS (75 kDa DNA-pairing protein) (Oncogene FUS) (Oncogene TLS) (POMp75) (Translocated in liposarcoma protein)	FUS TLS	26.9945	26.3161	27.8027	26.2304	26.8846	27.3807	26.1054	26.7378	26.9339	26.5004	26.6031	26.4299
P35658	Nuclear pore complex protein Nup214 (214 kDa nucleoporin) (Nucleoporin Nup214) (Protein CAN)	NUP214 CAIN CAN KIAA0023	22.3485	21.8849	21.1309	22.4636	22.015	21.4945	22.189	22.0208	21.772	22.1856	22.4297	21.263
P35659	Protein DEK	DEK	23.7824	24.096	24.4009	23.4934	23.6652	24.4041	23.9627	23.4636	23.577	23.9378	23.7271	23.9525
P35754	Glutaredoxin-1 (Thioltransferase-1) (TTase-1)	GLRX GRX	22.058	21.936	22.6392	22.3447	22.2217	22.0774	22.394	22.1685	21.9528	21.7732	22.9663	22.1443
P35813	Protein phosphatase 1A (EC 3.1.3.16) (Protein phosphatase 2C isoform alpha) (PP2C-alpha) (Protein phosphatase IA)	PPM1A PPPM1A	20.0212	22.1074	22.1125	22.336	22.0032	21.9895	21.7702	22.0488	21.5666	20.1465	19.0908	22.3392
P35869	Aryl hydrocarbon receptor (Ah receptor) (AhR) (Class E basic helix-loop-helix protein 76) (bHLHe76)	AHR BHLHE76	19.1892	19.3302	19.6603	18.8868	18.9407	18.4757	19.3841	18.9048	18.9522	19.5311	18.8586	19.637
P35914	Hydroxymethylglutaryl-CoA lyase, mitochondrial (HL) (HMG-CoA lyase) (EC 4.1.3.4) (3-hydroxy-3-methylglutarate-CoA lyase)	HMGCL	20.0063	18.6	19.741	19.9562	20.2241	20.3803	19.0962	20.0787	20.2233	20.0641	20.2769	21.09
P35998	26S proteasome regulatory subunit 7 (26S proteasome AAA-ATPase subunit RPT1) (Proteasome 26S subunit ATPase 2)	PSMC2 MSS1	24.4706	24.9145	24.4252	24.8835	25.117	24.817	25.1597	25.1238	25.181	25.1373	25.2465	25.2359
P36507	Dual specificity mitogen-activated protein kinase kinase 2 (MAP kinase kinase 2) (MAPKK 2) (EC 2.7.12.2) (ERK activator kinase 2) (MAPK/ERK kinase 2) (MEK 2)	MAP2K2 MEK2 MKK2 PRKMK2	19.7083	19.9161	18.738	19.7534	20.2542	17.6136	20.2375	19.7772	20.2019	19.9132	19.7505	19.9195
P36542	ATP synthase subunit gamma, mitochondrial (ATP synthase F1 subunit gamma) (F-ATPase gamma subunit)	ATP5F1C ATP5C ATP5C1 ATP5CL1	24.2276	24.4543	22.768	24.3367	23.7544	23.5544	24.3373	24.3389	24.1279	24.4491	23.7543	23.9194
P36551	Oxygen-dependent coproporphyrinogen-III oxidase, mitochondrial (COX) (Coprogen oxidase) (Coproporphyrinogenase) (EC 1.3.3.3)	CPOX CPO CPX	24.6381	24.6329	26.0687	24.7033	24.6748	24.9866	24.6645	24.9579	25.0328	24.556	24.6839	24.9521
P36578	Large ribosomal subunit protein uL4 (60S ribosomal protein L1) (60S ribosomal protein L4)	RPL4 RPL1	27.6826	26.2509	26.0592	26.1298	26.1698	26.8007	27.3865	25.7525	26.9703	26.5838	27.0697	27.3241
P36639	Oxidized purine nucleoside triphosphate hydrolase (EC 3.6.1.56) (2-hydroxy-dATP diphosphatase) (7,8-dihydro-8-oxoguanine triphosphatase) (8-oxo-dGTPase) (Methylated purine nucleoside triphosphate hydrolase) (EC 3.6.1.-) (Nucleoside diphosphate-linked moiety X motif 1) (Nudix motif 1)	NUDT1 MTH1	19.4134	18.2069	18.9984	19.6112	20.3344	21.3997	21.5208	21.0869	21.6025	17.7998	18.8155	18.4741
P36776	Lon protease homolog, mitochondrial (EC 3.4.21.53) (LONHs) (Lon protease-like protein) (LONP) (Mitochondrial ATP-dependent protease Lon) (Serine protease 15)	LONP1 PRSS15	25.7656	25.4765	25.0591	25.8554	25.5979	25.5562	26.0113	25.8356	26.0049	25.9392	26.0013	25.9867
P36871	Phosphoglucomutase-1 (PGM 1) (EC 5.4.2.2) (Glucose phosphomutase 1)	PGM1	22.3785	21.723	21.1492	22.5283	22.3562	22.5029	22.2599	22.0891	23.2995	22.0852	22.6843	21.954
P36873	Serine/threonine-protein phosphatase PP1-gamma catalytic subunit (PP-1G) (EC 3.1.3.16) (Protein phosphatase 1C catalytic subunit)	PPP1CC	23.0505	23.1302	22.4064	23.0209	22.6776	22.8278	23.0224	22.7306	23.0025	22.5314	22.4225	22.9823
P36957	Dihydrolipoyllysine-residue succinyltransferase component of 2-oxoglutarate dehydrogenase complex, mitochondrial (EC 2.3.1.61) (2-oxoglutarate dehydrogenase complex component E2) (OGDC-E2) (Dihydrolipoamide succinyltransferase component of 2-oxoglutarate dehydrogenase complex) (E2K)	DLST DLTS	24.3209	24.0558	25.2348	24.3182	24.5213	25.083	24.3019	24.6442	24.6516	24.6114	24.8681	24.6348
P37108	Signal recognition particle 14 kDa protein (SRP14) (18 kDa Alu RNA-binding protein)	SRP14	25.0149	25.0337	24.6668	25.0242	24.9162	25.0717	25.0905	25.0362	24.9614	24.8643	24.8726	25.1497
P37198	Nuclear pore glycoprotein p62 (62 kDa nucleoporin) (Nucleoporin Nup62)	NUP62	23.2797	23.5048	23.7137	23.583	23.3881	23.6213	23.2659	23.678	23.4596	23.3288	23.4556	23.3644
P37268	Squalene synthase (SQS) (SS) (EC 2.5.1.21) (FPP:FPP farnesyltransferase) (Farnesyl-diphosphate farnesyltransferase) (Farnesyl-diphosphate farnesyltransferase 1)	FDFT1	23.9759	22.9081	22.0691	23.7605	20.0213	22.873	23.2737	23.2616	23.5573	22.6943	18.2377	23.2395
P37802	Transgelin-2 (Epididymis tissue protein Li 7e) (SM22-alpha homolog)	TAGLN2 KIAA0120 CDABP0035	27.3432	27.622	28.7595	27.734	28.2344	28.0209	27.5166	27.8767	27.8995	27.8651	28.411	27.6491
P37837	Transaldolase (EC 2.2.1.2)	TALDO1 TAL TALDO TALDOR	24.8067	24.9958	24.2504	25.0346	24.3667	24.5964	24.9321	24.4992	24.6982	24.9872	24.2883	25.2342
P38117	Electron transfer flavoprotein subunit beta (Beta-ETF)	ETFB FP585	24.1462	24.4712	24.0954	24.0414	24.5381	24.1924	24.571	24.3819	24.6607	24.2654	24.0761	24.6897
P38159	RNA-binding motif protein, X chromosome (Glycoprotein p43) (Heterogeneous nuclear ribonucleoprotein G) (hnRNP G) [Cleaved into: RNA-binding motif protein, X chromosome, N-terminally processed]	RBMX HNRPG RBMXP1	26.7675	26.7001	27.8173	26.501	26.4611	27.3969	26.8007	26.3494	26.6344	26.5658	26.5718	26.9111
P38432	Coilin (p80-coilin)	COIL CLN80	21.2997	21.9394	21.704	22.3472	21.3794	22.4096	21.6585	21.501	21.9685	22.386	21.776	22.4625
P38606	V-type proton ATPase catalytic subunit A (V-ATPase subunit A) (EC 7.1.2.2) (V-ATPase 69 kDa subunit) (Vacuolar ATPase isoform VA68) (Vacuolar proton pump subunit alpha)	ATP6V1A ATP6A1 ATP6V1A1 VPP2	23.1939	22.8438	22.2824	23.2893	22.9433	22.5244	22.5427	22.975	22.3974	22.8586	22.3832	22.2458
P38646	Stress-70 protein, mitochondrial (75 kDa glucose-regulated protein) (GRP-75) (Heat shock 70 kDa protein 9) (Heat shock protein family A member 9) (Mortalin) (MOT) (Peptide-binding protein 74) (PBP74)	HSPA9 GRP75 HSPA9B mt-HSP70	28.4296	28.5409	28.5861	28.4148	28.6881	28.712	28.4023	28.5583	28.6055	28.4703	28.5481	28.4895
P38919	Eukaryotic initiation factor 4A-III (eIF-4A-III) (eIF4A-III) (EC 3.6.4.13) (ATP-dependent RNA helicase DDX48) (ATP-dependent RNA helicase eIF4A-3) (DEAD box protein 48) (Eukaryotic initiation factor 4A-like NUK-34) (Eukaryotic translation initiation factor 4A isoform 3) (Nuclear matrix protein 265) (NMP 265) (hNMP 265) [Cleaved into: Eukaryotic initiation factor 4A-III, N-terminally processed]	EIF4A3 DDX48 KIAA0111	25.606	25.2013	24.8519	25.8202	25.3523	25.3916	25.4838	25.611	25.3754	26.029	25.59	25.8336
P39019	Small ribosomal subunit protein eS19 (40S ribosomal protein S19)	RPS19	27.0324	26.9996	28.18	27.0684	27.2435	27.721	26.8918	26.9338	27.0111	26.764	26.7493	27.0705
P39023	Large ribosomal subunit protein uL3 (60S ribosomal protein L3) (HIV-1 TAR RNA-binding protein B) (TARBP-B)	RPL3 OK/SW-cl.32	26.7117	26.4185	25.0237	26.2353	25.7387	26.0718	26.2338	25.8403	26.3926	26.199	26.1959	26.3431
P39656	Dolichyl-diphosphooligosaccharide--protein glycosyltransferase 48 kDa subunit (DDOST 48 kDa subunit) (Oligosaccharyl transferase 48 kDa subunit)	DDOST KIAA0115 OST48 OK/SW-cl.45	24.5469	24.6328	23.8491	24.6108	24.3217	24.0213	24.8079	24.5067	24.8033	24.6026	24.5749	24.5804
P39687	Acidic leucine-rich nuclear phosphoprotein 32 family member A (Acidic nuclear phosphoprotein pp32) (pp32) (Leucine-rich acidic nuclear protein) (LANP) (Mapmodulin) (Potent heat-stable protein phosphatase 2A inhibitor I1PP2A) (Putative HLA-DR-associated protein I) (PHAPI)	ANP32A C15orf1 LANP MAPM PHAP1	26.0321	26.1316	28.0631	26.3228	26.7184	27.2763	26.1537	26.7793	26.7424	26.3976	26.9122	26.4946
P39748	Flap endonuclease 1 (FEN-1) (EC 3.1.-.-) (DNase IV) (Flap structure-specific endonuclease 1) (Maturation factor 1) (MF1) (hFEN-1)	FEN1 RAD2	25.0932	25.471	24.4907	25.243	25.2696	24.4646	25.096	25.2059	25.3872	25.3199	25.4524	25.2542
P40222	Alpha-taxilin	TXLNA TXLN	24.7012	24.9747	24.9606	24.6656	24.8144	24.6126	24.5162	24.6094	24.481	23.8718	24.1515	24.0325
P40227	T-complex protein 1 subunit zeta (TCP-1-zeta) (Acute morphine dependence-related protein 2) (CCT-zeta-1) (Chaperonin containing T-complex polypeptide 1 subunit 6A) (HTR3) (Tcp20)	CCT6A CCT6 CCTZ	27.2996	27.2868	26.3152	27.4466	27.1446	27.0154	27.4529	27.3438	27.3836	27.4831	27.4382	27.2654
P40306	Proteasome subunit beta type-10 (EC 3.4.25.1) (Low molecular mass protein 10) (Macropain subunit MECl-1) (Multicatalytic endopeptidase complex subunit MECl-1) (Proteasome MECl-1) (Proteasome subunit beta-2i)	PSMB10 LMP10 MECL1	22.8252	22.3349	23.6227	22.7396	22.6726	23.2455	22.7574	22.867	22.6508	22.7038	22.738	22.6107
P40429	Large ribosomal subunit protein uL13 (23 kDa highly basic protein) (60S ribosomal protein L13a)	RPL13A	25.3821	24.0191	23.4002	24.0202	22.3883	24.3618	25.171	23.4896	24.5518	24.4556	24.4502	25.0103
P40763	Signal transducer and activator of transcription 3 (Acute-phase response factor)	STAT3 APRF	25.0841	25.021	24.2387	24.9172	24.9487	24.4138	24.5806	24.8541	25.0855	24.419	24.3604	24.6619
P40855	Peroxisomal biogenesis factor 19 (33 kDa housekeeping protein) (Peroxin-19) (Peroxisomal farnesylated protein)	PEX19 HK33 PXF OK/SW-cl.22	20.4597	18.5595	20.9466	19.9944	20.7888	21.4195	20.3401	20.3632	19.4633	18.377	20.2707	19.7384
P40925	Malate dehydrogenase, cytoplasmic (EC 1.1.1.37) (Aromatic alpha-keto acid reductase) (KAR) (EC 1.1.1.96) (Cytosolic malate dehydrogenase)	MDH1 MDHA	27.6992	27.7899	29.0562	27.7212	27.9427	28.2614	27.8987	27.9548	27.8891	27.8452	27.8947	28.0038
P40926	Malate dehydrogenase, mitochondrial (EC 1.1.1.37)	MDH2	27.8539	28.0441	29.4199	27.9774	28.1123	28.7967	27.7831	28.2226	28.2401	28.0547	28.1974	28.2877
P40937	Replication factor C subunit 5 (Activator 1 36 kDa subunit) (A1 36 kDa subunit) (Activator 1 subunit 5) (Replication factor C 36 kDa subunit) (RF-C 36 kDa subunit) (RFC36)	RFC5	22.128	22.6697	19.0614	21.875	22.2281	21.7675	22.123	22.4149	22.4785	22.3005	21.598	22.3378
P40938	Replication factor C subunit 3 (Activator 1 38 kDa subunit) (A1 38 kDa subunit) (Activator 1 subunit 3) (Replication factor C 38 kDa subunit) (RF-C 38 kDa subunit) (RFC38)	RFC3	23.2206	23.0503	22.5892	23.0427	22.9857	22.3138	22.9798	22.8606	22.7747	23.1309	22.9341	22.7966
P40939	Trifunctional enzyme subunit alpha, mitochondrial (78 kDa gastrin-binding protein) (Monolysocardiolipin acyltransferase) (EC 2.3.1.-) (TP-alpha) [Includes: Long-chain enoyl-CoA hydratase (EC 4.2.1.17); Long chain 3-hydroxyacyl-CoA dehydrogenase (EC 1.1.1.211)]	HADHA HADH	25.8618	25.5923	24.4129	25.5454	25.3622	25.2273	25.7355	25.7615	25.6584	25.5426	25.4464	25.5594
P41091	Eukaryotic translation initiation factor 2 subunit 3 (EC 3.6.5.3) (Eukaryotic translation initiation factor 2 subunit gamma X) (eIF2-gamma X) (eIF2gX)	EIF2S3 EIF2G	26.889	27.0675	26.0043	26.748	26.5204	26.4169	26.7671	26.7145	27.0141	26.7056	26.6923	26.8846
P41208	Centrin-2 (Caltractin isoform 1)	CETN2 CALT CEN2	19.8733	20.0815	21.0504	20.0876	20.4631	20.0685	19.4847	20.3205	20.6951	20.2816	20.5256	20.1712
P41223	Protein BUD31 homolog (Protein EDG-2) (Protein G10 homolog)	BUD31 EDG2	22.9227	22.6818	23.381	22.5185	22.9799	22.6779	22.5014	22.6589	22.6801	22.5691	22.5769	22.6349
P41240	Tyrosine-protein kinase CSK (EC 2.7.10.2) (C-Src kinase) (Protein-tyrosine kinase CYL)	CSK	21.5925	21.6793	20.9797	21.6533	21.6931	21.4896	21.7507	21.3466	21.7321	21.5027	21.5	21.1247
P41250	Glycine--tRNA ligase (EC 6.1.1.14) (Diadenosine tetraphosphate synthetase) (Ap4A synthetase) (EC 2.7.7.-) (Glycyl-tRNA synthetase) (GlyRS) (Glycyl-tRNA synthetase 1)	GARS1 GARS	26.0769	25.8185	25.4265	26.3398	26.0713	25.7637	26.1988	26.305	26.3082	26.3435	26.3541	26.0598
P41252	Isoleucine--tRNA ligase, cytoplasmic (EC 6.1.1.5) (Isoleucyl-tRNA synthetase) (IRS) (IleRS)	IARS1 IARS	26.1131	26.1404	25.0296	26.1364	25.9202	25.7008	26.0613	26.198	26.2715	26.199	26.116	26.1297
P41567	Eukaryotic translation initiation factor 1 (eIF1) (A121) (Protein translation factor SUI1 homolog) (Sui1iso1)	EIF1 SUI1	26.6557	26.598	27.4595	26.8443	26.9479	27.0632	26.3303	26.4228	26.3493	25.6862	25.7542	25.7375
P42025	Beta-centractin (Actin-related protein 1B) (ARP1B)	ACTR1B CTRN2	19.2331	20.5561	18.7413	20.3034	20.8789	20.7076	21.1471	21.1042	21.5626	20.9027	21.0736	21.222
P42126	Enoyl-CoA delta isomerase 1, mitochondrial (EC 5.3.3.8) (3,2-trans-enoyl-CoA isomerase) (Delta(3),Delta(2)-enoyl-CoA isomerase) (D3,D2-enoyl-CoA isomerase) (Dodecenoyl-CoA isomerase)	ECI1 DCI	21.4306	21.777	22.6467	21.775	21.9348	22.4305	21.7506	21.8628	21.778	21.7943	22.0177	22.1811
P42166	Lamina-associated polypeptide 2, isoform alpha (Thymopoietin isoform alpha) (TP alpha) (Thymopoietin-related peptide isoform alpha) (TPRP isoform alpha) [Cleaved into: Thymopoietin (TP) (Splenin); Thymopentin (TP5)]	TMPO LAP2	25.8291	26.2834	26.7861	26.1468	26.0997	26.6175	26.2971	26.4497	26.3459	26.3124	26.2013	26.4008
P42167	Lamina-associated polypeptide 2, isoforms beta/gamma (Thymopoietin, isoforms beta/gamma) (TP beta/gamma) (Thymopoietin-related peptide isoforms beta/gamma) (TPRP isoforms beta/gamma) [Cleaved into: Thymopoietin (TP) (Splenin); Thymopentin (TP5)]	TMPO LAP2	22.2193	23.5839	24.062	22.3481	23.8293	23.3147	22.4753	23.0247	23.4391	23.1661	23.4238	22.832
P42224	Signal transducer and activator of transcription 1-alpha/beta (Transcription factor ISGF-3 components p91/p84)	STAT1	24.8595	25.2637	24.2207	25.2606	25.2228	24.6514	25.188	24.9956	25.2872	25.2927	24.9482	25.245
P42226	Signal transducer and activator of transcription 6 (IL-4 Stat)	STAT6	19.0952	19.3654	19.48	19.2339	19.4362	19.6446	20.2221	19.4515	19.7246	19.4981	19.434	20.4513
P42229	Signal transducer and activator of transcription 5A	STAT5A STAT5	25.9442	25.7501	24.8843	25.9137	25.6944	25.6398	25.9321	25.9457	25.8047	25.8528	25.7966	26.0705
P42285	Exosome RNA helicase MTR4 (EC 3.6.4.13) (ATP-dependent RNA helicase DOB1) (ATP-dependent RNA helicase SKIV2L2) (Superkiller viralicidic activity 2-like 2) (TRAMP-like complex helicase)	MTREX DOB1 KIAA0052 MTR4 SKIV2L2	23.9677	24.0714	23.0672	23.8367	23.9351	23.6546	23.6885	23.7533	23.8588	23.5207	23.6038	23.6026
P42566	Epidermal growth factor receptor substrate 15 (Protein Eps15) (Protein AF-1p)	EPS15 AF1P	19.4983	19.3182	20.8041	20.8939	20.395	20.749	20.2241	20.3683	20.5465	20.7973	20.6734	21.4074
P42574	Caspase-3 (CASP-3) (EC 3.4.22.56) (Apopain) (Cysteine protease CPP32) (CPP-32) (Protein Yama) (SREBP cleavage activity 1) (SCA-1) [Cleaved into: Caspase-3 subunit p17; Caspase-3 subunit p12]	CASP3 CPP32	21.6747	22.3533	23.5715	21.9045	22.1251	23.0537	22.1644	21.9456	23.0463	21.8463	22.143	22.2663
P42677	Small ribosomal subunit protein eS27 (40S ribosomal protein S27) (Metallopan-stimulin 1) (MPS-1)	RPS27 MPS1	26.5127	26.4339	25.5215	26.1927	25.8832	26.0802	26.1104	25.8916	26.2271	26.0572	25.7594	26.2299
P42695	Condensin-2 complex subunit D3 (Non-SMC condensin II complex subunit D3) (hCAP-D3)	NCAPD3 CAPD3 KIAA0056	18.9466	18.8128	18.9309	19.6245	19.852	19.5912	19.4001	20.363	18.9742	19.0828	20.1503	19.2873
P42696	RNA-binding protein 34 (RNA-binding motif protein 34)	RBM34 KIAA0117	20.9204	18.9549	20.21	20.74	20.5734	19.4413	20.6678	18.6403	20.6553	20.7686	20.4672	21.3212
P42704	Leucine-rich PPR motif-containing protein, mitochondrial (130 kDa leucine-rich protein) (LRP 130) (GP130)	LRPPRC LRP130	28.1082	28.2035	27.557	28.07	28.0253	27.9908	27.8254	28.0581	27.9915	27.8277	27.6231	28.0031
P42765	3-ketoacyl-CoA thiolase, mitochondrial (EC 2.3.1.16) (Acetyl-CoA acetyltransferase) (EC 2.3.1.9) (Acetyl-CoA acyltransferase) (Acyl-CoA hydrolase, mitochondrial) (EC 3.1.2.-, EC 3.1.2.1, EC 3.1.2.2) (Beta-ketothiolase) (Mitochondrial 3-oxoacyl-CoA thiolase) (T1)	ACAA2	24.0038	24.2224	24.7411	24.0442	24.0358	24.5048	23.9761	24.2022	24.0074	24.6956	24.4747	23.8745
P42766	Large ribosomal subunit protein uL29 (60S ribosomal protein L35)	RPL35	25.3007	24.9936	25.7289	25.1592	24.9241	25.7028	25.275	24.6679	18.3197	25.1083	24.8093	25.124
P42768	Actin nucleation-promoting factor WAS (Wiskott-Aldrich syndrome protein) (WASp)	WAS IMD2	21.2464	21.3352	21.8811	20.9854	17.487	22.3191	21.3239	21.2617	21.2565	21.1789	19.0725	17.9469
P43034	Platelet-activating factor acetylhydrolase IB subunit beta (Lissencephaly-1 protein) (LIS-1) (PAF acetylhydrolase 45 kDa subunit) (PAF-AH 45 kDa subunit) (PAF-AH alpha) (PAFAH alpha)	PAFAH1B1 LIS1 MDCR MDS PAFAHA	22.7841	23.0205	21.9828	22.7717	22.6326	22.6018	22.7027	22.715	23.1036	22.8068	23.1492	23.4215
P43121	Cell surface glycoprotein MUC18 (Cell surface glycoprotein P1H12) (Melanoma cell adhesion molecule) (Melanoma-associated antigen A32) (Melanoma-associated antigen MUC18) (S-endo 1 endothelial-associated antigen) (CD antigen CD146)	MCAM MUC18	22.1579	21.835	21.9502	21.3873	21.6271	22.0443	21.6424	21.6916	22.0619	21.2589	21.0517	21.3349
P43243	Matrin-3	MATR3 KIAA0723	26.6968	26.6316	26.3365	26.7684	26.7787	26.8637	26.9191	26.8668	26.7948	26.5766	26.7158	26.5979
P43246	DNA mismatch repair protein Msh2 (hMSH2) (MutS protein homolog 2)	MSH2	25.0529	25.0108	24.2315	25.1682	24.9661	24.7666	25.4169	25.232	25.0659	25.1526	24.7593	25.2204
P43307	Translocon-associated protein subunit alpha (TRAP-alpha) (Signal sequence receptor subunit alpha) (SSR-alpha)	SSR1 TRAPA PSEC0262	23.8849	23.1	23.9616	23.6007	23.2326	23.0014	23.3327	22.9789	21.7019	23.4297	23.2689	22.1686
P43487	Ran-specific GTPase-activating protein (Ran-binding protein 1) (RanBP1)	RANBP1	25.9631	26.2038	27.3546	26	26.5942	26.8478	26.3141	26.3403	26.3735	26.3621	26.6141	26.8012
P43490	Nicotinamide phosphoribosyltransferase (NAmPRTase) (Nampt) (EC 2.4.2.12) (Pre-B-cell colony-enhancing factor 1) (Pre-B cell-enhancing factor) (Visfatin)	NAMPT PBEF PBEF1	26.7939	26.4755	25.6428	26.9428	26.837	25.9855	26.6846	26.8557	26.5501	26.8753	26.7532	26.327
P43686	26S proteasome regulatory subunit 6B (26S proteasome AAA-ATPase subunit RPT3) (MB67-interacting protein) (MIP224) (Proteasome 26S subunit ATPase 4) (Tat-binding protein 7) (TBP-7)	PSMC4 MIP224 TBP7	25.2816	25.4755	24.4509	24.7441	25.0118	24.7394	24.5398	25.1823	24.6802	24.637	24.9862	24.2441
P43897	Elongation factor Ts, mitochondrial (EF-Ts) (EF-TsMt)	TSFM	21.9094	22.1289	21.64	22.0893	21.9433	21.8479	21.9634	22.202	22.0641	22.0402	21.9572	21.822
P45880	Voltage-dependent anion-selective channel protein 2 (VDAC-2) (hVDAC2) (Outer mitochondrial membrane protein porin 2)	VDAC2	26.3292	26.424	25.2943	26.3072	26.0567	25.9824	26.4399	26.3707	26.4058	26.3871	26.3899	26.4652
P45973	Chromobox protein homolog 5 (Antigen p25) (Heterochromatin protein 1 homolog alpha) (HP1 alpha)	CBX5 HP1A	22.7738	22.5908	23.3427	22.5323	22.4917	22.786	22.7286	22.603	23.1379	22.816	22.556	22.6805
P45974	Ubiquitin carboxyl-terminal hydrolase 5 (EC 3.4.19.12) (Deubiquitinating enzyme 5) (Isopeptidase T) (Ubiquitin thioesterase 5) (Ubiquitin-specific-processing protease 5)	USP5 ISOT	24.9511	24.8042	25.1866	24.9918	25.2172	25.1225	24.9763	25.1771	25.2251	25.0746	24.9487	25.2349
P46013	Proliferation marker protein Ki-67 (Antigen identified by monoclonal antibody Ki-67) (Antigen KI-67) (Antigen Ki67)	MKI67	23.7872	23.8591	23.2581	23.3588	23.1753	23.5215	22.7474	23.0154	23.0496	22.7624	23.1539	22.988
P46060	Ran GTPase-activating protein 1 (RanGAP1)	RANGAP1 KIAA1835 SD	24.6834	24.9475	24.5908	24.5654	24.7855	24.8949	24.6325	24.899	24.7596	24.4405	24.5283	24.7303
P46063	ATP-dependent DNA helicase Q1 (EC 5.6.2.4) (DNA 3'-5' helicase Q1) (DNA helicase, RecQ-like type 1) (RecQ1) (DNA-dependent ATPase Q1) (RecQ protein-like 1)	RECQL RECQ1 RECQL1	24.889	24.7499	23.4311	24.6682	24.3196	24.0658	25.1354	25.1003	24.8292	24.6337	24.6084	24.9407
P46087	28S rRNA (cytosine(4447)-C(5))-methyltransferase (EC 2.1.1.-) (Nucleolar protein 1) (Nucleolar protein 2 homolog) (Proliferating-cell nucleolar antigen p120) (Proliferation-associated nucleolar protein p120)	NOP2 NOL1 NSUN1	24.6929	24.9575	23.7409	24.6941	24.1544	24.652	24.6285	24.4551	24.8518	24.782	24.6894	25.0997
P46108	Adapter molecule crk (Proto-oncogene c-Crk) (p38)	CRK	20.4719	19.3536	20.3344	19.8118	20.1044	20.6785	19.2025	19.9127	19.6659	19.6898	19.9446	19.3231
P46109	Crk-like protein	CRKL	21.0219	22.1558	21.9719	21.485	21.8235	22.2047	21.2303	21.577	21.8155	21.5473	21.3339	22.0055
P46379	Large proline-rich protein BAG6 (BAG family molecular chaperone regulator 6) (BCL2-associated athanogene 6) (BAG-6) (HLA-B-associated transcript 3) (Protein G3) (Protein Scythe)	BAG6 BAT3 G3	22.9085	23.0319	23.575	23.1081	23.3749	23.0119	22.6516	23.1	23.1259	23.3176	23.2679	22.7218
P46459	Vesicle-fusing ATPase (EC 3.6.4.6) (N-ethylmaleimide-sensitive fusion protein) (NEM-sensitive fusion protein) (Vesicular-fusion protein NSF)	NSF	21.3091	21.7385	22.0795	21.5326	21.7527	21.7824	21.8634	21.8114	22.2551	21.75	21.8911	21.6074
P46776	Large ribosomal subunit protein uL15 (60S ribosomal protein L27a)	RPL27A	26.8604	26.0354	25.6488	25.9503	25.8841	26.3977	26.4599	25.9023	26.6538	26.0882	26.3944	26.7665
P46777	Large ribosomal subunit protein uL18 (60S ribosomal protein L5)	RPL5 MSTP030	26.0499	25.8996	25.2745	26.0435	26.0268	25.6007	25.4961	25.656	25.9777	26.0114	26.1363	25.7955
P46778	Large ribosomal subunit protein eL21 (60S ribosomal protein L21)	RPL21	25.5617	25.732	24.6106	25.7417	25.0144	25.1041	26.0568	25.54	24.9307	25.8702	25.0818	25.0086
P46779	Large ribosomal subunit protein eL28 (60S ribosomal protein L28)	RPL28	25.5858	25.6411	25.9959	25.4387	25.7035	25.8805	26.218	25.9088	25.4426	26.0997	25.2581	25.7154
P46781	Small ribosomal subunit protein uS4 (40S ribosomal protein S9)	RPS9	27.4893	27.0071	26.232	26.9256	26.8471	27.1878	27.2186	26.882	27.2055	26.8733	26.3048	27.3109
P46782	Small ribosomal subunit protein uS7 (40S ribosomal protein S5) [Cleaved into: Small ribosomal subunit protein uS7, N-terminally processed (40S ribosomal protein S5, N-terminally processed)]	RPS5	27.4886	27.5424	27.7693	27.4268	27.5219	27.8943	27.2232	27.5636	27.2846	27.0981	27.2899	27.0755
P46783	Small ribosomal subunit protein eS10 (40S ribosomal protein S10)	RPS10	26.2527	26.055	26.5486	26.2226	26.08	26.4197	25.9428	25.9407	25.7096	25.6547	25.7064	25.7118
P46926	Glucosamine-6-phosphate isomerase 1 (EC 3.5.99.6) (Glucosamine-6-phosphate deaminase 1) (GNPDA 1) (GlcN6P deaminase 1) (Oscillin)	GNPDA1 GNPI HLN KIAA0060	23.3023	23.7233	25.0848	23.9093	23.4312	24.0203	23.3253	23.9033	24.0919	23.5559	23.9459	24.239
P46940	Ras GTPase-activating-like protein IQGAP1 (p195)	IQGAP1 KIAA0051	25.6211	25.9602	24.7988	25.9765	26.0482	25.8125	25.7059	26.293	26.2687	25.9399	25.9458	26.0532
P46977	Dolichyl-diphosphooligosaccharide--protein glycosyltransferase subunit STT3A (Oligosaccharyl transferase subunit STT3A) (STT3-A) (EC 2.4.99.18) (B5) (Integral membrane protein 1) (Transmembrane protein TMC)	STT3A ITM1 TMC	22.0931	22.0135	22.1918	22.543	21.8497	21.9788	22.5425	22.3023	21.984	22.2459	22.4395	22.3551
P47755	F-actin-capping protein subunit alpha-2 (CapZ alpha-2)	CAPZA2	24.0808	23.8952	23.5262	24.2213	23.8807	23.4473	24.0795	24.2608	24.1116	23.8861	24.3277	23.739
P47756	F-actin-capping protein subunit beta (CapZ beta)	CAPZB	24.8977	25.0904	24.1497	24.8146	24.9858	25.0184	25.1418	25.0635	25.1893	25.1012	25.1297	25.3913
P47897	Glutamine--tRNA ligase (EC 6.1.1.18) (Glutaminyl-tRNA synthetase) (GlnRS)	QARS1 QARS	24.3485	24.4183	23.4366	24.5417	24.5823	24.3176	24.5103	24.2821	24.524	24.587	24.4164	24.4024
P47914	Large ribosomal subunit protein eL29 (60S ribosomal protein L29) (Cell surface heparin-binding protein HIP)	RPL29	26.0455	25.4998	25.9425	25.4169	25.1548	25.7363	25.6639	25.117	18.7557	25.1211	25.1983	25.3625
P47985	Cytochrome b-c1 complex subunit Rieske, mitochondrial (EC 7.1.1.8) (Complex III subunit 5) (Cytochrome b-c1 complex subunit 5) (Rieske iron-sulfur protein) (RISP) (Rieske protein UQCRFS1) (Ubiquinol-cytochrome c reductase iron-sulfur subunit) [Cleaved into: Cytochrome b-c1 complex subunit 9 (Su9) (Subunit 9) (8 kDa subunit 9) (Complex III subunit IX) (Cytochrome b-c1 complex subunit 11) (UQCRFS1 …	UQCRFS1	22.9439	23.4311	23.7821	22.5198	23.1026	23.3257	23.0647	22.904	22.9298	22.8662	23.0381	23.2921
P48047	ATP synthase subunit O, mitochondrial (ATP synthase peripheral stalk subunit OSCP) (Oligomycin sensitivity conferral protein) (OSCP)	ATP5PO ATP5O ATPO	24.3255	24.3364	24.6916	24.3567	24.2084	24.7714	24.6007	24.6065	24.5858	24.5447	24.7107	24.5112
P48059	LIM and senescent cell antigen-like-containing domain protein 1 (Particularly interesting new Cys-His protein 1) (PINCH-1) (Renal carcinoma antigen NY-REN-48)	LIMS1 PINCH PINCH1	20.8978	21.7291	21.6702	21.2057	21.0606	21.7024	21.4637	21.7756	21.3038	21.1446	21.0899	21.3615
P48147	Prolyl endopeptidase (PE) (EC 3.4.21.26) (Post-proline cleaving enzyme)	PREP PEP	23.3888	22.9476	23.1667	23.3728	23.5487	23.2893	23.432	23.4015	23.1336	23.1589	23.5253	22.975
P48426	Phosphatidylinositol 5-phosphate 4-kinase type-2 alpha (EC 2.7.1.149) (1-phosphatidylinositol 5-phosphate 4-kinase 2-alpha) (Diphosphoinositide kinase 2-alpha) (PIP5KIII) (Phosphatidylinositol 5-Phosphate 4-Kinase) (PI5P4Kalpha) (Phosphatidylinositol 5-phosphate 4-kinase type II alpha) (PI(5)P 4-kinase type II alpha) (PIP4KII-alpha) (PtdIns(4)P-5-kinase B isoform) (PtdIns(4)P-5-kinase C isoform) …	PIP4K2A PI5P4KA PIP5K2 PIP5K2A	18.3707	19.3651	19.7872	20.2947	20.6259	20.2167	19.8327	18.1753	20.0332	20.2092	20.206	20.5867
P48444	Coatomer subunit delta (Archain) (Delta-coat protein) (Delta-COP)	ARCN1 COPD	24.2819	24.3642	23.3104	24.3534	24.1124	23.7246	24.5486	24.2627	24.475	24.2752	24.0683	24.5714
P48556	26S proteasome non-ATPase regulatory subunit 8 (26S proteasome regulatory subunit RPN12) (26S proteasome regulatory subunit S14) (p31)	PSMD8	23.0378	23.377	23.3531	23.2007	23.2394	23.2871	23.0976	23.3091	23.2852	23.1692	23.3577	23.64
P48637	Glutathione synthetase (GSH synthetase) (GSH-S) (EC 6.3.2.3) (Glutathione synthase)	GSS	22.7404	22.5864	24.2052	22.7383	23.0126	23.7135	23.042	22.9332	23.1313	23.0125	23.109	23.158
P48643	T-complex protein 1 subunit epsilon (TCP-1-epsilon) (CCT-epsilon) (Chaperonin containing T-complex polypeptide 1 subunit 5)	CCT5 CCTE KIAA0098	27.4013	26.7984	26.1196	27.1667	27.2943	26.3478	27.1739	27.1918	26.5297	27.3724	27.4015	26.5458
P48735	Isocitrate dehydrogenase [NADP], mitochondrial (IDH) (EC 1.1.1.42) (ICD-M) (IDP) (NADP(+)-specific ICDH) (Oxalosuccinate decarboxylase)	IDH2	24.0033	24.3261	23.7962	23.6064	20.0841	21.3637	23.1246	24.5035	21.9292	24.3489	20.2605	21.3475
P48739	Phosphatidylinositol transfer protein beta isoform (PI-TP-beta) (PtdIns transfer protein beta) (PtdInsTP beta)	PITPNB	23.2902	23.1575	22.9247	23.3689	23.4847	23.0257	23.4677	23.4663	23.2343	23.6001	23.5394	23.5377
P49005	DNA polymerase delta subunit 2 (DNA polymerase delta subunit p50)	POLD2	21.828	21.5132	19.569	22.1384	21.6002	21.4611	21.6236	21.6885	21.6196	21.398	21.5032	21.5981
P49189	4-trimethylaminobutyraldehyde dehydrogenase (TMABA-DH) (TMABALDH) (EC 1.2.1.47) (Aldehyde dehydrogenase E3 isozyme) (Aldehyde dehydrogenase family 9 member A1) (EC 1.2.1.3) (Formaldehyde dehydrogenase) (EC 1.2.1.46) (Gamma-aminobutyraldehyde dehydrogenase) (EC 1.2.1.19) (R-aminobutyraldehyde dehydrogenase) [Cleaved into: 4-trimethylaminobutyraldehyde dehydrogenase, N-terminally processed]	ALDH9A1 ALDH4 ALDH7 ALDH9	23.8318	23.8153	24.0805	23.6792	23.7986	23.5803	23.8653	24.1119	24.2006	23.7083	23.739	24.0304
P49207	Large ribosomal subunit protein eL34 (60S ribosomal protein L34)	RPL34	25.1096	24.207	23.5498	24.011	23.543	24.1571	24.7007	23.8392	24.5904	24.1655	24.2867	24.4613
P49247	Ribose-5-phosphate isomerase (EC 5.3.1.6) (Phosphoriboisomerase)	RPIA RPI	20.3119	20.6929	21.4807	20.9679	20.6477	21.0358	20.8524	20.6594	20.9469	20.5758	20.4821	20.7596
P49257	Protein ERGIC-53 (ER-Golgi intermediate compartment 53 kDa protein) (Gp58) (Intracellular mannose-specific lectin MR60) (Lectin mannose-binding 1)	LMAN1 ERGIC53 F5F8D	23.4143	23.4603	22.9568	24.0701	23.1944	23.6711	23.521	23.5457	23.6242	23.5797	23.9491	24.189
P49321	Nuclear autoantigenic sperm protein (NASP)	NASP	26.333	26.4936	27.6111	26.5089	26.6655	27.0413	26.7265	26.7629	26.8386	26.3537	26.4563	26.7557
P49327	Fatty acid synthase (EC 2.3.1.85) (Type I fatty acid synthase) [Includes: [Acyl-carrier-protein] S-acetyltransferase (EC 2.3.1.38); [Acyl-carrier-protein] S-malonyltransferase (EC 2.3.1.39); 3-oxoacyl-[acyl-carrier-protein] synthase (EC 2.3.1.41); 3-oxoacyl-[acyl-carrier-protein] reductase (EC 1.1.1.100); 3-hydroxyacyl-[acyl-carrier-protein] dehydratase (EC 4.2.1.59); Enoyl-[acyl-carrier-protein]…	FASN FAS	29.4767	29.6173	28.412	29.4424	29.3809	29.074	29.4698	29.5907	29.5725	29.522	29.5075	29.6406
P49354	Protein farnesyltransferase/geranylgeranyltransferase type-1 subunit alpha (EC 2.5.1.58) (EC 2.5.1.59) (CAAX farnesyltransferase subunit alpha) (FTase-alpha) (Ras proteins prenyltransferase subunit alpha) (Type I protein geranyl-geranyltransferase subunit alpha) (GGTase-I-alpha)	FNTA	22.3275	22.3106	22.4765	22.323	22.6562	22.3392	22.3176	22.3182	22.3305	22.472	22.7148	22.2456
P49368	T-complex protein 1 subunit gamma (TCP-1-gamma) (CCT-gamma) (Chaperonin containing T-complex polypeptide 1 subunit 3) (hTRiC5)	CCT3 CCTG TRIC5	27.99	28.1794	27.3312	28.0638	27.9928	27.9025	27.9797	28.054	28.166	28.0153	27.9915	28.0556
P49411	Elongation factor Tu, mitochondrial (EF-Tu) (P43)	TUFM	26.5719	26.5901	25.6928	26.5421	26.1133	26.2769	26.6118	26.5428	26.5777	26.5673	26.2845	26.7759
P49441	Inositol polyphosphate 1-phosphatase (IPP) (IPPase) (EC 3.1.3.57)	INPP1	19.8921	18.9353	19.8975	19.9094	19.833	19.8239	19.9449	19.6336	20.1231	19.8984	19.7789	20.1418
P49458	Signal recognition particle 9 kDa protein (SRP9)	SRP9	24.554	24.7321	26.0217	24.9341	25.0511	25.7213	24.7275	24.9418	24.8724	25.0509	24.9511	25.2902
P49588	Alanine--tRNA ligase, cytoplasmic (EC 6.1.1.7) (Alanyl-tRNA synthetase) (AlaRS) (Protein lactyltransferase AARS1) (EC 6.-.-.-) (Renal carcinoma antigen NY-REN-42)	AARS1 AARS	25.4061	25.6035	25.8369	25.7326	26.1872	25.8649	25.4704	26.0879	26.0107	25.9581	25.9579	25.8222
P49589	Cysteine--tRNA ligase, cytoplasmic (EC 6.1.1.16) (Cysteinyl-tRNA synthetase) (CysRS)	CARS1 CARS	22.3007	22.2456	21.3781	22.7611	22.4238	22.573	22.9147	22.7014	21.9882	22.8143	22.9498	22.5491
P49591	Serine--tRNA ligase, cytoplasmic (EC 6.1.1.11) (Seryl-tRNA synthetase) (SerRS) (Seryl-tRNA(Ser/Sec) synthetase)	SARS1 SARS SERS	26.2964	26.5609	27.431	26.5641	26.7619	27.0669	26.6349	26.8525	26.8089	26.8351	26.7312	26.6725
P49642	DNA primase small subunit (EC 2.7.7.102) (DNA primase 49 kDa subunit) (p49)	PRIM1	19.6281	20.8349	19.6592	18.6838	19.2824	20.5641	21.5243	21.2138	20.9518	21.3265	21.2007	20.6024
P49643	DNA primase large subunit (DNA primase 58 kDa subunit) (p58)	PRIM2 PRIM2A	20.4276	20.3677	20.4738	20.5359	20.8496	20.9618	20.6324	20.573	18.6583	20.3817	20.9508	20.0855
P49711	Transcriptional repressor CTCF (11-zinc finger protein) (CCCTC-binding factor) (CTCFL paralog)	CTCF	18.3257	18.6706	19.2749	18.9544	18.4814	18.8018	18.3732	18.543	18.7439	18.7152	19.2267	18.572
P49720	Proteasome subunit beta type-3 (Proteasome chain 13) (Proteasome component C10-II) (Proteasome subunit beta-3) (beta-3) (Proteasome theta chain)	PSMB3	25.0178	24.6278	26.0453	25.219	24.9515	25.1911	25.6811	25.0943	24.4713	24.8976	24.0583	24.8491
P49721	Proteasome subunit beta type-2 (Macropain subunit C7-I) (Multicatalytic endopeptidase complex subunit C7-I) (Proteasome component C7-I) (Proteasome subunit beta-4) (beta-4)	PSMB2	24.6681	24.6462	25.4618	24.7617	24.7477	24.9421	24.8449	24.4986	24.4298	24.9481	24.7038	24.5289
P49736	DNA replication licensing factor MCM2 (EC 3.6.4.12) (Minichromosome maintenance protein 2 homolog) (Nuclear protein BM28)	MCM2 BM28 CCNL1 CDCL1 KIAA0030	26.0821	26.1384	25.5827	25.9521	25.9732	25.9075	26.1222	26.2338	26.1134	26.1433	25.9327	26.1236
P49748	Very long-chain specific acyl-CoA dehydrogenase, mitochondrial (VLCAD) (EC 1.3.8.9)	ACADVL VLCAD	21.9997	21.8881	22.0253	22.2367	22.1221	22.002	21.8928	22.1146	18.5674	22.0858	22.2144	21.6629
P49756	RNA-binding protein 25 (Arg/Glu/Asp-rich protein of 120 kDa) (RED120) (Protein S164) (RNA-binding motif protein 25) (RNA-binding region-containing protein 7)	RBM25 RNPC7	24.4777	24.345	23.438	24.3768	24.1826	24.3755	24.088	24.3314	24.2762	23.9954	24.4173	24.1953
P49773	Adenosine 5'-monophosphoramidase HINT1 (EC 3.9.1.-) (Desumoylating isopeptidase HINT1) (EC 3.4.22.-) (Histidine triad nucleotide-binding protein 1) (Protein kinase C inhibitor 1) (Protein kinase C-interacting protein 1) (PKCI-1)	HINT1 HINT PKCI1 PRKCNH1	25.3233	25.162	24.557	25.3946	25.1948	23.8615	24.9756	25.0041	24.9285	25.0567	25.2833	23.9868
P49790	Nuclear pore complex protein Nup153 (153 kDa nucleoporin) (Nucleoporin Nup153)	NUP153	19.4437	21.134	19.6766	20.7407	21.1747	19.1448	20.4488	21.3939	20.7307	21.1805	21.3214	19.6783
P49792	E3 SUMO-protein ligase RanBP2 (EC 2.3.2.-) (358 kDa nucleoporin) (Nuclear pore complex protein Nup358) (Nucleoporin Nup358) (Ran-binding protein 2) (RanBP2) (p270)	RANBP2 NUP358	24.6722	24.5988	22.9634	24.7433	24.6153	24.4404	24.846	24.7831	24.7462	24.7635	24.6265	24.5837
P49821	NADH dehydrogenase [ubiquinone] flavoprotein 1, mitochondrial (NDUFV1) (EC 7.1.1.2) (Complex I-51kD) (CI-51kD) (NADH dehydrogenase flavoprotein 1) (NADH-ubiquinone oxidoreductase 51 kDa subunit)	NDUFV1 UQOR1	22.6218	22.279	21.7144	22.454	21.8937	19.3331	21.7766	21.7905	21.9746	21.9647	22.1555	19.7338
P49841	Glycogen synthase kinase-3 beta (GSK-3 beta) (EC 2.7.11.26) (Serine/threonine-protein kinase GSK3B) (EC 2.7.11.1)	GSK3B	22.728	21.7453	19.5443	22.1213	22.0443	21.7905	21.7789	21.9174	19.2356	19.4206	21.7848	21.1319
P49903	Selenide, water dikinase 1 (EC 2.7.9.3) (Selenium donor protein 1) (Selenophosphate synthase 1)	SEPHS1 SELD SPS SPS1	17.6034	22.7442	22.5415	22.5909	22.0736	22.5451	22.1869	22.01	19.0655	22.4156	21.9492	22.9473
P49915	GMP synthase [glutamine-hydrolyzing] (EC 6.3.5.2) (GMP synthetase) (Glutamine amidotransferase)	GMPS	25.5971	25.3955	24.6878	25.3545	25.3364	25.2487	25.6299	25.7304	25.5743	25.6137	25.4193	25.4268
P49959	Double-strand break repair protein MRE11 (EC 3.1.-.-) (Meiotic recombination 11 homolog 1) (MRE11 homolog 1) (Meiotic recombination 11 homolog A) (MRE11 homolog A)	MRE11 HNGS1 MRE11A	21.9604	21.4109	22.0235	21.5644	22.1014	21.859	21.8567	21.6817	21.884	21.4912	21.454	21.6909
P50148	Guanine nucleotide-binding protein G(q) subunit alpha (EC 3.6.5.-) (Guanine nucleotide-binding protein alpha-q)	GNAQ GAQ	22.283	22.3557	18.9858	22.0171	21.9099	21.8509	22.3747	21.9715	19.0625	22.3509	21.7983	18.6971
P50213	Isocitrate dehydrogenase [NAD] subunit alpha, mitochondrial (EC 1.1.1.41) (Isocitric dehydrogenase subunit alpha) (NAD(+)-specific ICDH subunit alpha)	IDH3A	23.906	23.9986	23.7343	24.0208	24.1564	24.0813	24.3737	24.3131	23.8862	24.3488	24.2979	24.2358
P50395	Rab GDP dissociation inhibitor beta (Rab GDI beta) (Guanosine diphosphate dissociation inhibitor 2) (GDI-2)	GDI2 RABGDIB	27.3885	27.5141	26.7594	27.5561	27.4293	27.1866	27.4199	27.5183	27.6232	27.4624	27.6282	27.5937
P50402	Emerin	EMD EDMD STA	23.0312	23.2338	23.4153	22.9007	22.8779	23.1697	23.5917	22.9736	22.2871	22.779	23.0256	22.8785
P50440	Glycine amidinotransferase, mitochondrial (EC 2.1.4.1) (L-arginine:glycine amidinotransferase) (Transamidinase)	GATM AGAT	22.7076	23.3333	24.1178	22.8303	22.7743	23.7102	22.7876	22.8658	22.9028	23.0012	22.4812	23.0354
P50454	Serpin H1 (47 kDa heat shock protein) (Arsenic-transactivated protein 3) (AsTP3) (Cell proliferation-inducing gene 14 protein) (Collagen-binding protein) (Colligin) (Rheumatoid arthritis-related antigen RA-A47)	SERPINH1 CBP1 CBP2 HSP47 SERPINH2 PIG14	20.5634	20.7136	19.9778	20.7936	21.0875	20.4005	20.7506	20.6461	20.9426	20.667	20.9218	20.6343
P50479	PDZ and LIM domain protein 4 (LIM protein RIL) (Reversion-induced LIM protein)	PDLIM4 RIL	22.449	22.4528	23.271	22.7897	22.9472	23.1898	22.9829	23.1064	23.0784	22.8032	23.0223	22.7955
P50502	Hsc70-interacting protein (Hip) (Aging-associated protein 2) (Progesterone receptor-associated p48 protein) (Protein FAM10A1) (Putative tumor suppressor ST13) (Renal carcinoma antigen NY-REN-33) (Suppression of tumorigenicity 13 protein)	ST13 AAG2 FAM10A1 HIP SNC6	25.7038	25.7022	26.9411	26.116	26.5951	26.3944	25.8403	26.0747	26.1596	25.945	26.5853	25.9797
P50552	Vasodilator-stimulated phosphoprotein (VASP)	VASP	22.8823	22.4572	22.3668	22.7537	22.8587	22.9467	22.5653	22.7752	23.2013	22.5179	22.5847	22.4026
P50570	Dynamin-2 (EC 3.6.5.5) (Dynamin 2) (Dynamin II)	DNM2 DYN2	22.968	22.8976	22.0917	23.157	23.0995	22.7349	23.2797	23.4126	23.2895	23.4239	23.583	23.4744
P50579	Methionine aminopeptidase 2 (MAP 2) (MetAP 2) (EC 3.4.11.18) (Initiation factor 2-associated 67 kDa glycoprotein) (p67) (p67eIF2) (Peptidase M)	METAP2 MNPEP P67EIF2	24.4904	24.2551	25.5207	24.258	24.0949	24.8402	24.4528	24.1943	24.4615	24.1228	24.1447	24.0771
P50613	Cyclin-dependent kinase 7 (EC 2.7.11.22) (EC 2.7.11.23) (39 kDa protein kinase) (p39 Mo15) (CDK-activating kinase 1) (Cell division protein kinase 7) (Serine/threonine-protein kinase 1) (TFIIH basal transcription factor complex kinase subunit)	CDK7 CAK CAK1 CDKN7 MO15 STK1	21.4314	21.9692	21.4158	21.4848	21.2652	21.4034	21.2407	21.8659	21.5089	21.3404	21.5155	21.409
P50851	Lipopolysaccharide-responsive and beige-like anchor protein (Beige-like protein) (CDC4-like protein)	LRBA BGL CDC4L LBA	18.2491	18.8919	19.5606	19.0507	20.3403	20.0948	20.0873	20.6301	20.2538	20.3434	19.2902	18.9952
P50897	Palmitoyl-protein thioesterase 1 (PPT-1) (EC 3.1.2.22) (Palmitoyl-protein hydrolase 1)	PPT1 CLN1 PPT	23.3581	23.577	23.922	23.5975	23.6517	24.0652	23.3538	23.7572	23.736	23.4569	23.6488	23.6291
P50914	Large ribosomal subunit protein eL14 (60S ribosomal protein L14) (CAG-ISL 7)	RPL14	26.1335	25.0713	24.0701	24.0862	24.5896	25.3106	25.7907	24.5582	25.3063	25.1348	25.3792	25.5766
P50990	T-complex protein 1 subunit theta (TCP-1-theta) (CCT-theta) (Chaperonin containing T-complex polypeptide 1 subunit 8) (Renal carcinoma antigen NY-REN-15)	CCT8 C21orf112 CCTQ KIAA0002	28.2096	28.2888	27.5546	28.1333	28.1064	28.0259	28.0926	28.1655	28.2627	28	28.1334	28.1867
P50991	T-complex protein 1 subunit delta (TCP-1-delta) (CCT-delta) (Chaperonin containing T-complex polypeptide 1 subunit 4) (Stimulator of TAR RNA-binding)	CCT4 CCTD SRB	28.1756	28.2447	27.3989	28.2073	28.2462	27.8684	28.0891	28.1792	28.0687	28.2913	28.2588	27.9203
P50995	Annexin A11 (56 kDa autoantigen) (Annexin XI) (Annexin-11) (Calcyclin-associated annexin 50) (CAP-50)	ANXA11 ANX11	24.8531	24.8924	24.8643	24.9869	25.1988	25.2773	25.0725	25.2732	25.2743	25.0717	25.1608	25.2851
P51003	Poly(A) polymerase alpha (PAP-alpha) (EC 2.7.7.19) (Polynucleotide adenylyltransferase alpha)	PAPOLA PAP	21.0219	20.9731	18.2462	21.0929	21.3226	19.7191	20.9084	21.4072	21.259	21.0784	20.7762	20.1982
P51114	RNA-binding protein FXR1 (FMR1 autosomal homolog 1) (hFXR1p)	FXR1	23.4819	23.5286	23.2754	23.3978	23.585	23.3461	23.4161	23.3752	23.2909	23.2799	23.1474	22.8503
P51148	Ras-related protein Rab-5C (EC 3.6.5.2) (L1880) (RAB5L)	RAB5C RABL	23.5162	23.8899	23.4458	23.4998	23.5326	23.5815	23.7722	23.7345	23.7851	23.6793	23.4779	24.2149
P51149	Ras-related protein Rab-7a (EC 3.6.5.2)	RAB7A RAB7	26.1225	26.1874	26.0029	26.2046	26.0522	25.9877	26.1127	26.1934	26.1053	26.166	26.136	26.1484
P51398	Small ribosomal subunit protein mS29 (28S ribosomal protein S29, mitochondrial) (MRP-S29) (S29mt) (Death-associated protein 3) (DAP-3) (Ionizing radiation resistance conferring protein)	DAP3 MRPS29	21.2896	20.9565	20.2732	20.9165	21.1124	20.3306	20.3143	20.4596	20.7789	20.6012	20.8882	19.7151
P51452	Dual specificity protein phosphatase 3 (EC 3.1.3.16) (EC 3.1.3.48) (Dual specificity protein phosphatase VHR) (Vaccinia H1-related phosphatase) (VHR)	DUSP3 VHR	21.3265	21.7788	21.4819	18.1315	21.5774	21.4496	21.6557	21.4157	21.4338	21.568	21.5382	22.7164
P51532	Transcription activator BRG1 (EC 3.6.4.-) (ATP-dependent helicase SMARCA4) (BRG1-associated factor 190A) (BAF190A) (Mitotic growth and transcription activator) (Protein BRG-1) (Protein brahma homolog 1) (SNF2-beta) (SWI/SNF-related matrix-associated actin-dependent regulator of chromatin subfamily A member 4)	SMARCA4 BAF190A BRG1 SNF2B SNF2L4	22.8316	22.5141	22.2397	22.5051	22.4062	22.1099	22.2781	21.0841	22.5139	22.1341	22.3566	21.548
P51570	Galactokinase (EC 2.7.1.6) (Galactose kinase)	GALK1 GALK	23.2002	23.3529	23.2582	24.0601	23.5767	23.8795	23.7245	23.5427	23.4241	24.1289	23.3794	23.8259
P51571	Translocon-associated protein subunit delta (TRAP-delta) (Signal sequence receptor subunit delta) (SSR-delta)	SSR4 TRAPD	24.1448	24.4909	22.9647	24.2914	23.7068	23.5587	24.315	24.4522	23.6016	24.7728	23.7831	23.5502
P51610	Host cell factor 1 (HCF) (HCF-1) (C1 factor) (CFF) (VCAF) (VP16 accessory protein) [Cleaved into: HCF N-terminal chain 1; HCF N-terminal chain 2; HCF N-terminal chain 3; HCF N-terminal chain 4; HCF N-terminal chain 5; HCF N-terminal chain 6; HCF C-terminal chain 1; HCF C-terminal chain 2; HCF C-terminal chain 3; HCF C-terminal chain 4; HCF C-terminal chain 5; HCF C-terminal chain 6]	HCFC1 HCF1 HFC1	23.3408	24.041	23.5808	23.2011	23.874	23.6356	23.3553	23.8928	23.6674	23.2777	23.4252	23.6279
P51649	Succinate-semialdehyde dehydrogenase, mitochondrial (EC 1.2.1.24) (Aldehyde dehydrogenase family 5 member A1) (NAD(+)-dependent succinic semialdehyde dehydrogenase)	ALDH5A1 SSADH	18.7378	18.3173	20.844	19.4064	19.5675	17.8516	20.3473	19.6587	19.864	20.3211	20.285	20.4588
P51659	Peroxisomal multifunctional enzyme type 2 (MFE-2) (17-beta-hydroxysteroid dehydrogenase 4) (17-beta-HSD 4) (D-bifunctional protein) (DBP) (Multifunctional protein 2) (MFP-2) (Short chain dehydrogenase/reductase family 8C member 1) [Cleaved into: (3R)-hydroxyacyl-CoA dehydrogenase (EC 1.1.1.n12); Enoyl-CoA hydratase 2 (EC 4.2.1.107) (EC 4.2.1.119) (3-alpha,7-alpha,12-alpha-trihydroxy-5-beta-choles…	HSD17B4 EDH17B4 SDR8C1	24.5309	24.668	24.0993	24.1691	24.1429	24.5128	24.2921	24.567	24.212	24.4541	24.1655	24.4016
P51665	26S proteasome non-ATPase regulatory subunit 7 (26S proteasome regulatory subunit RPN8) (26S proteasome regulatory subunit S12) (Mov34 protein homolog) (Proteasome subunit p40)	PSMD7 MOV34L	23.879	23.9121	24.0114	23.8538	23.9704	24.0829	24.0859	24.074	23.6393	24.0093	24.0941	23.8468
P51692	Signal transducer and activator of transcription 5B	STAT5B	21.8172	18.8505	18.1088	21.6984	22.0243	21.7733	22.117	21.2776	21.9087	22.0129	21.1978	22.0786
P51784	Ubiquitin carboxyl-terminal hydrolase 11 (EC 3.4.19.12) (Deubiquitinating enzyme 11) (Ubiquitin thioesterase 11) (Ubiquitin-specific-processing protease 11)	USP11 UHX1	22.1377	20.6526	21.1853	20.9113	21.6548	20.901	21.007	21.6184	21.5306	20.9906	22.2121	21.1678
P51858	Hepatoma-derived growth factor (HDGF) (High mobility group protein 1-like 2) (HMG-1L2)	HDGF HMG1L2	25.1429	25.2832	26.4876	25.3465	25.6168	26.2497	25.312	25.5697	25.6548	25.5123	25.5584	25.3793
P51946	Cyclin-H (MO15-associated protein) (p34) (p37)	CCNH	20.3562	20.7525	20.6828	20.6161	20.4835	20.5546	20.3028	20.5175	20.3593	19.992	20.3427	20.6097
P51948	CDK-activating kinase assembly factor MAT1 (CDK7/cyclin-H assembly factor) (Cyclin-G1-interacting protein) (Menage a trois) (RING finger protein 66) (RING finger protein MAT1) (p35) (p36)	MNAT1 CAP35 MAT1 RNF66	21.1448	20.7075	21.6417	20.9616	21.4565	21.0571	20.4848	20.8763	21.2452	20.7312	20.5325	20.6538
P51970	NADH dehydrogenase [ubiquinone] 1 alpha subcomplex subunit 8 (Complex I-19kD) (CI-19kD) (Complex I-PGIV) (CI-PGIV) (NADH-ubiquinone oxidoreductase 19 kDa subunit)	NDUFA8	22.2998	22.8623	24.3175	22.8672	22.9099	23.5462	22.3291	22.4307	22.6252	22.136	22.1627	22.4053
P51991	Heterogeneous nuclear ribonucleoprotein A3 (hnRNP A3)	HNRNPA3 HNRPA3	27.0183	27.1366	26.9698	27.124	26.9905	27.0497	27.5018	27.0512	27.1994	27.4477	27.3503	27.2472
P52209	6-phosphogluconate dehydrogenase, decarboxylating (EC 1.1.1.44)	PGD PGDH	26.8761	27.1528	26.5598	27.1547	27.1511	27.059	27.182	27.3536	27.2364	27.4924	27.2695	27.3019
P52272	Heterogeneous nuclear ribonucleoprotein M (hnRNP M)	HNRNPM HNRPM NAGR1	26.9824	26.9096	26.0982	26.7749	26.6147	25.871	27.1339	26.9316	26.8551	26.8646	26.6195	27.3078
P52292	Importin subunit alpha-1 (Karyopherin subunit alpha-2) (RAG cohort protein 1) (SRP1-alpha)	KPNA2 RCH1 SRP1	26.3818	26.4814	26.3692	26.2888	26.4589	26.4548	25.3838	25.6806	25.5718	25.3015	25.447	25.27
P52306	Rap1 GTPase-GDP dissociation stimulator 1 (Exchange factor smgGDS) (SMG GDS protein) (SMG P21 stimulatory GDP/GTP exchange protein)	RAP1GDS1 SMGGDS	19.9794	21.7113	21.7832	22.2683	21.5574	21.9018	21.5689	21.6956	20.1116	19.2804	21.3059	19.3023
P52333	Tyrosine-protein kinase JAK3 (EC 2.7.10.2) (Janus kinase 3) (JAK-3) (Leukocyte janus kinase) (L-JAK)	JAK3	21.7536	22.0656	21.521	21.8182	21.5977	21.8694	21.3687	22.0298	22.065	21.9715	21.3726	21.5528
P52434	DNA-directed RNA polymerases I, II, and III subunit RPABC3 (RNA polymerases I, II, and III subunit ABC3) (DNA-directed RNA polymerase II subunit H) (DNA-directed RNA polymerases I, II, and III 17.1 kDa polypeptide) (RPB17) (RPB8 homolog) (hRPB8)	POLR2H	24.5985	24.5564	24.2202	24.3663	24.3855	24.0538	24.4843	24.3151	24.1581	24.1806	24.0041	24.1605
P52565	Rho GDP-dissociation inhibitor 1 (Rho GDI 1) (Rho-GDI alpha)	ARHGDIA GDIA1	25.8769	26.111	25.8754	25.9989	25.968	26.2079	26.1361	26.1652	26.5314	25.9279	26.1038	26.4932
P52566	Rho GDP-dissociation inhibitor 2 (Rho GDI 2) (Ly-GDI) (Rho-GDI beta)	ARHGDIB GDIA2 GDID4 RAP1GN1	21.7733	22.0016	22.7876	23.1516	22.0034	23.2829	21.8322	22.0494	21.8004	22.0317	22.3608	22.5844
P52594	Arf-GAP domain and FG repeat-containing protein 1 (HIV-1 Rev-binding protein) (Nucleoporin-like protein RIP) (Rev-interacting protein) (Rev/Rex activation domain-binding protein)	AGFG1 HRB RAB RIP	22.1007	22.3556	22.7349	22.2174	22.3914	22.6448	22.0057	22.4102	22.5151	22.2337	22.3044	22.5014
P52597	Heterogeneous nuclear ribonucleoprotein F (hnRNP F) (Nucleolin-like protein mcs94-1) [Cleaved into: Heterogeneous nuclear ribonucleoprotein F, N-terminally processed]	HNRNPF HNRPF	26.1137	25.7369	26.0127	26.104	26.0445	25.9173	26.0301	26.0759	25.6714	26.0661	26.1652	25.8662
P52701	DNA mismatch repair protein Msh6 (hMSH6) (G/T mismatch-binding protein) (GTBP) (GTMBP) (MutS protein homolog 6) (MutS-alpha 160 kDa subunit) (p160)	MSH6 GTBP	25.3999	25.6596	24.3538	25.4765	25.4938	25.1282	25.5113	25.8074	25.6265	25.7795	25.3665	25.7635
P52735	Guanine nucleotide exchange factor VAV2 (VAV-2)	VAV2	20.1941	19.3378	19.682	19.5324	19.6414	20.0291	19.7693	19.4119	20.1466	19.9098	20.4084	20.2405
P52758	2-iminobutanoate/2-iminopropanoate deaminase (EC 3.5.99.10) (14.5 kDa translational inhibitor protein) (hp14.5) (p14.5) (Heat-responsive protein 12) (Reactive intermediate imine deaminase A homolog) (Translation inhibitor L-PSP ribonuclease) (UK114 antigen homolog)	RIDA HRSP12	23.3943	23.7619	24.7041	23.184	23.0849	24.412	23.9228	23.0688	22.7336	23.3412	23.155	23.9695
P52788	Spermine synthase (SPMSY) (EC 2.5.1.22) (Spermidine aminopropyltransferase)	SMS	24.3713	24.0646	25.1001	24.5155	24.5815	24.3176	24.098	24.2913	23.8896	24.5203	24.5485	24.0141
P52789	Hexokinase-2 (EC 2.7.1.1) (Hexokinase type II) (HK II) (Hexokinase-B) (Muscle form hexokinase)	HK2	22.8347	22.8533	22.026	22.5184	22.7994	22.66	22.4131	22.8162	22.6897	22.9158	22.7138	22.7211
P52815	Large ribosomal subunit protein bL12m (39S ribosomal protein L12, mitochondrial) (L12mt) (MRP-L12) (5c5-2)	MRPL12 MRPL7 RPML12	23.9585	24.1073	25.5759	24.0628	24.438	25.1556	25.1	23.9492	24.1856	24.4506	24.5408	24.1905
P52888	Thimet oligopeptidase (EC 3.4.24.15) (Endopeptidase 24.15) (MP78)	THOP1	24.2915	25.4058	26.3243	25.0296	25.3885	25.6567	25.0096	25.2455	25.5074	25.4419	25.4644	25.2937
Q04828	Aldo-keto reductase family 1 member C1 (EC 1.1.1.-) (EC 1.1.1.112) (EC 1.1.1.209) (EC 1.1.1.210) (EC 1.1.1.357) (EC 1.1.1.51) (EC 1.1.1.53) (EC 1.1.1.62) (EC 1.3.1.20) (20-alpha-hydroxysteroid dehydrogenase) (20-alpha-HSD) (EC 1.1.1.149) (Chlordecone reductase homolog HAKRC) (Dihydrodiol dehydrogenase 1) (DD1) (High-affinity hepatic bile acid-binding protein) (HBAB)	AKR1C1 DDH DDH1	19.237	19.4186	20.1487	19.5874	19.4211	19.6587	18.9025	19.695	19.6493	19.6364	19.0883	19.6411
P52907	F-actin-capping protein subunit alpha-1 (CapZ alpha-1)	CAPZA1	25.8263	25.8712	25.9713	25.9606	26.0415	26.005	26.0358	26.0336	26.2043	26.1139	26.0606	26.0828
P52948	Nuclear pore complex protein Nup98-Nup96 (EC 3.4.21.-) [Cleaved into: Nuclear pore complex protein Nup98 (98 kDa nucleoporin) (Nucleoporin Nup98) (Nup98); Nuclear pore complex protein Nup96 (96 kDa nucleoporin) (Nucleoporin Nup96) (Nup96)]	NUP98 ADAR2	22.167	21.8959	21.558	22.2496	21.9429	22.132	22.1516	22.203	22.0031	21.9233	21.8507	22.2333
P53004	Biliverdin reductase A (BVR A) (EC 1.3.1.24) (Biliverdin-IX alpha-reductase)	BLVRA BLVR BVR	22.7044	22.4117	21.6667	22.6572	22.5488	22.3526	22.4661	22.2272	22.9074	22.3382	22.3075	22.5161
P53041	Serine/threonine-protein phosphatase 5 (PP5) (EC 3.1.3.16) (Protein phosphatase T) (PP-T) (PPT)	PPP5C PPP5	23.1591	22.5491	23.1163	22.9734	22.9209	22.732	22.6843	23.2365	23.1223	22.9525	22.6246	22.8113
P53396	ATP-citrate synthase (EC 2.3.3.8) (ATP-citrate (pro-S-)-lyase) (ACL) (Citrate cleavage enzyme)	ACLY	26.9311	27.3619	25.8871	27.1357	27.1918	26.7103	27.0925	27.0649	27.0524	27.0336	27.1943	27.163
P53567	CCAAT/enhancer-binding protein gamma (C/EBP gamma)	CEBPG	20.8205	20.4969	22.2072	21.2858	20.8647	21.5159	20.8227	20.8066	18.8505	20.5452	19.1368	20.8303
P53597	Succinate--CoA ligase [ADP/GDP-forming] subunit alpha, mitochondrial (EC 6.2.1.4) (EC 6.2.1.5) (Succinyl-CoA synthetase subunit alpha) (SCS-alpha)	SUCLG1	22.9987	22.813	22.3429	23.0633	22.7444	23.124	22.9029	22.9821	23.0942	22.9619	22.9065	23.0444
P53602	Diphosphomevalonate decarboxylase (EC 4.1.1.33) (Mevalonate (diphospho)decarboxylase) (MDDase) (Mevalonate pyrophosphate decarboxylase)	MVD MPD	22.3817	21.9613	19.9113	22.0907	21.3717	21.775	22.1952	21.7338	21.9086	21.9332	21.6816	21.8238
P53618	Coatomer subunit beta (Beta-coat protein) (Beta-COP)	COPB1 COPB MSTP026	23.2015	23.5432	23.209	23.593	23.7664	22.7337	23.4711	24.2955	23.7532	23.777	23.662	23.6707
P53621	Coatomer subunit alpha (Alpha-coat protein) (Alpha-COP) (HEP-COP) (HEPCOP) [Cleaved into: Xenin (Xenopsin-related peptide); Proxenin]	COPA	25.9558	25.4014	24.2421	26.0698	25.4477	25.0383	25.8711	25.966	25.8628	25.8515	26.1716	25.7724
P53634	Dipeptidyl peptidase 1 (EC 3.4.14.1) (Cathepsin C) (Cathepsin J) (Dipeptidyl peptidase I) (DPP-I) (DPPI) (Dipeptidyl transferase) [Cleaved into: Dipeptidyl peptidase 1 exclusion domain chain (Dipeptidyl peptidase I exclusion domain chain); Dipeptidyl peptidase 1 heavy chain (Dipeptidyl peptidase I heavy chain); Dipeptidyl peptidase 1 light chain (Dipeptidyl peptidase I light chain)]	CTSC CPPI	23.7992	23.4529	24.2421	23.6527	23.6629	23.4846	23.6825	23.5722	23.6716	23.7698	23.7913	23.5926
P53701	Holocytochrome c-type synthase (EC 4.4.1.17) (Cytochrome c-type heme lyase)	HCCS CCHL	22.7163	22.7317	22.832	22.659	22.8525	23.1521	23.1444	23.3498	22.6387	23.19	22.9689	23.0778
P53992	Protein transport protein Sec24C (SEC24-related protein C)	SEC24C KIAA0079	22.668	22.9364	19.7621	22.8121	22.2854	22.0952	22.8628	22.72	22.5294	22.5869	22.8293	22.9802
P53999	Activated RNA polymerase II transcriptional coactivator p15 (Positive cofactor 4) (PC4) (SUB1 homolog) (p14)	SUB1 PC4 RPO2TC1	25.3021	25.4538	26.026	24.9594	25.215	26.0946	25.4493	25.1558	25.1208	25.3332	25.0817	25.5398
P54105	Methylosome subunit pICln (Chloride channel, nucleotide sensitive 1A) (Chloride conductance regulatory protein ICln) (I(Cln)) (Chloride ion current inducer protein) (ClCI) (Reticulocyte pICln)	CLNS1A CLCI ICLN	23.4532	23.5998	24.5847	23.1965	23.1167	23.7716	22.87	23.0762	23.3258	23.6751	23.4711	23.4975
P54136	Arginine--tRNA ligase, cytoplasmic (EC 6.1.1.19) (Arginyl-tRNA synthetase) (ArgRS)	RARS1 RARS	26.3241	26.3718	25.465	26.3723	26.3181	26.2315	26.3441	26.3729	26.622	26.2238	26.3492	26.5488
P54577	Tyrosine--tRNA ligase, cytoplasmic (EC 6.1.1.1) (Tyrosyl-tRNA synthetase) (TyrRS) [Cleaved into: Tyrosine--tRNA ligase, cytoplasmic, N-terminally processed]	YARS1 YARS	25.466	25.631	25.6196	25.762	25.9485	25.8054	25.9399	26.032	26.0929	25.8339	25.9254	25.9898
P54578	Ubiquitin carboxyl-terminal hydrolase 14 (EC 3.4.19.12) (Deubiquitinating enzyme 14) (Ubiquitin thioesterase 14) (Ubiquitin-specific-processing protease 14)	USP14 TGT	24.4241	24.6074	24.1629	24.515	24.6986	24.5948	24.6889	24.9489	24.7574	24.8295	24.8913	24.5883
P54687	Branched-chain-amino-acid aminotransferase, cytosolic (BCAT(c)) (EC 2.6.1.42) (Protein ECA39)	BCAT1 BCT1 ECA39	25.9222	25.9627	27.2422	26.4188	26.3204	26.7133	26.1355	26.2369	26.0874	26.2194	26.2787	26.2318
P54709	Sodium/potassium-transporting ATPase subunit beta-3 (Sodium/potassium-dependent ATPase subunit beta-3) (ATPB-3) (CD antigen CD298)	ATP1B3	25.0787	24.6176	25.19	24.9178	24.9537	24.8102	24.9282	24.4239	24.4255	24.4791	24.9402	24.9924
P54725	UV excision repair protein RAD23 homolog A (HR23A) (hHR23A)	RAD23A	21.5401	21.5082	22.9217	21.8971	22.1027	22.149	21.6148	22.0581	22.0784	21.815	22.1288	21.6983
P54727	UV excision repair protein RAD23 homolog B (HR23B) (hHR23B) (XP-C repair-complementing complex 58 kDa protein) (p58)	RAD23B	25.3794	24.9057	26.4284	25.2928	25.4905	26.1049	25.2563	25.3362	25.216	25.1502	25.5753	24.9173
P54819	Adenylate kinase 2, mitochondrial (AK 2) (EC 2.7.4.3) (ATP-AMP transphosphorylase 2) (ATP:AMP phosphotransferase) (Adenylate monophosphate kinase) [Cleaved into: Adenylate kinase 2, mitochondrial, N-terminally processed]	AK2 ADK2	25.8804	25.9354	26.8817	25.9812	26.1494	26.5318	25.988	26.0908	26.1726	25.9004	25.9886	26.2595
P54886	Delta-1-pyrroline-5-carboxylate synthase (P5CS) (Aldehyde dehydrogenase family 18 member A1) [Includes: Glutamate 5-kinase (GK) (EC 2.7.2.11) (Gamma-glutamyl kinase); Gamma-glutamyl phosphate reductase (GPR) (EC 1.2.1.41) (Glutamate-5-semialdehyde dehydrogenase) (Glutamyl-gamma-semialdehyde dehydrogenase)]	ALDH18A1 GSAS P5CS PYCS	23.9724	23.9356	22.4045	23.9648	22.5274	23.2791	23.8776	23.44	23.2252	23.5739	23.4958	23.7607
P54920	Alpha-soluble NSF attachment protein (SNAP-alpha) (N-ethylmaleimide-sensitive factor attachment protein alpha)	NAPA SNAPA	22.5643	23.1535	23.1346	22.2173	23.1137	22.7231	22.9305	22.8915	22.7353	23.0126	22.7253	23.0323
P55010	Eukaryotic translation initiation factor 5 (eIF-5)	EIF5	24.0454	24.465	25.1618	24.2066	24.6794	25.3118	25.3434	24.5718	24.3439	24.1978	24.4133	24.1283
P55036	26S proteasome non-ATPase regulatory subunit 4 (26S proteasome regulatory subunit RPN10) (26S proteasome regulatory subunit S5A) (Antisecretory factor 1) (AF) (ASF) (Multiubiquitin chain-binding protein)	PSMD4 MCB1	24.8769	24.835	25.328	24.5926	25.0213	25.1108	24.8567	25.0674	24.9787	24.9564	24.7584	24.6199
P55039	Developmentally-regulated GTP-binding protein 2 (DRG-2) (Translation factor GTPase DRG2) (TRAFAC GTPase DRG2) (EC 3.6.5.-)	DRG2	21.7053	22.358	19.1303	22.8761	22.0021	21.548	21.9413	21.9252	21.5681	22.2926	21.7062	21.5952
P55060	Exportin-2 (Exp2) (Cellular apoptosis susceptibility protein) (Chromosome segregation 1-like protein) (Importin-alpha re-exporter)	CSE1L CAS XPO2	29.5084	29.2636	28.9205	29.3025	29.3924	29.1988	29.4688	29.3941	29.5648	29.47	29.7959	29.5753
P55072	Transitional endoplasmic reticulum ATPase (TER ATPase) (EC 3.6.4.6) (15S Mg(2+)-ATPase p97 subunit) (Valosin-containing protein) (VCP)	VCP HEL-220 HEL-S-70	27.8941	27.9747	28.3087	28.1042	28.2077	28.3953	27.8949	28.3619	28.2736	28.0641	28.267	28.108
P55081	Microfibrillar-associated protein 1 (Spliceosome B complex protein MFAP1)	MFAP1	21.5556	21.4589	23.4581	21.9873	22.3373	22.453	21.1555	21.6546	21.7462	21.7796	21.6541	21.8759
P55084	Trifunctional enzyme subunit beta, mitochondrial (TP-beta) [Includes: 3-ketoacyl-CoA thiolase (EC 2.3.1.155) (EC 2.3.1.16) (Acetyl-CoA acyltransferase) (Beta-ketothiolase)]	HADHB MSTP029	24.6473	24.7255	24.0094	24.4589	24.8009	24.3913	24.6964	24.6879	24.6883	24.583	24.4736	24.9127
P55145	Mesencephalic astrocyte-derived neurotrophic factor (Arginine-rich protein) (Protein ARMET)	MANF ARMET ARP	25.4867	25.6111	26.7824	25.116	25.4342	25.8656	25.3353	25.5904	25.4377	25.4424	25.548	25.8271
P55157	Microsomal triglyceride transfer protein large subunit	MTTP MTP	20.0354	18.3718	24.2799	24.09	19.1447	19.6776	24.2822	24.0701	24.2284	24.0053	19.6239	17.5862
P55209	Nucleosome assembly protein 1-like 1 (NAP-1-related protein) (hNRP)	NAP1L1 NRP	28.1426	28.1954	29.2602	28.0417	28.427	28.7581	27.9213	28.0355	28.0508	27.9423	28.1347	27.7798
P55212	Caspase-6 (CASP-6) (CSP-6) (EC 3.4.22.59) (Apoptotic protease Mch-2) [Cleaved into: Caspase-6 subunit p18 (Caspase-6 subunit p20); Caspase-6 subunit p11 (Caspase-6 subunit p10)]	CASP6 MCH2	20.4026	21.5084	21.5564	19.2262	20.3753	21.6511	20.417	20.358	20.0332	20.6289	20.4904	20.4825
P55265	Double-stranded RNA-specific adenosine deaminase (DRADA) (EC 3.5.4.37) (136 kDa double-stranded RNA-binding protein) (p136) (Interferon-inducible protein 4) (IFI-4) (K88DSRBP)	ADAR ADAR1 DSRAD G1P1 IFI4	24.3735	24.6557	24.0926	24.7711	24.7148	24.3333	24.6468	24.6349	24.8669	24.4218	24.732	25.1088
P55327	Tumor protein D52 (Protein N8)	TPD52	24.8318	24.6592	25.4272	24.966	24.5626	25.0109	24.4151	24.406	24.3612	24.1588	24.9814	24.2243
P55735	Protein SEC13 homolog (GATOR2 complex protein SEC13) (SEC13-like protein 1) (SEC13-related protein)	SEC13 D3S1231E SEC13A SEC13L1 SEC13R	24.0541	24.0188	24.2405	24.2146	24.2608	24.2136	23.9252	24.3529	24.4039	24.2625	24.3944	24.2057
P55769	NHP2-like protein 1 (High mobility group-like nuclear protein 2 homolog 1) (OTK27) (SNU13 homolog) (hSNU13) (U4/U6.U5 small nuclear ribonucleoprotein SNU13) (U4/U6.U5 tri-snRNP 15.5 kDa protein) [Cleaved into: NHP2-like protein 1, N-terminally processed]	SNU13 NHP2L1	25.5018	25.7873	25.7757	25.4258	25.5554	25.7073	25.6198	25.8832	25.8481	25.7397	25.7654	26.0367
P55786	Puromycin-sensitive aminopeptidase (PSA) (EC 3.4.11.14) (Cytosol alanyl aminopeptidase) (AAP-S)	NPEPPS PSA	25.4891	25.5066	24.8687	25.4624	25.5793	25.3352	25.5481	25.6525	25.5447	25.5208	25.6422	25.7318
P55809	Succinyl-CoA:3-ketoacid coenzyme A transferase 1, mitochondrial (SCOT) (EC 2.8.3.5) (3-oxoacid CoA-transferase 1) (Somatic-type succinyl-CoA:3-oxoacid CoA-transferase) (SCOT-s) (Succinyl-CoA:3-oxoacid CoA transferase)	OXCT1 OXCT SCOT	23.9186	23.7407	22.9317	23.9103	23.662	23.5187	24.0833	24.0974	24.1759	23.9754	24.387	24.0938
Q6EEV6	Small ubiquitin-related modifier 4 (SUMO-4) (Small ubiquitin-like protein 4)	SUMO4 SMT3H4	25.6428	25.5575	26.7159	25.6795	25.6611	26.1485	25.5048	25.6316	25.5124	25.5273	25.4292	25.6734
P55884	Eukaryotic translation initiation factor 3 subunit B (eIF3b) (Eukaryotic translation initiation factor 3 subunit 9) (Prt1 homolog) (hPrt1) (eIF-3-eta) (eIF3 p110) (eIF3 p116)	EIF3B EIF3S9	25.1717	25.4096	25.2544	25.3697	25.7736	25.5572	25.0667	25.7583	25.7213	25.359	25.7052	25.5673
P56134	ATP synthase subunit f, mitochondrial (ATP synthase membrane subunit f)	ATP5MF ATP5J2 ATP5JL	23.2915	22.8693	20.0994	22.9366	22.8786	22.9791	23.2694	23.6067	23.3832	22.9966	23.4453	23.6034
P56182	Ribosomal RNA processing protein 1 homolog A (Novel nuclear protein 1) (NNP-1) (Nucleolar protein Nop52) (RRP1-like protein)	RRP1 D21S2056E NNP1 NOP52 RRP1A	23.3729	23.454	23.7981	23.7782	23.2547	23.7133	23.2489	23.4624	23.7741	23.2057	23.3987	23.3623
P56192	Methionine--tRNA ligase, cytoplasmic (EC 6.1.1.10) (Methionyl-tRNA synthetase) (MetRS)	MARS1 MARS	25.4973	25.6797	25.2349	25.6463	25.5517	25.6936	25.7411	25.8264	25.7779	25.7049	25.6703	25.8231
P56524	Histone deacetylase 4 (HD4) (EC 3.5.1.98)	HDAC4 KIAA0288	19.5469	20.3843	18.9288	20.5098	21.2236	20.8614	18.2376	20.504	20.6404	20.0924	19.6932	19.0083
P56537	Eukaryotic translation initiation factor 6 (eIF-6) (B(2)GCN homolog) (B4 integrin interactor) (CAB) (p27(BBP))	EIF6 EIF3A ITGB4BP OK/SW-cl.27	25.0772	25.3697	26.4589	25.6515	25.5857	25.8258	25.097	25.6822	25.1893	25.468	25.4452	24.9774
P57088	Transmembrane protein 33 (Protein DB83) (SHINC-3)	TMEM33 DB83	23.8648	23.4702	22.7251	23.2465	23.1086	23.2399	23.9227	23.5146	23.3063	23.3272	23.5144	23.7837
P57678	Gem-associated protein 4 (Gemin-4) (Component of gems 4) (p97)	GEMIN4	21.5925	20.6957	19.1982	21.0142	20.5689	18.571	20.659	18.7663	20.5876	20.8058	20.464	20.0006
P57740	Nuclear pore complex protein Nup107 (107 kDa nucleoporin) (Nucleoporin Nup107)	NUP107	21.3123	20.9872	20.8249	21.5024	22.136	21.4136	21.182	21.0245	21.1623	20.7525	21.4641	20.3868
P58546	Myotrophin (Protein V-1)	MTPN	22.9998	23.2647	24.1138	22.957	23.3945	23.7549	23.1929	23.308	23.2019	23.234	23.2357	23.2833
P59998	Actin-related protein 2/3 complex subunit 4 (Arp2/3 complex 20 kDa subunit) (p20-ARC)	ARPC4 ARC20	24.6213	24.7229	23.2024	24.5128	24.4738	23.9921	24.5842	24.7489	24.3946	24.4686	24.7539	24.4062
P60033	CD81 antigen (26 kDa cell surface protein TAPA-1) (Target of the antiproliferative antibody 1) (Tetraspanin-28) (Tspan-28) (CD antigen CD81)	CD81 TAPA1 TSPAN28	22.0647	22.3708	22.792	22.0729	22.1809	22.3836	21.8936	22.2248	22.1278	22.088	21.988	22.3295
P60174	Triosephosphate isomerase (TIM) (EC 5.3.1.1) (Methylglyoxal synthase) (EC 4.2.3.3) (Triose-phosphate isomerase)	TPI1 TPI	30.1738	30.3184	31.4855	30.1672	30.4858	30.7839	30.1121	30.5213	30.2741	30.3137	30.4397	30.2815
P60228	Eukaryotic translation initiation factor 3 subunit E (eIF3e) (Eukaryotic translation initiation factor 3 subunit 6) (Viral integration site protein INT-6 homolog) (eIF-3 p48)	EIF3E EIF3S6 INT6	24.8791	24.9567	24.4186	24.8536	24.9727	25.088	24.704	24.7998	24.9461	24.7321	25.0167	24.7977
P60468	Protein transport protein Sec61 subunit beta	SEC61B	24.8115	24.9723	25.4949	24.3374	24.777	24.9828	24.5138	24.1196	24.5142	24.3299	24.7106	24.6133
P60510	Serine/threonine-protein phosphatase 4 catalytic subunit (PP4C) (Pp4) (EC 3.1.3.16) (Protein phosphatase X) (PP-X)	PPP4C PPP4 PPX	21.9605	21.6949	22.4125	21.7231	21.7911	22.5791	21.8385	21.653	19.402	21.5748	22.135	22.09
P60660	Myosin light polypeptide 6 (17 kDa myosin light chain) (LC17) (Myosin light chain 3) (MLC-3) (Myosin light chain alkali 3) (Myosin light chain A3) (Smooth muscle and nonmuscle myosin light chain alkali 6)	MYL6	26.8591	26.9999	27.8542	26.857	27.1127	27.3353	26.9972	26.9958	27.0032	26.8492	26.9872	27.0249
P60709	Actin, cytoplasmic 1 (EC 3.6.4.-) (Beta-actin) [Cleaved into: Actin, cytoplasmic 1, N-terminally processed]	ACTB	24.0379	23.2613	20.0486	23.8933	23.8171	21.1353	25.0924	22.1126	21.8864	24.5696	24.0147	24.4437
P60842	Eukaryotic initiation factor 4A-I (eIF-4A-I) (eIF4A-I) (EC 3.6.4.13) (ATP-dependent RNA helicase eIF4A-1)	EIF4A1 DDX2A EIF4A	28.137	28.1246	27.3945	28.0573	28.0353	27.994	28.0789	27.9764	27.9944	28.016	27.8264	28.0361
P60866	Small ribosomal subunit protein uS10 (40S ribosomal protein S20)	RPS20	26.057	27.2394	26.5469	27.1569	27.0166	27.0231	27.1595	26.9778	26.9115	26.7975	26.6595	27.1342
P60891	Ribose-phosphate pyrophosphokinase 1 (EC 2.7.6.1) (PPRibP) (Phosphoribosyl pyrophosphate synthase I) (PRS-I)	PRPS1	22.2615	21.8873	19.4586	21.5048	21.9362	21.8438	21.3975	21.8761	21.9372	22.1869	21.2869	21.7401
P60900	Proteasome subunit alpha type-6 (27 kDa prosomal protein) (PROS-27) (p27K) (Macropain iota chain) (Multicatalytic endopeptidase complex iota chain) (Proteasome iota chain) (Proteasome subunit alpha-1) (alpha-1)	PSMA6 PROS27	26.3121	26.4978	27.8371	26.2669	26.5625	27.1797	26.3908	26.402	26.6732	26.4497	26.5189	26.6339
P60953	Cell division control protein 42 homolog (EC 3.6.5.2) (G25K GTP-binding protein)	CDC42	24.714	25.0696	25.551	25.2823	25.3652	25.1303	24.9812	25.162	24.8957	25.1089	24.6635	24.6476
P60981	Destrin (Actin-depolymerizing factor) (ADF)	DSTN ACTDP DSN	23.9638	24.2042	24.1506	24.3487	24.3728	24.3697	24.2994	24.3242	24.4851	24.3131	24.365	24.7854
P60983	Glia maturation factor beta (GMF-beta)	GMFB	22.5975	22.294	23.1178	22.3553	22.4974	22.9276	22.1853	22.2973	22.6173	22.1038	22.4987	22.3677
P61006	Ras-related protein Rab-8A (EC 3.6.5.2) (Oncogene c-mel)	RAB8A MEL RAB8	21.7563	21.1133	20.4095	21.5954	21.3419	20.6983	21.5135	20.9139	21.3158	21.4411	21.4973	21.321
P61009	Signal peptidase complex subunit 3 (Microsomal signal peptidase 22/23 kDa subunit) (SPC22/23) (SPase 22/23 kDa subunit)	SPCS3 SPC22 UNQ1841/PRO3567	22.9648	23.3035	22.5293	23.0723	22.8752	22.8402	23.0693	22.9796	23.1536	23.2485	23.2761	23.295
P61011	Signal recognition particle subunit SRP54 (EC 3.6.5.4) (Signal recognition particle 54 kDa protein)	SRP54	22.7421	22.6823	22.8521	22.482	22.698	23.1312	22.8153	22.5567	22.7115	22.7867	22.6222	22.5215
P61019	Ras-related protein Rab-2A (EC 3.6.5.2)	RAB2A RAB2	24.2291	24.1654	24.1242	24.3748	24.3339	24.3663	24.5733	24.2859	24.6218	24.376	24.5933	24.4566
P61026	Ras-related protein Rab-10 (EC 3.6.5.2)	RAB10	22.3759	22.0662	21.5003	21.9495	21.7152	21.8041	22.4561	22.5665	21.9406	22.3229	22.45	21.8752
P62837	Ubiquitin-conjugating enzyme E2 D2 (EC 2.3.2.23) ((E3-independent) E2 ubiquitin-conjugating enzyme D2) (EC 2.3.2.24) (E2 ubiquitin-conjugating enzyme D2) (Ubiquitin carrier protein D2) (Ubiquitin-conjugating enzyme E2(17)KB 2) (Ubiquitin-conjugating enzyme E2-17 kDa 2) (Ubiquitin-protein ligase D2) (p53-regulated ubiquitin-conjugating enzyme 1)	UBE2D2 PUBC1 UBC4 UBC5B UBCH4 UBCH5B	24.8387	24.453	24.2441	25.043	24.6835	24.1358	24.1053	24.2402	24.3105	23.9733	24.3017	23.2039
P61081	NEDD8-conjugating enzyme Ubc12 (EC 2.3.2.34) (NEDD8 carrier protein) (Ubiquitin-conjugating enzyme E2 M)	UBE2M UBC12	24.2995	24.5019	24.3492	24.3906	24.5928	24.5591	24.4635	24.6025	24.7495	24.3369	24.3815	24.6409
P61086	Ubiquitin-conjugating enzyme E2 K (EC 2.3.2.23) (E2 ubiquitin-conjugating enzyme K) (Huntingtin-interacting protein 2) (HIP-2) (Ubiquitin carrier protein) (Ubiquitin-conjugating enzyme E2-25 kDa) (Ubiquitin-conjugating enzyme E2(25K)) (Ubiquitin-conjugating enzyme E2-25K) (Ubiquitin-protein ligase)	UBE2K HIP2 LIG	24.3631	24.1936	25.1855	24.0564	24.3131	24.6705	24.2495	24.088	24.4576	24.0223	24.2372	23.9714
P61088	Ubiquitin-conjugating enzyme E2 N (EC 2.3.2.23) (Bendless-like ubiquitin-conjugating enzyme) (E2 ubiquitin-conjugating enzyme N) (Ubc13) (UbcH13) (Ubiquitin carrier protein N) (Ubiquitin-protein ligase N)	UBE2N BLU	26.2956	25.4317	27.3448	25.8589	25.6644	25.7432	26.3293	24.3479	25.7291	26.4974	26.0078	26.5012
P61106	Ras-related protein Rab-14 (EC 3.6.5.2)	RAB14	24.9165	24.9987	24.1532	24.8738	24.6543	24.72	24.911	24.7492	24.8334	24.8175	24.8636	24.846
P61158	Actin-related protein 3 (Actin-like protein 3)	ACTR3 ARP3	25.4438	25.6514	24.8177	25.6407	25.7657	25.2034	25.4299	25.6331	25.6985	25.4289	25.667	25.2887
P61160	Actin-related protein 2 (Actin-like protein 2)	ACTR2 ARP2	24.2969	24.0939	23.6777	23.2541	23.8229	23.7684	24.3553	24.1776	23.9834	23.9905	24.138	24.1966
P61163	Alpha-centractin (Centractin) (ARP1) (Actin-RPV) (Centrosome-associated actin homolog)	ACTR1A CTRN1	23.4282	23.2119	22.5849	23.4712	23.2886	22.7819	23.5089	23.4102	23.4666	23.6222	23.7985	23.7
P61201	COP9 signalosome complex subunit 2 (SGN2) (Signalosome subunit 2) (Alien homolog) (JAB1-containing signalosome subunit 2) (Thyroid receptor-interacting protein 15) (TR-interacting protein 15) (TRIP-15)	COPS2 CSN2 TRIP15	21.6464	21.8631	22.2977	21.789	22.1107	21.7943	21.8776	22.0614	22.1152	21.6191	22.3049	22.4334
P61218	DNA-directed RNA polymerases I, II, and III subunit RPABC2 (RNA polymerases I, II, and III subunit ABC2) (DNA-directed RNA polymerase II subunit F) (DNA-directed RNA polymerases I, II, and III 14.4 kDa polypeptide) (RPABC14.4) (RPB14.4) (RPB6 homolog) (RPC15)	POLR2F POLRF	18.2944	18.7071	19.1603	18.3166	19.2961	18.5471	18.1626	18.1107	18.5124	18.8369	18.5279	19.6285
P61221	ATP-binding cassette sub-family E member 1 (EC 3.6.5.-) (2'-5'-oligoadenylate-binding protein) (HuHP68) (RNase L inhibitor) (Ribonuclease 4 inhibitor) (RNS4I)	ABCE1 RLI RNASEL1 RNASELI RNS4I OK/SW-cl.40	24.919	24.7734	24.2356	25.0377	24.8662	24.5842	24.6135	24.6767	24.8199	24.7724	24.7414	24.7817
P61224	Ras-related protein Rap-1b (EC 3.6.5.2) (GTP-binding protein smg p21B)	RAP1B OK/SW-cl.11	25.4155	24.7978	26.1745	25.6976	25.4827	25.419	25.6203	24.9623	25.1137	25.389	26.0523	24.4911
P61225	Ras-related protein Rap-2b (EC 3.6.5.2)	RAP2B	19.8278	19.8926	19.959	20.9199	20.0265	19.9985	20.3962	20.242	20.1472	19.767	20.5181	20.2279
P61247	Small ribosomal subunit protein eS1 (40S ribosomal protein S3a) (v-fos transformation effector protein) (Fte-1)	RPS3A FTE1 MFTL	27.7892	27.0034	26.1046	27.6713	26.8131	26.6436	27.1701	26.8984	26.9213	27.1145	26.837	27.197
Q9UNX3	Ribosomal protein uL24-like (60S ribosomal protein L26-like 1) (Large ribosomal subunit protein uL24-like 1)	RPL26L1 RPL26P1	25.4803	25.3101	24.554	25.1981	25.0693	25.0627	25.3918	25.058	25.4154	25.1071	25.2386	25.7821
P61289	Proteasome activator complex subunit 3 (11S regulator complex subunit gamma) (REG-gamma) (Activator of multicatalytic protease subunit 3) (Ki nuclear autoantigen) (Proteasome activator 28 subunit gamma) (PA28g) (PA28gamma)	PSME3	24.8477	24.9028	26.1085	24.7719	25.0224	25.4619	24.6831	24.8934	24.9453	24.518	24.8049	24.6879
P61313	Large ribosomal subunit protein eL15 (60S ribosomal protein L15)	RPL15 EC45 TCBAP0781	26.6295	24.9118	24.8768	24.3875	24.702	25.0141	25.6575	24.0026	25.6645	24.3898	24.8913	25.9091
P61326	Protein mago nashi homolog	MAGOH MAGOHA	25.2624	25.3262	25.3698	25.234	25.0887	25.2601	24.9348	25.3161	25.1807	25.2646	25.0865	25.027
P61353	Large ribosomal subunit protein eL27 (60S ribosomal protein L27)	RPL27	25.5628	25.0213	24.3744	24.9485	25.0066	25.6294	25.5651	25.1359	25.8336	25.43	25.6703	25.6933
P61421	V-type proton ATPase subunit d 1 (V-ATPase subunit d 1) (32 kDa accessory protein) (V-ATPase 40 kDa accessory protein) (V-ATPase AC39 subunit) (p39) (Vacuolar proton pump subunit d 1)	ATP6V0D1 ATP6D VPATPD	22.187	21.8127	21.7606	22.1713	22.0103	22.1954	21.6965	22.4385	18.8688	21.4517	21.895	21.583
P61513	Large ribosomal subunit protein eL43 (60S ribosomal protein L37a)	RPL37A	25.4248	23.8842	22.8275	24.499	23.7646	23.8439	24.5323	23.4752	23.563	24.251	23.7826	23.477
P61586	Transforming protein RhoA (EC 3.6.5.2) (Rho cDNA clone 12) (h12)	RHOA ARH12 ARHA RHO12	24.756	24.7891	25.2068	24.988	24.8416	24.8304	24.9796	24.8012	24.6309	24.9957	25.0614	24.5301
P61604	10 kDa heat shock protein, mitochondrial (Hsp10) (10 kDa chaperonin) (Chaperonin 10) (CPN10) (Early-pregnancy factor) (EPF) (Heat shock protein family E member 1)	HSPE1	28.9682	29.2926	30.3122	29.3339	29.5038	29.6987	29.217	29.2773	29.1843	29.1986	29.112	29.2495
P61619	Protein transport protein Sec61 subunit alpha isoform 1 (Sec61 alpha-1)	SEC61A1 SEC61A	21.7108	22.0612	21.357	21.5654	21.5426	21.6143	21.7184	21.7299	21.5353	21.5812	21.6692	21.552
P61758	Prefoldin subunit 3 (HIBBJ46) (von Hippel-Lindau-binding protein 1) (VBP-1) (VHL-binding protein 1)	VBP1 PFDN3	22.508	23.2252	24.6433	22.8408	23.2022	23.8198	22.6433	23.3187	23.2994	22.9854	23.1519	23.0317
P61769	Beta-2-microglobulin [Cleaved into: Beta-2-microglobulin form pI 5.3]	B2M CDABP0092 HDCMA22P	26.2243	25.8321	26.1758	25.1665	25.9647	24.566	25.0238	25.5778	23.9847	25.5117	24.6986	23.495
P61803	Dolichyl-diphosphooligosaccharide--protein glycosyltransferase subunit DAD1 (Oligosaccharyl transferase subunit DAD1) (Defender against cell death 1) (DAD-1)	DAD1	23.4516	23.2686	23.0114	23.1468	22.8345	23.4758	23.2593	23.1356	23.1731	23.0592	23.1592	23.6308
P61916	NPC intracellular cholesterol transporter 2 (Epididymal secretory protein E1) (Human epididymis-specific protein 1) (He1) (Niemann-Pick disease type C2 protein)	NPC2 HE1	22.5575	19.3883	23.6808	22.8433	22.8112	23.2509	22.9126	22.6664	22.7844	22.7893	22.6976	20.0376
P61923	Coatomer subunit zeta-1 (Zeta-1-coat protein) (Zeta-1 COP)	COPZ1 COPZ CGI-120 HSPC181	22.7782	22.8625	22.876	22.7903	22.8612	22.9469	22.9093	22.9398	23.0126	22.7225	22.8781	22.9271
P61960	Ubiquitin-fold modifier 1	UFM1 C13orf20 BM-002	24.8105	23.1437	23.3016	23.5926	23.8921	24.0523	23.3627	23.0181	22.9304	23.5052	23.7827	23.5568
P61964	WD repeat-containing protein 5 (BMP2-induced 3-kb gene protein)	WDR5 BIG3	22.0088	22.555	22.6652	23.0001	22.4381	22.5828	22.7628	22.8537	22.9555	22.4559	22.308	22.9361
P61966	AP-1 complex subunit sigma-1A (Adaptor protein complex AP-1 subunit sigma-1A) (Adaptor-related protein complex 1 subunit sigma-1A) (Clathrin assembly protein complex 1 sigma-1A small chain) (Clathrin coat assembly protein AP19) (Golgi adaptor HA1/AP1 adaptin sigma-1A subunit) (HA1 19 kDa subunit) (Sigma 1a subunit of AP-1 clathrin) (Sigma-adaptin 1A) (Sigma1A-adaptin)	AP1S1 AP19 CLAPS1	21.6634	21.5728	20.6621	21.3634	21.4784	21.7149	21.7362	21.5882	21.6496	21.5268	21.0343	21.5627
P61970	Nuclear transport factor 2 (NTF-2) (Placental protein 15) (PP15)	NUTF2 NTF2	24.0092	22.9626	23.756	22.9276	19.2038	23.3266	23.1852	23.0116	23.1033	23.3374	23.0431	23.0994
P61978	Heterogeneous nuclear ribonucleoprotein K (hnRNP K) (Transformation up-regulated nuclear protein) (TUNP)	HNRNPK HNRPK	29.588	29.5977	30.0447	29.5545	29.6409	29.8632	29.5089	29.5197	29.4961	29.2916	29.2072	29.2981
P61981	14-3-3 protein gamma (Protein kinase C inhibitor protein 1) (KCIP-1) [Cleaved into: 14-3-3 protein gamma, N-terminally processed]	YWHAG	26.2526	26.2036	27.5947	26.4392	26.721	27.3427	26.4518	26.7099	26.8187	26.378	26.6668	25.8447
P62081	Small ribosomal subunit protein eS7 (40S ribosomal protein S7)	RPS7	27.7137	27.6058	26.5472	28.0317	27.4317	27.1137	27.4512	27.2784	27.3031	27.353	27.192	26.7913
P62136	Serine/threonine-protein phosphatase PP1-alpha catalytic subunit (PP-1A) (EC 3.1.3.16)	PPP1CA PPP1A	25.8981	26.1587	25.5757	25.8394	25.8627	25.4338	25.7933	25.9013	25.9207	25.6536	25.8892	25.658
P62140	Serine/threonine-protein phosphatase PP1-beta catalytic subunit (PP-1B) (PPP1CD) (EC 3.1.3.16) (EC 3.1.3.53)	PPP1CB	22.8592	22.9544	22.9327	22.8965	17.5283	20.5691	22.9388	19.2145	22.7394	22.9165	18.2664	22.4133
P62166	Neuronal calcium sensor 1 (NCS-1) (Frequenin homolog) (Frequenin-like protein) (Frequenin-like ubiquitous protein)	NCS1 FLUP FREQ	22.7658	22.8089	23.7639	23.0454	23.011	23.5721	23.1615	22.9616	21.8393	22.6091	22.869	21.7943
P62191	26S proteasome regulatory subunit 4 (P26s4) (26S proteasome AAA-ATPase subunit RPT2) (Proteasome 26S subunit ATPase 1)	PSMC1	24.1562	24.9733	24.8661	24.7525	25.1183	25.0284	24.3781	24.8169	24.6072	24.8139	24.3981	24.4985
P62195	26S proteasome regulatory subunit 8 (26S proteasome AAA-ATPase subunit RPT6) (Proteasome 26S subunit ATPase 5) (Proteasome subunit p45) (Thyroid hormone receptor-interacting protein 1) (TRIP1) (p45/SUG)	PSMC5 SUG1	23.6164	24.1881	23.4563	24.219	24.0552	23.8929	23.9991	24.1604	24.1735	24.1477	23.9578	24.1223
P62241	Small ribosomal subunit protein eS8 (40S ribosomal protein S8)	RPS8 OK/SW-cl.83	28.2811	27.603	27.1016	27.0284	26.8667	27.6279	27.7735	26.7866	27.8261	27.1957	27.3872	27.745
P62244	Small ribosomal subunit protein uS8 (40S ribosomal protein S15a)	RPS15A OK/SW-cl.82	26.8419	26.7052	25.8066	26.6701	27.2055	26.1511	26.5407	26.9005	26.3172	26.3321	26.3055	26.0287
P62249	Small ribosomal subunit protein uS9 (40S ribosomal protein S16)	RPS16	26.8066	26.5818	25.6382	26.3841	26.2267	26.3169	26.5598	26.2533	26.7339	26.1181	26.1307	26.6167
P62253	Ubiquitin-conjugating enzyme E2 G1 (EC 2.3.2.23) (E2 ubiquitin-conjugating enzyme G1) (E217K) (UBC7) (Ubiquitin carrier protein G1) (Ubiquitin-protein ligase G1) [Cleaved into: Ubiquitin-conjugating enzyme E2 G1, N-terminally processed]	UBE2G1 UBE2G	19.7558	21.1236	21.1076	20.6657	20.3318	20.8388	20.526	20.9678	20.9732	19.1246	20.7261	20.6364
P62258	14-3-3 protein epsilon (14-3-3E)	YWHAE	28.5665	28.5838	29.8908	28.6924	28.9209	29.3613	28.7405	28.8954	28.6384	28.8806	28.8449	28.7461
P62263	Small ribosomal subunit protein uS11 (40S ribosomal protein S14)	RPS14 PRO2640	26.6407	26.6023	25.7866	26.0677	26.3	26.0687	26.3111	26.3532	26.1678	25.9621	25.8629	25.7438
P62266	Small ribosomal subunit protein uS12 (40S ribosomal protein S23)	RPS23	25.8181	25.3291	24.3523	25.2654	24.7361	24.5087	24.9889	24.4846	24.6536	24.7449	24.643	24.5683
P62269	Small ribosomal subunit protein uS13 (40S ribosomal protein S18) (Ke-3) (Ke3)	RPS18 D6S218E	27.4947	27.5012	28.1719	27.4143	27.4533	28.004	27.543	27.0581	27.2455	27.1684	27.1226	27.1595
P62277	Small ribosomal subunit protein uS15 (40S ribosomal protein S13)	RPS13	26.6214	26.5968	26.1844	26.615	26.6067	26.4939	26.5048	26.4064	26.55	26.2116	26.264	26.339
P62280	Small ribosomal subunit protein uS17 (40S ribosomal protein S11)	RPS11	26.8094	26.7772	25.5755	26.5244	26.2144	26.1962	26.5915	26.344	26.4657	26.2724	26.2088	26.6082
P62304	Small nuclear ribonucleoprotein E (snRNP-E) (Sm protein E) (Sm-E) (SmE)	SNRPE	23.4005	23.6909	24.9263	23.539	23.4471	24.1749	23.4202	23.51	23.5026	23.9773	23.7139	23.5917
P62306	Small nuclear ribonucleoprotein F (snRNP-F) (Sm protein F) (Sm-F) (SmF)	SNRPF PBSCF	23.2529	23.3488	24.4144	23.2358	23.2076	24.2867	23.2253	23.4477	23.4769	23.5996	23.5578	23.2418
P62310	U6 snRNA-associated Sm-like protein LSm3	LSM3 MDS017	24.2064	24.0178	25.3207	24.0264	23.9436	24.8433	24.0375	24.1064	24.07	23.4307	23.4339	23.7909
P62312	U6 snRNA-associated Sm-like protein LSm6	LSM6	23.5585	23.836	24.231	23.0311	22.908	23.6724	20.5938	23.5121	23.5641	23.4786	23.7994	23.169
P62314	Small nuclear ribonucleoprotein Sm D1 (Sm-D1) (Sm-D autoantigen) (snRNP core protein D1)	SNRPD1	25.7369	25.3483	26.2814	25.1104	25.5393	25.5776	25.2987	25.3916	25.252	25.0569	25.7492	25.5131
P62316	Small nuclear ribonucleoprotein Sm D2 (Sm-D2) (snRNP core protein D2)	SNRPD2 SNRPD1	25.1734	25.255	25.8808	24.9833	24.8918	25.457	25.2654	25.1838	25.2514	25.0392	25.2069	25.1865
P62318	Small nuclear ribonucleoprotein Sm D3 (Sm-D3) (snRNP core protein D3)	SNRPD3	25.8996	26.2395	27.3268	26.4277	26.3851	26.5982	26.2481	26.4087	25.9666	26.3763	26.6064	26.0087
P62328	Thymosin beta-4 (T beta-4) (Fx) [Cleaved into: Hemoregulatory peptide AcSDKP (Ac-Ser-Asp-Lys-Pro) (N-acetyl-SDKP) (AcSDKP) (Seraspenide)]	TMSB4X TB4X THYB4 TMSB4	25.895	25.866	26.941	25.801	25.6988	26.5057	26.5575	26.0267	25.4292	25.8116	25.7387	25.7158
P62330	ADP-ribosylation factor 6 (EC 3.6.5.2)	ARF6	22.4626	22.5431	20.9952	23.0329	22.8226	18.1247	22.9397	22.7774	22.1663	22.7139	22.8824	22.3183
P62333	26S proteasome regulatory subunit 10B (26S proteasome AAA-ATPase subunit RPT4) (Proteasome 26S subunit ATPase 6) (Proteasome subunit p42)	PSMC6 SUG2	24.0646	24.3562	23.7123	24.5596	23.9514	24.1263	23.6098	24.2253	24.5082	24.7658	24.4672	24.9254
P62424	Large ribosomal subunit protein eL8 (60S ribosomal protein L7a) (PLA-X polypeptide) (Surfeit locus protein 3)	RPL7A SURF-3 SURF3	27.7474	27.3943	26.4916	26.9586	26.8006	27.2433	27.7101	26.8917	27.6019	27.2813	27.4141	27.4738
P62487	DNA-directed RNA polymerase II subunit RPB7 (RNA polymerase II subunit B7) (DNA-directed RNA polymerase II subunit G) (RNA polymerase II 19 kDa subunit) (RPB19)	POLR2G RPB7	21.6593	21.5333	22.804	21.3244	21.5176	22.196	21.517	21.2426	21.3341	21.5145	21.4861	21.5494
P62495	Eukaryotic peptide chain release factor subunit 1 (Eukaryotic release factor 1) (eRF1) (Protein Cl1) (TB3-1)	ETF1 ERF1 RF1 SUP45L1	25.6201	25.9392	25.0127	26.0205	25.735	25.4419	25.8124	25.6158	25.5724	25.3627	25.4763	25.8209
P62633	CCHC-type zinc finger nucleic acid binding protein (Cellular nucleic acid-binding protein) (CNBP) (Zinc finger protein 9)	CNBP RNF163 ZNF9	24.912	24.9633	25.6779	25.1143	25.1702	25.2825	24.4796	24.9299	24.5063	24.5807	24.7695	24.7796
P62701	Small ribosomal subunit protein eS4, X isoform (40S ribosomal protein S4) (SCR10) (Single copy abundant mRNA protein)	RPS4X CCG2 RPS4 SCAR	26.3126	26.3264	25.5441	26.2728	26.2145	26.2116	26.4104	25.9988	26.7672	26.2269	26.5483	25.8835
P62750	Large ribosomal subunit protein uL23 (60S ribosomal protein L23a)	RPL23A	27.1583	26.9199	27.2268	26.7523	26.5371	27.3028	26.9713	26.2334	26.9113	26.4166	26.4965	26.8875
P62753	Small ribosomal subunit protein eS6 (40S ribosomal protein S6) (Phosphoprotein NP33)	RPS6 OK/SW-cl.2	26.3467	25.9475	25.3971	25.9672	25.5422	26.0599	26.1272	25.6972	26.1142	25.7997	25.8584	26.3152
P62805	Histone H4	H4C1 H4/A H4FA HIST1H4A; H4C2 H4/I H4FI HIST1H4B; H4C3 H4/G H4FG HIST1H4C; H4C4 H4/B H4FB HIST1H4D; H4C5 H4/J H4FJ HIST1H4E; H4C6 H4/C H4FC HIST1H4F; H4C8 H4/H H4FH HIST1H4H; H4C9 H4/M H4FM HIST1H4I; H4C11 H4/E H4FE HIST1H4J; H4C12 H4/D H4FD HIST1H4K; H4C13 H4/K H4FK HIST1H4L; H4C14 H4/N H4F2 H4FN HIST2H4 HIST2H4A; H4C15 H4/O H4FO HIST2H4B; H4C16 H4-16 HIST4H4	32.068	31.8487	31.4338	31.773	31.678	32.003	31.97	31.7171	31.9842	32.0752	31.9741	32.1573
Q9H0U4	Ras-related protein Rab-1B (EC 3.6.5.2)	RAB1B	26.1312	25.693	25.8581	25.8943	25.7632	25.8832	25.885	25.5842	25.7723	25.8431	25.7864	25.7289
P62826	GTP-binding nuclear protein Ran (EC 3.6.5.-) (Androgen receptor-associated protein 24) (GTPase Ran) (Ras-like protein TC4) (Ras-related nuclear protein)	RAN ARA24 OK/SW-cl.81	28.3127	28.4523	27.5823	28.1992	28.1803	28.1458	28.3341	28.4138	28.5539	28.2498	28.3409	28.5675
P62829	Large ribosomal subunit protein uL14 (60S ribosomal protein L17) (60S ribosomal protein L23)	RPL23	27.0066	26.6466	25.8585	26.6207	26.3779	26.039	26.6842	26.4353	26.8131	26.5968	26.4477	26.4636
P62841	Small ribosomal subunit protein uS19 (40S ribosomal protein S15) (RIG protein)	RPS15 RIG	18.621	18.7959	18.9485	20.0301	18.9291	18.9267	20.6374	18.5617	20.2391	19.0528	18.7431	18.1005
P62847	Small ribosomal subunit protein eS24 (40S ribosomal protein S24)	RPS24	24.1737	21.1939	19.4064	22.8776	20.9949	21.5499	22.507	19.4651	19.7023	21.8082	22.5065	20.0771
P62851	Small ribosomal subunit protein eS25 (40S ribosomal protein S25)	RPS25	25.4589	25.6406	26.2257	25.3607	25.291	25.9379	25.445	25.2217	25.4811	25.3403	25.1468	25.5409
P62854	Small ribosomal subunit protein eS26 (40S ribosomal protein S26)	RPS26	26.2132	25.5973	24.9177	25.806	25.3184	25.7583	25.8245	25.6282	25.6439	25.6364	25.7375	25.854
P62857	Small ribosomal subunit protein eS28 (40S ribosomal protein S28)	RPS28	26.4048	26.678	26.579	26.3267	26.1404	26.5713	26.223	26.2916	26.1535	25.8977	25.9245	26.29
P62861	Ubiquitin-like FUBI-ribosomal protein eS30 fusion protein (FAU ubiquitin like and ribosomal protein S30 fusion) [Cleaved into: Ubiquitin-like protein FUBI; Small ribosomal subunit protein eS30 (40S ribosomal protein S30)]	FAU	24.7842	24.6454	26.6085	24.4273	24.6685	26.1225	24.5545	24.1507	24.716	24.2227	24.2054	24.4562
P62873	Guanine nucleotide-binding protein G(I)/G(S)/G(T) subunit beta-1 (Transducin beta chain 1)	GNB1	24.7188	24.8495	24.0465	24.7743	24.5142	24.4688	24.9115	24.8212	24.9449	24.7501	24.6647	24.7529
P62879	Guanine nucleotide-binding protein G(I)/G(S)/G(T) subunit beta-2 (G protein subunit beta-2) (Transducin beta chain 2)	GNB2	22.5491	22.8743	22.2875	22.8689	22.5448	23.025	23.1383	22.6161	23.1821	22.7232	22.9047	23.0446
P62888	Large ribosomal subunit protein eL30 (60S ribosomal protein L30)	RPL30	27.0576	27.2135	26.1528	27.2509	26.9351	26.8667	26.8989	27.0869	27.0713	26.917	27.1496	27.1325
P62899	Large ribosomal subunit protein eL31 (60S ribosomal protein L31)	RPL31	27.16	27.3449	26.001	26.8436	26.3629	26.5753	27.0963	26.3082	26.5025	26.5134	26.6454	26.7565
P62906	Large ribosomal subunit protein uL1 (60S ribosomal protein L10a) (CSA-19) (Neural precursor cell expressed developmentally down-regulated protein 6) (NEDD-6)	RPL10A NEDD6	27.1628	27.4277	26.7375	27.04	27.1997	27.2028	26.9891	27.0965	27.1808	26.9555	27.2162	27.0465
P62910	Large ribosomal subunit protein eL32 (60S ribosomal protein L32)	RPL32 PP9932	23.5888	22.9024	22.0862	23.1499	22.6668	22.6301	23.1895	22.6904	19.2151	22.9618	22.9183	22.8901
P62913	Large ribosomal subunit protein uL5 (60S ribosomal protein L11) (CLL-associated antigen KW-12)	RPL11	27.447	27.6435	26.7025	27.4176	27.2156	27.3455	27.5126	27.3528	27.4087	27.4257	27.2337	27.4866
P62917	Large ribosomal subunit protein uL2 (60S ribosomal protein L8)	RPL8	26.7645	26.2327	25.3072	26.2285	26.1368	25.9996	26.8207	25.9171	26.555	26.3141	26.5103	26.5588
P62937	Peptidyl-prolyl cis-trans isomerase A (PPIase A) (EC 5.2.1.8) (Cyclophilin A) (Cyclosporin A-binding protein) (Rotamase A) [Cleaved into: Peptidyl-prolyl cis-trans isomerase A, N-terminally processed]	PPIA CYPA	29.9104	30.1226	31.1635	29.9977	30.1152	30.3807	30.1386	30.1808	30.0401	30.218	30.2497	29.8351
P62979	Ubiquitin-ribosomal protein eS31 fusion protein (Ubiquitin carboxyl extension protein 80) [Cleaved into: Ubiquitin; Small ribosomal subunit protein eS31 (40S ribosomal protein S27a)]	RPS27A UBA80 UBCEP1	28.153	28.1766	28.2948	27.6505	27.8544	28.2084	27.9021	27.8184	27.6162	27.7567	27.9107	28.1261
P62993	Growth factor receptor-bound protein 2 (Adapter protein GRB2) (Protein Ash) (SH2/SH3 adapter GRB2)	GRB2 ASH	24.0336	24.1219	24.8683	24.2055	24.3715	24.6265	23.6042	24.119	24.3097	24.1816	24.3304	23.6056
P62995	Transformer-2 protein homolog beta (TRA-2 beta) (TRA2-beta) (hTRA2-beta) (Splicing factor, arginine/serine-rich 10) (Transformer-2 protein homolog B)	TRA2B SFRS10	24.8893	23.9684	25.0259	25.1187	24.9591	24.7287	24.3947	24.4664	24.4139	23.7846	25.4202	24.4287
P63010	AP-2 complex subunit beta (AP105B) (Adaptor protein complex AP-2 subunit beta) (Adaptor-related protein complex 2 subunit beta) (Beta-2-adaptin) (Beta-adaptin) (Clathrin assembly protein complex 2 beta large chain) (Plasma membrane adaptor HA2/AP2 adaptin beta subunit)	AP2B1 ADTB2 CLAPB1	24.6045	24.9686	23.7391	24.6569	24.8188	24.7214	24.496	25.071	24.4497	24.8412	24.8845	24.7486
Q15836	Vesicle-associated membrane protein 3 (VAMP-3) (Cellubrevin) (CEB) (Synaptobrevin-3)	VAMP3 SYB3	20.1512	21.1582	22.0878	19.7099	20.7776	21.0155	20.3427	20.9693	19.0087	20.8438	20.9817	20.9523
P63104	14-3-3 protein zeta/delta (Protein kinase C inhibitor protein 1) (KCIP-1)	YWHAZ	28.4969	28.6393	29.6724	28.713	28.9489	29.237	28.7404	28.8751	28.8132	28.6907	28.8904	28.8005
P63151	Serine/threonine-protein phosphatase 2A 55 kDa regulatory subunit B alpha isoform (PP2A subunit B isoform B55-alpha) (PP2A subunit B isoform PR55-alpha) (PP2A subunit B isoform R2-alpha) (PP2A subunit B isoform alpha)	PPP2R2A	24.2065	23.8875	23.577	24.4558	24.248	23.4207	24.0189	24.0585	24.1047	24.0621	24.5849	23.7417
P63165	Small ubiquitin-related modifier 1 (SUMO-1) (GAP-modifying protein 1) (GMP1) (SMT3 homolog 3) (Sentrin) (Ubiquitin-homology domain protein PIC1) (Ubiquitin-like protein SMT3C) (Smt3C) (Ubiquitin-like protein UBL1)	SUMO1 SMT3C SMT3H3 UBL1 OK/SW-cl.43	22.9162	22.9895	23.8528	22.1893	22.8488	23.2797	22.1616	22.8093	23.0453	22.423	22.4449	22.8156
P63172	Dynein light chain Tctex-type 1 (Protein CW-1) (T-complex testis-specific protein 1 homolog)	DYNLT1 TCTEL1 TCTEX-1 TCTEX1	21.2363	21.457	20.14	21.603	21.5558	20.9976	21.5535	21.7668	21.0115	21.9861	21.5737	21.3554
P63173	Large ribosomal subunit protein eL38 (60S ribosomal protein L38)	RPL38	25.1849	25.2433	23.7349	25.2753	24.7301	24.0684	25.1283	24.5621	24.9503	25.0596	24.8795	24.8042
P63208	S-phase kinase-associated protein 1 (Cyclin-A/CDK2-associated protein p19) (p19A) (Organ of Corti protein 2) (OCP-2) (Organ of Corti protein II) (OCP-II) (RNA polymerase II elongation factor-like protein) (SIII) (Transcription elongation factor B polypeptide 1-like) (p19skp1)	SKP1 EMC19 OCP2 SKP1A TCEB1L	24.4149	24.6156	25.2136	24.3619	24.3705	24.7838	23.8722	24.0807	24.0127	23.6008	23.5948	23.936
P63220	Small ribosomal subunit protein eS21 (40S ribosomal protein S21)	RPS21	25.1516	25.5881	25.3298	25.0952	24.9071	25.1922	25.7861	24.85	24.3358	25.1139	24.6936	25.2197
P63241	Eukaryotic translation initiation factor 5A-1 (eIF-5A-1) (eIF-5A1) (Eukaryotic initiation factor 5A isoform 1) (eIF-5A) (Rev-binding factor) (eIF-4D)	EIF5A	27.8058	27.5622	28.0539	27.7586	27.7775	27.1782	27.5759	27.3196	26.9371	27.6505	27.3566	26.9088
P63244	Small ribosomal subunit protein RACK1 (Cell proliferation-inducing gene 21 protein) (Guanine nucleotide-binding protein subunit beta-2-like 1) (Guanine nucleotide-binding protein subunit beta-like protein 12.3) (Human lung cancer oncogene 7 protein) (HLC-7) (Receptor for activated C kinase) (Receptor of activated protein C kinase 1) [Cleaved into: Small ribosomal subunit protein RACK1, N-terminal…	RACK1 GNB2L1 HLC7 PIG21	28.8952	29.0949	27.9802	29.0516	28.8153	28.4237	28.6604	28.7707	28.8096	28.524	28.5151	28.5916
P63261	Actin, cytoplasmic 2 (EC 3.6.4.-) (Gamma-actin) [Cleaved into: Actin, cytoplasmic 2, N-terminally processed]	ACTG1 ACTG	32.9288	32.8772	31.9943	32.8542	32.7515	32.5014	33.2493	32.768	32.7376	32.9246	32.9489	33.0632
P63279	SUMO-conjugating enzyme UBC9 (EC 2.3.2.-) (RING-type E3 SUMO transferase UBC9) (SUMO-protein ligase) (Ubiquitin carrier protein 9) (Ubiquitin carrier protein I) (Ubiquitin-conjugating enzyme E2 I) (Ubiquitin-protein ligase I) (p18)	UBE2I UBC9 UBCE9	23.9842	23.9459	23.735	24.1647	23.9717	23.9248	23.974	23.7743	24.135	23.822	23.7197	24.0464
P63313	Thymosin beta-10	TMSB10 PTMB10 THYB10	26.1185	25.7552	26.1568	24.943	25.5446	26.5447	26.7157	25.2119	24.9658	25.6905	25.1651	25.3662
P67775	Serine/threonine-protein phosphatase 2A catalytic subunit alpha isoform (PP2A-alpha) (EC 3.1.3.16) (Replication protein C) (RP-C)	PPP2CA	25.1489	25.318	25.8774	25.1629	25.2315	25.292	24.9298	25.2228	25.213	25.0243	25.0423	24.9631
P67809	Y-box-binding protein 1 (YB-1) (CCAAT-binding transcription factor I subunit A) (CBF-A) (DNA-binding protein B) (DBPB) (Enhancer factor I subunit A) (EFI-A) (Nuclease-sensitive element-binding protein 1) (Y-box transcription factor)	YBX1 NSEP1 YB1	27.926	28.0961	29.3883	27.907	27.9181	28.9286	27.7347	27.7853	28.1168	27.76	27.9488	28.1515
P67812	Signal peptidase complex catalytic subunit SEC11A (EC 3.4.21.89) (Endopeptidase SP18) (Microsomal signal peptidase 18 kDa subunit) (SPase 18 kDa subunit) (SEC11 homolog A) (SEC11-like protein 1) (SPC18)	SEC11A SEC11L1 SPC18 SPCS4A	21.3252	21.5052	21.622	21.5267	18.845	20.78	21.9205	21.9823	21.7876	21.398	21.1351	21.963
P67870	Casein kinase II subunit beta (CK II beta) (Phosvitin) (Protein G5a)	CSNK2B CK2N G5A	24.2715	24.1322	24.6253	23.963	24.1159	24.3205	23.6317	24.0943	24.167	23.3171	23.9571	23.8903
P68133	Actin, alpha skeletal muscle (EC 3.6.4.-) (Alpha-actin-1) [Cleaved into: Actin, alpha skeletal muscle, intermediate form]	ACTA1 ACTA	26.7321	26.9155	25.9716	25.095	25.7716	27.0628	27.7862	27.2662	26.2628	27.3406	25.8461	26.7461
P68036	Ubiquitin-conjugating enzyme E2 L3 (EC 2.3.2.23) (E2 ubiquitin-conjugating enzyme L3) (L-UBC) (UbcH7) (Ubiquitin carrier protein L3) (Ubiquitin-conjugating enzyme E2-F1) (Ubiquitin-protein ligase L3)	UBE2L3 UBCE7 UBCH7	26.063	25.5882	25.3864	25.9573	25.7193	24.9288	25.6391	25.6655	25.4722	25.9075	25.8772	25.0189
P68104	Elongation factor 1-alpha 1 (EF-1-alpha-1) (EC 3.6.5.-) (Elongation factor Tu) (EF-Tu) (Eukaryotic elongation factor 1 A-1) (eEF1A-1) (Leukocyte receptor cluster member 7)	EEF1A1 EEF1A EF1A LENG7	31.9064	31.8809	30.8354	31.9114	31.7877	31.1965	31.9275	31.6818	31.5034	31.9591	31.8511	31.7126
P68363	Tubulin alpha-1B chain (EC 3.6.5.-) (Alpha-tubulin ubiquitous) (Tubulin K-alpha-1) (Tubulin alpha-ubiquitous chain) [Cleaved into: Detyrosinated tubulin alpha-1B chain]	TUBA1B	31.3776	31.4567	30.3624	31.4016	31.0349	30.8684	31.3988	31.1709	31.2901	31.422	31.0142	31.3283
P68366	Tubulin alpha-4A chain (EC 3.6.5.-) (Alpha-tubulin 1) (Testis-specific alpha-tubulin) (Tubulin H2-alpha) (Tubulin alpha-1 chain)	TUBA4A TUBA1	22.5839	22.5422	22.0939	22.8672	22.6022	22.2341	22.8041	22.5825	22.8108	22.9341	22.5671	22.8911
P68371	Tubulin beta-4B chain (Tubulin beta-2 chain) (Tubulin beta-2C chain)	TUBB4B TUBB2C	29.8161	29.5798	28.8626	29.6837	29.3738	29.3074	29.8396	29.4427	29.4118	29.7107	29.4325	29.4941
P68400	Casein kinase II subunit alpha (CK II alpha) (EC 2.7.11.1)	CSNK2A1 CK2A1	24.8603	24.3655	23.5358	24.9664	24.6797	23.6458	24.4439	24.1116	24.3699	24.5588	24.6132	24.2217
P68402	Platelet-activating factor acetylhydrolase IB subunit alpha2 (EC 3.1.1.47) (PAF acetylhydrolase 30 kDa subunit) (PAF-AH 30 kDa subunit) (PAF-AH subunit beta) (PAFAH subunit beta)	PAFAH1B2 PAFAHB	21.7372	21.7365	22.3242	22.1394	21.883	22.2495	22.0247	21.7371	22.2782	22.1117	22.3568	22.3089
Q71DI3	Histone H3.2 (H3-clustered histone 13) (H3-clustered histone 14) (H3-clustered histone 15) (Histone H3/m) (Histone H3/o)	H3C15 HIST2H3A; H3C14 H3F2 H3FM HIST2H3C; H3C13 HIST2H3D	30.0952	29.7601	28.8899	29.5721	29.2817	29.6525	29.8886	29.3914	29.9258	29.6564	29.8244	30.1991
Q15155	BOS complex subunit NOMO1 (Nodal modulator 1) (pM5 protein)	NOMO1 PM5	22.6545	22.5502	22.0921	22.663	22.4102	22.2342	22.5118	22.594	22.3399	22.696	22.6579	22.7727
P78316	Nucleolar protein 14 (Nucleolar complex protein 14)	NOP14 C4orf9 NOL14 RES4-25	22.2938	21.3653	21.3063	21.1248	21.9453	21.3679	21.6653	20.9675	21.4571	21.152	21.0691	21.2687
P78318	Immunoglobulin-binding protein 1 (B-cell signal transduction molecule alpha 4) (Protein alpha-4) (CD79a-binding protein 1) (Protein phosphatase 2/4/6 regulatory subunit) (Renal carcinoma antigen NY-REN-16)	IGBP1 IBP1	20.5411	19.4637	21.486	19.4355	20.55	20.7589	19.0402	20.9336	20.6167	20.1856	20.6499	20.8931
P78344	Eukaryotic translation initiation factor 4 gamma 2 (eIF-4-gamma 2) (eIF-4G 2) (eIF4G 2) (Death-associated protein 5) (DAP-5) (p97)	EIF4G2 DAP5 OK/SW-cl.75	23.5937	23.863	23.7329	23.3648	23.7871	23.6737	23.6905	23.7249	23.6942	23.6605	23.4135	23.4511
P78347	General transcription factor II-I (GTFII-I) (TFII-I) (Bruton tyrosine kinase-associated protein 135) (BAP-135) (BTK-associated protein 135) (SRF-Phox1-interacting protein) (SPIN) (Williams-Beuren syndrome chromosomal region 6 protein)	GTF2I BAP135 WBSCR6	22.6221	22.943	21.6906	22.1595	22.6196	22.7006	22.8513	22.9018	23.4403	23.0598	22.5876	23.0253
P78371	T-complex protein 1 subunit beta (TCP-1-beta) (CCT-beta) (Chaperonin containing T-complex polypeptide 1 subunit 2)	CCT2 99D8.1 CCTB	28.4267	28.1906	27.9528	28.5192	28.5147	28.3618	28.5197	28.4726	28.1012	28.3592	28.393	27.9251
P78406	mRNA export factor RAE1 (Rae1 protein homolog) (mRNA-associated protein mrnp 41)	RAE1 MRNP41	21.7001	22.0391	21.9525	21.6577	21.7848	22.2696	21.4975	21.7085	21.8851	21.8031	22.1017	21.4691
P78417	Glutathione S-transferase omega-1 (GSTO-1) (EC 2.5.1.18) (Glutathione S-transferase omega 1-1) (GSTO 1-1) (Glutathione-dependent dehydroascorbate reductase) (EC 1.8.5.1) (Monomethylarsonic acid reductase) (MMA(V) reductase) (EC 1.20.4.2) (S-(Phenacyl)glutathione reductase) (SPG-R)	GSTO1 GSTTLP28	25.3045	25.6461	25.8148	25.7781	25.6208	25.7962	26.0732	25.8518	25.7783	25.7308	25.7929	25.9271
P78527	DNA-dependent protein kinase catalytic subunit (DNA-PK catalytic subunit) (DNA-PKcs) (EC 2.7.11.1) (DNPK1) (p460)	PRKDC HYRC HYRC1	26.6278	26.638	24.151	26.7009	26.0689	25.973	26.7334	26.6553	26.7257	26.6948	26.5088	26.7979
P80723	Brain acid soluble protein 1 (22 kDa neuronal tissue-enriched acidic protein) (Neuronal axonal membrane protein NAP-22)	BASP1 NAP22	26.7179	26.7473	28.0936	26.8188	27.0752	27.6148	26.988	26.8946	27.0232	26.7024	26.9522	27.1336
P82650	Small ribosomal subunit protein mS22 (28S ribosomal protein S22, mitochondrial) (MRP-S22) (S22mt)	MRPS22 C3orf5 RPMS22 GK002	21.9872	21.9582	22.1432	21.2144	21.0465	21.7052	21.8766	21.9379	21.7431	21.6463	21.4344	21.9356
P82933	Small ribosomal subunit protein uS9m (28S ribosomal protein S9, mitochondrial) (MRP-S9) (S9mt)	MRPS9 RPMS9	21.2947	21.3854	20.1651	21.117	21.1721	18.993	21.2215	21.1282	21.4206	21.1026	21.2985	21.0799
P82979	SAP domain-containing ribonucleoprotein (Cytokine-induced protein of 29 kDa) (Nuclear protein Hcc-1) (Proliferation-associated cytokine-inducible protein CIP29)	SARNP HCC1 HSPC316	24.7005	24.8424	26.1318	24.5382	24.9251	25.4877	24.6755	24.6199	24.4312	24.552	24.6787	24.989
P83111	Serine beta-lactamase-like protein LACTB, mitochondrial (EC 3.4.-.-)	LACTB MRPL56 UNQ843/PRO1781	21.2723	21.8482	21.5523	21.6044	21.8089	21.8804	22.1521	22.221	21.9677	21.9107	22.1873	21.9573
P83731	Large ribosomal subunit protein eL24 (60S ribosomal protein L24) (60S ribosomal protein L30)	RPL24	26.3311	25.4784	25.176	25.1736	25.1739	25.364	25.8433	25.0398	25.7066	25.5246	25.6801	25.8914
P83916	Chromobox protein homolog 1 (HP1Hsbeta) (Heterochromatin protein 1 homolog beta) (HP1 beta) (Heterochromatin protein p25) (M31) (Modifier 1 protein) (p25beta)	CBX1 CBX	22.9023	22.1905	24.3211	22.5759	23.1445	22.5567	21.0909	22.5358	22.8408	22.7648	23.7197	21.2462
P84077	ADP-ribosylation factor 1 (EC 3.6.5.2)	ARF1	26.0581	25.6405	25.0367	26.1855	25.6827	25.4629	25.8377	25.8273	25.3452	25.8687	25.7395	25.6081
P84085	ADP-ribosylation factor 5	ARF5	23.1172	23.2802	19.8617	23.2859	22.6064	23.0067	23.1743	22.4886	23.2323	22.633	20.6956	19.9398
P84090	Enhancer of rudimentary homolog	ERH	26.3919	26.6103	27.7862	26.2964	26.4381	26.9187	26.6755	26.5169	26.489	26.773	26.5336	26.4881
P84095	Rho-related GTP-binding protein RhoG	RHOG ARHG	24.4952	24.5619	24.4485	24.6673	24.6227	24.5164	24.8156	24.805	24.8433	24.615	24.6521	24.9897
P84098	Large ribosomal subunit protein eL19 (60S ribosomal protein L19)	RPL19	26.9307	26.1776	20.5253	26.0062	24.8809	25.621	26.5355	24.9876	26.3878	25.8186	25.984	26.3222
P84103	Serine/arginine-rich splicing factor 3 (Pre-mRNA-splicing factor SRP20) (Splicing factor, arginine/serine-rich 3)	SRSF3 SFRS3 SRP20	25.3252	25.3647	26.1414	25.137	25.1943	25.6362	25.1955	25.0822	25.3783	25.2275	25.2704	25.562
P98164	Low-density lipoprotein receptor-related protein 2 (LRP-2) (Glycoprotein 330) (gp330) (Megalin)	LRP2	24.0934	25.0706	20.6998	24.5149	24.9086	24.985	19.7858	18.7196	24.4961	24.3804	24.5612	23.7857
P99999	Cytochrome c	CYCS CYC	22.012	22.2772	25.5162	22.1609	24.7096	24.8214	21.8713	24.0999	24.0091	22.2371	24.3825	23.0103
Q00013	55 kDa erythrocyte membrane protein (p55) (Membrane protein, palmitoylated 1)	MPP1 DXS552E EMP55	20.1556	18.0353	20.438	20.2593	19.6345	19.6073	19.519	19.9613	19.7909	20.1075	19.7347	19.7959
Q00059	Transcription factor A, mitochondrial (mtTFA) (Mitochondrial transcription factor 1) (MtTF1) (Transcription factor 6) (TCF-6) (Transcription factor 6-like 2)	TFAM TCF6 TCF6L2	22.3275	22.4296	23.0219	22.0798	22.5601	22.604	22.3031	22.4338	22.2465	22.7501	22.3319	22.6313
Q00169	Phosphatidylinositol transfer protein alpha isoform (PI-TP-alpha) (PtdIns transfer protein alpha) (PtdInsTP alpha)	PITPNA PITPN	24.0393	24.0641	23.9999	24.046	24.1111	23.9686	24.2966	24.223	23.8121	24.2163	24.0736	23.8746
Q00325	Solute carrier family 25 member 3 (Phosphate carrier protein, mitochondrial) (Phosphate transport protein) (PTP)	SLC25A3 PHC OK/SW-cl.48	26.1195	25.6623	24.8323	25.7459	25.7715	25.3902	26.0445	26.1337	26.0551	25.8435	26.1778	26.1708
Q00341	Vigilin (High density lipoprotein-binding protein) (HDL-binding protein)	HDLBP HBP VGL	24.1551	24.3588	23.2092	23.6126	23.8991	23.5401	23.8815	23.9933	24.0841	23.5868	23.7146	23.4345
Q00534	Cyclin-dependent kinase 6 (EC 2.7.11.22) (Cell division protein kinase 6) (Serine/threonine-protein kinase PLSTIRE)	CDK6 CDKN6	22.572	23.661	21.9279	23.879	22.4219	23.6158	23.8278	23.4963	23.4453	22.9324	23.0687	23.3998
Q00577	Transcriptional activator protein Pur-alpha (Purine-rich single-stranded DNA-binding protein alpha)	PURA PUR1	23.3539	23.3733	22.6484	23.1847	23.2593	22.8787	23.1799	23.3508	23.5673	23.4076	23.368	23.208
Q00610	Clathrin heavy chain 1 (Clathrin heavy chain on chromosome 17) (CLH-17)	CLTC CLH17 CLTCL2 KIAA0034	28.2584	28.4213	27.2533	28.4456	28.4521	28.1387	28.4889	28.576	28.534	28.5848	28.6515	28.5576
Q00653	Nuclear factor NF-kappa-B p100 subunit (DNA-binding factor KBF2) (H2TF1) (Lymphocyte translocation chromosome 10 protein) (Nuclear factor of kappa light polypeptide gene enhancer in B-cells 2) (Oncogene Lyt-10) (Lyt10) [Cleaved into: Nuclear factor NF-kappa-B p52 subunit]	NFKB2 LYT10	23.8746	24.2669	18.5818	24.1041	23.8786	23.5736	24.1372	24.1166	24.0161	24.1524	23.602	23.9554
Q00688	Peptidyl-prolyl cis-trans isomerase FKBP3 (PPIase FKBP3) (EC 5.2.1.8) (25 kDa FK506-binding protein) (25 kDa FKBP) (FKBP-25) (FK506-binding protein 3) (FKBP-3) (Immunophilin FKBP25) (Rapamycin-selective 25 kDa immunophilin) (Rotamase)	FKBP3 FKBP25	25.5579	25.6511	24.993	25.7749	25.8383	26.1668	25.8502	25.8277	25.551	25.8522	25.8022	25.3727
Q00796	Sorbitol dehydrogenase (SDH) (EC 1.1.1.-) ((R,R)-butanediol dehydrogenase) (EC 1.1.1.4) (L-iditol 2-dehydrogenase) (EC 1.1.1.14) (Polyol dehydrogenase) (Ribitol dehydrogenase) (RDH) (EC 1.1.1.56) (Xylitol dehydrogenase) (XDH) (EC 1.1.1.9)	SORD	24.5577	24.4008	23.7468	24.4239	24.0859	23.9207	24.1079	23.2638	24.2274	24.6112	24.3286	24.5204
Q00839	Heterogeneous nuclear ribonucleoprotein U (hnRNP U) (GRIP120) (Nuclear p120 ribonucleoprotein) (Scaffold-attachment factor A) (SAF-A) (p120) (pp120)	HNRNPU C1orf199 HNRPU SAFA U21.1	28.5133	28.2855	27.8935	28.5364	28.3328	28.4496	28.4692	28.3055	28.4982	28.6299	28.3912	28.4977
Q01082	Spectrin beta chain, non-erythrocytic 1 (Beta-II spectrin) (Fodrin beta chain) (Spectrin, non-erythroid beta chain 1)	SPTBN1 SPTB2	25.0803	23.377	25.4545	25.0984	21.501	25.2643	22.7906	25.1715	25.3051	25.2074	25.2123	25.265
Q01085	Nucleolysin TIAR (TIA-1-related protein)	TIAL1	23.4492	23.5006	24.3339	23.2245	23.5762	23.9092	23.7003	23.6908	23.1791	23.7502	23.3235	23.5193
Q01105	Protein SET (HLA-DR-associated protein II) (Inhibitor of granzyme A-activated DNase) (IGAAD) (PHAPII) (Phosphatase 2A inhibitor I2PP2A) (I-2PP2A) (Template-activating factor I) (TAF-I)	SET	27.9328	27.9324	29.4596	27.8507	28.2452	28.6553	27.9252	28.0083	28.1008	27.8765	28.173	27.9847
Q01130	Serine/arginine-rich splicing factor 2 (Protein PR264) (Splicing component, 35 kDa) (Splicing factor SC35) (SC-35) (Splicing factor, arginine/serine-rich 2)	SRSF2 SFRS2	23.9958	23.9017	25.4655	24.4125	24.2752	25.3288	23.5258	24.2439	23.8423	24.4191	24.5124	24.3357
Q01196	Runt-related transcription factor 1 (Acute myeloid leukemia 1 protein) (Core-binding factor subunit alpha-2) (CBF-alpha-2) (Oncogene AML-1) (Polyomavirus enhancer-binding protein 2 alpha B subunit) (PEA2-alpha B) (PEBP2-alpha B) (SL3-3 enhancer factor 1 alpha B subunit) (SL3/AKV core-binding factor alpha B subunit)	RUNX1 AML1 CBFA2	20.3498	20.9692	19.4184	20.2414	20.6904	20.5599	20.7007	19.5017	20.4978	20.7295	20.0083	20.8848
Q01433	AMP deaminase 2 (EC 3.5.4.6) (AMP deaminase isoform L)	AMPD2	20.6058	20.4054	20.1666	20.2796	20.2109	20.4471	20.6858	20.5928	19.5488	19.3132	20.9268	20.8273
Q01469	Fatty acid-binding protein 5 (Epidermal-type fatty acid-binding protein) (E-FABP) (Fatty acid-binding protein, epidermal) (Psoriasis-associated fatty acid-binding protein homolog) (PA-FABP)	FABP5	29.7331	29.9428	31.2992	29.8441	30.1721	30.5145	29.8883	30.0515	29.945	29.9699	30.0161	30.1204
Q01518	Adenylyl cyclase-associated protein 1 (CAP 1)	CAP1 CAP	26.6488	26.7817	27.4648	26.7872	26.8889	27.2711	26.668	27.0102	27.0124	26.8673	27.1086	26.9012
Q01581	Hydroxymethylglutaryl-CoA synthase, cytoplasmic (HMG-CoA synthase) (EC 2.3.3.10) (3-hydroxy-3-methylglutaryl coenzyme A synthase)	HMGCS1 HMGCS	25.2415	25.2319	25.9651	25.4908	25.2446	25.6773	25.1405	25.1365	25.2231	25.1871	25.0738	25.0885
Q01650	Large neutral amino acids transporter small subunit 1 (4F2 light chain) (4F2 LC) (4F2LC) (CD98 light chain) (Integral membrane protein E16) (E16) (L-type amino acid transporter 1) (hLAT1) (Solute carrier family 7 member 5) (y+ system cationic amino acid transporter)	SLC7A5 CD98LC LAT1 MPE16	22.7366	23.2144	23.2242	22.933	23.2191	22.815	22.9975	23.1289	23.3542	22.5989	22.7842	23.3572
Q01658	Protein Dr1 (Down-regulator of transcription 1) (Negative cofactor 2-beta) (NC2-beta) (TATA-binding protein-associated phosphoprotein)	DR1	21.6026	21.7226	22.7552	21.8427	21.8723	22.3731	21.8573	21.8922	22.1191	21.9695	21.683	21.9801
Q01780	Exosome complex component 10 (EC 3.1.13.-) (Autoantigen PM/Scl 2) (P100 polymyositis-scleroderma overlap syndrome-associated autoantigen) (Polymyositis/scleroderma autoantigen 100 kDa) (PM/Scl-100) (Polymyositis/scleroderma autoantigen 2)	EXOSC10 PMSCL PMSCL2 RRP6	22.1793	22.1562	19.9607	22.1438	22.0703	22.1303	22.2983	22.3577	22.6227	22.3682	22.1571	22.3711
Q01813	ATP-dependent 6-phosphofructokinase, platelet type (ATP-PFK) (PFK-P) (EC 2.7.1.11) (6-phosphofructokinase type C) (Phosphofructo-1-kinase isozyme C) (PFK-C) (Phosphohexokinase)	PFKP PFKF	25.893	25.8568	24.8432	25.9914	25.884	25.5756	25.9881	25.8785	25.8887	26.0054	26.1006	26.046
Q01844	RNA-binding protein EWS (EWS oncogene) (Ewing sarcoma breakpoint region 1 protein)	EWSR1 EWS	23.7566	24.0632	25.9024	24.1298	25.2619	25.306	23.7997	24.7258	24.8218	24.23	24.8057	23.985
Q02218	2-oxoglutarate dehydrogenase complex component E1 (E1o) (HsOGDH) (OGDC-E1) (OGDH-E1) (EC 1.2.4.2) (2-oxoglutarate dehydrogenase, mitochondrial) (Alpha-ketoglutarate dehydrogenase) (Alpha-KGDH-E1) (Thiamine diphosphate (ThDP)-dependent 2-oxoglutarate dehydrogenase)	OGDH	22.7536	22.5374	22.4727	22.7326	22.8016	22.5677	22.9354	22.8672	22.8968	23.4227	23.4553	22.0882
Q02539	Histone H1.1 (Histone H1a)	H1-1 H1F1 HIST1H1A	22.555	22.1647	23.915	21.9418	22.1513	23.0027	21.5963	21.2221	22.2591	21.7736	22.3749	21.9809
Q02543	Large ribosomal subunit protein eL20 (60S ribosomal protein L18a)	RPL18A	26.3326	24.3564	23.58	24.5362	24.2232	24.0309	25.4919	24.3111	25.1252	24.9607	25.0013	24.9385
Q02790	Peptidyl-prolyl cis-trans isomerase FKBP4 (PPIase FKBP4) (EC 5.2.1.8) (51 kDa FK506-binding protein) (FKBP51) (52 kDa FK506-binding protein) (52 kDa FKBP) (FKBP-52) (59 kDa immunophilin) (p59) (FK506-binding protein 4) (FKBP-4) (FKBP59) (HSP-binding immunophilin) (HBI) (Immunophilin FKBP52) (Rotamase) [Cleaved into: Peptidyl-prolyl cis-trans isomerase FKBP4, N-terminally processed]	FKBP4 FKBP52	26.7142	26.7967	27.5735	26.7821	26.8852	27.1157	26.7016	26.5891	26.5044	26.6765	26.5968	26.5842
Q02809	Procollagen-lysine,2-oxoglutarate 5-dioxygenase 1 (EC 1.14.11.4) (Lysyl hydroxylase 1) (LH1)	PLOD1 LLH PLOD	23.3504	23.0751	22.8718	22.7757	22.8916	22.7223	22.5641	22.7193	22.9175	22.6381	22.6086	22.2816
Q02818	Nucleobindin-1 (CALNUC)	NUCB1 NUC	22.17	21.7847	24.13	21.9188	21.9983	22.2626	22.4075	22.0249	22.3506	21.7119	22.0007	21.6751
Q02878	Large ribosomal subunit protein eL6 (60S ribosomal protein L6) (Neoplasm-related protein C140) (Tax-responsive enhancer element-binding protein 107) (TaxREB107)	RPL6 TXREB1	27.9366	26.9911	26.5452	27.1145	26.8227	27.2267	27.6673	26.9855	27.3883	27.0059	27.2997	27.458
Q02880	DNA topoisomerase 2-beta (EC 5.6.2.2) (DNA topoisomerase II, beta isozyme)	TOP2B	24.8434	24.8775	23.8773	24.8745	24.2527	24.5931	24.8902	24.7973	24.79	25.0078	24.9115	24.8198
Q02978	Mitochondrial 2-oxoglutarate/malate carrier protein (OGCP) (alpha-oxoglutarate carrier) (Solute carrier family 25 member 11) (SLC25A11)	SLC25A11 SLC20A4	23.5976	23.7012	22.815	23.3557	23.1969	23.1226	23.5293	23.7069	23.5739	23.7906	24.0996	23.7332
Q03135	Caveolin-1	CAV1 CAV	23.2056	22.4482	21.4803	22.6459	21.7038	21.7942	22.9076	22.1269	21.8111	22.4465	22.1784	21.7119
Q03169	Tumor necrosis factor alpha-induced protein 2 (TNF alpha-induced protein 2) (Primary response gene B94 protein)	TNFAIP2	21.441	21.412	19.2907	21.8574	21.9241	21.2193	22.1135	21.8497	21.872	22.092	22.5122	21.985
Q03252	Lamin-B2	LMNB2 LMN2	24.3842	24.3449	24.524	24.1761	24.4223	24.6994	24.3193	24.4832	24.6089	24.5024	24.4386	24.6913
Q03426	Mevalonate kinase (MK) (EC 2.7.1.36)	MVK	21.0169	21.0689	19.7522	21.036	21.293	21.4621	21.2245	21.4991	21.2768	21.0287	21.5505	21.3492
Q03518	Antigen peptide transporter 1 (APT1) (EC 7.4.2.14) (ATP-binding cassette sub-family B member 2) (Peptide supply factor 1) (Peptide transporter PSF1) (PSF-1) (Peptide transporter TAP1) (Peptide transporter involved in antigen processing 1) (Really interesting new gene 4 protein) (RING4)	TAP1 ABCB2 PSF1 RING4 Y3	24.1102	24.57	23.1101	24.7198	24.6052	23.5438	24.2561	24.3699	24.1198	24.2585	24.1408	24.3647
Q03701	CCAAT/enhancer-binding protein zeta (CCAAT-box-binding transcription factor) (CBF) (CCAAT-binding factor)	CEBPZ CBF2	22.128	21.9683	20.1964	22.1708	22.3739	21.5889	21.9861	21.9985	22.4186	22.2825	22.2363	22.4353
Q04323	UBX domain-containing protein 1 (SAPK substrate protein 1) (UBA/UBX 33.3 kDa protein)	UBXN1 SAKS1	22.6942	22.6646	23.1562	22.6008	22.8834	23.0096	22.7509	22.6422	22.8591	22.7541	22.7348	22.7834
Q04446	1,4-alpha-glucan-branching enzyme (EC 2.4.1.18) (Brancher enzyme) (Glycogen-branching enzyme)	GBE1	21.3928	20.8672	19.2026	21.4843	21.4842	21.1203	18.1952	21.0587	21.4781	21.7647	21.8413	20.7458
Q04637	Eukaryotic translation initiation factor 4 gamma 1 (eIF-4-gamma 1) (eIF-4G 1) (eIF-4G1) (p220)	EIF4G1 EIF4F EIF4G EIF4GI	24.6817	24.518	24.2977	24.6998	24.8355	24.5503	24.4775	24.5847	24.5071	24.5311	24.6362	24.6222
Q04760	Lactoylglutathione lyase (EC 4.4.1.5) (Aldoketomutase) (Glyoxalase I) (Glx I) (Ketone-aldehyde mutase) (Methylglyoxalase) (S-D-lactoylglutathione methylglyoxal lyase)	GLO1	26.0055	24.7873	25.8062	25.5637	25.2834	24.8574	24.7726	24.7652	24.9481	25.3247	25.4663	24.5334
Q04837	Single-stranded DNA-binding protein, mitochondrial (Mt-SSB) (MtSSB) (PWP1-interacting protein 17)	SSBP1 SSBP	25.7994	25.5897	26.1936	25.5893	25.6673	25.4242	25.806	25.3904	25.0414	25.356	25.6612	25.1416
Q04864	Proto-oncogene c-Rel	REL	23.3521	23.5459	21.0011	23.4184	23.12	23.3689	23.5546	23.4367	23.6594	23.4223	23.4078	23.7213
Q04917	14-3-3 protein eta (Protein AS1)	YWHAH YWHA1	24.8334	25.087	25.1428	24.7373	25.1198	25.2694	24.8289	25.1213	25.1616	25.0012	25.1394	24.9893
Q05519	Serine/arginine-rich splicing factor 11 (Arginine-rich 54 kDa nuclear protein) (p54) (Splicing factor, arginine/serine-rich 11)	SRSF11 SFRS11	23.353	23.4234	23.594	23.1604	22.6628	23.2562	23.5153	23.3137	23.4012	23.4078	23.0496	23.5532
Q05655	Protein kinase C delta type (EC 2.7.11.13) (Tyrosine-protein kinase PRKCD) (EC 2.7.10.2) (nPKC-delta) [Cleaved into: Protein kinase C delta type regulatory subunit; Protein kinase C delta type catalytic subunit (Sphingosine-dependent protein kinase-1) (SDK1)]	PRKCD PKCD	22.1547	21.897	21.4836	21.9803	21.6497	22.4478	22.1351	22.0107	22.0199	21.6181	21.8324	22.2409
Q06203	Amidophosphoribosyltransferase (ATase) (EC 2.4.2.14) (Glutamine phosphoribosylpyrophosphate amidotransferase) (GPAT)	PPAT GPAT	23.7279	23.9333	23.9842	23.7512	23.9135	23.7618	24.2629	24.0425	24.0651	24.1893	24.067	24.1466
Q06210	Glutamine--fructose-6-phosphate aminotransferase [isomerizing] 1 (EC 2.6.1.16) (D-fructose-6-phosphate amidotransferase 1) (Glutamine:fructose-6-phosphate amidotransferase 1) (GFAT 1) (GFAT1) (Hexosephosphate aminotransferase 1)	GFPT1 GFAT GFPT	24.4848	24.5437	23.7509	24.338	24.1302	24.2093	24.2864	24.5346	24.5191	24.3978	24.3789	24.2293
Q06265	Exosome complex component RRP45 (Autoantigen PM/Scl 1) (Exosome component 9) (P75 polymyositis-scleroderma overlap syndrome-associated autoantigen) (Polymyositis/scleroderma autoantigen 1) (Polymyositis/scleroderma autoantigen 75 kDa) (PM/Scl-75)	EXOSC9 PMSCL1	22.3346	22.514	21.7317	22.4755	21.9474	22.1285	22.0568	21.9281	22.3234	21.8904	21.8366	21.7745
Q06323	Proteasome activator complex subunit 1 (11S regulator complex subunit alpha) (REG-alpha) (Activator of multicatalytic protease subunit 1) (Interferon gamma up-regulated I-5111 protein) (IGUP I-5111) (Proteasome activator 28 subunit alpha) (PA28a) (PA28alpha)	PSME1 IFI5111	26.4253	26.6067	27.1395	26.5628	26.9021	26.7797	26.7824	26.7946	26.7547	26.8191	26.856	26.7993
Q06546	GA-binding protein alpha chain (GABP subunit alpha) (Nuclear respiratory factor 2 subunit alpha) (Transcription factor E4TF1-60)	GABPA E4TF1A	22.1819	22.1041	22.2701	22.2261	22.0267	22.1254	21.7304	22.8433	22.2378	21.4218	21.5735	21.261
Q06830	Peroxiredoxin-1 (EC 1.11.1.24) (Natural killer cell-enhancing factor A) (NKEF-A) (Proliferation-associated gene protein) (PAG) (Thioredoxin peroxidase 2) (Thioredoxin-dependent peroxide reductase 2) (Thioredoxin-dependent peroxiredoxin 1)	PRDX1 PAGA PAGB TDPX2	29.5117	29.6693	29.9248	29.5482	29.6743	29.748	29.7194	29.7292	29.6429	29.6935	29.6506	29.7536
Q07020	Large ribosomal subunit protein eL18 (60S ribosomal protein L18)	RPL18	26.798	25.6884	25.1705	25.722	25.6023	26.3886	26.154	25.6889	26.6828	26.0889	26.4302	26.7776
Q07021	Complement component 1 Q subcomponent-binding protein, mitochondrial (ASF/SF2-associated protein p32) (Glycoprotein gC1qBP) (C1qBP) (Hyaluronan-binding protein 1) (Mitochondrial matrix protein p32) (gC1q-R protein) (p33) (SF2AP32)	C1QBP GC1QBP HABP1 SF2P32	27.0778	27.1662	28.7584	27.334	27.6756	28.0642	27.0307	27.4518	27.7011	27.3649	27.7198	27.2391
Q07666	KH domain-containing, RNA-binding, signal transduction-associated protein 1 (GAP-associated tyrosine phosphoprotein p62) (Src-associated in mitosis 68 kDa protein) (Sam68) (p21 Ras GTPase-activating protein-associated p62) (p68)	KHDRBS1 SAM68	25.4252	25.4794	26.0929	25.5674	25.6317	26.1187	25.6795	25.7012	25.901	25.779	25.8786	25.7902
Q07812	Apoptosis regulator BAX (Bcl-2-like protein 4) (Bcl2-L-4)	BAX BCL2L4	23.3684	23.2181	24.9611	23.2291	23.1106	23.372	23.2462	23.0561	22.9087	23.4074	23.4076	23.6683
Q07817	Bcl-2-like protein 1 (Bcl2-L-1) (Apoptosis regulator Bcl-X)	BCL2L1 BCL2L BCLX	20.1365	20.5611	21.3115	20.4683	20.0609	19.6378	19.5611	19.6839	20.0432	19.4707	20.3055	20.1387
Q07866	Kinesin light chain 1 (KLC 1)	KLC1 KLC KNS2	18.862	21.6467	19.8689	19.2289	21.5538	18.5408	21.6479	21.7878	21.3505	21.327	21.3098	20.6055
Q07955	Serine/arginine-rich splicing factor 1 (Alternative-splicing factor 1) (ASF-1) (Splicing factor, arginine/serine-rich 1) (pre-mRNA-splicing factor SF2, P33 subunit)	SRSF1 ASF SF2 SF2P33 SFRS1 OK/SW-cl.3	27.2287	27.4116	28.6125	27.073	27.4458	28.0654	27.0923	27.3104	27.4272	27.2792	27.4154	27.4623
Q07960	Rho GTPase-activating protein 1 (CDC42 GTPase-activating protein) (GTPase-activating protein rhoGAP) (Rho-related small GTPase protein activator) (Rho-type GTPase-activating protein 1) (p50-RhoGAP)	ARHGAP1 CDC42GAP RHOGAP1	22.5842	22.8121	22.6062	22.7369	22.5409	22.8627	23.3076	22.6867	22.5821	22.6718	22.7496	22.8634
Q08209	Protein phosphatase 3 catalytic subunit alpha (EC 3.1.3.16) (CAM-PRP catalytic subunit) (Calcineurin A alpha) (Calmodulin-dependent calcineurin A subunit alpha isoform) (CNA alpha) (Serine/threonine-protein phosphatase 2B catalytic subunit alpha isoform)	PPP3CA CALNA CNA	21.6299	21.6912	21.5404	21.2113	21.34	21.5694	21.7095	21.453	21.9221	21.7678	21.771	21.8051
Q08211	ATP-dependent RNA helicase A (EC 3.6.4.13) (DEAH box protein 9) (DExH-box helicase 9) (Leukophysin) (LKP) (Nuclear DNA helicase II) (NDH II) (RNA helicase A)	DHX9 DDX9 LKP NDH2	27.8352	27.6908	26.7062	27.5813	27.5497	27.3709	27.5991	27.7202	27.7143	27.7298	27.7001	27.8057
Q08257	Quinone oxidoreductase (EC 1.6.5.5) (NADPH:quinone reductase) (Zeta-crystallin)	CRYZ	23.0724	22.1402	18.6378	23.0983	22.5427	22.3324	22.6917	22.3849	22.5829	23.1567	22.9191	22.3673
Q08623	Pseudouridine-5'-phosphatase (EC 3.1.3.96) (Haloacid dehalogenase-like hydrolase domain-containing protein 1) (Haloacid dehalogenase-like hydrolase domain-containing protein 1A) (Protein GS1) (Pseudouridine-5'-monophosphatase) (5'-PsiMPase)	PUDP DXF68S1E FAM16AX GS1 HDHD1 HDHD1A	19.1381	18.7276	19.4382	18.9976	19.1251	18.5092	18.7381	19.3373	18.8897	20.6129	19.489	20.4266
Q08752	Peptidyl-prolyl cis-trans isomerase D (PPIase D) (EC 5.2.1.8) (40 kDa peptidyl-prolyl cis-trans isomerase) (Cyclophilin-40) (CYP-40) (Cyclophilin-related protein) (Rotamase D)	PPID CYP40 CYPD	23.8054	23.6944	24.0808	23.5262	23.4884	24.0152	24.1933	24.219	23.9671	23.8653	23.7062	23.3512
Q08945	FACT complex subunit SSRP1 (Chromatin-specific transcription elongation factor 80 kDa subunit) (Facilitates chromatin transcription complex 80 kDa subunit) (FACT 80 kDa subunit) (FACTp80) (Facilitates chromatin transcription complex subunit SSRP1) (Recombination signal sequence recognition protein 1) (Structure-specific recognition protein 1) (hSSRP1) (T160)	SSRP1 FACT80	26.2868	26.3806	25.8038	26.3394	26.1333	26.0392	26.3825	26.5044	26.3401	26.5295	26.3445	26.561
Q08AM6	Protein VAC14 homolog (Tax1-binding protein 2)	VAC14 TAX1BP2 TRX	18.5205	18.9476	19.1949	18.4895	18.0577	18.7716	18.4534	19.826	19.0869	18.5819	18.325	18.432
Q08J23	RNA cytosine C(5)-methyltransferase NSUN2 (EC 2.1.1.-) (Myc-induced SUN domain-containing protein) (Misu) (NOL1/NOP2/Sun domain family member 2) (Substrate of AIM1/Aurora kinase B) (mRNA cytosine C(5)-methyltransferase) (EC 2.1.1.-) (tRNA cytosine C(5)-methyltransferase) (EC 2.1.1.-, EC 2.1.1.203) (tRNA methyltransferase 4 homolog) (hTrm4)	NSUN2 SAKI TRM4	25.2574	25.3503	24.2517	25.0155	24.7834	24.9606	25.173	25.0978	25.3218	25.0432	24.864	25.2209
Q09028	Histone-binding protein RBBP4 (Chromatin assembly factor 1 subunit C) (CAF-1 subunit C) (Chromatin assembly factor I p48 subunit) (CAF-I 48 kDa subunit) (CAF-I p48) (Nucleosome-remodeling factor subunit RBAP48) (Retinoblastoma-binding protein 4) (RBBP-4) (Retinoblastoma-binding protein p48)	RBBP4 RBAP48	27.2242	27.3945	28.0318	27.0099	27.2203	27.5322	26.8721	27.1669	27.0001	26.876	26.8283	27.0425
Q09161	Nuclear cap-binding protein subunit 1 (80 kDa nuclear cap-binding protein) (CBP80) (NCBP 80 kDa subunit)	NCBP1 CBP80 NCBP	23.3035	23.3832	22.8878	23.263	23.2684	23.5859	23.2054	23.386	23.2356	23.2113	23.8983	23.4897
Q09666	Neuroblast differentiation-associated protein AHNAK (Desmoyokin)	AHNAK PM227	25.1259	25.3291	25.7203	25.0062	25.4257	25.648	25.3916	25.449	25.7852	24.9021	24.9804	25.3375
Q0D2K0	Magnesium transporter NIPA4 (Ichthyin) (NIPA-like protein 4) (Non-imprinted in Prader-Willi/Angelman syndrome region protein 4)	NIPAL4 ICHN NIPA4	22.6581	22.6491	22.0201	22.4618	22.3604	19.2592	22.6128	22.5645	22.8146	22.1778	22.4988	22.4647
Q0VDF9	Heat shock 70 kDa protein 14 (HSP70-like protein 1) (Heat shock protein HSP60) (Heat shock protein family A member 14)	HSPA14 HSP60 HSP70L1	21.6169	22.0695	21.7495	21.9376	21.9208	22.054	21.7459	22.3138	21.6348	21.7997	21.5753	21.8441
Q10471	Polypeptide N-acetylgalactosaminyltransferase 2 (EC 2.4.1.41) (Polypeptide GalNAc transferase 2) (GalNAc-T2) (pp-GaNTase 2) (Protein-UDP acetylgalactosaminyltransferase 2) (UDP-GalNAc:polypeptide N-acetylgalactosaminyltransferase 2) [Cleaved into: Polypeptide N-acetylgalactosaminyltransferase 2 soluble form]	GALNT2	22.2161	21.5293	19.4232	21.1974	21.6328	21.6335	21.6008	22.2495	21.8771	22.0148	21.8981	22.2521
Q10567	AP-1 complex subunit beta-1 (Adaptor protein complex AP-1 subunit beta-1) (Adaptor-related protein complex 1 subunit beta-1) (Beta-1-adaptin) (Beta-adaptin 1) (Clathrin assembly protein complex 1 beta large chain) (Golgi adaptor HA1/AP1 adaptin beta subunit)	AP1B1 ADTB1 BAM22 CLAPB2	23.6651	22.4859	22.0115	23.0998	23.2107	22.8386	22.9963	23.7573	22.9539	23.1186	23.6917	22.4937
Q10570	Cleavage and polyadenylation specificity factor subunit 1 (Cleavage and polyadenylation specificity factor 160 kDa subunit) (CPSF 160 kDa subunit)	CPSF1 CPSF160	22.7791	22.919	22.3737	22.78	22.475	22.668	22.668	22.8342	22.903	23.0646	22.5848	22.7627
Q10713	Mitochondrial-processing peptidase subunit alpha (Alpha-MPP) (Inactive zinc metalloprotease alpha) (P-55)	PMPCA INPP5E KIAA0123 MPPA	22.7814	22.9316	22.6769	23.0807	23.2901	23.2778	22.5527	23.0902	23.1762	22.6325	23.4055	22.9031
Q12756	Kinesin-like protein KIF1A (Axonal transporter of synaptic vesicles) (Microtubule-based motor KIF1A) (Unc-104- and KIF1A-related protein) (hUnc-104)	KIF1A ATSV C2orf20	21.2695	21.5586	19.8678	20.5899	20.8951	20.9909	20.7089	20.3832	20.5286	20.7026	20.6499	20.9918
Q12769	Nuclear pore complex protein Nup160 (160 kDa nucleoporin) (Nucleoporin Nup160)	NUP160 KIAA0197 NUP120	28.6431	27.7839	26.9911	29.2667	28.1912	27.6134	28.104	27.9383	27.8541	28.3315	28.4867	28.6782
Q12788	Transducin beta-like protein 3 (WD repeat-containing protein SAZD)	TBL3 SAZD	24.1877	24.4574	23.2453	24.3218	23.9252	23.7266	24.2513	23.9442	24.1612	24.3514	23.9387	24.2044
Q12797	Aspartyl/asparaginyl beta-hydroxylase (EC 1.14.11.16) (Aspartate beta-hydroxylase) (ASP beta-hydroxylase) (Peptide-aspartate beta-dioxygenase)	ASPH BAH	20.6146	20.7031	19.5949	20.5285	20.9175	21.4513	20.9282	21.3413	21.575	21.0811	21.3244	21.2785
Q12849	G-rich sequence factor 1 (GRSF-1)	GRSF1	22.5022	23.0689	23.811	22.8457	22.8074	23.4653	22.2736	22.3374	22.4574	21.772	22.2891	22.2113
Q12874	Splicing factor 3A subunit 3 (SF3a60) (Spliceosome-associated protein 61) (SAP 61)	SF3A3 SAP61	24.8146	25.0358	25.6857	24.9108	25.212	25.3697	24.6845	25.2403	25.0403	24.8341	25.209	25.0987
Q12888	TP53-binding protein 1 (53BP1) (p53-binding protein 1) (p53BP1)	TP53BP1	21.3371	21.4892	22.2902	21.7083	21.8553	22.2466	21.9663	21.4566	22.4491	20.9636	21.6158	19.2464
Q12904	Aminoacyl tRNA synthase complex-interacting multifunctional protein 1 (Multisynthase complex auxiliary component p43) [Cleaved into: Endothelial monocyte-activating polypeptide 2 (EMAP-2) (Endothelial monocyte-activating polypeptide II) (EMAP-II) (Small inducible cytokine subfamily E member 1)]	AIMP1 EMAP2 SCYE1	23.2611	23.7243	23.6646	23.6006	23.7824	23.9152	23.5379	23.7998	23.8476	23.7271	23.8458	23.7163
Q12905	Interleukin enhancer-binding factor 2 (Nuclear factor of activated T-cells 45 kDa)	ILF2 NF45 PRO3063	26.7672	26.9646	26.6747	26.7642	26.8781	27.1151	26.9795	27.1034	27.0565	26.9429	27.0849	27.1288
Q12906	Interleukin enhancer-binding factor 3 (Double-stranded RNA-binding protein 76) (DRBP76) (M-phase phosphoprotein 4) (MPP4) (Nuclear factor associated with dsRNA) (NFAR) (Nuclear factor of activated T-cells 90 kDa) (NF-AT-90) (Translational control protein 80) (TCP80)	ILF3 DRBF MPHOSPH4 NF90	26.5892	26.7058	26.3203	26.5943	26.7486	26.7003	26.7244	26.874	26.9083	26.7669	26.8037	26.7309
Q12931	Heat shock protein 75 kDa, mitochondrial (HSP 75) (Heat shock protein family C member 5) (TNFR-associated protein 1) (Tumor necrosis factor type 1 receptor-associated protein) (TRAP-1)	TRAP1 HSP75 HSPC5	26.1432	26.423	25.5167	26.2305	25.9724	26.093	26.3022	26.4209	26.4576	26.5077	26.3125	26.5589
Q12972	Nuclear inhibitor of protein phosphatase 1 (NIPP-1) (Protein phosphatase 1 regulatory inhibitor subunit 8) [Includes: Activator of RNA decay (EC 3.1.4.-) (ARD-1)]	PPP1R8 ARD1 NIPP1	20.6737	20.9408	20.4536	21.0649	21.4863	21.5924	21.3182	21.1502	21.4405	21.1502	21.2626	19.6827
Q12996	Cleavage stimulation factor subunit 3 (CF-1 77 kDa subunit) (Cleavage stimulation factor 77 kDa subunit) (CSTF 77 kDa subunit) (CstF-77)	CSTF3	23.2928	23.3713	22.6642	22.5931	22.8455	23.3672	22.8824	23.172	23.0266	22.9725	23.3784	23.239
Q13011	Delta(3,5)-Delta(2,4)-dienoyl-CoA isomerase, mitochondrial (EC 5.3.3.-)	ECH1	24.9149	24.5626	25.2607	25.1006	25.2531	24.5512	25.3388	25.3337	25.1631	25.2695	25.2864	25.1952
Q13042	Cell division cycle protein 16 homolog (Anaphase-promoting complex subunit 6) (APC6) (CDC16 homolog) (CDC16Hs) (Cyclosome subunit 6)	CDC16 ANAPC6	19.6558	20.4438	21.424	20.6847	21.1765	19.1643	20.5117	20.2616	20.8521	20.624	19.088	19.9975
Q13043	Serine/threonine-protein kinase 4 (EC 2.7.11.1) (Mammalian STE20-like protein kinase 1) (MST-1) (STE20-like kinase MST1) (Serine/threonine-protein kinase Krs-2) [Cleaved into: Serine/threonine-protein kinase 4 37kDa subunit (MST1/N); Serine/threonine-protein kinase 4 18kDa subunit (MST1/C)]	STK4 KRS2 MST1	21.0729	21.8147	22.2503	21.8842	22.0135	22.1643	21.388	22.2642	21.8567	21.81	21.1499	21.5389
Q13045	Protein flightless-1 homolog	FLII FLIL	21.9886	22.2839	21.7769	22.2871	22.2538	22.1249	22.7182	22.4134	22.3202	22.1971	22.1816	22.2129
Q13057	Bifunctional coenzyme A synthase (CoA synthase) (NBP) (POV-2) [Includes: Phosphopantetheine adenylyltransferase (EC 2.7.7.3) (Dephospho-CoA pyrophosphorylase) (Pantetheine-phosphate adenylyltransferase) (PPAT); Dephospho-CoA kinase (DPCK) (EC 2.7.1.24) (Dephosphocoenzyme A kinase) (DPCOAK)]	COASY PSEC0106	19.8253	18.4765	19.4796	20.1734	20.0471	19.863	19.8004	20.0823	19.8293	19.8639	20.1529	19.7508
Q13077	TNF receptor-associated factor 1 (Epstein-Barr virus-induced protein 6)	TRAF1 EBI6	22.8163	23.2552	22.3908	22.9425	22.8216	23.092	22.7145	22.892	22.9667	22.083	22.1833	22.5724
Q13084	Large ribosomal subunit protein bL28m (39S ribosomal protein L28, mitochondrial) (L28mt) (MRP-L28) (Melanoma antigen p15) (Melanoma-associated antigen recognized by T-lymphocytes)	MRPL28 MAAT1	20.4723	18.8952	18.9516	20.0235	19.7018	18.7699	19.2138	19.4249	20.1357	19.368	20.0255	19.0103
Q13085	Acetyl-CoA carboxylase 1 (ACC1) (EC 6.4.1.2) (Acetyl-Coenzyme A carboxylase alpha) (ACC-alpha)	ACACA ACAC ACC1 ACCA	21.61	21.4897	19.6294	21.6848	20.932	19.3362	21.4405	21.5141	19.7365	21.4477	21.3705	21.7153
Q13094	Lymphocyte cytosolic protein 2 (SH2 domain-containing leukocyte protein of 76 kDa) (SLP-76 tyrosine phosphoprotein) (SLP76)	LCP2	21.0722	20.8242	21.5377	21.161	21.3299	21.2349	20.9778	21.693	21.2925	21.2471	21.4351	20.9058
Q13098	COP9 signalosome complex subunit 1 (SGN1) (Signalosome subunit 1) (G protein pathway suppressor 1) (GPS-1) (JAB1-containing signalosome subunit 1) (Protein MFH)	GPS1 COPS1 CSN1	23.492	23.7105	24.3195	23.5458	23.9522	24.1157	23.4471	23.5945	24.1304	23.3974	23.7537	23.6668
Q13123	Protein Red (Cytokine IK) (IK factor) (Protein RER)	IK RED RER	20.8676	21.8412	22.2724	21.1839	21.1613	21.8287	21.3549	21.8319	21.3646	19.1328	20.7938	19.897
Q13126	S-methyl-5'-thioadenosine phosphorylase (EC 2.4.2.28) (5'-methylthioadenosine phosphorylase) (MTA phosphorylase) (MTAP) (MTAPase)	MTAP MSAP	24.0955	23.7114	24.7112	23.9643	23.8354	24.1893	23.9761	23.6058	23.7464	23.8091	23.863	23.567
Q13144	Translation initiation factor eIF2B subunit epsilon (eIF2B GDP-GTP exchange factor subunit epsilon)	EIF2B5 EIF2BE	22.7008	23.0546	22.5107	22.8523	23.101	22.7736	22.9577	22.8476	23.0409	22.8365	22.7439	23.1553
Q13148	TAR DNA-binding protein 43 (TDP-43)	TARDBP TDP43	25.079	24.9129	24.4707	25.21	25.3198	25.2075	24.5046	25.3893	25.1035	24.9659	24.9914	24.7049
Q13151	Heterogeneous nuclear ribonucleoprotein A0 (hnRNP A0)	HNRNPA0 HNRPA0	25.7947	25.2991	24.4646	25.3405	25.1999	24.8618	25.3588	25.3403	25.2902	25.0346	25.1399	24.9101
Q13155	Aminoacyl tRNA synthase complex-interacting multifunctional protein 2 (Multisynthase complex auxiliary component p38) (Protein JTV-1)	AIMP2 JTV1 PRO0992	22.5913	22.5861	20.771	23.0437	22.544	21.8754	22.9361	22.403	22.4179	22.9842	22.6791	22.3099
Q13162	Peroxiredoxin-4 (EC 1.11.1.24) (Antioxidant enzyme AOE372) (AOE37-2) (Peroxiredoxin IV) (Prx-IV) (Thioredoxin peroxidase AO372) (Thioredoxin-dependent peroxide reductase A0372) (Thioredoxin-dependent peroxiredoxin 4)	PRDX4	25.3065	25.2423	25.9378	24.8496	25.1747	25.1297	25.1514	25.3886	25.2571	25.0092	25.0004	25.4689
Q13177	Serine/threonine-protein kinase PAK 2 (EC 2.7.11.1) (Gamma-PAK) (PAK65) (S6/H4 kinase) (p21-activated kinase 2) (PAK-2) (p58) [Cleaved into: PAK-2p27 (p27); PAK-2p34 (p34) (C-t-PAK2)]	PAK2	23.6422	20.4967	23.797	23.3391	23.0109	23.5515	23.1355	23.24	23.5757	19.638	19.6828	23.618
Q13185	Chromobox protein homolog 3 (HECH) (Heterochromatin protein 1 homolog gamma) (HP1 gamma) (Modifier 2 protein)	CBX3	26.4675	26.218	27.5548	26.3734	26.4034	26.5921	26.0331	26.1955	26.1072	26.348	26.4457	25.7679
Q13200	26S proteasome non-ATPase regulatory subunit 2 (26S proteasome regulatory subunit RPN1) (26S proteasome regulatory subunit S2) (26S proteasome subunit p97) (Protein 55.11) (Tumor necrosis factor type 1 receptor-associated protein 2)	PSMD2 TRAP2	25.5459	25.6521	25.3566	25.568	25.6214	25.5377	25.9047	25.6251	25.7414	25.707	25.8083	25.6146
Q13206	Probable ATP-dependent RNA helicase DDX10 (EC 3.6.4.13) (DEAD box protein 10)	DDX10	21.204	20.9507	21.0912	21.1236	20.9022	20.7737	20.9107	20.9464	20.9292	21.1287	20.8688	22.0974
Q13217	DnaJ homolog subfamily C member 3 (Endoplasmic reticulum DNA J domain-containing protein 6) (ER-resident protein ERdj6) (ERdj6) (Interferon-induced, double-stranded RNA-activated protein kinase inhibitor) (Protein kinase inhibitor of 58 kDa) (Protein kinase inhibitor p58)	DNAJC3 P58IPK PRKRI	21.837	22.1519	22.4154	21.6167	21.8525	22.4019	21.773	21.7886	22.4881	21.5905	21.4962	22.2859
Q13242	Serine/arginine-rich splicing factor 9 (Pre-mRNA-splicing factor SRp30C) (Splicing factor, arginine/serine-rich 9)	SRSF9 SFRS9 SRP30C	24.0388	24.3425	24.2876	23.9609	23.9494	24.4977	24.1503	24.0928	24.2541	23.9515	24.1102	24.0098
Q13243	Serine/arginine-rich splicing factor 5 (Delayed-early protein HRS) (Pre-mRNA-splicing factor SRP40) (Splicing factor, arginine/serine-rich 5)	SRSF5 HRS SFRS5 SRP40	24.5512	24.7218	25.1	24.3746	24.6674	24.7802	24.7547	24.5633	24.63	24.6873	24.7265	24.5729
Q13247	Serine/arginine-rich splicing factor 6 (Pre-mRNA-splicing factor SRP55) (Splicing factor, arginine/serine-rich 6)	SRSF6 SFRS6 SRP55	24.0627	24.1739	24.3329	23.6675	23.7564	24.2623	23.8248	23.9356	23.7771	23.7596	23.8108	24.1107
Q13257	Mitotic spindle assembly checkpoint protein MAD2A (HsMAD2) (Mitotic arrest deficient 2-like protein 1) (MAD2-like protein 1)	MAD2L1 MAD2	21.2428	21.6955	21.4595	21.4626	21.7331	20.8739	21.2779	21.9888	21.3686	20.9484	20.944	21.0091
Q13263	Transcription intermediary factor 1-beta (TIF1-beta) (E3 SUMO-protein ligase TRIM28) (EC 2.3.2.27) (KRAB-associated protein 1) (KAP-1) (KRAB-interacting protein 1) (KRIP-1) (Nuclear corepressor KAP-1) (RING finger protein 96) (RING-type E3 ubiquitin transferase TIF1-beta) (Tripartite motif-containing protein 28)	TRIM28 KAP1 RNF96 TIF1B	27.598	27.5144	28.0012	27.3782	27.6339	27.6693	27.3717	27.4775	27.463	27.4626	27.4608	27.3393
Q13268	Dehydrogenase/reductase SDR family member 2, mitochondrial (EC 1.1.1.-) (Dicarbonyl reductase HEP27) (Protein D) (Short chain dehydrogenase/reductase family 25C member 1) (Protein SDR25C1)	DHRS2 SDR25C1	23.0983	23.6321	22.549	21.352	22.7597	22.9787	22.7244	23.8939	22.9638	22.5759	23.5407	22.7088
Q13283	Ras GTPase-activating protein-binding protein 1 (G3BP-1) (EC 3.6.4.12) (EC 3.6.4.13) (ATP-dependent DNA helicase VIII) (hDH VIII) (GAP SH3 domain-binding protein 1)	G3BP1 G3BP	26.2539	26.1824	26.8148	26.2487	26.7021	26.6748	26.1036	26.1088	26.0786	25.98	26.2266	26.0031
Q13303	Voltage-gated potassium channel subunit beta-2 (EC 1.1.1.-) (K(+) channel subunit beta-2) (Kv-beta-2) (hKvbeta2)	KCNAB2 KCNA2B KCNK2	21.0138	22.0475	21.8232	21.1965	19.2315	21.4657	18.9118	21.4728	20.9081	21.1455	18.9713	18.6506
Q13310	Polyadenylate-binding protein 4 (PABP-4) (Poly(A)-binding protein 4) (Activated-platelet protein 1) (APP-1) (Inducible poly(A)-binding protein) (iPABP)	PABPC4 APP1 PABP4	22.2585	22.9582	23.033	22.6279	22.8956	22.9151	22.8046	22.9002	23.0216	22.855	22.6026	22.912
Q13330	Metastasis-associated protein MTA1	MTA1	22.2288	22.2257	21.5247	22.518	22.0318	21.7826	22.2746	22.3178	22.075	22.3919	22.5792	22.4919
Q13347	Eukaryotic translation initiation factor 3 subunit I (eIF3i) (Eukaryotic translation initiation factor 3 subunit 2) (TGF-beta receptor-interacting protein 1) (TRIP-1) (eIF-3-beta) (eIF3 p36)	EIF3I EIF3S2 TRIP1	26.4214	25.7404	23.4833	25.4662	26.4255	24.2947	26.1124	25.8871	23.3523	25.8706	26.4332	24.6599
Q13363	C-terminal-binding protein 1 (CtBP1) (EC 1.1.1.-)	CTBP1 CTBP	23.4635	23.5244	22.8726	23.6738	23.8871	23.5063	23.6031	23.9191	23.9403	23.6886	23.7692	23.9212
Q13404	Ubiquitin-conjugating enzyme E2 variant 1 (UEV-1) (CROC-1) (TRAF6-regulated IKK activator 1 beta Uev1A)	UBE2V1 CROC1 UBE2V UEV1 P/OKcl.19	25.0885	25.329	26.0053	25.4076	25.4765	25.9727	25.1951	25.7811	25.6792	25.4443	25.6825	25.601
Q13405	Large ribosomal subunit protein mL49 (39S ribosomal protein L49, mitochondrial) (L49mt) (MRP-L49) (Neighbor of FAU) (NOF) (Protein NOF1)	MRPL49 C11orf4 NOF1 OK/SW-cl.67	22.3285	22.7118	23.8933	22.6738	22.6158	23.3042	22.1536	23.0448	22.7863	22.4172	22.4835	22.2672
Q13409	Cytoplasmic dynein 1 intermediate chain 2 (Cytoplasmic dynein intermediate chain 2) (Dynein intermediate chain 2, cytosolic) (DH IC-2)	DYNC1I2 DNCI2 DNCIC2	23.4205	23.3863	23.0916	23.3073	23.5593	23.3711	23.3728	23.3344	23.4008	22.6366	21.9579	22.4508
Q13423	NAD(P) transhydrogenase, mitochondrial (EC 7.1.1.1) (Nicotinamide nucleotide transhydrogenase) (Pyridine nucleotide transhydrogenase)	NNT	22.3772	22.481	22.4735	22.8038	22.2973	22.7834	23.0522	22.4149	22.7656	22.4491	22.7959	22.7779
Q13428	Treacle protein (Treacher Collins syndrome protein)	TCOF1	24.21	24.0656	24.7335	23.9367	23.7124	24.2931	23.7369	23.7635	24.2744	23.7523	23.728	24.1219
Q13435	Splicing factor 3B subunit 2 (Pre-mRNA-splicing factor SF3b 145 kDa subunit) (SF3b145) (Spliceosome-associated protein 145) (SAP 145)	SF3B2 SAP145	24.8519	25.0255	25.3075	24.8629	24.9347	24.5785	24.9017	24.7659	25.0221	25.0681	24.9463	25.0036
Q13442	28 kDa heat- and acid-stable phosphoprotein (PDGF-associated protein) (PAP) (PDGFA-associated protein 1) (PAP1)	PDAP1 HASPP28	24.1233	24.2479	25.6128	24.3131	24.0803	24.9165	22.9654	24.2574	24.4947	23.5957	23.5949	24.0958
Q13451	Peptidyl-prolyl cis-trans isomerase FKBP5 (PPIase FKBP5) (EC 5.2.1.8) (51 kDa FK506-binding protein) (51 kDa FKBP) (FKBP-51) (54 kDa progesterone receptor-associated immunophilin) (Androgen-regulated protein 6) (FF1 antigen) (FK506-binding protein 5) (FKBP-5) (FKBP54) (p54) (HSP90-binding immunophilin) (Rotamase)	FKBP5 AIG6 FKBP51	22.4026	22.7354	22.6805	22.9018	22.1667	22.7226	23.0282	22.8017	22.944	22.7357	22.8011	22.9758
Q13501	Sequestosome-1 (EBI3-associated protein of 60 kDa) (EBIAP) (p60) (Phosphotyrosine-independent ligand for the Lck SH2 domain of 62 kDa) (Ubiquitin-binding protein p62)	SQSTM1 ORCA OSIL	21.5982	21.9315	21.6676	22.1582	22.4588	22.3882	22.2158	22.3603	22.6742	21.8589	22.0234	22.2119
Q13503	Mediator of RNA polymerase II transcription subunit 21 (Mediator complex subunit 21) (RNA polymerase II holoenzyme component SRB7) (RNAPII complex component SRB7) (hSrb7)	MED21 SRB7 SURB7	19.4653	19.7208	19.6318	19.2929	19.618	19.8527	19.3498	19.6796	19.3166	19.6022	19.3451	19.1025
Q13505	Metaxin-1 (Mitochondrial outer membrane import complex protein 1)	MTX1 MTX MTXN	22.2909	18.0021	22.4658	22.1784	22.5474	21.5773	22.1039	21.9492	18.4653	21.9634	21.8899	22.1588
Q13509	Tubulin beta-3 chain (Tubulin beta-4 chain) (Tubulin beta-III)	TUBB3 TUBB4	26.208	25.579	23.9129	25.8598	25.4504	24.8223	25.9752	25.2261	25.3121	25.6703	25.4655	25.8596
Q13523	Serine/threonine-protein kinase PRP4 homolog (EC 2.7.11.1) (PRP4 kinase) (PRP4 pre-mRNA-processing factor 4 homolog)	PRP4K KIAA0536 PRP4 PRP4B PRP4H PRPF4K	20.2087	19.9926	19.776	19.678	19.5252	19.7577	19.7743	19.4403	20.1449	18.6219	19.0523	19.3748
Q13526	Peptidyl-prolyl cis-trans isomerase NIMA-interacting 1 (EC 5.2.1.8) (Peptidyl-prolyl cis-trans isomerase Pin1) (PPIase Pin1) (Rotamase Pin1)	PIN1	21.7978	21.7239	22.8266	21.885	22.4263	22.6248	21.5876	22.2647	22.226	22.0042	22.5029	22.3952
Q13541	Eukaryotic translation initiation factor 4E-binding protein 1 (4E-BP1) (eIF4E-binding protein 1) (Phosphorylated heat- and acid-stable protein regulated by insulin 1) (PHAS-I)	EIF4EBP1	21.0645	21.3524	21.6877	21.3456	20.8951	21.2405	21.2593	21.2068	19.7878	21.218	21.2215	21.3527
Q13542	Eukaryotic translation initiation factor 4E-binding protein 2 (4E-BP2) (eIF4E-binding protein 2)	EIF4EBP2	20.4209	21.3318	21.6591	19.0266	19.4457	19.6215	20.3566	20.882	20.9575	20.4862	19.1146	20.872
Q13547	Histone deacetylase 1 (HD1) (EC 3.5.1.98) (Protein deacetylase HDAC1) (EC 3.5.1.-) (Protein decrotonylase HDAC1) (EC 3.5.1.-)	HDAC1 RPD3L1	22.8409	22.0764	19.465	22.1333	22.3102	22.3891	21.8223	22.1114	22.0951	21.8623	22.3326	22.0916
Q9UQM7	Calcium/calmodulin-dependent protein kinase type II subunit alpha (CaM kinase II subunit alpha) (CaMK-II subunit alpha) (EC 2.7.11.17)	CAMK2A CAMKA KIAA0968	19.3018	20.6481	19.1738	21.13	20.5351	20.8075	20.9388	20.8106	20.5522	21.0022	21.0519	21.3158
Q13561	Dynactin subunit 2 (50 kDa dynein-associated polypeptide) (Dynactin complex 50 kDa subunit) (DCTN-50) (p50 dynamitin)	DCTN2 DCTN50	23.3217	23.629	24.7951	23.6083	23.7458	24.0518	23.1954	23.3211	23.2275	23.0373	23.119	23.0356
Q13564	NEDD8-activating enzyme E1 regulatory subunit (Amyloid beta precursor protein-binding protein 1, 59 kDa) (APP-BP1) (Amyloid protein-binding protein 1) (Proto-oncogene protein 1)	NAE1 APPBP1 HPP1	22.8685	22.3567	19.5726	22.8041	22.9113	22.6784	23.0385	22.903	23.0981	22.6845	22.3938	23.1706
Q13568	Interferon regulatory factor 5 (IRF-5)	IRF5	22.3955	22.4991	22.8994	22.5554	22.4078	22.7471	22.7756	22.5752	22.8498	22.391	22.8191	22.787
Q13573	SNW domain-containing protein 1 (Nuclear protein SkiP) (Nuclear receptor coactivator NCoA-62) (Ski-interacting protein)	SNW1 SKIIP SKIP	23.0087	23.3602	24.3487	23.5699	23.4873	23.9512	23.1726	23.2562	23.5793	23.0277	23.2025	23.1408
Q13576	Ras GTPase-activating-like protein IQGAP2	IQGAP2	24.5054	24.3704	20.157	24.125	24.6477	24.0745	23.9583	24.4659	23.9673	24.5086	24.4338	23.9888
Q13595	Transformer-2 protein homolog alpha (TRA-2 alpha) (TRA2-alpha) (Transformer-2 protein homolog A)	TRA2A	22.5737	22.1555	22.2182	21.985	21.885	22.2861	22.0623	22.0164	22.0339	21.8798	22.2107	22.2849
Q13596	Sorting nexin-1	SNX1	22.5602	22.7439	23.5416	22.6782	22.5578	23.1843	22.4483	22.5188	22.781	22.2287	23.0935	22.8059
Q13601	KRR1 small subunit processome component homolog (HIV-1 Rev-binding protein 2) (KRR-R motif-containing protein 1) (Rev-interacting protein 1) (Rip-1)	KRR1 HRB2	18.7411	22.1093	21.5101	22.2487	21.7461	19.4082	22.3293	22.4285	22.4145	22.2493	21.9673	22.8299
Q13616	Cullin-1 (CUL-1)	CUL1	19.6776	21.7252	19.8461	21.1959	21.398	18.8948	21.6459	21.3421	21.5009	21.2174	21.0672	21.4451
Q13618	Cullin-3 (CUL-3)	CUL3 KIAA0617	22.7365	23.5482	22.6285	22.9594	23.1582	22.9933	23.392	23.1814	23.346	23.1524	23.2648	23.4112
Q13620	Cullin-4B (CUL-4B)	CUL4B KIAA0695	22.3549	21.801	20.0591	21.8845	21.9627	21.9194	22.4447	22.0505	22.4284	22.0266	22.7543	22.1007
Q13724	Mannosyl-oligosaccharide glucosidase (EC 3.2.1.106) (Processing A-glucosidase I)	MOGS GCS1	22.8218	22.289	21.8185	22.4678	22.6933	21.8762	22.4754	22.3809	22.817	22.3545	22.7677	22.6809
Q13740	CD166 antigen (Activated leukocyte cell adhesion molecule) (CD antigen CD166)	ALCAM MEMD	21.8624	21.731	22.3237	22.0068	21.9431	22.1427	21.7573	21.7795	21.5602	20.0262	21.7947	22.7465
Q13823	Nucleolar GTP-binding protein 2 (Autoantigen NGP-1)	GNL2 NGP1	22.5729	22.2473	21.4332	22.5105	21.8571	21.8072	22.014	21.8688	22.1822	21.7545	22.239	22.1971
Q13838	Spliceosome RNA helicase DDX39B (EC 3.6.4.13) (56 kDa U2AF65-associated protein) (ATP-dependent RNA helicase p47) (DEAD box protein UAP56) (HLA-B-associated transcript 1 protein)	DDX39B BAT1 UAP56	27.1803	27.2071	26.2625	27.2753	26.998	26.9517	27.3265	27.199	27.1999	27.4183	26.9529	27.3777
Q13867	Bleomycin hydrolase (BH) (BLM hydrolase) (BMH) (EC 3.4.22.40)	BLMH	24.0743	24.2093	25.5991	23.991	24.2085	24.7045	23.9223	24.0839	24.1089	23.9759	23.9623	24.2402
Q13868	Exosome complex component RRP4 (Exosome component 2) (Ribosomal RNA-processing protein 4)	EXOSC2 RRP4	22.6215	22.8418	22.6448	22.425	22.5775	22.2411	22.69	22.4896	22.2575	22.4404	22.4153	22.4174
Q13885	Tubulin beta-2A chain (Tubulin beta class IIa)	TUBB2A TUBB2	22.6494	22.6852	22.168	22.6514	22.46	22.54	22.7109	22.6207	22.4724	22.6776	22.472	22.5347
Q13895	Bystin	BYSL ENP1	22.942	22.7586	22.711	23.0632	22.6461	23.279	22.902	22.5894	23.0675	22.5433	22.3962	22.8425
Q13907	Isopentenyl-diphosphate Delta-isomerase 1 (EC 5.3.3.2) (Isopentenyl pyrophosphate isomerase 1) (IPP isomerase 1) (IPPI1)	IDI1	23.9025	23.8961	23.7271	24.0045	23.6574	23.7268	23.8788	24.1541	24.0746	23.9049	23.8341	23.5444
Q13951	Core-binding factor subunit beta (CBF-beta) (Polyomavirus enhancer-binding protein 2 beta subunit) (PEA2-beta) (PEBP2-beta) (SL3-3 enhancer factor 1 subunit beta) (SL3/AKV core-binding factor beta subunit)	CBFB	21.7343	22.2396	21.9705	21.9681	21.8117	22.2341	21.8112	21.2467	21.9311	22.0292	21.8263	22.1462
Q14008	Cytoskeleton-associated protein 5 (Colonic and hepatic tumor overexpressed gene protein) (Ch-TOG)	CKAP5 KIAA0097	23.7181	23.2552	22.6164	23.335	23.7397	23.7887	22.6067	23.3052	23.0671	23.0886	23.8394	23.0368
Q14011	Cold-inducible RNA-binding protein (A18 hnRNP) (Glycine-rich RNA-binding protein CIRP)	CIRBP A18HNRNP CIRP	25.3414	24.3314	25.469	25.3581	24.5743	24.9011	24.5014	24.7157	23.8453	24.5505	24.5691	23.4408
Q14061	Cytochrome c oxidase copper chaperone	COX17	24.2856	24.3382	25.6021	24.208	24.3448	25.2286	24.089	24.2587	24.1399	23.8691	24.0087	24.1229
Q14103	Heterogeneous nuclear ribonucleoprotein D0 (hnRNP D0) (AU-rich element RNA-binding protein 1)	HNRNPD AUF1 HNRPD	27.2662	27.5519	28.6301	27.5717	27.8893	28.3088	27.533	27.8707	27.6803	27.7769	27.8605	27.7071
Q14108	Lysosome membrane protein 2 (85 kDa lysosomal membrane sialoglycoprotein) (LGP85) (CD36 antigen-like 2) (Lysosome membrane protein II) (LIMP II) (Scavenger receptor class B member 2) (CD antigen CD36)	SCARB2 CD36L2 LIMP2 LIMPII	21.5801	21.6224	22.0179	21.3433	21.6368	21.7895	21.4565	21.6344	21.7696	21.639	21.635	21.6512
Q14137	Ribosome biogenesis protein BOP1 (Block of proliferation 1 protein)	BOP1 KIAA0124	24.7101	24.1861	23.8535	24.0002	24.4983	24.2974	23.8228	24.2842	24.2606	24.2233	24.6275	24.0701
Q14139	Ubiquitin conjugation factor E4 A (EC 2.3.2.27) (RING-type E3 ubiquitin transferase E4 A)	UBE4A KIAA0126	20.8956	20.0031	19.8214	20.093	20.2271	19.8059	20.2709	19.9916	19.3379	19.8925	18.9846	20.3777
Q14141	Septin-6	SEPTIN6 KIAA0128 SEP2 SEPT6	22.5749	22.557	23.5998	22.9083	22.295	23.4654	23.0357	23.0118	22.9598	22.6477	23.2869	22.9465
Q14146	Unhealthy ribosome biogenesis protein 2 homolog	URB2 KIAA0133	19.5713	19.3569	19.0499	19.3389	19.0781	19.2156	19.2393	19.8283	19.7855	19.895	19.6521	19.9149
Q14152	Eukaryotic translation initiation factor 3 subunit A (eIF3a) (Eukaryotic translation initiation factor 3 subunit 10) (eIF-3-theta) (eIF3 p167) (eIF3 p180) (eIF3 p185)	EIF3A EIF3S10 KIAA0139	25.7143	25.6194	24.6845	25.6916	25.4977	25.2264	25.8082	25.4135	25.5025	25.7015	25.6394	25.566
Q14157	Ubiquitin-associated protein 2-like (Protein NICE-4) (RNA polymerase II degradation factor UBAP2L)	UBAP2L KIAA0144 NICE4	22.9606	23.0195	24.5902	23.153	23.5831	24.3017	22.6234	23.1071	22.8891	22.8398	23.0787	22.8706
Q14165	Malectin	MLEC KIAA0152	23.1734	23.4008	24.03	23.6617	23.3397	23.6517	23.7144	23.6007	23.8133	23.543	23.6547	24.0799
Q14166	Tubulin--tyrosine ligase-like protein 12 (Inactive tubulin--tyrosine ligase-like protein 12)	TTLL12 KIAA0153	24.0445	24.272	23.7854	24.4179	24.2893	24.2105	24.4809	24.2384	24.3426	24.2746	24.3734	24.3242
Q14181	DNA polymerase alpha subunit B (DNA polymerase alpha 70 kDa subunit)	POLA2	19.7616	20.1169	18.3731	18.8079	18.8088	20.0227	18.4948	18.7434	18.7804	18.6444	19.1721	19.4659
Q14203	Dynactin subunit 1 (150 kDa dynein-associated polypeptide) (DAP-150) (DP-150) (p135) (p150-glued)	DCTN1	21.99	21.9253	19.0795	21.7402	23.3504	21.8611	22.4314	22.132	22.7622	21.9557	22.0811	21.9231
Q14204	Cytoplasmic dynein 1 heavy chain 1 (Cytoplasmic dynein heavy chain 1) (Dynein heavy chain, cytosolic)	DYNC1H1 DHC1 DNCH1 DNCL DNECL DYHC KIAA0325	27.0813	27.1174	25.9774	27.1909	26.995	26.902	27.1827	27.4642	27.2464	27.3329	27.1518	27.345
Q14240	Eukaryotic initiation factor 4A-II (eIF-4A-II) (eIF4A-II) (EC 3.6.4.13) (ATP-dependent RNA helicase eIF4A-2)	EIF4A2 DDX2B EIF4F	23.2496	22.9582	23.1002	23.2503	22.9723	23.0253	23.1233	22.961	23.4368	23.1172	23.2855	23.6218
Q14247	Src substrate cortactin (Amplaxin) (Oncogene EMS1)	CTTN EMS1	23.2005	23.5236	24.4019	23.417	23.8025	24.0408	23.5964	23.6014	23.5162	23.6896	23.7439	23.5946
Q14257	Reticulocalbin-2 (Calcium-binding protein ERC-55) (E6-binding protein) (E6BP)	RCN2 ERC55	21.947	22.2977	23.3264	22.3489	22.6953	23.0247	22.7446	22.5562	22.6043	21.9404	22.6772	21.5202
Q14258	E3 ubiquitin/ISG15 ligase TRIM25 (EC 6.3.2.n3) (Estrogen-responsive finger protein) (RING finger protein 147) (RING-type E3 ubiquitin transferase) (EC 2.3.2.27) (RING-type E3 ubiquitin transferase TRIM25) (Tripartite motif-containing protein 25) (Ubiquitin/ISG15-conjugating enzyme TRIM25) (Zinc finger protein 147)	TRIM25 EFP RNF147 ZNF147	22.7853	22.6958	22.2654	22.5924	22.8869	22.4004	22.4976	22.9715	23.0887	22.5587	22.8402	22.4691
Q14318	Peptidyl-prolyl cis-trans isomerase FKBP8 (PPIase FKBP8) (EC 5.2.1.8) (38 kDa FK506-binding protein) (38 kDa FKBP) (FKBP-38) (hFKBP38) (FK506-binding protein 8) (FKBP-8) (FKBPR38) (Rotamase)	FKBP8 FKBP38	21.3726	21.5266	21.6038	21.3015	21.8454	21.8904	21.6838	21.7304	21.72	21.4419	21.6676	22.0002
Q14331	Protein FRG1 (FSHD region gene 1 protein)	FRG1	22.7442	22.4732	21.308	22.4919	22.3083	21.7414	22.5491	20.8592	22.2034	22.1575	22.3082	22.4898
Q14344	Guanine nucleotide-binding protein subunit alpha-13 (G alpha-13) (G-protein subunit alpha-13)	GNA13	19.5222	20.3777	19.4345	20.5075	20.4002	20.5879	20.5102	20.598	20.8031	20.1596	20.3854	20.2094
Q14353	Guanidinoacetate N-methyltransferase (EC 2.1.1.2)	GAMT	22.1837	21.5484	23.562	22.5859	22.6539	22.5153	22.3257	22.3087	22.4522	22.2528	22.1833	21.9523
Q14376	UDP-glucose 4-epimerase (EC 5.1.3.2) (Galactowaldenase) (UDP-N-acetylgalactosamine 4-epimerase) (UDP-GalNAc 4-epimerase) (UDP-N-acetylglucosamine 4-epimerase) (UDP-GlcNAc 4-epimerase) (EC 5.1.3.7) (UDP-galactose 4-epimerase)	GALE	21.6123	21.904	21.5131	21.8695	21.5864	21.7896	21.8766	21.8811	19.0703	21.6739	21.6915	19.293
Q14444	Caprin-1 (Cell cycle-associated protein 1) (Cytoplasmic activation- and proliferation-associated protein 1) (GPI-anchored membrane protein 1) (GPI-anchored protein p137) (GPI-p137) (p137GPI) (Membrane component chromosome 11 surface marker 1) (RNA granule protein 105)	CAPRIN1 GPIAP1 GPIP137 M11S1 RNG105	24.726	24.7778	25.1527	24.5964	25.0092	24.9569	24.6334	24.8129	24.7136	24.6132	24.5086	24.8306
Q14498	RNA-binding protein 39 (CAPER alpha) (CAPERalpha) (Hepatocellular carcinoma protein 1) (RNA-binding motif protein 39) (RNA-binding region-containing protein 2) (Splicing factor HCC1)	RBM39 HCC1 RNPC2	25.0539	25.0511	25.0421	24.7199	24.1746	24.6701	24.9902	24.4451	24.6461	24.98	24.3669	24.9268
Q14558	Phosphoribosyl pyrophosphate synthase-associated protein 1 (PRPP synthase-associated protein 1) (39 kDa phosphoribosypyrophosphate synthase-associated protein) (PAP39)	PRPSAP1	21.4417	21.6966	22.0053	21.8018	21.9226	21.6487	22.0093	22.0941	21.6797	21.9939	22.0242	21.9477
Q14566	DNA replication licensing factor MCM6 (EC 3.6.4.12) (p105MCM)	MCM6	26.7752	26.9294	26.3202	26.7722	26.8778	26.6742	26.7491	27.1425	27.0605	26.8829	26.9469	26.9639
Q14671	Pumilio homolog 1 (HsPUM) (Pumilio-1)	PUM1 KIAA0099 PUMH1	19.4013	19.8563	21.7148	21.8846	21.9717	21.6399	18.8602	21.9646	21.8383	20.2174	21.1001	20.4513
Q14683	Structural maintenance of chromosomes protein 1A (SMC protein 1A) (SMC-1-alpha) (SMC-1A) (Sb1.8)	SMC1A DXS423E KIAA0178 SB1.8 SMC1 SMC1L1	24.3328	24.7821	24.384	24.8691	24.499	24.967	24.5273	24.5315	24.73	24.8369	24.6571	24.5826
Q14684	Ribosomal RNA processing protein 1 homolog B (RRP1-like protein B)	RRP1B KIAA0179	22.7711	23.3023	22.846	22.93	22.7585	23.2379	22.766	23.1537	22.9633	23.3054	23.0916	23.1566
Q14690	Protein RRP5 homolog (NF-kappa-B-binding protein) (NFBP) (Programmed cell death protein 11)	PDCD11 KIAA0185	24.7271	24.1465	21.2025	24.6964	23.8803	22.9982	24.3685	23.6829	23.83	24.8478	23.6305	24.3763
Q14692	Ribosome biogenesis protein BMS1 homolog (Ribosome assembly protein BMS1 homolog)	BMS1 BMS1L KIAA0187	21.2167	21.6779	20.97	21.5313	21.6212	21.2924	21.4468	21.7324	21.5221	21.6592	21.1499	21.3807
Q14694	Ubiquitin carboxyl-terminal hydrolase 10 (EC 3.4.19.12) (Deubiquitinating enzyme 10) (Ubiquitin thioesterase 10) (Ubiquitin-specific-processing protease 10)	USP10 KIAA0190	23.084	22.7613	22.5302	22.993	23.0756	22.7295	23.196	23.1601	23.2422	23.1189	22.8774	22.9788
Q14697	Neutral alpha-glucosidase AB (EC 3.2.1.207) (Alpha-glucosidase 2) (Glucosidase II subunit alpha)	GANAB G2AN KIAA0088	25.665	25.6524	25.8738	25.748	25.8081	25.8367	25.7396	25.8622	25.8487	25.8726	25.7919	26.0303
Q14699	Raftlin (Cell migration-inducing gene 2 protein) (Raft-linking protein)	RFTN1 KIAA0084 MIG2	23.9934	24.418	23.3794	24.2613	24.4544	24.8672	24.1138	24.4989	24.424	23.9141	24.7915	24.2494
Q14728	Major facilitator superfamily domain-containing protein 10 (Tetracycline transporter-like protein)	MFSD10 TETRAN	21.1005	21.6348	21.4044	21.1118	21.143	21.7074	21.5188	22.1236	21.6933	21.7243	21.5644	21.8727
Q14738	Serine/threonine-protein phosphatase 2A 56 kDa regulatory subunit delta isoform (PP2A B subunit isoform B'-delta) (PP2A B subunit isoform B56-delta) (PP2A B subunit isoform PR61-delta) (PP2A B subunit isoform R5-delta)	PPP2R5D	21.7799	21.2586	21.3288	21.144	20.8291	21.435	21.042	21.313	21.2518	21.0947	20.9904	21.656
Q14739	Delta(14)-sterol reductase LBR (Delta-14-SR) (EC 1.3.1.70) (3-beta-hydroxysterol Delta (14)-reductase) (C-14 sterol reductase) (C14SR) (Integral nuclear envelope inner membrane protein) (LMN2R) (Lamin-B receptor) (Sterol C14-reductase)	LBR	23.3886	23.0887	23.1344	22.675	23.1942	22.828	23.3041	23.359	23.5203	23.2581	23.3857	23.5138
Q14764	Major vault protein (MVP) (Lung resistance-related protein)	MVP LRP	21.6121	21.7743	21.4012	22.4144	22.5845	22.4079	22.1457	22.621	22.863	22.6303	22.7292	23.0822
Q14839	Chromodomain-helicase-DNA-binding protein 4 (CHD-4) (EC 3.6.4.12) (ATP-dependent helicase CHD4) (Mi-2 autoantigen 218 kDa protein) (Mi2-beta)	CHD4	24.4174	24.3857	23.7832	24.3479	23.9007	24.0266	24.1312	24.3378	24.2999	24.4013	23.9828	23.9257
Q14847	LIM and SH3 domain protein 1 (LASP-1) (Metastatic lymph node gene 50 protein) (MLN 50)	LASP1 MLN50	23.7841	23.9501	25.2373	23.8334	24.1697	24.5381	24.1787	24.3977	24.0144	23.9783	23.962	24.1684
Q14849	StAR-related lipid transfer protein 3 (Metastatic lymph node gene 64 protein) (MLN 64) (Protein CAB1) (START domain-containing protein 3) (StARD3)	STARD3 CAB1 MLN64	19.6524	19.6783	19.9912	19.6068	19.4446	18.5612	19.1907	19.2434	19.473	19.4156	18.6104	19.708
Q14919	Dr1-associated corepressor (Dr1-associated protein 1) (Negative cofactor 2-alpha) (NC2-alpha)	DRAP1	20.5844	19.4048	22.4811	20.3438	20.6747	21.0195	20.8334	20.3716	20.4546	20.4589	20.697	20.7106
Q14974	Importin subunit beta-1 (Importin-90) (Karyopherin subunit beta-1) (Nuclear factor p97) (Pore targeting complex 97 kDa subunit) (PTAC97)	KPNB1 NTF97	27.4089	27.1973	27.5666	27.4898	27.5774	27.4462	27.4517	27.4098	27.3241	27.4799	27.5485	27.2971
Q14978	Nucleolar and coiled-body phosphoprotein 1 (140 kDa nucleolar phosphoprotein) (Nopp140) (Hepatitis C virus NS5A-transactivated protein 13) (HCV NS5A-transactivated protein 13) (Nucleolar 130 kDa protein) (Nucleolar phosphoprotein p130)	NOLC1 KIAA0035 NS5ATP13	24.9341	24.5617	25.4508	24.5091	24.5788	24.4576	24.4704	24.2632	24.5904	24.4978	24.9431	24.2139
Q14980	Nuclear mitotic apparatus protein 1 (Nuclear matrix protein-22) (NMP-22) (Nuclear mitotic apparatus protein) (NuMA protein) (SP-H antigen)	NUMA1 NMP22 NUMA	24.1128	24.9968	21.8326	24.8276	23.6904	24.7614	24.3104	25.0233	24.4857	24.6922	26.0295	23.287
Q14997	Proteasome activator complex subunit 4 (Proteasome activator PA200) (Protein BLM10 homolog) (Blm10) (hBlm10)	PSME4 BLM10 KIAA0077	20.0054	19.5042	18.7485	20.0906	20.5366	20.1993	19.9844	20.1827	20.3406	19.3752	20.5251	19.2206
Q14C86	GTPase-activating protein and VPS9 domain-containing protein 1 (GAPex-5) (Rab5-activating protein 6)	GAPVD1 GAPEX5 KIAA1521 RAP6	20.3692	21.0693	20.6809	19.0877	20.2987	20.9253	20.4765	21.016	20.892	20.7872	20.3968	20.9145
Q14CX7	N-alpha-acetyltransferase 25, NatB auxiliary subunit (Mitochondrial distribution and morphology protein 20) (N-terminal acetyltransferase B complex subunit MDM20) (NatB complex subunit MDM20) (N-terminal acetyltransferase B complex subunit NAA25) (p120)	NAA25 C12orf30 MDM20 NAP1	21.6349	21.7998	18.5929	21.1804	21.626	21.1081	21.4803	21.4138	21.2221	21.0841	21.6468	21.5171
Q15005	Signal peptidase complex subunit 2 (Microsomal signal peptidase 25 kDa subunit) (SPase 25 kDa subunit)	SPCS2 KIAA0102 SPC25	21.4043	21.4144	20.8117	20.0577	21.0455	21.2663	18.1265	21.2701	21.292	19.4689	18.7405	21.5445
Q15006	ER membrane protein complex subunit 2 (Tetratricopeptide repeat protein 35) (TPR repeat protein 35)	EMC2 KIAA0103 TTC35	22.3394	22.7179	23.7823	22.5277	22.5012	23.1641	22.9414	22.9379	22.8776	22.3715	22.757	22.9494
Q15007	Pre-mRNA-splicing regulator WTAP (Female-lethal(2)D homolog) (hFL(2)D) (WT1-associated protein) (Wilms tumor 1-associating protein)	WTAP KIAA0105	19.6038	21.2232	21.9029	19.7739	21.4499	21.5971	20.647	21.4601	21.2649	20.8612	21.4471	19.2487
Q15008	26S proteasome non-ATPase regulatory subunit 6 (26S proteasome regulatory subunit RPN7) (26S proteasome regulatory subunit S10) (Breast cancer-associated protein SGA-113M) (Phosphonoformate immuno-associated protein 4) (Proteasome regulatory particle subunit p44S10) (p42A)	PSMD6 KIAA0107 PFAAP4	24.7093	24.953	23.3215	24.8298	24.6339	23.6767	24.9349	24.594	24.2813	25.071	24.6858	24.5695
Q15014	Mortality factor 4-like protein 2 (MORF-related gene X protein) (Protein MSL3-2) (Transcription factor-like protein MRGX)	MORF4L2 KIAA0026 MRGX	21.3726	22.2774	23.1413	21.0485	21.6036	21.4577	20.3987	20.8921	20.7137	18.5381	19.4472	19.6606
Q15019	Septin-2 (Neural precursor cell expressed developmentally down-regulated protein 5) (NEDD-5)	SEPTIN2 DIFF6 KIAA0158 NEDD5 SEPT2	25.2285	25.1284	26.1423	25.2343	25.149	25.4492	25.0547	25.2672	25.201	24.9916	25.2393	24.9999
Q15020	Squamous cell carcinoma antigen recognized by T-cells 3 (SART-3) (Tat-interacting protein of 110 kDa) (Tip110) (p110 nuclear RNA-binding protein)	SART3 KIAA0156 TIP110	22.7853	22.7061	22.8582	23.0456	23.2559	22.9484	23.0254	23.4953	23.3889	23.4456	23.7127	23.5189
Q15021	Condensin complex subunit 1 (Chromosome condensation-related SMC-associated protein 1) (Chromosome-associated protein D2) (hCAP-D2) (Non-SMC condensin I complex subunit D2) (XCAP-D2 homolog)	NCAPD2 CAPD2 CNAP1 KIAA0159	23.7002	23.3369	23.3207	23.3135	23.4021	22.9605	23.1149	23.5647	23.3133	22.8507	22.6402	23.0573
Q15024	Exosome complex component RRP42 (Exosome component 7) (Ribosomal RNA-processing protein 42) (p8)	EXOSC7 KIAA0116 RRP42	22.8113	23.1694	23.396	23.0314	23.1128	23.1187	22.5469	23.3074	22.9937	23.0349	22.96	22.8897
Q15029	116 kDa U5 small nuclear ribonucleoprotein component (Elongation factor Tu GTP-binding domain-containing protein 2) (SNU114 homolog) (hSNU114) (U5 snRNP-specific protein, 116 kDa) (U5-116 kDa)	EFTUD2 KIAA0031 SNRP116	26.2296	26.0946	26.2798	26.2351	26.2137	26.0092	26.0413	26.129	26.096	26.0082	26.1919	25.8467
Q15043	Metal cation symporter ZIP14 (LIV-1 subfamily of ZIP zinc transporter 4) (LZT-Hs4) (Solute carrier family 39 member 14) (Zrt- and Irt-like protein 14) (ZIP-14)	SLC39A14 KIAA0062 ZIP14	22.6808	22.6394	22.718	22.3619	22.5469	22.4017	22.0873	22.395	22.1194	21.6528	22.3084	22.3369
Q15046	Lysine--tRNA ligase (EC 2.7.7.-) (EC 6.1.1.6) (Lysyl-tRNA synthetase) (LysRS)	KARS1 KARS KIAA0070	25.4546	25.1123	24.5916	25.3401	25.1714	24.6722	25.5505	25.1697	25.2085	25.2531	25.2925	25.1085
Q15050	Ribosome biogenesis regulatory protein homolog	RRS1 KIAA0112 RRR	22.9598	22.8332	23.9862	22.9973	22.9917	24.1882	23.0979	23.5116	23.5662	23.2449	23.5055	23.1846
Q15054	DNA polymerase delta subunit 3 (DNA polymerase delta subunit C) (DNA polymerase delta subunit p66) (DNA polymerase delta subunit p68)	POLD3 KIAA0039	21.1578	21.2178	20.2024	21.2038	20.1758	20.5522	20.9123	21.2534	21.1582	21.1766	20.8001	21.417
Q15056	Eukaryotic translation initiation factor 4H (eIF-4H) (Williams-Beuren syndrome chromosomal region 1 protein)	EIF4H KIAA0038 WBSCR1 WSCR1	25.0336	24.808	26.1681	25.0135	25.2535	25.582	25.1002	24.9985	24.8805	24.6622	25.0349	24.5722
Q15061	WD repeat-containing protein 43 (U3 small nucleolar RNA-associated protein 5 homolog)	WDR43 KIAA0007 UTP5	23.1682	23.2	23.3051	23.4251	23.0318	23.4833	23.2895	23.2105	23.0223	23.1635	23.1187	22.618
Q15067	Peroxisomal acyl-coenzyme A oxidase 1 (AOX) (EC 1.3.3.6) (Palmitoyl-CoA oxidase) (Peroxisomal fatty acyl-CoA oxidase) (Straight-chain acyl-CoA oxidase) (SCOX) [Cleaved into: Peroxisomal acyl-CoA oxidase 1, A chain; Peroxisomal acyl-CoA oxidase 1, B chain; Peroxisomal acyl-CoA oxidase 1, C chain]	ACOX1 ACOX	22.0779	21.8153	21.7624	21.6189	21.6908	21.1575	21.9995	22.0242	21.9562	21.6091	21.6429	21.5243
Q15070	Mitochondrial inner membrane protein OXA1L (OXA1Hs) (Oxidase assembly 1-like protein) (OXA1-like protein)	OXA1L	21.0854	20.6483	20.3485	21.0135	20.7744	19.8982	20.3834	20.1551	21.2526	20.5024	20.2841	19.7487
Q15075	Early endosome antigen 1 (Endosome-associated protein p162) (Zinc finger FYVE domain-containing protein 2)	EEA1 ZFYVE2	21.9037	22.0793	23.4094	22.0638	22.7725	23.1804	22.2537	22.5104	22.3952	22.1054	22.1876	22.3827
Q15084	Protein disulfide-isomerase A6 (EC 5.3.4.1) (Endoplasmic reticulum protein 5) (ER protein 5) (ERp5) (Protein disulfide isomerase P5) (Thioredoxin domain-containing protein 7)	PDIA6 ERP5 P5 TXNDC7	28.5202	28.6716	29.6385	28.4845	28.8409	29.0643	28.644	28.9789	28.6273	28.7862	29.0306	28.8058
Q15102	Platelet-activating factor acetylhydrolase IB subunit alpha1 (EC 3.1.1.47) (PAF acetylhydrolase 29 kDa subunit) (PAF-AH 29 kDa subunit) (PAF-AH subunit gamma) (PAFAH subunit gamma)	PAFAH1B3 PAFAHG	23.3275	23.0031	23.9542	23.2548	23.4603	23.461	23.3724	23.3193	23.5013	23.4467	23.4559	23.883
Q15121	Astrocytic phosphoprotein PEA-15 (15 kDa phosphoprotein enriched in astrocytes) (Phosphoprotein enriched in diabetes) (PED)	PEA15	22.7054	18.802	22.5528	22.1722	22.6878	22.6159	21.8112	22.1542	21.6709	21.8506	22.6262	21.9114
Q15126	Phosphomevalonate kinase (PMKase) (hPMK) (EC 2.7.4.2)	PMVK PMKI	22.4482	22.6139	22.0138	22.7933	22.6414	22.4681	22.9912	22.2245	18.5953	22.6453	22.1917	18.52
Q15149	Plectin (PCN) (PLTN) (Hemidesmosomal protein 1) (HD1) (Plectin-1)	PLEC PLEC1	26.4382	26.1622	24.8283	27.0749	26.2655	26.2922	26.3102	25.597	25.5957	25.333	25.4679	25.7856
Q15181	Inorganic pyrophosphatase (EC 3.6.1.1) (Pyrophosphate phospho-hydrolase) (PPase)	PPA1 IOPPP PP	27.3362	27.5818	28.6892	27.3615	27.7622	27.9523	27.4189	27.8508	27.5881	27.636	27.6092	27.5552
Q15185	Prostaglandin E synthase 3 (EC 5.3.99.3) (Cytosolic prostaglandin E2 synthase) (cPGES) (Hsp90 co-chaperone) (Progesterone receptor complex p23) (Telomerase-binding protein p23)	PTGES3 P23 TEBP	25.668	26.972	26.7433	26.3257	27.6118	26.5364	26.5696	27.3519	27.1484	25.7975	27.3655	26.6807
Q15233	Non-POU domain-containing octamer-binding protein (NonO protein) (54 kDa nuclear RNA- and DNA-binding protein) (p54(nrb)) (p54nrb) (55 kDa nuclear protein) (NMT55) (DNA-binding p52/p100 complex, 52 kDa subunit)	NONO NRB54	25.1711	24.8036	23.9549	24.7303	24.2407	24.7451	25.1325	24.5112	24.9134	24.999	24.9157	25.0644
Q15257	Serine/threonine-protein phosphatase 2A activator (EC 5.2.1.8) (PP2A, subunit B', PR53 isoform) (Phosphotyrosyl phosphatase activator) (PTPA) (Serine/threonine-protein phosphatase 2A regulatory subunit 4) (Serine/threonine-protein phosphatase 2A regulatory subunit B')	PTPA PPP2R4	22.3442	22.5088	23.1612	22.6548	22.4683	23.3254	22.7055	22.6054	23.0096	22.6107	22.6911	23.0143
Q15269	Periodic tryptophan protein 2 homolog	PWP2 PWP2H	24.0062	24.1815	23.0964	24.3231	23.7961	23.7625	24.0721	24.4076	23.9169	24.3602	24.1917	24.1878
Q15276	Rab GTPase-binding effector protein 1 (Rabaptin-4) (Rabaptin-5) (Rabaptin-5alpha) (Renal carcinoma antigen NY-REN-17)	RABEP1 RAB5EP RABPT5 RABPT5A	20.3278	20.0397	20.5002	20.1442	20.1837	20.9736	20.0522	20.1452	20.7481	19.8892	20.1486	19.6814
Q15287	RNA-binding protein with serine-rich domain 1 (SR-related protein LDC2)	RNPS1 LDC2	22.4355	22.2562	18.9592	22.2723	22.1383	18.601	22.6352	22.3222	22.8586	22.3162	23.0421	19.987
Q15291	Retinoblastoma-binding protein 5 (RBBP-5) (Retinoblastoma-binding protein RBQ-3)	RBBP5 RBQ3	21.72	20.8355	21.5541	21.0094	21.3538	20.6914	21.2851	20.8921	20.689	21.3662	21.3556	20.7282
Q15293	Reticulocalbin-1	RCN1 RCN	23.3388	23.4576	24.6742	23.4161	23.6738	24.6243	23.6918	23.7058	24.1364	23.3192	23.639	23.8645
Q15306	Interferon regulatory factor 4 (IRF-4) (Lymphocyte-specific interferon regulatory factor) (LSIRF) (Multiple myeloma oncogene 1) (NF-EM5)	IRF4 MUM1	24.3797	24.7317	24.1745	24.669	24.5835	24.5051	24.8332	24.5827	24.3664	24.1639	24.0297	24.2922
Q15365	Poly(rC)-binding protein 1 (Alpha-CP1) (Heterogeneous nuclear ribonucleoprotein E1) (hnRNP E1) (Nucleic acid-binding protein SUB2.3)	PCBP1	27.8974	28.2035	27.6663	28.0184	28.1161	27.8963	28.04	28.1252	28.0829	28.039	27.9364	28.228
Q15366	Poly(rC)-binding protein 2 (Alpha-CP2) (Heterogeneous nuclear ribonucleoprotein E2) (hnRNP E2)	PCBP2	27.0479	27.3577	26.7679	27.2861	27.3223	27.2974	27.0367	27.2873	27.1109	27.1986	27.0669	27.2316
Q15370	Elongin-B (EloB) (Elongin 18 kDa subunit) (RNA polymerase II transcription factor SIII subunit B) (SIII p18) (Transcription elongation factor B polypeptide 2)	ELOB TCEB2	23.8666	24.0704	24.365	24.1317	24.2113	24.2621	23.6431	23.944	24.0406	23.6303	23.5148	23.7681
Q15388	Mitochondrial import receptor subunit TOM20 homolog (Mitochondrial 20 kDa outer membrane protein) (Outer mitochondrial membrane receptor Tom20)	TOMM20 KIAA0016	23.4611	23.8032	24.5446	18.5975	23.5367	23.8351	23.2171	23.3221	18.3673	23.1563	19.1158	23.4649
Q15392	Delta(24)-sterol reductase (EC 1.3.1.72) (24-dehydrocholesterol reductase) (3-beta-hydroxysterol Delta-24-reductase) (Diminuto/dwarf1 homolog) (Seladin-1)	DHCR24 KIAA0018	18.5651	23.376	19.1709	23.1103	23.0286	22.8787	18.8658	19.0987	20.9636	18.9989	19.5609	23.3557
Q15393	Splicing factor 3B subunit 3 (Pre-mRNA-splicing factor SF3b 130 kDa subunit) (SF3b130) (STAF130) (Spliceosome-associated protein 130) (SAP 130)	SF3B3 KIAA0017 SAP130	26.0553	26.2203	26.9428	25.9753	26.1353	26.3442	26.0436	26.0756	26.2713	26.0609	26.0684	26.1809
Q15397	Pumilio homolog 3 (HBV X-transactivated gene 5 protein) (HBV XAg-transactivated protein 5) (Minor histocompatibility antigen HA-8) (HLA-HA8)	PUM3 cPERP-C KIAA0020 PUF-A XTP5	22.9452	22.7145	21.4212	22.7122	22.2532	21.6703	22.3741	21.952	21.89	22.1966	22.3833	22.6691
Q15418	Ribosomal protein S6 kinase alpha-1 (S6K-alpha-1) (EC 2.7.11.1) (90 kDa ribosomal protein S6 kinase 1) (p90-RSK 1) (p90RSK1) (p90S6K) (MAP kinase-activated protein kinase 1a) (MAPK-activated protein kinase 1a) (MAPKAP kinase 1a) (MAPKAPK-1a) (Ribosomal S6 kinase 1) (RSK-1)	RPS6KA1 MAPKAPK1A RSK1	22.0247	22.3248	22.0745	22.1668	22.1368	22.0488	22.1588	21.7983	22.2099	22.3278	22.3117	22.445
Q15424	Scaffold attachment factor B1 (SAF-B) (SAF-B1) (HSP27 estrogen response element-TATA box-binding protein) (HSP27 ERE-TATA-binding protein)	SAFB HAP HET SAFB1	25.3761	25.6463	25.6646	25.3736	25.6472	25.7308	25.5098	25.4166	25.7931	25.3013	25.5861	25.6299
Q15427	Splicing factor 3B subunit 4 (Pre-mRNA-splicing factor SF3b 49 kDa subunit) (Spliceosome-associated protein 49) (SAP 49)	SF3B4 SAP49	23.1511	23.1902	24.0781	23.2856	23.1363	23.6991	23.3226	23.2148	23.1646	23.0712	23.2667	23.5175
Q15435	Protein phosphatase 1 regulatory subunit 7 (Protein phosphatase 1 regulatory subunit 22)	PPP1R7 SDS22	23.611	23.5328	23.6556	23.723	23.9457	23.2774	23.198	23.6185	23.5148	23.5107	24.1749	23.0257
Q15436	Protein transport protein Sec23A (hSec23A) (SEC23-related protein A)	SEC23A	20.5675	19.7438	16.9996	20.4745	21.2419	21.4325	21.4582	18.2719	21.6923	21.5671	21.4379	22.0157
Q15437	Protein transport protein Sec23B (hSec23B) (SEC23-related protein B)	SEC23B	23.6846	23.312	22.4845	23.1766	23.0916	22.4414	23.3649	23.276	23.4589	23.2765	23.2707	23.4924
Q15459	Splicing factor 3A subunit 1 (SF3a120) (Spliceosome-associated protein 114) (SAP 114)	SF3A1 SAP114	25.0152	25.3033	26.0903	25.0132	25.43	25.6072	25.1354	25.2972	25.076	25.1862	25.2915	25.1955
Q15477	Superkiller complex protein 2 (Ski2) (EC 3.6.4.13) (Helicase-like protein) (HLP)	SKIC2 DDX13 SKI2W SKIV2 SKIV2L W	18.5989	19.2493	18.5656	20.1959	20.5345	20.4357	20.6979	20.9641	20.8278	21.0235	21.0259	20.3231
Q15631	Translin (EC 3.1.-.-) (Component 3 of promoter of RISC) (C3PO)	TSN	24.6347	24.2243	24.5728	24.5316	24.2243	24.6351	24.4463	24.2803	23.4935	24.2967	24.2025	24.2663
Q15637	Splicing factor 1 (Mammalian branch point-binding protein) (BBP) (mBBP) (Transcription factor ZFM1) (Zinc finger gene in MEN1 locus) (Zinc finger protein 162)	SF1 ZFM1 ZNF162	23.1638	23.6227	24.5934	22.9245	23.4743	24.0021	23.1144	23.5047	23.8308	23.2825	23.4013	23.3374
Q15691	Microtubule-associated protein RP/EB family member 1 (APC-binding protein EB1) (End-binding protein 1) (EB1)	MAPRE1	25.5367	25.5104	26.464	25.6372	25.6365	26.064	25.3833	25.6619	25.6326	25.3527	25.4641	25.4325
Q15717	ELAV-like protein 1 (Hu-antigen R) (HuR)	ELAVL1 HUR	25.2502	25.4643	25.4196	25.3013	25.3334	25.53	25.4892	25.341	25.4879	25.4558	25.2716	25.551
Q15738	Sterol-4-alpha-carboxylate 3-dehydrogenase, decarboxylating (EC 1.1.1.170) (Protein H105e3)	NSDHL H105E3	22.8909	22.7967	21.7185	22.3485	22.5129	22.1545	22.3788	22.5619	22.2215	22.8066	22.6275	23.5036
Q15746	Myosin light chain kinase, smooth muscle (MLCK) (smMLCK) (EC 2.7.11.18) (Kinase-related protein) (KRP) (Telokin) [Cleaved into: Myosin light chain kinase, smooth muscle, deglutamylated form]	MYLK MLCK MLCK1 MYLK1	20.565	20.2808	19.6683	20.503	21.1293	20.8781	21.1591	20.4356	20.5687	20.7229	20.3394	20.9247
Q15758	Neutral amino acid transporter B(0) (ATB(0)) (Baboon M7 virus receptor) (RD114/simian type D retrovirus receptor) (Sodium-dependent neutral amino acid transporter type 2) (Solute carrier family 1 member 5)	SLC1A5 ASCT2 M7V1 RDR RDRC	24.502	25.1516	24.998	25.2021	25.5486	25.5672	25.1575	25.4475	25.1538	25.0858	24.9526	24.8774
Q15785	Mitochondrial import receptor subunit TOM34 (hTom34) (Translocase of outer membrane 34 kDa subunit)	TOMM34 URCC3	22.0613	22.2771	22.7118	22.8563	22.612	22.8066	22.8567	22.7739	22.504	22.424	22.2255	22.4321
Q15800	Methylsterol monooxygenase 1 (EC 1.14.18.9) (C-4 methylsterol oxidase) (Sterol-C4-methyl oxidase)	MSMO1 DESP4 ERG25 SC4MOL	21.1144	17.7617	19.1197	20.6418	20.9426	20.828	20.867	21.0305	19.6007	20.7203	19.1287	20.6293
Q15813	Tubulin-specific chaperone E (Tubulin-folding cofactor E)	TBCE	19.8466	18.3682	20.9409	19.9586	18.5941	20.3967	19.8986	20.0339	19.9475	18.7759	19.9124	20.1124
Q15843	NEDD8 (Neddylin) (Neural precursor cell expressed developmentally down-regulated protein 8) (NEDD-8) (Ubiquitin-like protein Nedd8)	NEDD8	20.9799	21.3313	22.4672	21.6463	21.6537	21.6705	21.6989	21.6734	21.8462	21.5739	21.5922	21.3089
Q15907	Ras-related protein Rab-11B (EC 3.6.5.2) (GTP-binding protein YPT3)	RAB11B YPT3	25.3182	25.3633	26.0464	25.4757	25.5134	25.707	25.5484	25.4725	25.3924	25.327	25.3815	25.4056
Q15910	Histone-lysine N-methyltransferase EZH2 (EC 2.1.1.356) (ENX-1) (Enhancer of zeste homolog 2) (Lysine N-methyltransferase 6)	EZH2 KMT6	20.3347	19.4341	20.1292	20.3708	19.6237	19.9511	19.6356	19.1041	19.9703	19.6644	18.4547	19.0403
Q15942	Zyxin (Zyxin-2)	ZYX	22.4898	22.6612	23.5565	23.0974	22.893	23.204	22.8021	22.9632	22.6176	22.6437	22.603	23.1513
Q16134	Electron transfer flavoprotein-ubiquinone oxidoreductase, mitochondrial (ETF-QO) (ETF-ubiquinone oxidoreductase) (EC 1.5.5.1) (Electron-transferring-flavoprotein dehydrogenase) (ETF dehydrogenase)	ETFDH	20.4682	19.9996	21.0222	19.7296	19.8902	19.9978	20.1211	21.0759	19.7837	20.1789	20.1132	20.002
Q16181	Septin-7 (CDC10 protein homolog)	SEPTIN7 CDC10 SEPT7	24.5369	24.5183	25.0607	24.3657	24.4161	24.6579	24.4533	24.5194	24.4549	24.1721	24.4439	24.686
Q16186	Proteasomal ubiquitin receptor ADRM1 (110 kDa cell membrane glycoprotein) (Gp110) (Adhesion-regulating molecule 1) (ARM-1) (Proteasome regulatory particle non-ATPase 13) (hRpn13) (Rpn13 homolog)	ADRM1 GP110	23.7002	23.9912	23.096	23.7529	23.7327	23.5899	23.876	23.554	23.9098	23.6422	23.7825	23.9048
Q16204	Coiled-coil domain-containing protein 6 (Papillary thyroid carcinoma-encoded protein) (Protein H4)	CCDC6 D10S170 TST1	21.2752	21.2379	21.5005	21.3458	21.4059	21.4569	21.3896	18.6504	18.0723	21.1556	21.261	19.5375
Q16222	UDP-N-acetylhexosamine pyrophosphorylase (Antigen X) (AGX) (Protein-pyrophosphorylation enzyme) (EC 2.7.4.-) (Sperm-associated antigen 2) (UDP-N-acetylgalactosamine pyrophosphorylase) (EC 2.7.7.83) (UDP-N-acetylglucosamine pyrophosphorylase) (EC 2.7.7.23)	UAP1 SPAG2	25.5832	25.6392	25.8332	25.8241	26.4108	25.2065	25.9215	26.1645	25.4607	25.8709	25.7213	25.6859
Q16401	26S proteasome non-ATPase regulatory subunit 5 (26S protease subunit S5 basic) (26S proteasome subunit S5B)	PSMD5 KIAA0072	24.1033	24.112	23.7327	24.0868	24.1128	24.1286	24.1806	24.0741	24.1131	24.1487	23.8086	24.036
Q16531	DNA damage-binding protein 1 (DDB p127 subunit) (DNA damage-binding protein a) (DDBa) (Damage-specific DNA-binding protein 1) (HBV X-associated protein 1) (XAP-1) (UV-damaged DNA-binding factor) (UV-damaged DNA-binding protein 1) (UV-DDB 1) (XPE-binding factor) (XPE-BF) (Xeroderma pigmentosum group E-complementing protein) (XPCe)	DDB1 XAP1	26.2422	26.0991	26.4031	26.1798	26.3239	25.9856	26.0214	26.1303	26.1242	26.0206	25.9807	25.8601
Q16543	Hsp90 co-chaperone Cdc37 (Hsp90 chaperone protein kinase-targeting subunit) (p50Cdc37) [Cleaved into: Hsp90 co-chaperone Cdc37, N-terminally processed]	CDC37 CDC37A	25.5596	25.4557	25.9958	25.4032	25.8793	26.0215	25.8217	25.7977	25.8906	25.5607	25.9934	25.931
Q16555	Dihydropyrimidinase-related protein 2 (DRP-2) (Collapsin response mediator protein 2) (CRMP-2) (N2A3) (Unc-33-like phosphoprotein 2) (ULIP-2)	DPYSL2 CRMP2 ULIP2	26.1862	26.3854	27.2664	26.5442	26.6235	26.9596	26.4776	26.5853	26.5553	26.5928	26.8668	26.3764
Q16576	Histone-binding protein RBBP7 (Histone acetyltransferase type B subunit 2) (Nucleosome-remodeling factor subunit RBAP46) (Retinoblastoma-binding protein 7) (RBBP-7) (Retinoblastoma-binding protein p46)	RBBP7 RBAP46	22.7654	23.073	19.7963	23.0832	23.1982	19.9809	22.9449	23.6531	18.7349	22.9467	23.4016	23.5217
Q16629	Serine/arginine-rich splicing factor 7 (Splicing factor 9G8) (Splicing factor, arginine/serine-rich 7)	SRSF7 SFRS7	26.5777	26.2067	27.0562	26.14	26.0726	26.8615	26.3548	26.0368	26.3709	26.3153	26.3812	26.5294
Q16630	Cleavage and polyadenylation specificity factor subunit 6 (Cleavage and polyadenylation specificity factor 68 kDa subunit) (CPSF 68 kDa subunit) (Cleavage factor Im complex 68 kDa subunit) (CFIm68) (Pre-mRNA cleavage factor Im 68 kDa subunit) (Protein HPBRII-4/7)	CPSF6 CFIM68	23.9995	23.6753	24.1243	24.1457	24.5161	23.0589	24.1174	23.9895	24.0227	23.4237	25.018	23.3952
Q16637	Survival motor neuron protein (Component of gems 1) (Gemin-1)	SMN1 SMN SMNT; SMN2 SMNC	20.9156	21.9518	20.9966	21.6592	20.8629	21.6441	20.9662	21.5356	21.6003	21.484	21.5512	22.0393
Q16658	Fascin (55 kDa actin-bundling protein) (Singed-like protein) (p55)	FSCN1 FAN1 HSN SNL	27.2816	26.9165	26.7269	27.3096	27.0556	26.4928	27.1985	27.0171	27.0311	28.1499	27.1247	26.9039
Q16666	Gamma-interferon-inducible protein 16 (Ifi-16) (Interferon-inducible myeloid differentiation transcriptional activator)	IFI16 IFNGIP1	25.3937	25.4898	24.4103	25.337	25.2338	24.9169	25.2935	25.0312	25.2451	25.2124	24.7471	25.0823
Q16698	2,4-dienoyl-CoA reductase [(3E)-enoyl-CoA-producing], mitochondrial (EC 1.3.1.124) (2,4-dienoyl-CoA reductase [NADPH]) (4-enoyl-CoA reductase [NADPH]) (Short chain dehydrogenase/reductase family 18C member 1)	DECR1 DECR SDR18C1	24.6599	24.3611	24.8868	24.6858	24.7247	24.5767	24.8181	24.6809	24.8426	24.7574	24.8293	24.5758
Q16718	NADH dehydrogenase [ubiquinone] 1 alpha subcomplex subunit 5 (Complex I subunit B13) (Complex I-13kD-B) (CI-13kD-B) (NADH-ubiquinone oxidoreductase 13 kDa-B subunit)	NDUFA5	21.9975	22.3364	23.7052	22.459	22.8015	23.3079	22.368	23.0319	23.0395	22.7928	22.7946	22.4975
Q16740	ATP-dependent Clp protease proteolytic subunit, mitochondrial (EC 3.4.21.92) (Endopeptidase Clp)	CLPP	23.3535	23.5662	22.8819	23.4569	23.7559	23.6085	23.4854	23.5946	23.689	23.4794	23.5438	23.8089
Q16763	Ubiquitin-conjugating enzyme E2 S (EC 2.3.2.23) (E2 ubiquitin-conjugating enzyme S) (E2-EPF) (Ubiquitin carrier protein S) (Ubiquitin-conjugating enzyme E2-24 kDa) (Ubiquitin-conjugating enzyme E2-EPF5) (Ubiquitin-protein ligase S)	UBE2S E2EPF OK/SW-cl.73	22.0866	22.3701	22.2186	21.9807	22.1393	22.1422	18.6865	18.2985	21.5233	19.502	18.9067	19.9978
Q16795	NADH dehydrogenase [ubiquinone] 1 alpha subcomplex subunit 9, mitochondrial (Complex I-39kD) (CI-39kD) (NADH-ubiquinone oxidoreductase 39 kDa subunit)	NDUFA9 NDUFS2L	22.3323	22.0262	21.7051	22.0054	21.8031	21.6447	21.9517	21.8353	21.9551	22.0927	22.0837	21.7414
Q16822	Phosphoenolpyruvate carboxykinase [GTP], mitochondrial (PEPCK-M) (EC 4.1.1.32) (Phosphoenolpyruvate carboxykinase 2, mitochondrial) (mtPCK2)	PCK2 PEPCK2	25.706	25.4111	24.7592	25.6369	25.4227	25.7274	25.8215	25.8706	25.9699	25.8464	25.7122	25.879
Q16836	Hydroxyacyl-coenzyme A dehydrogenase, mitochondrial (HCDH) (EC 1.1.1.35) (Medium and short-chain L-3-hydroxyacyl-coenzyme A dehydrogenase) (Short-chain 3-hydroxyacyl-CoA dehydrogenase)	HADH HAD HAD1 HADHSC SCHAD	22.0134	21.9468	21.3642	22.0171	21.7172	19.2499	22.6201	21.8501	24.2895	21.7806	22.3124	21.9303
Q16850	Lanosterol 14-alpha demethylase (LDM) (EC 1.14.14.154) (CYPLI) (Cytochrome P450 51A1) (CYP51A1) (Cytochrome P450-14DM) (Cytochrome P45014DM) (Cytochrome P450LI) (Sterol 14-alpha demethylase)	CYP51A1 CYP51	19.8641	20.269	19.8605	20.1382	19.8466	19.9449	20.2111	20.3642	20.0167	19.4333	19.2523	19.122
Q16851	UTP--glucose-1-phosphate uridylyltransferase (EC 2.7.7.9) (UDP-glucose pyrophosphorylase) (UDPGP) (UGPase)	UGP2 UGP1	23.045	23.202	22.4541	23.1427	22.9434	22.9188	23.2968	23.3473	22.8814	23.2241	23.2215	23.7479
Q16881	Thioredoxin reductase 1, cytoplasmic (TR) (EC 1.8.1.9) (Gene associated with retinoic and interferon-induced mortality 12 protein) (GRIM-12) (Gene associated with retinoic and IFN-induced mortality 12 protein) (KM-102-derived reductase-like factor) (Peroxidase TXNRD1) (EC 1.11.1.2) (Thioredoxin reductase TR1)	TXNRD1 GRIM12 KDRF	23.5329	23.8059	25.006	23.7742	23.7639	24.3659	23.5585	23.8334	23.6458	23.8511	23.7357	23.9
Q16891	MICOS complex subunit MIC60 (Cell proliferation-inducing gene 4/52 protein) (Mitochondrial inner membrane protein) (Mitofilin) (p87/89)	IMMT HMP MIC60 MINOS2 PIG4 PIG52	25.2295	25.1654	25.104	25.3018	25.5146	25.579	25.2292	25.6203	25.8757	25.6091	25.9024	25.7562
Q1KMD3	Heterogeneous nuclear ribonucleoprotein U-like protein 2 (Scaffold-attachment factor A2) (SAF-A2)	HNRNPUL2 HNRPUL2	22.4006	22.5177	21.259	22.7792	22.7462	22.1733	22.6515	22.6452	22.8374	22.2453	23.4472	22.549
Q27J81	Inverted formin-2 (HBEBP2-binding protein C)	INF2 C14orf151 C14orf173	21.1369	21.549	21.6199	21.4309	21.5121	21.6953	21.4832	21.5808	21.6788	21.4193	21.3968	21.138
Q29RF7	Sister chromatid cohesion protein PDS5 homolog A (Cell proliferation-inducing gene 54 protein) (Sister chromatid cohesion protein 112) (SCC-112)	PDS5A KIAA0648 PDS5 PIG54	23.7424	23.6513	23.1304	23.3822	23.4746	23.3218	23.7908	23.7125	23.5212	23.5776	23.4763	23.8313
Q2LD37	Bridge-like lipid transfer protein family member 1 (Fragile site-associated protein)	BLTP1 FSA KIAA1109 KIAA1371 TWEEK	22.7087	23.1	22.7486	22.9502	22.6478	22.7148	22.9536	22.9568	22.862	22.6255	22.9224	22.9033
Q2NL82	Pre-rRNA-processing protein TSR1 homolog	TSR1 KIAA1401	21.4294	21.202	18.9291	21.0949	20.7153	20.0484	20.6787	20.4608	21.1141	20.6563	20.7663	19.3656
Q2TAA2	Isoamyl acetate-hydrolyzing esterase 1 homolog (EC 3.1.-.-)	IAH1	19.645	19.7802	20.5703	20.191	19.9522	20.5565	20.0461	19.898	19.9548	19.5843	19.8315	20.5519
Q2TAY7	WD40 repeat-containing protein SMU1 (Smu-1 suppressor of mec-8 and unc-52 protein homolog) [Cleaved into: WD40 repeat-containing protein SMU1, N-terminally processed]	SMU1	22.6938	22.5722	21.92	22.266	22.1197	22.3741	22.6832	22.3225	22.1396	22.6128	22.2121	21.86
Q32MZ4	Leucine-rich repeat flightless-interacting protein 1 (LRR FLII-interacting protein 1) (GC-binding factor 2) (TAR RNA-interacting protein)	LRRFIP1 GCF2 TRIP	22.9474	23.1847	23.4475	22.9528	23.1863	23.4446	22.5719	23.3735	22.876	23.3095	23.2676	23.3584
Q32P28	Prolyl 3-hydroxylase 1 (EC 1.14.11.7) (Growth suppressor 1) (Leucine- and proline-enriched proteoglycan 1) (Leprecan-1)	P3H1 GROS1 LEPRE1 PSEC0109	19.2065	19.6189	18.9268	18.9334	18.8748	19.3922	18.7724	18.8575	19.8137	18.8114	19.1475	19.1978
Q3MHD2	Protein LSM12	LSM12	22.9408	23.1598	21.7936	22.9426	22.6415	22.8808	23.2939	22.6836	22.9067	23.177	22.7805	22.648
Q3ZCM7	Tubulin beta-8 chain (Tubulin beta 8 class VIII)	TUBB8	23.8196	23.9126	23.587	24.7645	24.4397	23.9502	23.7183	23.9807	24.0015	25.6334	24.5027	24.1427
Q3ZCQ8	Mitochondrial import inner membrane translocase subunit TIM50	TIMM50 TIM50 PRO1512	23.2304	23.2384	22.9014	23.2398	23.2684	22.789	23.0943	22.9501	22.9938	23.1149	22.9865	23.3868
Q460N5	Protein mono-ADP-ribosyltransferase PARP14 (EC 2.4.2.-) (ADP-ribosyltransferase diphtheria toxin-like 8) (ARTD8) (B aggressive lymphoma protein 2) (Poly [ADP-ribose] polymerase 14) (PARP-14)	PARP14 BAL2 KIAA1268	20.067	20.3194	19.0913	20.1005	19.9945	19.7509	19.4817	19.2998	19.6941	19.2427	19.3816	19.1948
Q49A26	Cytokine-like nuclear factor N-PAC (NPAC) (3-hydroxyisobutyrate dehydrogenase-like protein) (Glyoxylate reductase 1 homolog) (Nuclear protein NP60) (Nuclear protein of 60 kDa) (Nucleosome-destabilizing factor) (hNDF) (Putative oxidoreductase GLYR1)	GLYR1 HIBDL NDF NP60 NPAC	19.0964	19.4925	19.2007	18.9012	18.7455	20.4244	19.2613	20.7242	19.8638	19.6909	19.7934	19.8283
Q4G0J3	La-related protein 7 (La ribonucleoprotein domain family member 7) (hLARP7) (P-TEFb-interaction protein for 7SK stability) (PIP7S)	LARP7 HDCMA18P	21.7099	21.5788	18.4093	21.5057	21.3884	21.2661	21.634	19.0124	21.8432	19.2742	21.6614	21.8164
Q4G163	F-box only protein 43 (Endogenous meiotic inhibitor 2)	FBXO43 EMI2	22.449	22.5553	23.5306	22.8077	22.8932	22.9125	22.4968	22.5191	22.6544	22.5995	23.061	22.7122
Q4VC31	Protein MIX23 (Coiled-coil domain-containing protein 58)	MIX23 CCDC58	24.8827	24.4121	26.1424	24.7642	24.5591	25.7197	24.3867	24.7284	24.5756	24.4314	24.4781	24.5961
Q502W6	von Willebrand factor A domain-containing protein 3B (VWA domain-containing protein 3B)	VWA3B	18.805	20.2179	20.6538	20.3721	20.1528	20.1097	18.7399	20.6043	20.4058	20.6928	20.337	20.5365
Q52LJ0	Protein FAM98B	FAM98B	21.9227	22.1637	22.6024	21.9443	22.256	22.4839	22.025	22.0899	22.2915	22.4484	22.6577	22.3087
Q53EL6	Programmed cell death protein 4 (Neoplastic transformation inhibitor protein) (Nuclear antigen H731-like) (Protein 197/15a)	PDCD4 H731	22.8329	23.3333	23.9638	23.1774	23.9106	23.621	23.146	23.2177	23.4404	22.5443	22.4819	22.5254
Q53GS9	Ubiquitin carboxyl-terminal hydrolase 39 (EC 3.4.19.12) (SAD1 homolog) (U4/U6.U5 tri-snRNP-associated 65 kDa protein)	USP39 CGI-21 HSPC332 PRO2855	23.3586	23.0481	22.4662	22.946	22.6457	22.6661	22.919	22.9126	22.9821	23.0891	23.1666	23.1314
Q53H12	Acylglycerol kinase, mitochondrial (hAGK) (EC 2.7.1.107) (EC 2.7.1.138) (EC 2.7.1.94) (Multiple substrate lipid kinase) (HsMuLK) (MuLK) (Multi-substrate lipid kinase)	AGK MULK	23.2714	22.9874	21.8594	22.6867	22.9445	22.5913	22.9487	22.9329	23.2033	23.0707	23.251	23.1987
Q53T59	HCLS1-binding protein 3 (HS1-binding protein 3) (HSP1BP-3)	HS1BP3	20.058	19.4309	19.9244	18.9615	19.7538	19.7975	19.8843	20.3679	20.0849	20.2169	19.705	20.213
Q562R1	Beta-actin-like protein 2 (Kappa-actin)	ACTBL2	30.9084	31.0695	18.5315	30.9247	20.5407	30.8455	31.1617	31.2973	31.1219	31.2476	31.0764	31.4442
Q58FF6	Putative heat shock protein HSP 90-beta 4	HSP90AB4P	24.8192	24.5973	24.7288	24.228	24.3035	25.419	24.2391	24.8168	25.2137	24.1328	24.624	25.7552
Q58FF8	Putative heat shock protein HSP 90-beta 2 (Heat shock protein 90-beta b) (Heat shock protein 90Bb)	HSP90AB2P HSP90BB	26.1741	25.0773	22.7673	25.9954	26.1558	21.8332	25.332	24.8456	24.9123	25.4593	26.0231	23.1647
Q5BKZ1	DBIRD complex subunit ZNF326 (Zinc finger protein 326) (Zinc finger protein interacting with mRNPs and DBC1)	ZNF326 ZIRD	20.6888	21.298	19.6278	20.9924	21.535	21.3859	20.9991	21.2432	21.785	21.141	21.2709	21.0877
Q5C9Z4	Nucleolar MIF4G domain-containing protein 1 (SGD1 homolog)	NOM1 C7orf3	18.5936	19.0302	18.7261	19.0723	18.5549	19.7317	20.2828	19.2527	19.1141	19.3932	19.5187	19.3626
Q5H9R7	Serine/threonine-protein phosphatase 6 regulatory subunit 3 (SAPS domain family member 3) (Sporulation-induced transcript 4-associated protein SAPL)	PPP6R3 C11orf23 KIAA1558 PP6R3 SAPL SAPS3	21.9472	21.782	21.6888	21.3241	21.5437	21.6593	21.7692	21.5459	21.5158	21.6994	21.4197	21.6806
Q5JS54	Proteasome assembly chaperone 4 (PAC-4) (hPAC4) (Proteasome chaperone homolog 4) (Pba4)	PSMG4 C6orf86 PAC4	20.4441	21.2519	20.5609	20.8595	19.6976	20.4322	21.5658	19.0667	21.259	20.5918	20.6457	21.1138
Q5JTH9	RRP12-like protein	RRP12 KIAA0690	24.5973	23.6409	23.0443	23.9937	23.6506	23.1622	23.9833	23.2942	24.1538	23.9842	23.5543	23.9917
Q5JTJ3	Cytochrome c oxidase assembly factor 6 homolog	COA6 C1orf31	22.9736	23.0009	24.2387	22.9135	23.006	23.2375	23.063	23.0824	22.8163	22.4972	22.5514	22.7664
Q5JTV8	Torsin-1A-interacting protein 1 (Lamin-associated protein 1B) (LAP1B)	TOR1AIP1 LAP1	23.2778	23.172	23.8528	23.1499	23.4712	23.5014	23.3581	23.2267	23.6613	22.9499	22.8632	23.1168
Q5JVF3	PCI domain-containing protein 2 (CSN12-like protein)	PCID2 HT004	21.5484	21.2301	20.3449	21.1984	21.3831	20.9725	21.4464	21.5381	21.7242	21.5824	21.3748	21.7584
Q5QJE6	Deoxynucleotidyltransferase terminal-interacting protein 2 (Estrogen receptor-binding protein) (LPTS-interacting protein 2) (LPTS-RP2) (Terminal deoxynucleotidyltransferase-interacting factor 2) (TdIF2) (TdT-interacting factor 2)	DNTTIP2 ERBP TDIF2	22.7599	22.2373	19.1111	22.3022	22.6003	22.1606	22.0663	22.6826	22.5401	22.5202	22.3104	21.593
Q5R372	Rab GTPase-activating protein 1-like	RABGAP1L HHL KIAA0471	22.6058	22.5994	22.3643	22.8165	22.7302	22.6578	22.725	22.5179	23.0791	22.5431	22.7841	22.4417
Q5RI15	Cytochrome c oxidase assembly protein COX20, mitochondrial	COX20 FAM36A	20.5232	20.1131	19.7128	20.4324	20.2445	21.0796	20.7876	20.9523	21.209	19.4834	19.9809	20.8371
Q5RKV6	Exosome complex component MTR3 (Exosome component 6) (mRNA transport regulator 3 homolog) (hMtr3) (p11)	EXOSC6 MTR3	22.2598	22.2412	22.2677	22.3266	22.6033	22.5745	22.5488	22.3639	22.3923	22.2528	22.4724	22.2617
Q5SSJ5	Heterochromatin protein 1-binding protein 3 (Protein HP1-BP74)	HP1BP3	23.9466	23.5561	23.0252	23.6802	23.3519	23.7536	23.7804	23.3488	24.0194	23.5492	23.6813	23.9614
Q5T4S7	E3 ubiquitin-protein ligase UBR4 (EC 2.3.2.27) (600 kDa retinoblastoma protein-associated factor) (p600) (N-recognin-4) (Retinoblastoma-associated factor of 600 kDa) (RBAF600)	UBR4 KIAA0462 KIAA1307 RBAF600	22.6541	22.6701	20.9927	22.7377	22.3619	21.1058	22.5913	22.4936	21.9805	22.3937	23.1376	21.7707
Q5T8P6	RNA-binding protein 26 (CTCL tumor antigen se70-2) (RNA-binding motif protein 26)	RBM26 C13orf10 PRO1777	20.6403	19.0034	21.8139	21.291	21.08	19.8633	18.7064	21.1837	21.2306	20.8589	21.2399	22.0185
Q5T9A4	ATPase family AAA domain-containing protein 3B (AAA-TOB3)	ATAD3B KIAA1273 TOB3	23.6009	23.4588	22.2939	23.0844	22.88	22.5038	23.2196	23.2223	22.8115	23.0769	23.4618	23.0215
Q5TBB1	Ribonuclease H2 subunit B (RNase H2 subunit B) (Aicardi-Goutieres syndrome 2 protein) (AGS2) (Deleted in lymphocytic leukemia 8) (Ribonuclease HI subunit B)	RNASEH2B DLEU8	20.5922	20.3474	18.7578	20.508	21.0175	20.6471	20.7193	20.6437	21.1209	20.6994	20.6002	20.7568
Q5TDH0	Protein DDI1 homolog 2 (EC 3.4.23.-)	DDI2	22.4537	22.5423	22.3933	22.1225	22.4703	21.9229	22.1013	22.2302	22.039	22.0747	22.1918	22.5898
Q5TFE4	5'-nucleotidase domain-containing protein 1 (EC 3.1.3.-)	NT5DC1 NT5C2L1 LP2642	22.0429	21.4264	21.5204	22.1261	21.9075	22.5158	21.9702	22.0713	21.8601	21.8805	22.6125	22.6079
Q5TZA2	Rootletin (Ciliary rootlet coiled-coil protein)	CROCC KIAA0445	22.2841	22.3403	21.9385	22.4756	22.539	22.6261	22.4243	22.5799	22.649	22.5113	22.3751	22.6482
Q5UIP0	Telomere-associated protein RIF1 (Rap1-interacting factor 1 homolog)	RIF1	21.1754	20.6903	20.4556	20.5304	20.9254	21.075	20.9535	20.544	20.4967	20.1386	20.2582	20.2234
Q5VTR2	E3 ubiquitin-protein ligase BRE1A (BRE1-A) (hBRE1) (EC 2.3.2.27) (RING finger protein 20) (RING-type E3 ubiquitin transferase BRE1A)	RNF20 BRE1A	19.0116	21.0349	21.0245	20.8413	20.9955	21.1558	17.653	21.2312	19.4183	18.5508	20.3985	20.9968
Q5VYK3	Proteasome adapter and scaffold protein ECM29 (Ecm29 proteasome adapter and scaffold) (Proteasome-associated protein ECM29 homolog)	ECPAS ECM29 KIAA0368	23.629	23.4952	23.1425	23.7853	23.7379	23.5574	23.7274	23.7427	23.8899	23.8201	23.9015	23.6854
Q63HN8	E3 ubiquitin-protein ligase RNF213 (EC 2.3.2.27) (EC 3.6.4.-) (ALK lymphoma oligomerization partner on chromosome 17) (E3 ubiquitin-lipopolysaccharide ligase RNF213) (EC 2.3.2.-) (Mysterin) (RING finger protein 213)	RNF213 ALO17 C17orf27 KIAA1554 KIAA1618 MYSTR	21.7185	21.3198	18.9922	21.5335	21.5728	21.7322	21.6334	21.8893	21.9941	22.1875	21.4376	22.248
Q68E01	Integrator complex subunit 3 (Int3) (SOSS complex subunit A) (Sensor of single-strand DNA complex subunit A) (SOSS-A) (Sensor of ssDNA subunit A)	INTS3 C1orf193 C1orf60	21.3323	21.4757	21.0195	21.2682	21.2949	20.5452	21.2492	21.6681	21.346	21.515	20.9338	21.0466
Q69YN4	Protein virilizer homolog	VIRMA KIAA1429 MSTP054	20.1817	20.3116	20.0311	20.3378	19.3907	19.9429	20.3631	19.0643	20.3067	19.9355	18.4871	20.3467
Q6DKI1	Ribosomal protein uL30-like (60S ribosomal protein L7-like 1) (Large ribosomal subunit protein uL30-like 1)	RPL7L1	21.6989	21.0791	20.6386	21.1274	21.044	20.9874	21.1304	20.8703	21.9289	21.0223	20.923	20.8699
Q6GMV2	Histone-lysine N-trimethyltransferase SMYD5 (EC 2.1.1.372) (Protein NN8-4AG) (Retinoic acid-induced protein 15) (SET and MYND domain-containing protein 5) ([histone H4]-lysine20 N-trimethyltransferase SMYD5)	SMYD5 RAI15	20.6153	19.8994	20.5189	20.5643	20.5898	20.7725	20.9325	20.4248	20.5674	20.8633	20.7822	20.9361
Q6IA86	Elongator complex protein 2 (ELP2) (SHINC-2) (STAT3-interacting protein 1) (StIP1)	ELP2 STATIP1	20.7759	20.9297	20.6363	19.2342	19.0302	20.6539	20.9106	21.2261	21.3365	21.2333	18.0231	21.1907
Q6IAA8	Ragulator complex protein LAMTOR1 (Late endosomal/lysosomal adaptor and MAPK and MTOR activator 1) (Lipid raft adaptor protein p18) (Protein associated with DRMs and endosomes) (p27Kip1-releasing factor from RhoA) (p27RF-Rho)	LAMTOR1 C11orf59 PDRO PP7157	21.3212	21.1949	21.8954	21.0918	21.1605	21.7423	20.9023	20.8632	21.2363	20.9486	21.3565	21.6674
Q6IBS0	Twinfilin-2 (A6-related protein) (hA6RP) (Protein tyrosine kinase 9-like) (Twinfilin-1-like protein)	TWF2 PTK9L MSTP011	22.766	23.2115	22.2258	22.955	23.2197	22.6185	23.6146	23.4998	23.224	23.3407	23.2686	23.1476
Q6IN84	rRNA methyltransferase 1, mitochondrial (EC 2.1.1.-) (16S rRNA (guanosine(1145)-2'-O)-methyltransferase) (16S rRNA [Gm1145] 2'-O-methyltransferase)	MRM1	18.7911	19.0497	19.2869	18.7441	19.8065	19.2544	18.8324	20.3346	20.9038	19.3966	19.8944	20.3427
Q6IN85	Serine/threonine-protein phosphatase 4 regulatory subunit 3A (SMEK homolog 1)	PPP4R3A KIAA2010 PP4R3A SMEK1 MSTP033	21.8502	21.9997	22.0475	22.2271	22.3328	22.4098	22.2841	22.2007	21.9892	22.1688	21.8734	22.1019
Q6KC79	Nipped-B-like protein (Delangin) (SCC2 homolog)	NIPBL IDN3 SCC2	20.6653	22.669	22.7463	22.7611	22.6681	22.7123	22.1969	23.0509	19.3886	22.3513	22.414	22.7573
Q6L8Q7	2',5'-phosphodiesterase 12 (2'-PDE) (2-PDE) (EC 3.1.4.-) (Mitochondrial deadenylase) (EC 3.1.13.4)	PDE12	22.8549	22.9706	23.3892	23.4809	23.6331	23.2448	22.839	23.6076	23.5094	23.0335	23.4017	22.5698
Q6NUK1	Mitochondrial adenyl nucleotide antiporter SLC25A24 (Mitochondrial ATP-Mg/Pi carrier protein 1) (Mitochondrial Ca(2+)-dependent solute carrier protein 1) (Short calcium-binding mitochondrial carrier protein 1) (SCaMC-1) (Solute carrier family 25 member 24)	SLC25A24 APC1 MCSC1 SCAMC1	20.4411	20.1597	20.1774	20.7185	20.862	18.9744	20.1672	20.3249	21.5096	20.1828	21.3837	20.7661
Q6NXE6	Armadillo repeat-containing protein 6	ARMC6	21.1714	21.0908	20.9517	21.4276	20.7811	21.5561	20.8318	21.3501	21.0358	20.9652	21.1983	20.7525
Q6NXR4	TELO2-interacting protein 2	TTI2 C8orf41	18.9663	19.7524	19.4617	19.9785	19.8646	20.0519	20.3432	20.2007	20.2283	20.5167	19.4422	20.1415
Q6NYC1	Bifunctional arginine demethylase and lysyl-hydroxylase JMJD6 (EC 1.14.11.-) (Histone arginine demethylase JMJD6) (JmjC domain-containing protein 6) (Jumonji domain-containing protein 6) (Lysyl-hydroxylase JMJD6) (Peptide-lysine 5-dioxygenase JMJD6) (Phosphatidylserine receptor) (Protein PTDSR)	JMJD6 KIAA0585 PSR PTDSR	21.7157	21.4208	20.8936	21.4711	21.3417	21.41	21.4847	21.5293	21.8393	21.6398	21.2965	21.3497
Q6NYC8	Phostensin (Protein phosphatase 1 F-actin cytoskeleton-targeting subunit) (Protein phosphatase 1 regulatory subunit 18)	PPP1R18 HKMT1098 KIAA1949	21.5151	21.2012	21.656	21.9549	21.8747	22.1549	21.6587	21.4959	21.9135	22.2954	22.017	21.7938
Q6P1N9	Deoxyribonuclease TATDN1 (EC 3.1.21.-) (Hepatocarcinoma high expression protein)	TATDN1 CDA11	21.9593	22.1954	23.2102	21.7057	22.4469	22.4764	21.7924	22.2196	22.0899	22.0922	22.3644	22.1126
Q6P2E9	Enhancer of mRNA-decapping protein 4 (Autoantigen Ge-1) (Autoantigen RCD-8) (Human enhancer of decapping large subunit) (Hedls)	EDC4 HEDLS	22.8615	23.1133	22.4956	23.0082	22.6767	22.8113	23.1661	23.0692	23.1839	22.9917	23.1447	23.1089
Q6P2Q9	Pre-mRNA-processing-splicing factor 8 (220 kDa U5 snRNP-specific protein) (PRP8 homolog) (Splicing factor Prp8) (p220)	PRPF8 PRPC8	26.4688	26.3863	25.5228	26.4101	26.109	26.0273	26.0685	26.2666	26.3967	26.3421	26.3826	26.2659
Q6P3X3	Tetratricopeptide repeat protein 27 (TPR repeat protein 27)	TTC27	21.1705	21.4434	20.0779	21.2305	21.2468	21.2216	21.427	21.1962	21.3201	21.2179	17.173	21.2873
Q6PD74	Alpha- and gamma-adaptin-binding protein p34	AAGAB	20.0505	20.186	20.875	20.081	19.7888	20.258	19.7075	20.0938	20.767	19.8253	19.9189	20.5446
Q6PI48	Aspartate--tRNA ligase, mitochondrial (EC 6.1.1.12) (Aspartyl-tRNA synthetase) (AspRS)	DARS2	20.9825	21.4622	20.5847	21.2862	21.017	20.9872	21.2512	21.491	21.5081	21.2176	21.1296	21.8514
Q6PJG6	BRCA1-associated ATM activator 1 (BRCA1-associated protein required for ATM activation protein 1)	BRAT1 BAAT1 C7orf27	19.9143	19.9376	18.9743	19.3655	19.2611	19.7697	19.4479	19.302	19.4396	19.3609	19.4172	19.9234
Q6PJT7	Zinc finger CCCH domain-containing protein 14 (Mammalian suppressor of tau pathology-2) (MSUT-2) (Renal carcinoma antigen NY-REN-37)	ZC3H14	21.1148	21.6782	22.1151	21.16	21.2232	21.8487	21.2654	21.6054	21.4962	21.0924	21.0787	21.5525
Q6PKG0	La-related protein 1 (La ribonucleoprotein domain family member 1)	LARP1 KIAA0731 LARP	23.4461	23.3284	23.7192	23.4116	23.3889	23.3028	23.488	23.7686	23.4974	23.5097	23.8936	23.5159
Q6QNY1	Biogenesis of lysosome-related organelles complex 1 subunit 2 (BLOC-1 subunit 2) (Centrosome-associated protein)	BLOC1S2 BLOS2 CEAP	18.2715	20.1755	22.083	21.342	20.9157	21.6871	20.4363	20.9952	20.9524	19.2753	20.0143	20.8944
Q6UB35	Monofunctional C1-tetrahydrofolate synthase, mitochondrial (EC 6.3.4.3) (Formyltetrahydrofolate synthetase)	MTHFD1L FTHFSDC1	22.6389	22.8168	19.9338	23.0654	22.7184	22.9207	22.6648	22.9054	22.7892	22.3986	22.7033	22.9435
Q6UN15	Pre-mRNA 3'-end-processing factor FIP1 (hFip1) (FIP1-like 1 protein) (Factor interacting with PAP) (Rearranged in hypereosinophilia)	FIP1L1 FIP1 RHE	23.5146	23.6925	24.6495	23.2974	23.7808	24.0973	23.258	23.3485	23.6845	23.4347	23.3187	23.8259
Q6UX04	Spliceosome-associated protein CWC27 homolog (Antigen NY-CO-10) (Probable inactive peptidyl-prolyl cis-trans isomerase CWC27 homolog) (PPIase CWC27) (Serologically defined colon cancer antigen 10)	CWC27 SDCCAG10 UNQ438/PRO871	19.0127	21.139	22.2608	21.0255	21.2683	21.7547	20.8151	21.1602	21.0806	20.9784	21.2576	21.138
Q6WRI0	Immunoglobulin superfamily member 10 (IgSF10) (Calvaria mechanical force protein 608) (CMF608)	IGSF10 CMF608	21.4216	19.0147	18.3641	21.5516	21.6931	21.6221	19.6019	20.3696	21.4953	19.0533	19.2381	22.4916
Q6Y7W6	GRB10-interacting GYF protein 2 (PERQ amino acid-rich with GYF domain-containing protein 2) (Trinucleotide repeat-containing gene 15 protein)	GIGYF2 KIAA0642 PERQ2 TNRC15	21.8326	21.734	21.585	21.5574	21.6162	22.0479	21.7613	21.9956	22.0025	21.2922	21.8615	21.5205
Q6YP21	Kynurenine--oxoglutarate transaminase 3 (EC 2.6.1.7) (Cysteine-S-conjugate beta-lyase 2) (EC 4.4.1.13) (Kynurenine aminotransferase 3) (Kynurenine aminotransferase III) (KATIII) (Kynurenine--glyoxylate transaminase) (EC 2.6.1.63) (Kynurenine--oxoglutarate transaminase III)	KYAT3 CCBL2 KAT3	21.7863	21.6604	21.7285	22.0546	22.3691	21.8511	22.1735	22.05	22.2618	22.2712	22.3504	22.5488
Q6ZQQ6	WD repeat-containing protein 87 (Testis development protein NYD-SP11)	WDR87	19.9927	19.4869	19.8397	19.4732	19.8922	20.4204	20.2753	19.6077	19.4758	20.0701	20.0282	19.4853
Q6ZRP7	Sulfhydryl oxidase 2 (EC 1.8.3.2) (Neuroblastoma-derived sulfhydryl oxidase) (Quiescin Q6-like protein 1)	QSOX2 QSCN6L1 SOXN	19.486	19.0822	18.3247	19.1027	18.0605	19.7836	18.5591	18.3661	20.1383	18.3738	18.86	19.3694
Q712K3	Ubiquitin-conjugating enzyme E2 R2 (EC 2.3.2.23) (E2 ubiquitin-conjugating enzyme R2) (Ubiquitin carrier protein R2) (Ubiquitin-conjugating enzyme E2-CDC34B) (Ubiquitin-protein ligase R2)	UBE2R2 CDC34B UBC3B	21.5453	21.3953	22.0713	20.9486	21.3867	21.1162	21.3229	21.2616	21.1876	20.5224	21	18.9143
Q71RC2	La-related protein 4 (La ribonucleoprotein domain family member 4)	LARP4 PP13296	20.6335	20.6702	20.8001	20.5707	20.6892	21.3187	20.4521	20.3459	20.2341	20.3628	20.0649	20.2212
Q71U36	Tubulin alpha-1A chain (EC 3.6.5.-) (Alpha-tubulin 3) (Tubulin B-alpha-1) (Tubulin alpha-3 chain) [Cleaved into: Detyrosinated tubulin alpha-1A chain]	TUBA1A TUBA3	25.4899	25.4403	24.8354	25.6196	25.428	25.295	25.2176	25.6134	25.7017	25.5212	25.5059	25.9186
Q7KZ85	Transcription elongation factor SPT6 (hSPT6) (Histone chaperone suppressor of Ty6) (Tat-cotransactivator 2 protein) (Tat-CT2 protein)	SUPT6H KIAA0162 SPT6H	22.985	23.1669	23.3518	22.9706	22.6009	22.8076	22.4017	22.8957	22.7121	22.4783	22.4282	22.4342
Q7KZF4	Staphylococcal nuclease domain-containing protein 1 (EC 3.1.31.1) (100 kDa coactivator) (EBNA2 coactivator p100) (Tudor domain-containing protein 11) (p100 co-activator)	SND1 TDRD11	26.6263	26.5416	25.7691	26.3364	26.1874	26.17	26.3832	26.4535	26.5091	26.2391	26.3349	26.5983
Q7L014	Probable ATP-dependent RNA helicase DDX46 (EC 3.6.4.13) (DEAD box protein 46) (PRP5 homolog)	DDX46 KIAA0801	23.8796	23.9591	23.4121	24.0403	23.6528	24.0828	24.2308	23.918	24.2593	23.9836	23.9358	24.3384
Q7L0Y3	tRNA methyltransferase 10 homolog C (HBV pre-S2 trans-regulated protein 2) (Mitochondrial ribonuclease P protein 1) (Mitochondrial RNase P protein 1) (RNA (guanine-9-)-methyltransferase domain-containing protein 1) (Renal carcinoma antigen NY-REN-49) (mRNA methyladenosine-N(1)-methyltransferase) (EC 2.1.1.-) (tRNA (adenine(9)-N(1))-methyltransferase) (EC 2.1.1.218) (tRNA (guanine(9)-N(1))-methylt…	TRMT10C MRPP1 RG9MTD1	23.5987	23.2751	22.7391	23.3846	23.4768	23.7694	23.4099	23.1309	23.7052	23.2015	23.2288	23.4221
Q7L1Q6	eIF5-mimic protein 2 (Basic leucine zipper and W2 domain-containing protein 1) (Protein Orf)	BZW1 5MP2 BZAP45 KIAA0005	24.7605	24.6366	24.7682	24.905	24.6442	24.7937	24.5482	24.6739	24.9499	24.2319	24.6258	24.8691
Q7L2E3	ATP-dependent RNA helicase DHX30 (EC 3.6.4.13) (DEAH box protein 30)	DHX30 DDX30 KIAA0890	23.1092	23.179	21.6732	22.5299	21.9858	21.8262	22.1846	22.3789	22.1096	21.9993	21.9975	22.391
Q7L2H7	Eukaryotic translation initiation factor 3 subunit M (eIF3m) (Fetal lung protein B5) (hFL-B5) (PCI domain-containing protein 1)	EIF3M HFLB5 PCID1 GA17 PNAS-125	25.2508	24.9146	24.1762	25.0992	24.9541	24.8199	24.7556	25.1108	25.0132	24.7404	24.9509	24.5355
Q7L4I2	Arginine/serine-rich coiled-coil protein 2	RSRC2	19.8139	19.0939	20.3698	19.9363	19.6246	20.179	19.5341	18.3267	19.6943	18.986	19.7989	19.3522
Q7LG56	Ribonucleoside-diphosphate reductase subunit M2 B (EC 1.17.4.1) (TP53-inducible ribonucleotide reductase M2 B) (p53-inducible ribonucleotide reductase small subunit 2-like protein) (p53R2)	RRM2B P53R2	21.3011	20.916	21.2242	21.0924	21.0406	21.3231	21.4293	21.1774	20.8495	20.7125	21.0898	21.2676
Q7RTV0	PHD finger-like domain-containing protein 5A (PHD finger-like domain protein 5A) (Splicing factor 3B-associated 14 kDa protein) (SF3b14b)	PHF5A	23.1842	23.1011	23.3688	22.9866	23.0792	23.8027	22.9826	23.1725	23.1683	23.0429	22.9334	23.2122
Q7Z2T5	TRMT1-like protein (EC 2.1.1.-)	TRMT1L C1orf25 TRM1L MSTP070	21.6623	21.6502	21.6945	22.003	21.7541	21.5777	21.8573	21.4654	21.8606	21.5009	21.6008	21.9417
Q7Z2W4	Zinc finger CCCH-type antiviral protein 1 (ADP-ribosyltransferase diphtheria toxin-like 13) (ARTD13) (Inactive Poly [ADP-ribose] polymerase 13) (PARP13) (Zinc finger CCCH domain-containing protein 2) (Zinc finger antiviral protein) (ZAP)	ZC3HAV1 ZC3HDC2 PRO1677	24.2022	24.3247	23.4975	24.6844	24.5106	24.5045	24.2632	24.334	24.4343	24.3711	23.9789	24.2151
Q7Z3B4	Nucleoporin p54 (54 kDa nucleoporin)	NUP54	22.8197	18.8265	23.514	22.3362	23.2364	23.7375	19.3379	23.228	23.0143	23.1335	22.9403	23.4639
Q7Z406	Myosin-14 (Myosin heavy chain 14) (Myosin heavy chain, non-muscle IIc) (Non-muscle myosin heavy chain IIc) (NMHC II-C)	MYH14 KIAA2034 FP17425	23.0388	23.1775	20.2752	23.6372	22.8322	20.4132	23.3453	23.1948	22.7128	23.2444	23.0437	16.7797
Q7Z417	FMR1-interacting protein NUFIP2 (82 kDa FMRP-interacting protein) (82-FIP) (Cell proliferation-inducing gene 1 protein) (FMRP-interacting protein 2) (Nuclear FMR1-interacting protein 2)	NUFIP2 KIAA1321 PIG1	22.6334	23.0461	23.1586	22.9028	22.873	22.7219	22.642	22.7287	22.8672	22.7489	22.7173	22.6549
Q7Z434	Mitochondrial antiviral-signaling protein (MAVS) (CARD adapter inducing interferon beta) (Cardif) (Interferon beta promoter stimulator protein 1) (IPS-1) (Putative NF-kappa-B-activating protein 031N) (Virus-induced-signaling adapter) (VISA)	MAVS IPS1 KIAA1271 VISA	19.9315	19.287	18.1604	18.7237	18.8666	18.7128	19.4511	18.9571	18.7947	19.0745	18.9038	19.773
Q7Z460	CLIP-associating protein 1 (Cytoplasmic linker-associated protein 1) (Multiple asters homolog 1) (Protein Orbit homolog 1) (hOrbit1)	CLASP1 KIAA0622 MAST1	18.538	19.1898	20.9518	20.4667	20.9046	21.2059	20.2675	20.6354	21.1325	20.5051	20.6901	20.5153
Q7Z4S6	Kinesin-like protein KIF21A (Kinesin-like protein KIF2) (Renal carcinoma antigen NY-REN-62)	KIF21A KIAA1708 KIF2	20.3946	20.2464	19.6025	20.3062	20.8939	20.3013	20.7101	20.3594	20.5994	20.0886	20.2029	20.6895
Q7Z4V5	Hepatoma-derived growth factor-related protein 2 (HDGF-related protein 2) (HRP-2) (Hepatoma-derived growth factor 2) (HDGF-2)	HDGFL2 HDGF2 HDGFRP2 HRP2 UNQ785/PRO1604	22.7562	23.0982	23.9739	22.8843	22.9017	23.3017	23.1731	23.0203	23.0239	22.985	23.1281	23.4372
Q7Z5L9	Interferon regulatory factor 2-binding protein 2 (IRF-2-binding protein 2) (IRF-2BP2)	IRF2BP2	23.2282	23.2721	23.6388	23.3578	23.6183	24.0867	23.3652	23.7252	23.7104	22.6517	20.1387	22.6491
Q7Z6Z7	E3 ubiquitin-protein ligase HUWE1 (EC 2.3.2.26) (ARF-binding protein 1) (ARF-BP1) (HECT, UBA and WWE domain-containing protein 1) (HECT-type E3 ubiquitin transferase HUWE1) (Homologous to E6AP carboxyl terminus homologous protein 9) (HectH9) (Large structure of UREB1) (LASU1) (Mcl-1 ubiquitin ligase E3) (Mule) (Upstream regulatory element-binding protein 1) (URE-B1) (URE-binding protein 1)	HUWE1 KIAA0312 KIAA1578 UREB1 HSPC272	25.037	25.2842	23.9443	25.3279	25.3728	24.7878	25.525	25.5312	25.301	25.2716	25.1218	24.862
Q7Z7H8	Large ribosomal subunit protein uL10m (39S ribosomal protein L10, mitochondrial) (L10mt) (MRP-L10) (39S ribosomal protein L8, mitochondrial) (L8mt) (MRP-L8)	MRPL10 MRPL8 RPML8	20.3642	19.8293	19.6573	20.2538	20.07	19.1215	19.9066	20.198	19.8864	20.0473	20.3885	20.0608
Q7Z7K0	COX assembly mitochondrial protein homolog (Cmc1p)	CMC1 C3orf68	20.7934	20.6526	22.2395	19.6681	20.4968	20.8301	20.3901	20.4145	20.4913	19.7087	18.4175	18.7263
Q7Z7L1	Schlafen family member 11 (EC 3.1.-.-)	SLFN11	21.4664	22.5325	21.3825	21.8737	21.8323	21.4824	22.1563	21.6203	22.0357	22.1755	21.2982	21.21
Q86SX6	Glutaredoxin-related protein 5, mitochondrial (Monothiol glutaredoxin-5)	GLRX5 C14orf87	22.9649	23.3024	24.6739	23.5242	23.1474	23.7313	23.189	23.3487	23.235	23.3382	23.2411	22.8184
Q86TU7	Actin-histidine N-methyltransferase (EC 2.1.1.85) (Protein-L-histidine N-tele-methyltransferase) (SET domain-containing protein 3) (hSETD3)	SETD3 C14orf154	21.1234	20.9881	21.7084	21.1702	21.5713	21.3609	21.3454	21.0042	21.3364	20.9778	21.6124	21.2414
Q86U38	Nucleolar protein 9	NOP9 C14orf21 KIAA2021	21.082	20.9458	21.2691	21.0973	20.7077	21.5291	21.2405	21.0139	21.1255	20.8411	20.6471	20.9825
Q86U42	Polyadenylate-binding protein 2 (PABP-2) (Poly(A)-binding protein 2) (Nuclear poly(A)-binding protein 1) (Poly(A)-binding protein II) (PABII) (Polyadenylate-binding nuclear protein 1)	PABPN1 PAB2 PABP2	25.084	25.3433	26.3128	24.4963	24.9677	25.3695	23.8243	24.0443	24.1472	24.3352	23.7694	24.3811
Q86U86	Protein polybromo-1 (hPB1) (BRG1-associated factor 180) (BAF180) (Polybromo-1D)	PBRM1 BAF180 PB1	20.9145	20.875	20.9241	18.8	20.5321	20.086	20.6045	20.1719	20.9222	20.7982	21.1381	20.466
Q86U90	Threonylcarbamoyl-AMP synthase (EC 2.7.7.87) (Dopamine receptor-interacting protein 3) (Ischemia/reperfusion-inducible protein homolog) (hIRIP)	YRDC DRIP3 IRIP	18.7719	20.3594	21.3479	19.7659	19.8895	20.2442	19.4481	19.7953	19.3232	19.3844	19.4432	19.2806
Q86UE4	Protein LYRIC (3D3/LYRIC) (Astrocyte elevated gene-1 protein) (AEG-1) (Lysine-rich CEACAM1 co-isolated protein) (Metadherin) (Metastasis adhesion protein)	MTDH AEG1 LYRIC	24.5419	24.2433	26.058	23.8427	23.843	24.9284	23.3592	22.7373	23.6384	22.4761	22.5224	22.1969
Q86UP2	Kinectin (CG-1 antigen) (Kinesin receptor)	KTN1 CG1 KIAA0004	24.0764	24.1659	24.4994	23.9318	23.949	24.2301	23.7495	24.1465	24.0038	23.6902	23.8972	23.4099
Q86V81	THO complex subunit 4 (Tho4) (Ally of AML-1 and LEF-1) (Aly/REF export factor) (Transcriptional coactivator Aly/REF) (bZIP-enhancing factor BEF)	ALYREF ALY BEF THOC4	24.5682	24.6996	26.5875	24.4483	24.4353	24.9495	24.4833	24.4126	24.541	24.2841	24.2842	24.6839
Q86VM9	Zinc finger CCCH domain-containing protein 18 (Nuclear protein NHN1)	ZC3H18 NHN1	22.8017	22.473	23.012	22.1677	22.1806	22.9495	22.2945	22.286	22.4135	21.9245	22.1611	22.4002
Q86VP6	Cullin-associated NEDD8-dissociated protein 1 (Cullin-associated and neddylation-dissociated protein 1) (TBP-interacting protein of 120 kDa A) (TBP-interacting protein 120A) (p120 CAND1)	CAND1 KIAA0829 TIP120 TIP120A	26.3719	26.5485	25.6201	26.6	26.4851	26.5244	26.7225	26.7247	26.6718	26.7001	26.7585	26.826
Q86W42	THO complex subunit 6 (Functional spliceosome-associated protein 35) (fSAP35) (WD repeat-containing protein 58)	THOC6 WDR58 PSEC0006	22.1904	23.0115	21.859	22.6277	22.166	22.2403	22.923	22.3401	22.4108	22.4833	22.1117	22.7046
Q86WJ1	Chromodomain-helicase-DNA-binding protein 1-like (EC 3.6.4.-) (Amplified in liver cancer protein 1)	CHD1L ALC1	18.9988	19.9824	20.5202	17.9508	19.1817	19.3349	18.7789	19.5159	18.9651	19.493	19.8528	19.1506
Q86WV6	Stimulator of interferon genes protein (hSTING) (Endoplasmic reticulum interferon stimulator) (ERIS) (Mediator of IRF3 activation) (hMITA) (Transmembrane protein 173)	STING1 ERIS MITA STING TMEM173	21.0966	21.1523	20.0913	20.8192	20.8026	20.9015	21.282	21.4834	21.6301	21.2587	21.5506	21.4918
Q86X55	Histone-arginine methyltransferase CARM1 (EC 2.1.1.319) (Coactivator-associated arginine methyltransferase 1) (Protein arginine N-methyltransferase 4)	CARM1 PRMT4	23.3217	23.5247	22.6307	23.433	23.5164	23.4601	23.6196	23.7692	23.8466	23.6898	23.4865	23.6814
Q86XP3	ATP-dependent RNA helicase DDX42 (EC 3.6.4.13) (DEAD box protein 42) (RNA helicase-like protein) (RHELP) (RNA helicase-related protein) (RNAHP) (SF3b DEAD box protein) (Splicing factor 3B-associated 125 kDa protein) (SF3b125)	DDX42	22.85	23.5329	22.5444	23.4584	23.3815	23.5157	23.185	23.3247	23.7217	23.1933	23.6163	23.576
Q86Y39	NADH dehydrogenase [ubiquinone] 1 alpha subcomplex subunit 11 (Complex I-B14.7) (CI-B14.7) (NADH-ubiquinone oxidoreductase subunit B14.7)	NDUFA11	21.4803	21.2626	20.6432	21.398	20.8783	21.0171	21.2135	21.4022	21.1629	20.8627	22.2163	21.1281
Q86Y56	Dynein axonemal assembly factor 5 (HEAT repeat-containing protein 2)	DNAAF5 HEATR2	22.4495	22.9917	21.7251	22.5116	22.1787	22.5767	22.2075	22.1972	22.3942	22.3826	22.44	23.0191
Q8IU85	Calcium/calmodulin-dependent protein kinase type 1D (EC 2.7.11.17) (CaM kinase I delta) (CaM kinase ID) (CaM-KI delta) (CaMKI delta) (CaMKID) (CaMKI-like protein kinase) (CKLiK)	CAMK1D CAMKID	20.5456	20.9763	21.2992	20.9703	21.2769	21.0818	20.6999	21.1106	21.556	20.9704	20.8351	21.0391
Q8IUF8	Ribosomal oxygenase 2 (60S ribosomal protein L27a histidine hydroxylase) (Bifunctional lysine-specific demethylase and histidyl-hydroxylase MINA) (EC 1.14.11.79) (Histone lysine demethylase MINA) (MYC-induced nuclear antigen) (Mineral dust-induced gene protein) (Nucleolar protein 52) (Ribosomal oxygenase MINA) (ROX)	RIOX2 MDIG MINA MINA53 NO52	22.3936	21.4871	20.4061	21.5063	21.2306	20.7646	21.4534	21.662	21.7378	21.8594	22.0367	21.165
Q8IV48	3'-5' exoribonuclease 1 (EC 3.1.-.-) (3'-5' exonuclease ERI1) (Eri-1 homolog) (Histone mRNA 3'-end-specific exoribonuclease) (Histone mRNA 3'-exonuclease 1) (Protein 3'hExo) (HEXO)	ERI1 3'EXO THEX1	19.6413	21.3472	20.0187	18.6797	21.2781	21.7057	19.5743	21.4507	20.9326	21.3429	21.0873	21.4276
Q8IVM0	Coiled-coil domain-containing protein 50 (Protein Ymer)	CCDC50 C3orf6	22.7085	22.5687	23.9229	23.1939	23.1713	23.8059	23.0656	23.1941	23.3299	22.4765	23.0346	23.0173
Q8IWA0	WD repeat-containing protein 75 (U3 small nucleolar RNA-associated protein 17 homolog)	WDR75 UTP17	23.8306	23.8958	22.6604	24.3051	23.5034	23.3995	23.3503	23.6574	23.7844	23.554	23.6708	23.9224
Q8IWS0	PHD finger protein 6 (PHD-like zinc finger protein)	PHF6 CENP-31 KIAA1823	22.8529	22.9428	23.3222	22.6643	22.8528	23.0205	22.9799	22.9415	23.0046	22.6288	22.7068	22.6252
Q8IWX8	Calcium homeostasis endoplasmic reticulum protein (ERPROT 213-21) (SR-related CTD-associated factor 6)	CHERP DAN26 SCAF6	23.1457	23.4273	23.4727	23.3809	23.356	23.2531	23.2843	23.3286	23.417	23.1533	23.317	23.574
Q8IX12	Cell division cycle and apoptosis regulator protein 1 (Cell cycle and apoptosis regulatory protein 1) (CARP-1) (Death inducer with SAP domain)	CCAR1 CARP1 DIS	21.6518	21.4687	21.5285	21.2572	21.8201	17.4975	21.6379	21.627	22.1272	21.6614	22.1088	18.4673
Q8IXB1	DnaJ homolog subfamily C member 10 (EC 1.8.4.-) (Endoplasmic reticulum DNA J domain-containing protein 5) (ER-resident protein ERdj5) (ERdj5) (Macrothioredoxin) (MTHr)	DNAJC10 ERDJ5 UNQ495/PRO1012	20.4985	19.8954	19.677	20.1957	20.3753	20.6981	20.0498	20.3275	20.3248	20.2681	20.5585	19.9231
Q8IXH7	Negative elongation factor C/D (NELF-C/D) (TH1-like protein)	NELFCD NELFD TH1 TH1L HSPC130	20.7895	20.5045	20.9536	21.0938	20.9028	21.072	20.7802	20.8846	21.0583	20.8239	20.5517	20.7582
Q8IXM2	Chromatin complexes subunit BAP18 (BPTF-associated protein of 18 kDa)	BAP18 C17orf49	18.4253	22.0935	22.814	22.1097	21.8234	22.4024	22.0218	21.8425	21.8451	21.6397	21.4386	21.9846
Q8IXQ3	Uncharacterized protein C9orf40	C9orf40	20.2723	20.1645	20.8782	20.017	20.0714	20.6044	19.5965	20.0503	19.8655	19.7341	19.4635	19.5031
Q8IY67	Ribonucleoprotein PTB-binding 1 (Protein raver-1)	RAVER1 KIAA1978	22.0361	22.1066	22.6379	21.7582	22.6781	22.1798	21.62	22.5147	22.4181	22.08	22.0967	22.1538
Q8IY81	pre-rRNA 2'-O-ribose RNA methyltransferase FTSJ3 (EC 2.1.1.-) (Protein ftsJ homolog 3) (Putative rRNA methyltransferase 3)	FTSJ3 SB92	24.2129	24.2752	23.1789	24.2127	23.9336	23.8443	24.1238	24.1404	24.4118	24.3567	24.1671	24.0322
Q8IYB3	Serine/arginine repetitive matrix protein 1 (SR-related nuclear matrix protein of 160 kDa) (SRm160) (Ser/Arg-related nuclear matrix protein)	SRRM1 SRM160	22.8625	22.8706	24.3161	23.0925	22.7378	23.441	23.2051	22.666	23.3262	23.158	23.0188	23.132
Q8IYB8	ATP-dependent RNA helicase SUPV3L1, mitochondrial (EC 3.6.4.13) (Suppressor of var1 3-like protein 1) (SUV3-like protein 1)	SUPV3L1 SUV3	20.3295	20.3728	20.3537	20.5568	20.3428	20.4226	20.4914	19.0131	20.4694	20.5008	20.4112	20.9408
Q8IYD1	Eukaryotic peptide chain release factor GTP-binding subunit ERF3B (Eukaryotic peptide chain release factor subunit 3b) (eRF3b) (EC 3.6.5.-) (G1 to S phase transition protein 2 homolog)	GSPT2 ERF3B	19.2481	21.8952	20.5266	21.0077	22.6979	19.0844	22.8183	22.4728	21.2816	22.9867	23.0328	21.2507
Q8IYF3	Testis-expressed protein 11 (Protein ZIP4 homolog) (ZIP4H)	TEX11 ZIP4	22.4671	22.821	23.0794	22.6084	22.6356	22.9183	22.5051	22.7021	22.7332	22.7519	22.9078	22.7337
Q8IYM9	E3 ubiquitin-protein ligase TRIM22 (EC 2.3.2.27) (50 kDa-stimulated trans-acting factor) (RING finger protein 94) (RING-type E3 ubiquitin transferase TRIM22) (Staf-50) (Tripartite motif-containing protein 22)	TRIM22 RNF94 STAF50	20.5884	21.2992	20.801	20.2328	20.9027	20.7852	20.2993	21.4031	21.0826	20.8111	20.6389	20.3165
Q8IYS1	Xaa-Arg dipeptidase (EC 3.4.13.4) (Beta-Ala-Lys dipeptidase)	PM20D2 ACY1L2	20.2313	20.8522	20.0437	20.3241	20.2901	20.7796	19.4919	20.4498	20.7489	20.8541	20.2941	20.5408
Q8IZ83	Aldehyde dehydrogenase family 16 member A1	ALDH16A1	19.5557	19.5412	19.6697	19.7581	18.9586	19.9387	19.0784	19.6318	19.6241	19.3631	19.9113	19.1987
Q8IZL8	Proline-, glutamic acid- and leucine-rich protein 1 (Modulator of non-genomic activity of estrogen receptor) (Transcription factor HMX3)	PELP1 HMX3 MNAR	22.1607	22.4268	18.5705	21.9899	22.278	22.1146	19.3163	22.5038	18.8325	18.5902	22.3428	22.4209
Q8N0U8	Vitamin K epoxide reductase complex subunit 1-like protein 1 (VKORC1-like protein 1) (EC 1.17.4.4)	VKORC1L1	19.6023	18.3637	20.6056	18.5047	18.3486	20.3391	18.9592	19.0999	19.6394	19.303	19.2244	19.2441
Q8N163	Cell cycle and apoptosis regulator protein 2 (Cell division cycle and apoptosis regulator protein 2) (DBIRD complex subunit KIAA1967) (Deleted in breast cancer gene 1 protein) (DBC-1) (DBC.1) (NET35) (p30 DBC)	CCAR2 DBC1 KIAA1967	25.7509	25.7506	25.2975	25.4558	25.7867	25.6376	25.5003	25.8371	25.9254	25.6001	25.7946	25.6516
Q8N183	NADH dehydrogenase [ubiquinone] 1 alpha subcomplex assembly factor 2 (B17.2-like) (B17.2L) (Mimitin) (Myc-induced mitochondrial protein) (MMTN) (NDUFA12-like protein)	NDUFAF2 NDUFA12L	23.0362	22.3026	24.1162	22.1769	23.3508	23.2055	22.4527	22.6058	23.1213	22.1357	23.5221	22.3702
Q8N1F7	Nuclear pore complex protein Nup93 (93 kDa nucleoporin) (Nucleoporin Nup93)	NUP93 KIAA0095	24.4058	24.3905	24.2116	24.1086	24.2686	24.4029	24.2822	24.2751	24.6733	24.3525	24.7136	24.3842
Q8N1G2	Cap-specific mRNA (nucleoside-2'-O-)-methyltransferase 1 (EC 2.1.1.57) (Cap methyltransferase 1) (Cap1 2'O-ribose methyltransferase 1) (MTr1) (hMTr1) (FtsJ methyltransferase domain-containing protein 2) (Interferon-stimulated gene 95 kDa protein) (ISG95)	CMTR1 FTSJD2 KIAA0082 MTR1	18.8645	19.2706	18.2049	19.811	19.6113	19.2412	20.0102	19.259	19.1039	18.3996	19.3067	18.643
Q8N1G4	Leucine-rich repeat-containing protein 47	LRRC47 KIAA1185	23.4786	23.8269	23.0935	23.6254	23.7779	24.0993	23.6696	24.1134	24.0599	23.7363	23.8416	24.0454
Q8N3U4	Cohesin subunit SA-2 (SCC3 homolog 2) (Stromal antigen 2)	STAG2 SA2	21.8408	22.5454	22.002	22.0964	22.2843	22.0346	21.992	22.1198	22.1042	22.7063	22.0642	21.6296
Q8N442	Translation factor GUF1, mitochondrial (EC 3.6.5.-) (Elongation factor 4 homolog) (EF-4) (GTPase GUF1) (Ribosomal back-translocase)	GUF1	20.3243	20.6488	18.5288	20.3227	20.4583	19.2446	20.4971	19.8693	20.3966	20.5611	20.4337	20.7171
Q8N4P3	Guanosine-3',5'-bis(diphosphate) 3'-pyrophosphohydrolase MESH1 (EC 3.1.7.2) (HD domain-containing protein 3) (Metazoan SpoT homolog 1) (MESH1) (Penta-phosphate guanosine-3'-pyrophosphohydrolase) ((ppGpp)ase)	HDDC3 MESH1	19.8223	19.9376	20.4365	20.0145	19.9861	20.1319	19.8506	20.228	19.9893	19.8803	20.0768	19.9841
Q8N4Q1	Mitochondrial intermembrane space import and assembly protein 40 (Coiled-coil-helix-coiled-coil-helix domain-containing protein 4)	CHCHD4 MIA40	22.916	22.9545	24.1802	22.9226	23.0261	23.5702	22.8132	23.0996	23.2452	23.0901	22.8299	23.2684
Q8N4V1	ER membrane protein complex subunit 5 (Membrane magnesium transporter 1) (Transmembrane protein 32)	MMGT1 EMC5 TMEM32	21.9275	22.152	22.9922	22.0419	22.19	22.383	22.4296	22.191	22.1854	22.0502	22.367	22.1357
Q8N5K1	CDGSH iron-sulfur domain-containing protein 2 (Endoplasmic reticulum intermembrane small protein) (MitoNEET-related 1 protein) (Miner1) (Nutrient-deprivation autophagy factor-1) (NAF-1)	CISD2 CDGSH2 ERIS ZCD2	22.6038	22.4761	23.6556	22.3025	22.9714	23.381	22.4477	22.7892	22.5965	22.4127	23.1024	22.5855
Q8N5M9	Protein jagunal homolog 1	JAGN1	21.7509	21.8329	21.425	21.7544	21.5438	21.9724	22.0395	22.4297	22.2304	22.1374	22.3566	22.332
Q8N5N7	Large ribosomal subunit protein mL50 (39S ribosomal protein L50, mitochondrial) (L50mt) (MRP-L50)	MRPL50	21.3151	21.5004	21.746	21.3835	19.8732	21.295	20.3359	20.9692	20.2004	20.2399	18.8628	20.1953
Q8N5P1	Zinc finger CCCH domain-containing protein 8	ZC3H8 ZC3HDC8	21.8103	21.8346	21.9244	21.2367	21.5775	21.7441	21.597	21.6439	21.7967	20.668	21.0411	21.6671
Q8N668	COMM domain-containing protein 1 (Protein Murr1)	COMMD1 C2orf5 MURR1	20.3715	21.444	22.3388	20.6874	21.0703	22.7269	21.3143	22.0927	20.9424	21.0964	21.1182	21.7126
Q8N684	Cleavage and polyadenylation specificity factor subunit 7 (Cleavage and polyadenylation specificity factor 59 kDa subunit) (CPSF 59 kDa subunit) (Cleavage factor Im complex 59 kDa subunit) (CFIm59) (Pre-mRNA cleavage factor Im 59 kDa subunit)	CPSF7	21.4359	21.3288	21.2037	20.683	21.1561	19.402	21.0393	20.9537	20.1108	20.5401	18.519	20.1217
Q8N6H7	ADP-ribosylation factor GTPase-activating protein 2 (ARF GAP 2) (GTPase-activating protein ZNF289) (Zinc finger protein 289)	ARFGAP2 ZNF289 Nbla10535	20.3284	20.4585	21.3826	20.3699	20.7241	21.6355	20.1812	20.1136	20.5269	19.6915	20.1206	20.1368
Q8N6M0	Deubiquitinase OTUD6B (EC 3.4.19.12) (DUBA-5) (OTU domain-containing protein 6B)	OTUD6B DUBA5 CGI-77	21.0363	20.7083	21.9431	20.9717	21.2173	22.1005	21.1608	21.3834	21.4302	21.4374	21.0876	21.4974
Q8N6T3	ADP-ribosylation factor GTPase-activating protein 1 (ARF GAP 1) (ADP-ribosylation factor 1 GTPase-activating protein) (ARF1 GAP) (ARF1-directed GTPase-activating protein)	ARFGAP1 ARF1GAP	20.7151	18.7616	19.3939	21.4716	21.5472	21.2908	20.089	20.7683	20.7439	20.8125	20.9104	21.0311
Q8N766	ER membrane protein complex subunit 1	EMC1 KIAA0090 PSEC0263	22.9009	22.965	22.5207	22.6127	22.9074	22.7313	22.882	23.0504	22.8684	23.1896	22.6234	23.1788
Q8N7H5	RNA polymerase II-associated factor 1 homolog (hPAF1) (Pancreatic differentiation protein 2)	PAF1 PD2	21.4744	21.6176	21.6116	18.8075	21.3509	18.971	21.3322	19.0337	19.3278	20.973	21.4451	19.5453
Q8N806	Putative E3 ubiquitin-protein ligase UBR7 (EC 2.3.2.27) (N-recognin-7) (RING-type E3 ubiquitin transferase UBR7)	UBR7 C14orf130	22.4239	22.2153	21.4617	20.5568	20.799	20.8535	22.2307	21.2769	18.4119	20.8572	21.5705	20.815
Q8N884	Cyclic GMP-AMP synthase (cGAMP synthase) (cGAS) (h-cGAS) (EC 2.7.7.86) (2'3'-cGAMP synthase) (Mab-21 domain-containing protein 1)	CGAS C6orf150 MB21D1	18.6933	19.1843	19.7133	18.8771	18.3808	19.2754	18.9781	18.5868	19.2333	20.1607	18.3902	18.6744
Q8N8A6	ATP-dependent RNA helicase DDX51 (EC 3.6.4.13) (DEAD box protein 51)	DDX51	21.0234	21.3327	21.1207	21.3051	20.5567	21.6375	21.1932	20.9202	21.7579	20.9929	20.8211	21.6812
Q8N9N8	Probable RNA-binding protein EIF1AD (Eukaryotic translation initiation factor 1A domain-containing protein) (Haponin)	EIF1AD	21.0242	21.595	22.3765	21.3991	21.5383	21.8001	18.7212	21.3416	21.7146	21.4059	21.3716	19.9203
Q8N9T8	Protein KRI1 homolog	KRI1	20.5204	18.9793	20.595	20.5997	20.5937	21.1798	19.8563	20.6202	20.7651	20.2266	20.5932	20.3549
Q8NBF2	NHL repeat-containing protein 2	NHLRC2	21.0157	20.6186	20.5236	20.7736	20.9929	19.3715	20.7824	20.8326	20.4037	20.5387	21.1507	20.7735
Q8NBK3	Formylglycine-generating enzyme (FGE) (EC 1.8.3.7) (C-alpha-formylglycine-generating enzyme 1) (Sulfatase-modifying factor 1)	SUMF1 PSEC0152 UNQ3037/PRO9852	22.8014	24.9819	24.2177	24.337	24.2964	24.3262	24.5078	24.4727	24.6631	24.5886	24.8028	24.7397
Q8NBS9	Thioredoxin domain-containing protein 5 (EC 1.8.4.-) (EC 5.3.4.1) (Endoplasmic reticulum resident protein 46) (ER protein 46) (ERp46) (Thioredoxin-like protein p46)	TXNDC5 TLP46 UNQ364/PRO700	24.3083	24.7831	26.096	24.5691	24.9685	25.6177	24.1038	24.9957	24.9413	24.7131	24.7787	25.2107
Q8NBT2	Kinetochore protein Spc24 (hSpc24)	SPC24 SPBC24	20.8784	21.321	21.014	21.0341	20.9345	21.2167	21.3775	20.8592	20.8112	20.478	20.7647	20.9101
Q8NBU5	Outer mitochondrial transmembrane helix translocase (EC 7.4.2.-) (ATPase family AAA domain-containing protein 1) (hATAD1) (Thorase)	ATAD1 FNP001	21.4713	21.4262	18.7265	21.4652	21.1673	18.9104	22.03	21.4699	21.536	21.612	21.518	18.95
Q8NBX0	Saccharopine dehydrogenase-like oxidoreductase (EC 1.-.-.-)	SCCPDH CGI-49	21.4853	22.1517	21.1338	22.1463	20.2473	19.7381	22.0022	19.2724	22.8046	21.8596	21.8629	21.9573
Q8NC51	SERPINE1 mRNA-binding protein 1 (PAI1 RNA-binding protein 1) (PAI-RBP1) (Plasminogen activator inhibitor 1 RNA-binding protein)	SERBP1 PAIRBP1 CGI-55	26.6776	26.828	27.8953	26.6955	27.0686	26.9172	26.5388	26.7238	26.8953	26.6668	26.6326	26.5345
Q8NCA5	Protein FAM98A	FAM98A	23.4206	23.4591	23.0018	23.5731	23.1636	18.007	23.1104	23.3894	22.8615	23.1597	23.1591	23.2472
Q8NCW5	NAD(P)H-hydrate epimerase (EC 5.1.99.6) (Apolipoprotein A-I-binding protein) (AI-BP) (NAD(P)HX epimerase) (NAXE) (YjeF N-terminal domain-containing protein 1) (YjeF_N1)	NAXE AIBP APOA1BP YJEFN1	19.4312	22.4849	24.0521	22.6557	23.3015	23.3244	22.9791	23.3529	23.1007	23.0203	23.1149	23.1912
Q8NE71	ATP-binding cassette sub-family F member 1 (ATP-binding cassette 50) (TNF-alpha-stimulated ABC protein)	ABCF1 ABC50	24.335	24.1955	23.5203	24.3755	23.5873	23.8059	24.2334	23.9099	24.2367	23.9607	23.8477	24.3094
Q8NEJ9	Neuroguidin (Centromere accumulated nuclear protein 1) (CANu1) (EIF4E-binding protein)	NGDN C14orf120	23.1824	23.366	23.3438	23.2396	22.6693	23.7941	23.4114	22.8906	23.341	23.368	22.8654	23.5622
Q8NF37	Lysophosphatidylcholine acyltransferase 1 (LPC acyltransferase 1) (LPCAT-1) (LysoPC acyltransferase 1) (EC 2.3.1.23) (1-acylglycerol-3-phosphate O-acyltransferase) (EC 2.3.1.51) (1-acylglycerophosphocholine O-acyltransferase) (1-alkenylglycerophosphocholine O-acyltransferase) (EC 2.3.1.25) (1-alkylglycerophosphocholine O-acetyltransferase) (EC 2.3.1.67) (Acetyl-CoA:lyso-platelet-activating factor…	LPCAT1 AYTL2 PFAAP3	21.8651	21.6332	19.9593	22.0251	21.3971	21.2778	21.9851	21.5931	21.2621	21.9481	21.5925	20.5737
Q8NF91	Nesprin-1 (Enaptin) (KASH domain-containing protein 1) (KASH1) (Myocyte nuclear envelope protein 1) (Myne-1) (Nuclear envelope spectrin repeat protein 1) (Synaptic nuclear envelope protein 1) (Syne-1)	SYNE1 C6orf98 KIAA0796 KIAA1262 KIAA1756 MYNE1	24.0102	24.1142	24.8429	24.001	24.2445	24.8998	24.5138	24.3485	24.2283	24.1813	24.2215	24.3305
Q8NFF5	FAD synthase (EC 2.7.7.2) (FAD pyrophosphorylase) (FMN adenylyltransferase) (Flavin adenine dinucleotide synthase) [Includes: Molybdenum cofactor biosynthesis protein-like region; FAD synthase region]	FLAD1 PP591	20.4436	19.836	20.4656	20.3823	19.5863	19.8784	19.5853	20.3981	19.7835	20.2781	19.7924	19.8964
Q8NFH5	Nucleoporin NUP35 (35 kDa nucleoporin) (Mitotic phosphoprotein 44) (MP-44) (Nuclear pore complex protein Nup53) (Nucleoporin NUP53)	NUP35 MP44 NUP53	22.4778	22.1678	22.4421	22.3576	22.4404	22.3975	22.7946	22.6416	22.7236	22.6865	22.9345	22.6453
Q8NI27	THO complex subunit 2 (Tho2) (hTREX120)	THOC2 CXorf3	23.3026	22.825	22.0126	22.4307	22.0932	22.5674	23.3709	23.1001	23.2414	23.3543	22.6891	23.2371
Q8NI36	WD repeat-containing protein 36 (T-cell activation WD repeat-containing protein) (TA-WDRP)	WDR36	22.7525	22.2684	21.5903	22.4636	22.4821	22.1054	22.0147	22.5881	22.6143	22.5121	22.6549	22.617
Q8TAF3	WD repeat-containing protein 48 (USP1-associated factor 1) (WD repeat endosomal protein) (p80)	WDR48 KIAA1449 UAF1	20.2283	20.7089	20.5723	20.7683	20.3122	20.6516	18.9877	20.1757	19.1189	19.722	19.8266	19.6978
Q8TAQ2	SWI/SNF complex subunit SMARCC2 (BRG1-associated factor 170) (BAF170) (SWI/SNF complex 170 kDa subunit) (SWI/SNF-related matrix-associated actin-dependent regulator of chromatin subfamily C member 2)	SMARCC2 BAF170	22.5497	22.4325	22.573	22.0359	22.0334	22.3794	22.0304	22.4822	22.5154	22.6049	22.3194	22.3408
Q8TAT6	Nuclear protein localization protein 4 homolog (Protein NPL4)	NPLOC4 KIAA1499 NPL4	23.0303	23.4076	22.2934	23.3817	23.0133	22.8895	23.34	23.2442	23.1357	23.0312	23.18	23.3088
[truncated: 678 more rows]

## Sheet: MOLT-4
Table S1. The list of quantified proteins in ATL (HuT-102) and T-ALL (MOLT-4) malignant T cells after treatment with ST1926 at different time points (2, 12, and 24 hours), along with the protein IDs, protein names, and gene IDs.
[truncated: 2,102 more rows]
