# Supplementary material for: Exploring the Anti-Leukemic Effect of the Synthetic Retinoid ST1926 on Malignant T Cells: A Comprehensive Proteomics Approach
Source: Int J Mol Sci. 2025 May 13;26(10):4651. doi: 10.3390/ijms26104651 (PMC12111145; doi:10.3390/ijms26104651)
Supplement: Supplementary file 1 [file ijms-26-04651-s001.zip › Supplementary Table S2_IJMS.xlsx]

## Sheet: HuT102-2H treatment
Table S2. The list of significant proteins and up- and down-regulation status for each comparison for HuT-102 cells, along with their protein IDs, protein names, gene IDs, p-values, and FCs.
Protein IDs: 2291	# Significant Proteins: 37 (highlighted in blue)		No treatment (Control)			ST1926- 2h (Treatment-2h)
Protein IDs	Protein Names	Gene IDs	A	E	I	B	F	J	P-Values	Fold Changes	Expressions
Q9Y4L1	Hypoxia up-regulated protein 1 (150 kDa oxygen-regulated protein) (ORP-150) (170 kDa glucose-regulated protein) (GRP-170) (Heat shock protein family H member 4)	HYOU1 GRP170 HSPH4 ORP150	27.0519	27.1294	27.0912	26.612	26.614	26.7038	0.000452523	0.733279	Down-regulatted
P31937	3-hydroxyisobutyrate dehydrogenase, mitochondrial (HIBADH) (EC 1.1.1.31)	HIBADH	19.2098	18.9831	18.8816	20.7461	21.0376	21.354	0.00176221	4.05884	Up-regulated
P42695	Condensin-2 complex subunit D3 (Non-SMC condensin II complex subunit D3) (hCAP-D3)	NCAPD3 CAPD3 KIAA0056	18.9466	18.8128	18.9309	19.6245	19.852	19.5912	0.0033432	1.73203	Up-regulated
Q96KP4	Cytosolic non-specific dipeptidase (EC 3.4.13.18) (CNDP dipeptidase 2) (Glutamate carboxypeptidase-like protein 1) (Peptidase A) (Threonyl dipeptidase)	CNDP2 CN2 CPGL HEL-S-13 PEPA	25.7526	25.7702	25.6886	25.9145	26.0006	25.9516	0.0034174	1.16347	Up-regulated
Q14764	Major vault protein (MVP) (Lung resistance-related protein)	MVP LRP	21.6121	21.7743	21.4012	22.4144	22.5845	22.4079	0.00532972	1.83155	Up-regulated
P28340	DNA polymerase delta catalytic subunit (EC 2.7.7.7) (3'-5' exodeoxyribonuclease) (EC 3.1.11.-) (DNA polymerase subunit delta p125)	POLD1 POLD	21.7084	21.6843	21.4714	21.2476	21.1271	21.0341	0.00837165	0.714448	Down-regulatted
Q15477	Superkiller complex protein 2 (Ski2) (EC 3.6.4.13) (Helicase-like protein) (HLP)	SKIC2 DDX13 SKI2W SKIV2 SKIV2L W	18.5989	19.2493	18.5656	20.1959	20.5345	20.4357	0.00931498	2.99821	Up-regulated
Q6IN85	Serine/threonine-protein phosphatase 4 regulatory subunit 3A (SMEK homolog 1)	PPP4R3A KIAA2010 PP4R3A SMEK1 MSTP033	21.8502	21.9997	22.0475	22.2271	22.3328	22.4098	0.0112329	1.28114	Up-regulated
Q13501	Sequestosome-1 (EBI3-associated protein of 60 kDa) (EBIAP) (p60) (Phosphotyrosine-independent ligand for the Lck SH2 domain of 62 kDa) (Ubiquitin-binding protein p62)	SQSTM1 ORCA OSIL	21.5982	21.9315	21.6676	22.1582	22.4588	22.3882	0.0117875	1.51849	Up-regulated
Q9NQX3	Gephyrin [Includes: Molybdopterin adenylyltransferase (MPT adenylyltransferase) (EC 2.7.7.75) (Domain G); Molybdopterin molybdenumtransferase (MPT Mo-transferase) (EC 2.10.1.1) (Domain E)]	GPHN GPH KIAA1385	21.7442	21.6628	21.8373	21.3449	21.519	21.4571	0.0127106	0.807891	Down-regulatted
Q96I24	Far upstream element-binding protein 3 (FUSE-binding protein 3)	FUBP3 FBP3	23.1377	23.3382	23.1641	23.5652	23.6823	23.4846	0.0131279	1.28702	Up-regulated
Q10713	Mitochondrial-processing peptidase subunit alpha (Alpha-MPP) (Inactive zinc metalloprotease alpha) (P-55)	PMPCA INPP5E KIAA0123 MPPA	22.7814	22.9316	22.6769	23.0807	23.2901	23.2778	0.0141123	1.33753	Up-regulated
P0DMV9	Heat shock 70 kDa protein 1B (Heat shock 70 kDa protein 2) (HSP70-2) (HSP70.2) (Heat shock protein family A member 1B)	HSPA1B HSP72	25.3463	25.6557	25.3085	25.9226	26.1245	26.1065	0.0143355	1.53089	Up-regulated
P61019	Ras-related protein Rab-2A (EC 3.6.5.2)	RAB2A RAB2	24.2291	24.1654	24.1242	24.3748	24.3339	24.3663	0.0153799	1.13716	Up-regulated
Q9Y6N5	Sulfide:quinone oxidoreductase, mitochondrial (SQOR) (EC 1.8.5.8) (Sulfide dehydrogenase-like) (Sulfide quinone oxidoreductase)	SQOR SQRDL CGI-44	24.292	24.4043	23.6957	25.1587	25.3171	25.5558	0.0160961	2.31851	Up-regulated
P09960	Leukotriene A-4 hydrolase (LTA-4 hydrolase) (EC 3.3.2.6) (Leukotriene A(4) hydrolase) (Tripeptide aminopeptidase LTA4H) (EC 3.4.11.4)	LTA4H LTA4	25.6796	25.7309	25.5451	26.0036	25.9919	26.0339	0.019015	1.28159	Up-regulated
P01033	Metalloproteinase inhibitor 1 (Erythroid-potentiating activity) (EPA) (Fibroblast collagenase inhibitor) (Collagenase inhibitor) (Tissue inhibitor of metalloproteinases 1) (TIMP-1)	TIMP1 CLGI TIMP	24.1468	23.808	24.5157	22.8152	22.7863	22.8887	0.0209763	0.398661	Down-regulatted
P30462	HLA class I histocompatibility antigen, B alpha chain (Human leukocyte antigen B) (HLA-B)	HLA-B HLAB	22.003	21.944	21.8414	21.7593	21.6692	21.6937	0.0237473	0.857336	Down-regulatted
O43681	ATPase GET3 (EC 3.6.-.-) (Arsenical pump-driving ATPase) (Arsenite-stimulated ATPase) (Guided entry of tail-anchored proteins factor 3, ATPase) (Transmembrane domain recognition complex 40 kDa ATPase subunit) (hARSA-I) (hASNA-I)	GET3 ARSA ASNA1 TRC40	23.938	23.9174	24.0641	23.707	23.8314	23.7483	0.0247761	0.863978	Down-regulatted
Q13542	Eukaryotic translation initiation factor 4E-binding protein 2 (4E-BP2) (eIF4E-binding protein 2)	EIF4EBP2	20.4209	21.3318	21.6591	19.0266	19.4457	19.6215	0.0251151	0.292667	Down-regulatted
P34932	Heat shock 70 kDa protein 4 (HSP70RY) (Heat shock 70-related protein APG-2) (Heat shock protein family H member 2)	HSPA4 APG2 HSPH2	27.1194	27.3092	27.0321	27.4032	27.6259	27.5514	0.0254361	1.29528	Up-regulated
P54577	Tyrosine--tRNA ligase, cytoplasmic (EC 6.1.1.1) (Tyrosyl-tRNA synthetase) (TyrRS) [Cleaved into: Tyrosine--tRNA ligase, cytoplasmic, N-terminally processed]	YARS1 YARS	25.466	25.631	25.6196	25.762	25.9485	25.8054	0.0264746	1.20283	Up-regulated
O60493	Sorting nexin-3 (Protein SDP3)	SNX3	21.5173	21.3446	21.4371	21.1715	21.1953	21.2333	0.0313074	0.850883	Down-regulatted
Q12972	Nuclear inhibitor of protein phosphatase 1 (NIPP-1) (Protein phosphatase 1 regulatory inhibitor subunit 8) [Includes: Activator of RNA decay (EC 3.1.4.-) (ARD-1)]	PPP1R8 ARD1 NIPP1	20.6737	20.9408	20.4536	21.0649	21.4863	21.5924	0.0327035	1.61533	Up-regulated
Q15043	Metal cation symporter ZIP14 (LIV-1 subfamily of ZIP zinc transporter 4) (LZT-Hs4) (Solute carrier family 39 member 14) (Zrt- and Irt-like protein 14) (ZIP-14)	SLC39A14 KIAA0062 ZIP14	22.6808	22.6394	22.718	22.3619	22.5469	22.4017	0.0354919	0.84524	Down-regulatted
Q6NYC8	Phostensin (Protein phosphatase 1 F-actin cytoskeleton-targeting subunit) (Protein phosphatase 1 regulatory subunit 18)	PPP1R18 HKMT1098 KIAA1949	21.5151	21.2012	21.656	21.9549	21.8747	22.1549	0.0361212	1.45135	Up-regulated
O43598	5-hydroxymethyl-dUMP N-hydrolase (EC 3.2.2.-) (2'-deoxynucleoside 5'-phosphate N-hydrolase 1) (c-Myc-responsive protein RCL)	DNPH1 C6orf108 RCL	22.7659	22.7071	22.8682	22.9607	22.948	23.1225	0.0363734	1.17283	Up-regulated
P35869	Aryl hydrocarbon receptor (Ah receptor) (AhR) (Class E basic helix-loop-helix protein 76) (bHLHe76)	AHR BHLHE76	19.1892	19.3302	19.6603	18.8868	18.9407	18.4757	0.036799	0.648195	Down-regulatted
Q8N806	Putative E3 ubiquitin-protein ligase UBR7 (EC 2.3.2.27) (N-recognin-7) (RING-type E3 ubiquitin transferase UBR7)	UBR7 C14orf130	22.4239	22.2153	21.4617	20.5568	20.799	20.8535	0.0374106	0.406915	Down-regulatted
P11171	Protein 4.1 (P4.1) (4.1R) (Band 4.1) (EPB4.1) (Erythrocyte membrane protein band 4.1)	EPB41 E41P	19.0806	19.493	20.0164	20.2341	20.6354	21.0639	0.0375747	2.16515	Up-regulated
P09525	Annexin A4 (35-beta calcimedin) (Annexin IV) (Annexin-4) (Carbohydrate-binding protein p33/p41) (Chromobindin-4) (Endonexin I) (Lipocortin IV) (P32.5) (PP4-X) (Placental anticoagulant protein II) (PAP-II) (Protein II)	ANXA4 ANX4	23.1808	23.2538	23.1378	23.4227	23.5317	23.7253	0.0393562	1.29155	Up-regulated
O14744	Protein arginine N-methyltransferase 5 (PRMT5) (EC 2.1.1.320) (72 kDa ICln-binding protein) (Histone-arginine N-methyltransferase PRMT5) (Jak-binding protein 1) (Shk1 kinase-binding protein 1 homolog) (SKB1 homolog) (SKB1Hs) [Cleaved into: Protein arginine N-methyltransferase 5, N-terminally processed]	PRMT5 HRMT1L5 IBP72 JBP1 SKB1	24.4069	24.6145	24.512	24.3462	24.0704	24.1831	0.0397006	0.805952	Down-regulatted
P13674	Prolyl 4-hydroxylase subunit alpha-1 (4-PH alpha-1) (EC 1.14.11.2) (Procollagen-proline,2-oxoglutarate-4-dioxygenase subunit alpha-1)	P4HA1 P4HA	22.1622	22.3444	22.0274	22.4832	22.6451	22.959	0.0441767	1.43174	Up-regulated
P51570	Galactokinase (EC 2.7.1.6) (Galactose kinase)	GALK1 GALK	23.2002	23.3529	23.2582	24.0601	23.5767	23.8795	0.0458597	1.48281	Up-regulated
P28838	Cytosol aminopeptidase (EC 3.4.11.1) (Cysteinylglycine-S-conjugate dipeptidase) (EC 3.4.13.23) (Leucine aminopeptidase 3) (LAP-3) (Leucyl aminopeptidase) (Peptidase S) (Proline aminopeptidase) (EC 3.4.11.5) (Prolyl aminopeptidase)	LAP3 LAPEP PEPS	26.883	27.0747	27.0613	26.454	26.8213	26.5517	0.0478342	0.75926	Down-regulatted
P34931	Heat shock 70 kDa protein 1-like (Heat shock 70 kDa protein 1L) (Heat shock 70 kDa protein 1-Hom) (HSP70-Hom) (Heat shock protein family A member 1L)	HSPA1L	23.2129	23.3754	23.5045	23.5577	23.6786	23.8311	0.0485855	1.25255	Up-regulated
Q9UJW0	Dynactin subunit 4 (Dyn4) (Dynactin subunit p62)	DCTN4	20.8838	20.7177	20.1045	21.2996	21.5919	21.5055	0.0498116	1.86219	Up-regulated
O75369	Filamin-B (FLN-B) (ABP-278) (ABP-280 homolog) (Actin-binding-like protein) (Beta-filamin) (Filamin homolog 1) (Fh1) (Filamin-3) (Thyroid autoantigen) (Truncated actin-binding protein) (Truncated ABP)	FLNB FLN1L FLN3 TABP TAP	24.459	24.4383	24.5992	24.6141	24.832	24.8469	0.0505024	1.20205	Up-regulated
O43175	D-3-phosphoglycerate dehydrogenase (3-PGDH) (EC 1.1.1.95) (2-oxoglutarate reductase) (EC 1.1.1.399) (Malate dehydrogenase) (EC 1.1.1.37)	PHGDH PGDH3	26.379	26.5197	26.4743	26.6055	26.8917	26.8628	0.0509477	1.25614	Up-regulated
P13051	Uracil-DNA glycosylase (UDG) (EC 3.2.2.27)	UNG DGU UNG1 UNG15	22.0498	22.065	22.2566	22.5159	22.3591	22.2839	0.0513104	1.19956	Up-regulated
Q99598	Translin-associated protein X (Translin-associated factor X)	TSNAX TRAX	21.1596	20.853	21.2321	20.436	20.0994	20.7534	0.0532585	0.636412	Down-regulatted
Q16891	MICOS complex subunit MIC60 (Cell proliferation-inducing gene 4/52 protein) (Mitochondrial inner membrane protein) (Mitofilin) (p87/89)	IMMT HMP MIC60 MINOS2 PIG4 PIG52	25.2295	25.1654	25.104	25.3018	25.5146	25.579	0.0535288	1.23015	Up-regulated
O43813	Glutathione S-transferase LANCL1 (EC 2.5.1.18) (40 kDa erythrocyte membrane protein) (p40) (LanC-like protein 1)	LANCL1 GPR69A	21.669	21.3358	21.4934	21.856	21.771	21.9077	0.0535807	1.27059	Up-regulated
Q9ULX3	RNA-binding protein NOB1 (EC 3.1.-.-) (Phosphorylation regulatory protein HP-10) (Protein ART-4)	NOB1 ART4 NOB1P PSMD8BP1 MSTP158	20.0863	20.0765	19.6927	20.7282	20.3106	20.3252	0.0560904	1.41699	Up-regulated
Q9NWS0	PIH1 domain-containing protein 1 (Nucleolar protein 17 homolog)	PIH1D1 NOP17	21.6686	21.6486	22.7762	21.1554	19.1184	19.675	0.0566814	0.241786	Down-regulatted
Q9NYF8	Bcl-2-associated transcription factor 1 (Btf) (BCLAF1 and THRAP3 family member 1)	BCLAF1 BTF KIAA0164	23.2562	23.2531	23.3657	22.5265	22.5163	23.0074	0.0577615	0.655984	Down-regulatted
P14174	Macrophage migration inhibitory factor (MIF) (EC 5.3.2.1) (Glycosylation-inhibiting factor) (GIF) (L-dopachrome isomerase) (L-dopachrome tautomerase) (EC 5.3.3.12) (Phenylpyruvate tautomerase)	MIF GLIF MMIF	26.7781	26.5899	26.4064	27.5808	26.9067	27.237	0.058528	1.5692	Up-regulated
P82650	Small ribosomal subunit protein mS22 (28S ribosomal protein S22, mitochondrial) (MRP-S22) (S22mt)	MRPS22 C3orf5 RPMS22 GK002	21.9872	21.9582	22.1432	21.2144	21.0465	21.7052	0.0601591	0.61238	Down-regulatted
Q15020	Squamous cell carcinoma antigen recognized by T-cells 3 (SART-3) (Tat-interacting protein of 110 kDa) (Tip110) (p110 nuclear RNA-binding protein)	SART3 KIAA0156 TIP110	22.7853	22.7061	22.8582	23.0456	23.2559	22.9484	0.0616198	1.23123	Up-regulated
P17655	Calpain-2 catalytic subunit (EC 3.4.22.53) (Calcium-activated neutral proteinase 2) (CANP 2) (Calpain M-type) (Calpain large polypeptide L2) (Calpain-2 large subunit) (Millimolar-calpain) (M-calpain)	CAPN2 CANPL2	22.0319	21.6941	21.9604	22.3431	22.4665	22.0654	0.0662947	1.31604	Up-regulated
Q7KZ85	Transcription elongation factor SPT6 (hSPT6) (Histone chaperone suppressor of Ty6) (Tat-cotransactivator 2 protein) (Tat-CT2 protein)	SUPT6H KIAA0162 SPT6H	22.985	23.1669	23.3518	22.9706	22.6009	22.8076	0.0674513	0.771177	Down-regulatted
Q9Y5X1	Sorting nexin-9 (SH3 and PX domain-containing protein 1) (Protein SDP1) (SH3 and PX domain-containing protein 3A)	SNX9 SH3PX1 SH3PXD3A	20.3897	20.4166	19.8163	20.9748	20.512	21.1354	0.0696208	1.58725	Up-regulated
Q9UPN6	SR-related and CTD-associated factor 8 (CDC5L complex-associated protein 7) (RNA-binding motif protein 16)	SCAF8 CCAP7 KIAA1116 RBM16	20.0917	19.8762	19.8672	20.2326	20.1462	20.1733	0.0697216	1.18017	Up-regulated
P60981	Destrin (Actin-depolymerizing factor) (ADF)	DSTN ACTDP DSN	23.9638	24.2042	24.1506	24.3487	24.3728	24.3697	0.0700484	1.19543	Up-regulated
Q8TAQ2	SWI/SNF complex subunit SMARCC2 (BRG1-associated factor 170) (BAF170) (SWI/SNF complex 170 kDa subunit) (SWI/SNF-related matrix-associated actin-dependent regulator of chromatin subfamily C member 2)	SMARCC2 BAF170	22.5497	22.4325	22.573	22.0359	22.0334	22.3794	0.0703285	0.774408	Down-regulatted
P07858	Cathepsin B (EC 3.4.22.1) (APP secretase) (APPS) (Cathepsin B1) [Cleaved into: Cathepsin B light chain; Cathepsin B heavy chain]	CTSB CPSB	23.4336	23.5265	23.4389	24.0622	23.6892	23.7632	0.0739814	1.29403	Up-regulated
P36639	Oxidized purine nucleoside triphosphate hydrolase (EC 3.6.1.56) (2-hydroxy-dATP diphosphatase) (7,8-dihydro-8-oxoguanine triphosphatase) (8-oxo-dGTPase) (Methylated purine nucleoside triphosphate hydrolase) (EC 3.6.1.-) (Nucleoside diphosphate-linked moiety X motif 1) (Nudix motif 1)	NUDT1 MTH1	19.4134	18.2069	18.9984	19.6112	20.3344	21.3997	0.0746407	2.98046	Up-regulated
Q9BY32	Inosine triphosphate pyrophosphatase (ITPase) (Inosine triphosphatase) (EC 3.6.1.9) (Non-canonical purine NTP pyrophosphatase) (Non-standard purine NTP pyrophosphatase) (Nucleoside-triphosphate diphosphatase) (Nucleoside-triphosphate pyrophosphatase) (NTPase) (Putative oncogene protein hlc14-06-p)	ITPA C20orf37 My049 OK/SW-cl.9	22.8189	22.7954	22.78	23.1037	23.2094	23.602	0.0781682	1.42103	Up-regulated
Q5H9R7	Serine/threonine-protein phosphatase 6 regulatory subunit 3 (SAPS domain family member 3) (Sporulation-induced transcript 4-associated protein SAPL)	PPP6R3 C11orf23 KIAA1558 PP6R3 SAPL SAPS3	21.9472	21.782	21.6888	21.3241	21.5437	21.6593	0.0790075	0.813962	Down-regulatted
P50995	Annexin A11 (56 kDa autoantigen) (Annexin XI) (Annexin-11) (Calcyclin-associated annexin 50) (CAP-50)	ANXA11 ANX11	24.8531	24.8924	24.8643	24.9869	25.1988	25.2773	0.0792142	1.2179	Up-regulated
P56524	Histone deacetylase 4 (HD4) (EC 3.5.1.98)	HDAC4 KIAA0288	19.5469	20.3843	18.9288	20.5098	21.2236	20.8614	0.0795539	2.37008	Up-regulated
Q8WWY3	U4/U6 small nuclear ribonucleoprotein Prp31 (Pre-mRNA-processing factor 31) (Serologically defined breast cancer antigen NY-BR-99) (U4/U6 snRNP 61 kDa protein) (Protein 61K) (hPrp31)	PRPF31 PRP31	21.3328	21.8357	21.0632	22.0021	22.0004	22.2698	0.0798969	1.60236	Up-regulated
Q13868	Exosome complex component RRP4 (Exosome component 2) (Ribosomal RNA-processing protein 4)	EXOSC2 RRP4	22.6215	22.8418	22.6448	22.425	22.5775	22.2411	0.0803823	0.818942	Down-regulatted
P02545	Prelamin-A/C [Cleaved into: Lamin-A/C (70 kDa lamin) (Renal carcinoma antigen NY-REN-32)]	LMNA LMN1	29.6195	29.7618	29.5833	30.1262	29.8997	29.7921	0.0823671	1.21796	Up-regulated
Q99798	Aconitate hydratase, mitochondrial (Aconitase) (EC 4.2.1.3) (Citrate hydro-lyase)	ACO2	24.6547	24.3675	24.2577	24.7824	24.8231	24.8147	0.083236	1.30143	Up-regulated
Q9UDY4	DnaJ homolog subfamily B member 4 (Heat shock 40 kDa protein 1 homolog) (HSP40 homolog) (Heat shock protein 40 homolog) (Human liver DnaJ-like protein)	DNAJB4 DNAJW HLJ1	21.1212	19.3294	19.3436	21.5389	21.5713	22.0711	0.0845245	3.47184	Up-regulated
Q96SB4	SRSF protein kinase 1 (EC 2.7.11.1) (SFRS protein kinase 1) (Serine/arginine-rich protein-specific kinase 1) (SR-protein-specific kinase 1)	SRPK1	21.3646	19.4101	20.7962	22.4587	22.3339	22.3385	0.0849445	3.61351	Up-regulated
Q9NUQ9	CYFIP-related Rac1 interactor B (L1)	CYRIB CYRI FAM49B BM-009	20.2866	21.6136	19.9223	22.132	21.6722	23.8457	0.0852158	3.84362	Up-regulated
Q8N6T3	ADP-ribosylation factor GTPase-activating protein 1 (ARF GAP 1) (ADP-ribosylation factor 1 GTPase-activating protein) (ARF1 GAP) (ARF1-directed GTPase-activating protein)	ARFGAP1 ARF1GAP	20.7151	18.7616	19.3939	21.4716	21.5472	21.2908	0.0852456	3.51372	Up-regulated
Q15758	Neutral amino acid transporter B(0) (ATB(0)) (Baboon M7 virus receptor) (RD114/simian type D retrovirus receptor) (Sodium-dependent neutral amino acid transporter type 2) (Solute carrier family 1 member 5)	SLC1A5 ASCT2 M7V1 RDR RDRC	24.502	25.1516	24.998	25.2021	25.5486	25.5672	0.0862152	1.46961	Up-regulated
P57740	Nuclear pore complex protein Nup107 (107 kDa nucleoporin) (Nucleoporin Nup107)	NUP107	21.3123	20.9872	20.8249	21.5024	22.136	21.4136	0.0872017	1.56107	Up-regulated
P35520	Cystathionine beta-synthase (EC 4.2.1.22) (Beta-thionase) (Serine sulfhydrase)	CBS	22.6096	22.7018	22.4479	23.2832	22.8814	22.8209	0.0876423	1.32752	Up-regulated
P18669	Phosphoglycerate mutase 1 (EC 5.4.2.11) (EC 5.4.2.4) (BPG-dependent PGAM 1) (Phosphoglycerate mutase isozyme B) (PGAM-B)	PGAM1 PGAMA CDABP0006	28.11	28.2646	27.7791	28.3533	28.5886	28.4115	0.0896834	1.31942	Up-regulated
P33176	Kinesin-1 heavy chain (Conventional kinesin heavy chain) (Ubiquitous kinesin heavy chain) (UKHC)	KIF5B KNS KNS1	23.7349	24.2199	23.7913	23.268	23.6823	23.4742	0.0899054	0.736862	Down-regulatted
Q5TZA2	Rootletin (Ciliary rootlet coiled-coil protein)	CROCC KIAA0445	22.2841	22.3403	21.9385	22.4756	22.539	22.6261	0.0907566	1.28277	Up-regulated
Q96AJ9	Vesicle transport through interaction with t-SNAREs homolog 1A (Vesicle transport v-SNARE protein Vti1-like 2) (Vti1-rp2)	VTI1A	19.6765	19.7275	18.0804	17.4976	17.3772	18.0768	0.0926275	0.350884	Down-regulatted
P48426	Phosphatidylinositol 5-phosphate 4-kinase type-2 alpha (EC 2.7.1.149) (1-phosphatidylinositol 5-phosphate 4-kinase 2-alpha) (Diphosphoinositide kinase 2-alpha) (PIP5KIII) (Phosphatidylinositol 5-Phosphate 4-Kinase) (PI5P4Kalpha) (Phosphatidylinositol 5-phosphate 4-kinase type II alpha) (PI(5)P 4-kinase type II alpha) (PIP4KII-alpha) (PtdIns(4)P-5-kinase B isoform) (PtdIns(4)P-5-kinase C isoform) …	PIP4K2A PI5P4KA PIP5K2 PIP5K2A	18.3707	19.3651	19.7872	20.2947	20.6259	20.2167	0.0926759	2.305	Up-regulated
Q99595	Mitochondrial import inner membrane translocase subunit Tim17-A (Inner membrane preprotein translocase Tim17a)	TIMM17A MIMT17 TIM17 TIM17A TIMM17	22.1193	21.5577	21.0321	21.005	20.834	20.1433	0.0928377	0.532579	Down-regulatted
Q14498	RNA-binding protein 39 (CAPER alpha) (CAPERalpha) (Hepatocellular carcinoma protein 1) (RNA-binding motif protein 39) (RNA-binding region-containing protein 2) (Splicing factor HCC1)	RBM39 HCC1 RNPC2	25.0539	25.0511	25.0421	24.7199	24.1746	24.6701	0.0937507	0.693756	Down-regulatted
P26885	Peptidyl-prolyl cis-trans isomerase FKBP2 (PPIase FKBP2) (EC 5.2.1.8) (13 kDa FK506-binding protein) (13 kDa FKBP) (FKBP-13) (FK506-binding protein 2) (FKBP-2) (Immunophilin FKBP13) (Rotamase)	FKBP2 FKBP13	24.0097	22.9049	23.4262	21.9939	22.8248	22.769	0.0944837	0.529352	Down-regulatted
Q13523	Serine/threonine-protein kinase PRP4 homolog (EC 2.7.11.1) (PRP4 kinase) (PRP4 pre-mRNA-processing factor 4 homolog)	PRP4K KIAA0536 PRP4 PRP4B PRP4H PRPF4K	20.2087	19.9926	19.776	19.678	19.5252	19.7577	0.0949008	0.790699	Down-regulatted
Q9NYU2	UDP-glucose:glycoprotein glucosyltransferase 1 (UGT1) (hUGT1) (EC 2.4.1.-) (UDP--Glc:glycoprotein glucosyltransferase) (UDP-glucose ceramide glucosyltransferase-like 1)	UGGT1 GT UGCGL1 UGGT UGT1 UGTR	23.5721	23.4017	23.2163	23.7189	23.6123	23.7194	0.0952029	1.21996	Up-regulated
Q9UBQ7	Glyoxylate reductase/hydroxypyruvate reductase (EC 1.1.1.79) (EC 1.1.1.81)	GRHPR GLXR MSTP035	23.3237	23.7036	23.8108	23.7779	24.1469	24.2479	0.0964789	1.36119	Up-regulated
P62312	U6 snRNA-associated Sm-like protein LSm6	LSM6	23.5585	23.836	24.231	23.0311	22.908	23.6724	0.0965054	0.627926	Down-regulatted
Q9H9J2	Large ribosomal subunit protein mL44 (EC 3.1.26.-) (39S ribosomal protein L44, mitochondrial) (L44mt) (MRP-L44)	MRPL44	21.1501	20.9776	20.7571	21.3286	21.2819	21.2696	0.0967176	1.25855	Up-regulated
Q9UBT2	SUMO-activating enzyme subunit 2 (EC 2.3.2.-) (Anthracycline-associated resistance ARX) (Ubiquitin-like 1-activating enzyme E1B) (Ubiquitin-like modifier-activating enzyme 2)	UBA2 SAE2 UBLE1B HRIHFB2115	24.0732	23.9299	23.6192	24.1164	24.3422	24.2442	0.0974606	1.28357	Up-regulated
P50213	Isocitrate dehydrogenase [NAD] subunit alpha, mitochondrial (EC 1.1.1.41) (Isocitric dehydrogenase subunit alpha) (NAD(+)-specific ICDH subunit alpha)	IDH3A	23.906	23.9986	23.7343	24.0208	24.1564	24.0813	0.0987384	1.15391	Up-regulated
P49643	DNA primase large subunit (DNA primase 58 kDa subunit) (p58)	PRIM2 PRIM2A	20.4276	20.3677	20.4738	20.5359	20.8496	20.9618	0.0988071	1.28289	Up-regulated
Q5R372	Rab GTPase-activating protein 1-like	RABGAP1L HHL KIAA0471	22.6058	22.5994	22.3643	22.8165	22.7302	22.6578	0.0988122	1.15803	Up-regulated
Q9UNM6	26S proteasome non-ATPase regulatory subunit 13 (26S proteasome regulatory subunit RPN9) (26S proteasome regulatory subunit S11) (26S proteasome regulatory subunit p40.5)	PSMD13	24.3319	24.2531	23.9032	24.3774	24.543	24.6103	0.100934	1.27235	Up-regulated
P52907	F-actin-capping protein subunit alpha-1 (CapZ alpha-1)	CAPZA1	25.8263	25.8712	25.9713	25.9606	26.0415	26.005	0.101386	1.0813	Up-regulated
A3KN83	Protein strawberry notch homolog 1 (Monocyte protein 3) (MOP-3)	SBNO1 MOP3	19.7875	19.0555	19.9591	19.1106	18.7687	18.7236	0.101909	0.601624	Down-regulatted
P11021	Endoplasmic reticulum chaperone BiP (EC 3.6.4.10) (78 kDa glucose-regulated protein) (GRP-78) (Binding-immunoglobulin protein) (BiP) (Heat shock protein 70 family protein 5) (HSP70 family protein 5) (Heat shock protein family A member 5) (Immunoglobulin heavy chain-binding protein)	HSPA5 GRP78	31.214	31.3414	31.9345	30.6885	30.8997	31.1515	0.102184	0.667389	Down-regulatted
Q96RU3	Formin-binding protein 1 (Formin-binding protein 17) (hFBP17)	FNBP1 FBP17 KIAA0554	22.8664	22.7887	22.8058	22.9852	23.1517	22.9047	0.105546	1.14359	Up-regulated
Q8WUM0	Nuclear pore complex protein Nup133 (133 kDa nucleoporin) (Nucleoporin Nup133)	NUP133	22.336	22.4724	22.0038	22.878	23.2064	22.4434	0.10637	1.48645	Up-regulated
Q5RKV6	Exosome complex component MTR3 (Exosome component 6) (mRNA transport regulator 3 homolog) (hMtr3) (p11)	EXOSC6 MTR3	22.2598	22.2412	22.2677	22.3266	22.6033	22.5745	0.106748	1.18528	Up-regulated
O43447	Peptidyl-prolyl cis-trans isomerase H (PPIase H) (EC 5.2.1.8) (Rotamase H) (Small nuclear ribonucleoprotein particle-specific cyclophilin H) (CypH) (U-snRNP-associated cyclophilin SnuCyp-20) (USA-CYP)	PPIH CYP20 CYPH	22.5836	22.2746	22.5936	22.0561	22.3887	21.9696	0.107086	0.786872	Down-regulatted
P31150	Rab GDP dissociation inhibitor alpha (Rab GDI alpha) (Guanosine diphosphate dissociation inhibitor 1) (GDI-1) (Oligophrenin-2) (Protein XAP-4)	GDI1 GDIL OPHN2 RABGDIA XAP4	23.1333	23.5869	23.1367	23.6467	23.5081	23.9076	0.10716	1.32119	Up-regulated
Q3ZCM7	Tubulin beta-8 chain (Tubulin beta 8 class VIII)	TUBB8	23.8196	23.9126	23.587	24.7645	24.4397	23.9502	0.107879	1.52809	Up-regulated
Q00688	Peptidyl-prolyl cis-trans isomerase FKBP3 (PPIase FKBP3) (EC 5.2.1.8) (25 kDa FK506-binding protein) (25 kDa FKBP) (FKBP-25) (FK506-binding protein 3) (FKBP-3) (Immunophilin FKBP25) (Rapamycin-selective 25 kDa immunophilin) (Rotamase)	FKBP3 FKBP25	25.5579	25.6511	24.993	25.7749	25.8383	26.1668	0.108127	1.43993	Up-regulated
P49189	4-trimethylaminobutyraldehyde dehydrogenase (TMABA-DH) (TMABALDH) (EC 1.2.1.47) (Aldehyde dehydrogenase E3 isozyme) (Aldehyde dehydrogenase family 9 member A1) (EC 1.2.1.3) (Formaldehyde dehydrogenase) (EC 1.2.1.46) (Gamma-aminobutyraldehyde dehydrogenase) (EC 1.2.1.19) (R-aminobutyraldehyde dehydrogenase) [Cleaved into: 4-trimethylaminobutyraldehyde dehydrogenase, N-terminally processed]	ALDH9A1 ALDH4 ALDH7 ALDH9	23.8318	23.8153	24.0805	23.6792	23.7986	23.5803	0.110313	0.856683	Down-regulatted
P30085	UMP-CMP kinase (EC 2.7.4.14) (Deoxycytidylate kinase) (CK) (dCMP kinase) (Nucleoside-diphosphate kinase) (EC 2.7.4.6) (Uridine monophosphate/cytidine monophosphate kinase) (UMP/CMP kinase) (UMP/CMPK)	CMPK1 CMK CMPK UCK UMK UMPK	23.8753	23.9851	23.4737	24.2924	24.713	23.9808	0.110655	1.4648	Up-regulated
Q712K3	Ubiquitin-conjugating enzyme E2 R2 (EC 2.3.2.23) (E2 ubiquitin-conjugating enzyme R2) (Ubiquitin carrier protein R2) (Ubiquitin-conjugating enzyme E2-CDC34B) (Ubiquitin-protein ligase R2)	UBE2R2 CDC34B UBC3B	21.5453	21.3953	22.0713	20.9486	21.3867	21.1162	0.110821	0.697307	Down-regulatted
P21333	Filamin-A (FLN-A) (Actin-binding protein 280) (ABP-280) (Alpha-filamin) (Endothelial actin-binding protein) (Filamin-1) (Non-muscle filamin)	FLNA FLN FLN1	28.8846	29.0424	28.7167	29.128	29.2019	29.0201	0.112813	1.17726	Up-regulated
Q8N1G2	Cap-specific mRNA (nucleoside-2'-O-)-methyltransferase 1 (EC 2.1.1.57) (Cap methyltransferase 1) (Cap1 2'O-ribose methyltransferase 1) (MTr1) (hMTr1) (FtsJ methyltransferase domain-containing protein 2) (Interferon-stimulated gene 95 kDa protein) (ISG95)	CMTR1 FTSJD2 KIAA0082 MTR1	18.8645	19.2706	18.2049	19.811	19.6113	19.2412	0.113562	1.7106	Up-regulated
Q15746	Myosin light chain kinase, smooth muscle (MLCK) (smMLCK) (EC 2.7.11.18) (Kinase-related protein) (KRP) (Telokin) [Cleaved into: Myosin light chain kinase, smooth muscle, deglutamylated form]	MYLK MLCK MLCK1 MYLK1	20.565	20.2808	19.6683	20.503	21.1293	20.8781	0.115843	1.58604	Up-regulated
P55884	Eukaryotic translation initiation factor 3 subunit B (eIF3b) (Eukaryotic translation initiation factor 3 subunit 9) (Prt1 homolog) (hPrt1) (eIF-3-eta) (eIF3 p110) (eIF3 p116)	EIF3B EIF3S9	25.1717	25.4096	25.2544	25.3697	25.7736	25.5572	0.116709	1.22117	Up-regulated
Q5TFE4	5'-nucleotidase domain-containing protein 1 (EC 3.1.3.-)	NT5DC1 NT5C2L1 LP2642	22.0429	21.4264	21.5204	22.1261	21.9075	22.5158	0.118174	1.43386	Up-regulated
P0DPI2	Glutamine amidotransferase-like class 1 domain-containing protein 3, mitochondrial	GATD3 C21orf33 GATD3A	22.8032	22.8514	23.2109	23.2716	23.2881	23.3131	0.119494	1.26205	Up-regulated
Q9BQA9	Cytochrome b-245 chaperone 1 (Essential for reactive oxygen species protein) (Eros)	CYBC1 C17orf62 EROS	18.7378	20.064	19.9823	20.8076	20.0451	21.1647	0.121995	2.11077	Up-regulated
P21399	Cytoplasmic aconitate hydratase (Aconitase) (EC 4.2.1.3) (Citrate hydro-lyase) (Ferritin repressor protein) (Iron regulatory protein 1) (IRP1) (Iron-responsive element-binding protein 1) (IRE-BP 1)	ACO1 IREB1	22.6841	22.8507	21.8645	23.4493	23.0019	23.1566	0.122468	1.66574	Up-regulated
Q9UBV8	Peflin (PEF protein with a long N-terminal hydrophobic domain) (Penta-EF hand domain-containing protein 1)	PEF1 ABP32 UNQ1845/PRO3573	20.9675	20.8567	20.9926	20.7108	20.8481	20.4821	0.122969	0.835899	Down-regulatted
Q6NXR4	TELO2-interacting protein 2	TTI2 C8orf41	18.9663	19.7524	19.4617	19.9785	19.8646	20.0519	0.123617	1.4861	Up-regulated
P05388	Large ribosomal subunit protein uL10 (60S acidic ribosomal protein P0) (60S ribosomal protein L10E)	RPLP0	29.3222	29.0685	28.8313	28.763	28.8862	28.4916	0.123645	0.778949	Down-regulatted
Q96HE7	ERO1-like protein alpha (ERO1-L) (ERO1-L-alpha) (EC 1.8.4.-) (Endoplasmic oxidoreductin-1-like protein) (Endoplasmic reticulum oxidoreductase alpha) (Oxidoreductin-1-L-alpha)	ERO1A ERO1L UNQ434/PRO865	25.0316	25.1024	25.417	25.5415	25.3546	25.504	0.124103	1.21675	Up-regulated
Q9Y5K6	CD2-associated protein (Adapter protein CMS) (Cas ligand with multiple SH3 domains)	CD2AP	21.725	21.6427	22.8209	19.2218	21.725	19.1038	0.124294	0.242155	Down-regulatted
Q15067	Peroxisomal acyl-coenzyme A oxidase 1 (AOX) (EC 1.3.3.6) (Palmitoyl-CoA oxidase) (Peroxisomal fatty acyl-CoA oxidase) (Straight-chain acyl-CoA oxidase) (SCOX) [Cleaved into: Peroxisomal acyl-CoA oxidase 1, A chain; Peroxisomal acyl-CoA oxidase 1, B chain; Peroxisomal acyl-CoA oxidase 1, C chain]	ACOX1 ACOX	22.0779	21.8153	21.7624	21.6189	21.6908	21.1575	0.126787	0.759892	Down-regulatted
Q92973	Transportin-1 (Importin beta-2) (Karyopherin beta-2) (M9 region interaction protein) (MIP)	TNPO1 KPNB2 MIP1 TRN	24.8179	25.0709	24.7596	24.9588	25.2527	25.187	0.128463	1.18923	Up-regulated
Q9Y3D6	Mitochondrial fission 1 protein (FIS1 homolog) (hFis1) (Tetratricopeptide repeat protein 11) (TPR repeat protein 11)	FIS1 TTC11 CGI-135	19.5463	19.262	19.3851	19.3311	18.8308	18.9921	0.128548	0.786508	Down-regulatted
Q08209	Protein phosphatase 3 catalytic subunit alpha (EC 3.1.3.16) (CAM-PRP catalytic subunit) (Calcineurin A alpha) (Calmodulin-dependent calcineurin A subunit alpha isoform) (CNA alpha) (Serine/threonine-protein phosphatase 2B catalytic subunit alpha isoform)	PPP3CA CALNA CNA	21.6299	21.6912	21.5404	21.2113	21.34	21.5694	0.128583	0.842686	Down-regulatted
Q6YP21	Kynurenine--oxoglutarate transaminase 3 (EC 2.6.1.7) (Cysteine-S-conjugate beta-lyase 2) (EC 4.4.1.13) (Kynurenine aminotransferase 3) (Kynurenine aminotransferase III) (KATIII) (Kynurenine--glyoxylate transaminase) (EC 2.6.1.63) (Kynurenine--oxoglutarate transaminase III)	KYAT3 CCBL2 KAT3	21.7863	21.6604	21.7285	22.0546	22.3691	21.8511	0.128592	1.28925	Up-regulated
Q9H3N1	Thioredoxin-related transmembrane protein 1 (Protein disulfide-isomerase TMX1) (EC 5.3.4.1) (Thioredoxin domain-containing protein 1) (Transmembrane Trx-related protein)	TMX1 TMX TXNDC TXNDC1 PSEC0085 UNQ235/PRO268	24.2835	24.4558	24.7221	24.3096	24.0341	24.2112	0.128722	0.811033	Down-regulatted
P30519	Heme oxygenase 2 (HO-2) (EC 1.14.14.18) [Cleaved into: Heme oxygenase 2 soluble form]	HMOX2 HO2	22.143	21.8657	22.1286	22.1726	22.394	22.2261	0.12922	1.1635	Up-regulated
P61326	Protein mago nashi homolog	MAGOH MAGOHA	25.2624	25.3262	25.3698	25.234	25.0887	25.2601	0.129349	0.916877	Down-regulatted
Q9UQM7	Calcium/calmodulin-dependent protein kinase type II subunit alpha (CaM kinase II subunit alpha) (CaMK-II subunit alpha) (EC 2.7.11.17)	CAMK2A CAMKA KIAA0968	19.3018	20.6481	19.1738	21.13	20.5351	20.8075	0.129362	2.1679	Up-regulated
Q9BSD7	Cancer-related nucleoside-triphosphatase (NTPase) (EC 3.6.1.15) (Nucleoside triphosphate phosphohydrolase)	NTPCR C1orf57	21.0025	21.353	20.926	21.439	21.5057	21.258	0.130206	1.23719	Up-regulated
Q05519	Serine/arginine-rich splicing factor 11 (Arginine-rich 54 kDa nuclear protein) (p54) (Splicing factor, arginine/serine-rich 11)	SRSF11 SFRS11	23.353	23.4234	23.594	23.1604	22.6628	23.2562	0.131325	0.74209	Down-regulatted
Q14997	Proteasome activator complex subunit 4 (Proteasome activator PA200) (Protein BLM10 homolog) (Blm10) (hBlm10)	PSME4 BLM10 KIAA0077	20.0054	19.5042	18.7485	20.0906	20.5366	20.1993	0.131665	1.81018	Up-regulated
Q9Y6E2	eIF5-mimic protein 1 (Basic leucine zipper and W2 domain-containing protein 2)	BZW2 5MP1 HSPC028 MSTP017	22.1256	22.4838	22.3349	22.4379	22.6134	22.9382	0.132212	1.27315	Up-regulated
Q9UL25	Ras-related protein Rab-21	RAB21 KIAA0118	23.3526	23.2352	23.2764	23.6413	23.5534	23.3251	0.134311	1.16355	Up-regulated
Q6L8Q7	2',5'-phosphodiesterase 12 (2'-PDE) (2-PDE) (EC 3.1.4.-) (Mitochondrial deadenylase) (EC 3.1.13.4)	PDE12	22.8549	22.9706	23.3892	23.4809	23.6331	23.2448	0.134538	1.30258	Up-regulated
Q14344	Guanine nucleotide-binding protein subunit alpha-13 (G alpha-13) (G-protein subunit alpha-13)	GNA13	19.5222	20.3777	19.4345	20.5075	20.4002	20.5879	0.134834	1.64764	Up-regulated
P05023	Sodium/potassium-transporting ATPase subunit alpha-1 (Na(+)/K(+) ATPase alpha-1 subunit) (EC 7.2.2.13) (Sodium pump subunit alpha-1)	ATP1A1	26.8248	26.9616	26.8612	26.7392	26.793	26.8324	0.137528	0.936705	Down-regulatted
P63220	Small ribosomal subunit protein eS21 (40S ribosomal protein S21)	RPS21	25.1516	25.5881	25.3298	25.0952	24.9071	25.1922	0.138063	0.816958	Down-regulatted
P31146	Coronin-1A (Coronin-like protein A) (Clipin-A) (Coronin-like protein p57) (Tryptophan aspartate-containing coat protein) (TACO)	CORO1A CORO1	18.5776	18.7554	18.298	19.842	19.4306	18.6804	0.138086	1.71	Up-regulated
B0I1T2	Unconventional myosin-Ig [Cleaved into: Minor histocompatibility antigen HA-2 (mHag HA-2)]	MYO1G HA2	23.225	23.107	21.7584	24.1603	23.5663	23.5571	0.138771	2.09135	Up-regulated
Q13148	TAR DNA-binding protein 43 (TDP-43)	TARDBP TDP43	25.079	24.9129	24.4707	25.21	25.3198	25.2075	0.139067	1.34248	Up-regulated
Q8TDB8	Solute carrier family 2, facilitated glucose transporter member 14 (Glucose transporter type 14) (GLUT-14)	SLC2A14 GLUT14	21.0013	21.2497	21.2051	21.2932	21.3837	21.2997	0.139175	1.12779	Up-regulated
A0AVT1	Ubiquitin-like modifier-activating enzyme 6 (Ubiquitin-activating enzyme 6) (EC 6.2.1.45) (Monocyte protein 4) (MOP-4) (Ubiquitin-activating enzyme E1-like protein 2) (E1-L2)	UBA6 MOP4 UBE1L2	23.0501	23.0314	22.4452	23.1622	23.3192	23.4	0.139674	1.36752	Up-regulated
P25685	DnaJ homolog subfamily B member 1 (DnaJ protein homolog 1) (Heat shock 40 kDa protein 1) (HSP40) (Heat shock protein 40) (Human DnaJ protein 1) (hDj-1)	DNAJB1 DNAJ1 HDJ1 HSPF1	23.5024	23.7175	24.0435	23.9173	24.1116	24.4076	0.139947	1.31133	Up-regulated
P20073	Annexin A7 (Annexin VII) (Annexin-7) (Synexin)	ANXA7 ANX7 SNX OK/SW-cl.95	23.0475	22.9731	22.4463	23.1636	23.4117	23.1647	0.140847	1.34198	Up-regulated
O60763	General vesicular transport factor p115 (Protein USO1 homolog) (Transcytosis-associated protein) (TAP) (Vesicle-docking protein)	USO1 VDP	24.1367	24.246	24.0896	24.2284	24.4904	24.2879	0.141388	1.13142	Up-regulated
P05556	Integrin beta-1 (Fibronectin receptor subunit beta) (Glycoprotein IIa) (GPIIA) (VLA-4 subunit beta) (CD antigen CD29)	ITGB1 FNRB MDF2 MSK12	22.4413	22.3043	22.1842	19.6353	19.0508	21.9632	0.141909	0.234312	Down-regulatted
Q9HDC9	Adipocyte plasma membrane-associated protein (Protein BSCv)	APMAP C20orf3 UNQ1869/PRO4305	22.7445	22.9884	22.7084	23.0253	22.9109	23.2785	0.141917	1.19565	Up-regulated
P11279	Lysosome-associated membrane glycoprotein 1 (LAMP-1) (Lysosome-associated membrane protein 1) (CD107 antigen-like family member A) (CD antigen CD107a)	LAMP1	22.0126	22.5219	23.6156	19.5219	22.3653	20.7497	0.142873	0.279761	Down-regulatted
P24539	ATP synthase F(0) complex subunit B1, mitochondrial (ATP synthase peripheral stalk-membrane subunit b) (ATP synthase proton-transporting mitochondrial F(0) complex subunit B1) (ATP synthase subunit b) (ATPase subunit b)	ATP5PB ATP5F1	22.4715	22.1369	22.6376	22.0982	21.8758	22.2535	0.143927	0.790315	Down-regulatted
Q9UBB6	Neurochondrin	NCDN KIAA0607	19.8609	19.5589	19.4537	20.001	19.8681	19.8142	0.144259	1.20575	Up-regulated
O43491	Band 4.1-like protein 2 (Erythrocyte membrane protein band 4.1-like 2) (Generally expressed protein 4.1) (4.1G)	EPB41L2	24.2324	24.1779	23.8119	24.9302	24.2162	24.4754	0.144834	1.38179	Up-regulated
Q9UHD1	Cysteine and histidine-rich domain-containing protein 1 (CHORD domain-containing protein 1) (CHORD-containing protein 1) (CHP-1) (Protein morgana)	CHORDC1 CHP1	23.6144	23.7187	23.0902	23.9027	24.0304	23.7886	0.144841	1.34985	Up-regulated
Q9NVV0	Trimeric intracellular cation channel type B (TRIC-B) (TRICB) (Transmembrane protein 38B)	TMEM38B C9orf87 TRICB	18.3678	19.9358	19.5187	17.1966	16.766	19.0839	0.146247	0.331727	Down-regulatted
P43243	Matrin-3	MATR3 KIAA0723	26.6968	26.6316	26.3365	26.7684	26.7787	26.8637	0.146297	1.18808	Up-regulated
P48735	Isocitrate dehydrogenase [NADP], mitochondrial (IDH) (EC 1.1.1.42) (ICD-M) (IDP) (NADP(+)-specific ICDH) (Oxalosuccinate decarboxylase)	IDH2	24.0033	24.3261	23.7962	23.6064	20.0841	21.3637	0.146357	0.195179	Down-regulatted
Q8N5P1	Zinc finger CCCH domain-containing protein 8	ZC3H8 ZC3HDC8	21.8103	21.8346	21.9244	21.2367	21.5775	21.7441	0.146534	0.791686	Down-regulatted
Q96CV9	Optineurin (E3-14.7K-interacting protein) (FIP-2) (Huntingtin yeast partner L) (Huntingtin-interacting protein 7) (HIP-7) (Huntingtin-interacting protein L) (NEMO-related protein) (Optic neuropathy-inducing protein) (Transcription factor IIIA-interacting protein) (TFIIIA-IntP)	OPTN FIP2 GLC1E HIP7 HYPL NRP	21.6347	21.9492	22.2664	22.2336	22.2985	22.5151	0.147128	1.31856	Up-regulated
P17096	High mobility group protein HMG-I/HMG-Y (HMG-I(Y)) (High mobility group AT-hook protein 1) (High mobility group protein A1) (High mobility group protein R)	HMGA1 HMGIY	24.1464	24.6234	25.3788	23.633	23.8804	24.2828	0.147714	0.580701	Down-regulatted
O15213	WD repeat-containing protein 46 (WD repeat-containing protein BING4)	WDR46 BING4 C6orf11 FP221	21.4397	21.2975	21.5805	21.0806	20.7445	21.3489	0.148051	0.767781	Down-regulatted
Q9BZF1	Oxysterol-binding protein-related protein 8 (ORP-8) (OSBP-related protein 8)	OSBPL8 KIAA1451 ORP8 OSBP10	21.1099	21.488	21.3206	21.713	21.3658	21.6681	0.148301	1.21094	Up-regulated
P49748	Very long-chain specific acyl-CoA dehydrogenase, mitochondrial (VLCAD) (EC 1.3.8.9)	ACADVL VLCAD	21.9997	21.8881	22.0253	22.2367	22.1221	22.002	0.148616	1.10898	Up-regulated
Q9BT78	COP9 signalosome complex subunit 4 (SGN4) (Signalosome subunit 4) (JAB1-containing signalosome subunit 4)	COPS4 CSN4	23.264	23.4018	23.4524	23.4104	23.5613	23.5442	0.148754	1.09624	Up-regulated
Q9UNL2	Translocon-associated protein subunit gamma (TRAP-gamma) (Signal sequence receptor subunit gamma) (SSR-gamma)	SSR3 TRAPG	22.8174	22.8173	22.3449	22.3302	22.3489	22.241	0.148984	0.782864	Down-regulatted
Q9UFW8	CGG triplet repeat-binding protein 1 (CGG-binding protein 1) (20 kDa CGG-binding protein) (p20-CGGBP DNA-binding protein)	CGGBP1 CGGBP	19.5879	19.3919	21.0226	21.3475	21.1848	20.8988	0.149239	2.20824	Up-regulated
Q02809	Procollagen-lysine,2-oxoglutarate 5-dioxygenase 1 (EC 1.14.11.4) (Lysyl hydroxylase 1) (LH1)	PLOD1 LLH PLOD	23.3504	23.0751	22.8718	22.7757	22.8916	22.7223	0.149987	0.810809	Down-regulatted
Q6IA86	Elongator complex protein 2 (ELP2) (SHINC-2) (STAT3-interacting protein 1) (StIP1)	ELP2 STATIP1	20.7759	20.9297	20.6363	19.2342	19.0302	20.6539	0.151629	0.453382	Down-regulatted
P84095	Rho-related GTP-binding protein RhoG	RHOG ARHG	24.4952	24.5619	24.4485	24.6673	24.6227	24.5164	0.151752	1.07197	Up-regulated
Q8N7H5	RNA polymerase II-associated factor 1 homolog (hPAF1) (Pancreatic differentiation protein 2)	PAF1 PD2	21.4744	21.6176	21.6116	18.8075	21.3509	18.971	0.15179	0.275846	Down-regulatted
Q92600	CCR4-NOT transcription complex subunit 9 (Cell differentiation protein RQCD1 homolog) (Rcd-1)	CNOT9 RCD1 RQCD1	21.5125	19.5598	19.4001	21.7035	21.8581	21.4452	0.1522	2.851	Up-regulated
Q96IX5	ATP synthase membrane subunit K, mitochondrial (ATP synthase membrane subunit DAPIT, mitochondrial) (Diabetes-associated protein in insulin-sensitive tissues) (HCV F-transactivated protein 2) (Up-regulated during skeletal muscle growth protein 5)	ATP5MK ATP5MD DAPIT HCVFTP2 USMG5 PD04912	23.5057	23.534	23.3956	23.3003	23.1245	23.4338	0.152425	0.87525	Down-regulatted
Q9UQ88	Cyclin-dependent kinase 11A (EC 2.7.11.22) (Cell division cycle 2-like protein kinase 2) (Cell division protein kinase 11A) (Galactosyltransferase-associated protein kinase p58/GTA) (PITSLRE serine/threonine-protein kinase CDC2L2)	CDK11A CDC2L2 CDC2L3 PITSLREB	21.4719	19.9201	20.1905	21.6328	21.536	21.6451	0.15261	2.10984	Up-regulated
P35998	26S proteasome regulatory subunit 7 (26S proteasome AAA-ATPase subunit RPT1) (Proteasome 26S subunit ATPase 2)	PSMC2 MSS1	24.4706	24.9145	24.4252	24.8835	25.117	24.817	0.153816	1.26202	Up-regulated
Q93009	Ubiquitin carboxyl-terminal hydrolase 7 (EC 3.4.19.12) (Deubiquitinating enzyme 7) (Herpesvirus-associated ubiquitin-specific protease) (Ubiquitin thioesterase 7) (Ubiquitin-specific-processing protease 7)	USP7 HAUSP	23.4131	23.8337	23.6678	23.5594	23.1886	22.8615	0.153905	0.739677	Down-regulatted
O15305	Phosphomannomutase 2 (PMM 2) (EC 5.4.2.8)	PMM2	21.0696	21.7844	21.3526	21.5275	22.0147	22.1274	0.154883	1.40218	Up-regulated
Q15785	Mitochondrial import receptor subunit TOM34 (hTom34) (Translocase of outer membrane 34 kDa subunit)	TOMM34 URCC3	22.0613	22.2771	22.7118	22.8563	22.612	22.8066	0.1551	1.32706	Up-regulated
Q9P2E9	Ribosome-binding protein 1 (180 kDa ribosome receptor homolog) (RRp) (ES/130-related protein) (Ribosome receptor protein)	RRBP1 KIAA1398	22.732	23.2493	23.0365	22.6698	18.3861	19.2984	0.155276	0.135106	Down-regulatted
P23921	Ribonucleoside-diphosphate reductase large subunit (EC 1.17.4.1) (Ribonucleoside-diphosphate reductase subunit M1) (Ribonucleotide reductase large subunit)	RRM1 RR1	24.6195	24.8481	24.6627	24.4357	24.6622	24.2212	0.15649	0.82909	Down-regulatted
Q7Z2W4	Zinc finger CCCH-type antiviral protein 1 (ADP-ribosyltransferase diphtheria toxin-like 13) (ARTD13) (Inactive Poly [ADP-ribose] polymerase 13) (PARP13) (Zinc finger CCCH domain-containing protein 2) (Zinc finger antiviral protein) (ZAP)	ZC3HAV1 ZC3HDC2 PRO1677	24.2022	24.3247	23.4975	24.6844	24.5106	24.5045	0.156945	1.4726	Up-regulated
O14787	Transportin-2 (Karyopherin beta-2b)	TNPO2	20.3915	21.1505	20.6055	20.4879	20.2591	19.912	0.158475	0.708988	Down-regulatted
O75828	Carbonyl reductase [NADPH] 3 (EC 1.1.1.184) (NADPH-dependent carbonyl reductase 3) (Quinone reductase CBR3) (EC 1.6.5.10) (Short chain dehydrogenase/reductase family 21C member 2)	CBR3 SDR21C2	23.1697	23.1064	23.4131	23.3052	23.4864	23.5022	0.158529	1.14992	Up-regulated
P14735	Insulin-degrading enzyme (EC 3.4.24.56) (Abeta-degrading protease) (Insulin protease) (Insulinase) (Insulysin)	IDE	21.6532	21.616	22.1759	21.4287	21.622	21.2452	0.159095	0.766806	Down-regulatted
P24752	Acetyl-CoA acetyltransferase, mitochondrial (EC 2.3.1.9) (Acetoacetyl-CoA thiolase) (T2)	ACAT1 ACAT MAT	23.7472	24.3058	24.0191	24.2198	24.2902	24.6562	0.160364	1.28761	Up-regulated
Q8IXH7	Negative elongation factor C/D (NELF-C/D) (TH1-like protein)	NELFCD NELFD TH1 TH1L HSPC130	20.7895	20.5045	20.9536	21.0938	20.9028	21.072	0.160576	1.20888	Up-regulated
Q9UDY2	Tight junction protein ZO-2 (Tight junction protein 2) (Zona occludens protein 2) (Zonula occludens protein 2)	TJP2 X104 ZO2	23.5177	23.7321	23.219	23.7356	23.9631	23.7025	0.161406	1.2404	Up-regulated
Q6WRI0	Immunoglobulin superfamily member 10 (IgSF10) (Calvaria mechanical force protein 608) (CMF608)	IGSF10 CMF608	21.4216	19.0147	18.3641	21.5516	21.6931	21.6221	0.161438	4.06184	Up-regulated
Q16134	Electron transfer flavoprotein-ubiquinone oxidoreductase, mitochondrial (ETF-QO) (ETF-ubiquinone oxidoreductase) (EC 1.5.5.1) (Electron-transferring-flavoprotein dehydrogenase) (ETF dehydrogenase)	ETFDH	20.4682	19.9996	21.0222	19.7296	19.8902	19.9978	0.162181	0.648809	Down-regulatted
O00299	Chloride intracellular channel protein 1 (Chloride channel ABP) (Glutaredoxin-like oxidoreductase CLIC1) (EC 1.8.-.-) (Glutathione-dependent dehydroascorbate reductase CLIC1) (EC 1.8.5.1) (Nuclear chloride ion channel 27) (NCC27) (Regulatory nuclear chloride ion channel protein) (hRNCC)	CLIC1 G6 NCC27	26.6162	26.9259	26.6882	26.8092	27.0091	27.0167	0.163088	1.14995	Up-regulated
O43760	Synaptogyrin-2 (Cellugyrin)	SYNGR2 UNQ352/PRO615	22.0114	22.029	22.8998	21.851	21.63	21.6126	0.16388	0.652689	Down-regulatted
P61769	Beta-2-microglobulin [Cleaved into: Beta-2-microglobulin form pI 5.3]	B2M CDABP0092 HDCMA22P	26.2243	25.8321	26.1758	25.1665	25.9647	24.566	0.163955	0.556711	Down-regulatted
P49588	Alanine--tRNA ligase, cytoplasmic (EC 6.1.1.7) (Alanyl-tRNA synthetase) (AlaRS) (Protein lactyltransferase AARS1) (EC 6.-.-.-) (Renal carcinoma antigen NY-REN-42)	AARS1 AARS	25.4061	25.6035	25.8369	25.7326	26.1872	25.8649	0.164263	1.24206	Up-regulated
Q14671	Pumilio homolog 1 (HsPUM) (Pumilio-1)	PUM1 KIAA0099 PUMH1	19.4013	19.8563	21.7148	21.8846	21.9717	21.6399	0.164442	2.84402	Up-regulated
O75607	Nucleoplasmin-3	NPM3	24.6191	24.7351	24.2436	24.2022	24.2182	24.2226	0.164823	0.802033	Down-regulatted
Q9NQ29	Putative RNA-binding protein Luc7-like 1 (Putative SR protein LUC7B1) (SR+89)	LUC7L LUC7L1	22.3271	22.2948	23.0974	21.6865	21.6376	22.4751	0.165261	0.641698	Down-regulatted
O00764	Pyridoxal kinase (EC 2.7.1.35) (Pyridoxine kinase)	PDXK C21orf124 C21orf97 PKH PNK PRED79	21.5739	21.4294	21.8169	21.7203	21.8988	21.899	0.165307	1.17498	Up-regulated
P50851	Lipopolysaccharide-responsive and beige-like anchor protein (Beige-like protein) (CDC4-like protein)	LRBA BGL CDC4L LBA	18.2491	18.8919	19.5606	19.0507	20.3403	20.0948	0.165382	1.90272	Up-regulated
P42025	Beta-centractin (Actin-related protein 1B) (ARP1B)	ACTR1B CTRN2	19.2331	20.5561	18.7413	20.3034	20.8789	20.7076	0.166165	2.17317	Up-regulated
P17066	Heat shock 70 kDa protein 6 (Heat shock 70 kDa protein B') (Heat shock protein family A member 6)	HSPA6 HSP70B'	28.7779	28.7516	28.8666	28.6384	28.5978	28.7927	0.166784	0.918658	Down-regulatted
Q96EK6	Glucosamine 6-phosphate N-acetyltransferase (EC 2.3.1.4) (Phosphoglucosamine acetylase) (Phosphoglucosamine transacetylase)	GNPNAT1 GNA1	21.3776	20.9418	20.7939	21.821	21.4075	21.1827	0.166848	1.34969	Up-regulated
Q92665	Small ribosomal subunit protein mS31 (28S ribosomal protein S31, mitochondrial) (MRP-S31) (S31mt) (Imogen 38)	MRPS31 IMOGN38	22.7754	23.0906	23.3635	23.3142	23.4372	23.5216	0.167581	1.27265	Up-regulated
Q9UKX7	Nuclear pore complex protein Nup50 (50 kDa nucleoporin) (Nuclear pore-associated protein 60 kDa-like) (Nucleoporin Nup50)	NUP50 NPAP60L PRO1146	22.8503	22.6689	22.8985	22.7782	22.272	22.0671	0.167715	0.74048	Down-regulatted
Q86U86	Protein polybromo-1 (hPB1) (BRG1-associated factor 180) (BAF180) (Polybromo-1D)	PBRM1 BAF180 PB1	20.9145	20.875	20.9241	18.8	20.5321	20.086	0.168537	0.467002	Down-regulatted
O94888	UBX domain-containing protein 7	UBXN7 KIAA0794 UBXD7	22.1066	21.6797	21.5625	22.0597	22.1233	22.9763	0.168601	1.5194	Up-regulated
P49589	Cysteine--tRNA ligase, cytoplasmic (EC 6.1.1.16) (Cysteinyl-tRNA synthetase) (CysRS)	CARS1 CARS	22.3007	22.2456	21.3781	22.7611	22.4238	22.573	0.168606	1.52749	Up-regulated
Q96IR7	4-hydroxyphenylpyruvate dioxygenase-like protein (HPD-like protein) (EC 1.13.-.-) (Glyoxalase domain-containing protein 1)	HPDL GLOXD1	23.412	23.4193	23.3687	23.3855	22.9618	23.0172	0.169543	0.824448	Down-regulatted
O75396	Vesicle-trafficking protein SEC22b (ER-Golgi SNARE of 24 kDa) (ERS-24) (ERS24) (SEC22 vesicle-trafficking protein homolog B) (SEC22 vesicle-trafficking protein-like 1)	SEC22B SEC22L1	22.9039	23.1707	22.9643	23.3542	23.0843	23.7223	0.169672	1.29591	Up-regulated
P50402	Emerin	EMD EDMD STA	23.0312	23.2338	23.4153	22.9007	22.8779	23.1697	0.170187	0.844401	Down-regulatted
Q9UKS7	Zinc finger protein Helios (Ikaros family zinc finger protein 2)	IKZF2 HELIOS ZNFN1A2	23.288	23.4855	23.2828	23.2285	20.7597	20.0976	0.171301	0.25171	Down-regulatted
Q9BW83	Intraflagellar transport protein 27 homolog (Putative GTP-binding protein RAY-like) (Rab-like protein 4)	IFT27 RABL4 RAYL	20.0536	20.016	20.2994	19.0776	18.6816	20.069	0.171701	0.555965	Down-regulatted
P78371	T-complex protein 1 subunit beta (TCP-1-beta) (CCT-beta) (Chaperonin containing T-complex polypeptide 1 subunit 2)	CCT2 99D8.1 CCTB	28.4267	28.1906	27.9528	28.5192	28.5147	28.3618	0.172026	1.21016	Up-regulated
O95104	SR-related and CTD-associated factor 4 (CTD-binding SR-like protein RA4) (Splicing factor, arginine/serine-rich 15)	SCAF4 KIAA1172 SFRS15	22.7628	22.9025	23.3473	22.7407	22.5173	22.6931	0.172437	0.782502	Down-regulatted
Q13162	Peroxiredoxin-4 (EC 1.11.1.24) (Antioxidant enzyme AOE372) (AOE37-2) (Peroxiredoxin IV) (Prx-IV) (Thioredoxin peroxidase AO372) (Thioredoxin-dependent peroxide reductase A0372) (Thioredoxin-dependent peroxiredoxin 4)	PRDX4	25.3065	25.2423	25.9378	24.8496	25.1747	25.1297	0.172736	0.734992	Down-regulatted
P47914	Large ribosomal subunit protein eL29 (60S ribosomal protein L29) (Cell surface heparin-binding protein HIP)	RPL29	26.0455	25.4998	25.9425	25.4169	25.1548	25.7363	0.172749	0.761404	Down-regulatted
Q96QK1	Vacuolar protein sorting-associated protein 35 (hVPS35) (Maternal-embryonic 3) (Vesicle protein sorting 35)	VPS35 MEM3 TCCCTA00141	24.1157	24.0552	23.5778	24.2003	24.2582	24.3289	0.173889	1.27124	Up-regulated
Q96FW1	Ubiquitin thioesterase OTUB1 (EC 3.4.19.12) (Deubiquitinating enzyme OTUB1) (OTU domain-containing ubiquitin aldehyde-binding protein 1) (Otubain-1) (hOTU1) (Ubiquitin-specific-processing protease OTUB1)	OTUB1 OTB1 OTU1 HSPC263	24.2384	24.1263	23.6659	24.4497	24.3126	24.3276	0.175462	1.2773	Up-regulated
P40222	Alpha-taxilin	TXLNA TXLN	24.7012	24.9747	24.9606	24.6656	24.8144	24.6126	0.176551	0.881908	Down-regulatted
Q9UJA5	tRNA (adenine(58)-N(1))-methyltransferase non-catalytic subunit TRM6 (mRNA methyladenosine-N(1)-methyltransferase non-catalytic subunit TRM6) (tRNA(m1A58)-methyltransferase subunit TRM6) (tRNA(m1A58)MTase subunit TRM6)	TRMT6 KIAA1153 TRM6 CGI-09	20.6243	20.2239	20.5225	20.6981	20.7524	20.6423	0.176595	1.18157	Up-regulated
Q9HAV7	GrpE protein homolog 1, mitochondrial (HMGE) (Mt-GrpE#1)	GRPEL1 GREPEL1	18.509	22.6293	19.5738	22.7515	22.7105	22.8327	0.177171	5.76585	Up-regulated
O43823	A-kinase anchor protein 8 (AKAP-8) (A-kinase anchor protein 95 kDa) (AKAP 95)	AKAP8 AKAP95	20.6647	21.5087	21.298	21.8548	21.9404	21.2893	0.177275	1.45166	Up-regulated
Q9UIG0	Tyrosine-protein kinase BAZ1B (EC 2.7.10.2) (Bromodomain adjacent to zinc finger domain protein 1B) (Williams syndrome transcription factor) (Williams-Beuren syndrome chromosomal region 10 protein) (Williams-Beuren syndrome chromosomal region 9 protein) (hWALp2)	BAZ1B WBSC10 WBSCR10 WBSCR9 WSTF	22.8789	22.5285	22.4611	22.2628	22.3277	22.5061	0.177335	0.836652	Down-regulatted
P00367	Glutamate dehydrogenase 1, mitochondrial (GDH 1) (EC 1.4.1.3)	GLUD1 GLUD	24.7352	24.7596	24.2932	24.8788	24.9444	24.8835	0.17856	1.23648	Up-regulated
O75691	Small subunit processome component 20 homolog (Down-regulated in metastasis protein) (Novel nucleolar protein 73) (NNP73) (Protein Key-1A6)	UTP20 DRIM	21.46	22.1241	20.8215	21.1774	20.7228	20.1267	0.179603	0.577183	Down-regulatted
Q14699	Raftlin (Cell migration-inducing gene 2 protein) (Raft-linking protein)	RFTN1 KIAA0084 MIG2	23.9934	24.418	23.3794	24.2613	24.4544	24.8672	0.179729	1.51295	Up-regulated
P36871	Phosphoglucomutase-1 (PGM 1) (EC 5.4.2.2) (Glucose phosphomutase 1)	PGM1	22.3785	21.723	21.1492	22.5283	22.3562	22.5029	0.180241	1.63834	Up-regulated
Q86WJ1	Chromodomain-helicase-DNA-binding protein 1-like (EC 3.6.4.-) (Amplified in liver cancer protein 1)	CHD1L ALC1	18.9988	19.9824	20.5202	17.9508	19.1817	19.3349	0.180827	0.496088	Down-regulatted
Q14739	Delta(14)-sterol reductase LBR (Delta-14-SR) (EC 1.3.1.70) (3-beta-hydroxysterol Delta (14)-reductase) (C-14 sterol reductase) (C14SR) (Integral nuclear envelope inner membrane protein) (LMN2R) (Lamin-B receptor) (Sterol C14-reductase)	LBR	23.3886	23.0887	23.1344	22.675	23.1942	22.828	0.180892	0.809536	Down-regulatted
P09622	Dihydrolipoyl dehydrogenase, mitochondrial (EC 1.8.1.4) (Dihydrolipoamide dehydrogenase) (Glycine cleavage system L protein)	DLD GCSL LAD PHE3	24.9718	25.183	25.4623	24.974	24.8572	24.9446	0.181372	0.823344	Down-regulatted
P28676	Grancalcin	GCA GCL	20.3137	19.6024	21.3582	21.0848	21.2194	21.954	0.182	1.99257	Up-regulated
Q9ULA0	Aspartyl aminopeptidase (EC 3.4.11.21)	DNPEP ASPEP DAP	22.5053	22.4511	23.3648	22.1257	21.8058	22.5714	0.182246	0.65697	Down-regulatted
P35241	Radixin	RDX	22.7731	22.9495	23.1272	23.1974	23.0013	23.3163	0.182722	1.16613	Up-regulated
Q14166	Tubulin--tyrosine ligase-like protein 12 (Inactive tubulin--tyrosine ligase-like protein 12)	TTLL12 KIAA0153	24.0445	24.272	23.7854	24.4179	24.2893	24.2105	0.183152	1.20742	Up-regulated
O60701	UDP-glucose 6-dehydrogenase (UDP-Glc dehydrogenase) (UDP-GlcDH) (UDPGDH) (EC 1.1.1.22)	UGDH	25.3438	25.7426	25.7579	24.7995	24.8169	25.6333	0.184057	0.691819	Down-regulatted
Q13363	C-terminal-binding protein 1 (CtBP1) (EC 1.1.1.-)	CTBP1 CTBP	23.4635	23.5244	22.8726	23.6738	23.8871	23.5063	0.184589	1.32155	Up-regulated
O60684	Importin subunit alpha-7 (Karyopherin subunit alpha-6)	KPNA6 IPOA7	24.2439	24.4194	24.0461	24.3778	24.5576	24.3991	0.1849	1.15538	Up-regulated
P51692	Signal transducer and activator of transcription 5B	STAT5B	21.8172	18.8505	18.1088	21.6984	22.0243	21.7733	0.185804	4.72342	Up-regulated
P19623	Spermidine synthase (SPDSY) (EC 2.5.1.16) (Putrescine aminopropyltransferase)	SRM SPS1 SRML1	23.9633	24.2853	24.2724	24.1313	23.6791	23.2455	0.187223	0.712832	Down-regulatted
P11142	Heat shock cognate 71 kDa protein (EC 3.6.4.10) (Heat shock 70 kDa protein 8) (Heat shock protein family A member 8) (Lipopolysaccharide-associated protein 1) (LAP-1) (LPS-associated protein 1)	HSPA8 HSC70 HSP73 HSPA10	31.7429	31.9048	31.5422	31.9249	31.9929	31.8756	0.187337	1.14963	Up-regulated
P61160	Actin-related protein 2 (Actin-like protein 2)	ACTR2 ARP2	24.2969	24.0939	23.6777	23.2541	23.8229	23.7684	0.187837	0.753824	Down-regulatted
Q9BRX5	DNA replication complex GINS protein PSF3 (GINS complex subunit 3)	GINS3 PSF3	20.3609	20.7994	20.8643	20.369	20.3576	20.3745	0.190781	0.807854	Down-regulatted
Q96M27	Protein PRRC1 (Proline-rich and coiled-coil-containing protein 1)	PRRC1	19.4499	20.1689	21.481	21.2802	21.4756	21.7541	0.191197	2.19878	Up-regulated
Q96I99	Succinate--CoA ligase [GDP-forming] subunit beta, mitochondrial (EC 6.2.1.4) (GTP-specific succinyl-CoA synthetase subunit beta) (G-SCS) (GTPSCS) (Succinyl-CoA synthetase beta-G chain) (SCS-betaG)	SUCLG2	23.2199	23.1883	23.6998	23.987	23.3723	24.2517	0.192477	1.41519	Up-regulated
Q08AM6	Protein VAC14 homolog (Tax1-binding protein 2)	VAC14 TAX1BP2 TRX	18.5205	18.9476	19.1949	18.4895	18.0577	18.7716	0.192661	0.733025	Down-regulatted
Q9Y2L1	Exosome complex exonuclease RRP44 (EC 3.1.13.-) (EC 3.1.26.-) (Protein DIS3 homolog) (Ribosomal RNA-processing protein 44)	DIS3 KIAA1008 RRP44	22.7198	23.0926	22.4551	23.1562	23.1183	23.0538	0.193331	1.27775	Up-regulated
P22314	Ubiquitin-like modifier-activating enzyme 1 (EC 6.2.1.45) (Protein A1S9) (Ubiquitin-activating enzyme E1)	UBA1 A1S9T UBE1	27.6322	27.7235	27.5818	27.6451	27.8575	27.8024	0.193528	1.08862	Up-regulated
Q96FC7	Phytanoyl-CoA hydroxylase-interacting protein-like	PHYHIPL KIAA1796 UNQ6309/PRO20934	22.7779	22.9813	23.2618	22.8355	22.48	22.8394	0.193671	0.818639	Down-regulatted
Q13057	Bifunctional coenzyme A synthase (CoA synthase) (NBP) (POV-2) [Includes: Phosphopantetheine adenylyltransferase (EC 2.7.7.3) (Dephospho-CoA pyrophosphorylase) (Pantetheine-phosphate adenylyltransferase) (PPAT); Dephospho-CoA kinase (DPCK) (EC 2.7.1.24) (Dephosphocoenzyme A kinase) (DPCOAK)]	COASY PSEC0106	19.8253	18.4765	19.4796	20.1734	20.0471	19.863	0.193719	1.70216	Up-regulated
Q13435	Splicing factor 3B subunit 2 (Pre-mRNA-splicing factor SF3b 145 kDa subunit) (SF3b145) (Spliceosome-associated protein 145) (SAP 145)	SF3B2 SAP145	24.8519	25.0255	25.3075	24.8629	24.9347	24.5785	0.194014	0.82955	Down-regulatted
Q5VYK3	Proteasome adapter and scaffold protein ECM29 (Ecm29 proteasome adapter and scaffold) (Proteasome-associated protein ECM29 homolog)	ECPAS ECM29 KIAA0368	23.629	23.4952	23.1425	23.7853	23.7379	23.5574	0.194373	1.20689	Up-regulated
Q96KR1	Zinc finger RNA-binding protein (hZFR) (M-phase phosphoprotein homolog)	ZFR	22.5564	22.5502	22.3856	22.3267	22.4894	22.2147	0.197609	0.89888	Down-regulatted
P62979	Ubiquitin-ribosomal protein eS31 fusion protein (Ubiquitin carboxyl extension protein 80) [Cleaved into: Ubiquitin; Small ribosomal subunit protein eS31 (40S ribosomal protein S27a)]	RPS27A UBA80 UBCEP1	28.153	28.1766	28.2948	27.6505	27.8544	28.2084	0.197621	0.810172	Down-regulatted
Q99614	Tetratricopeptide repeat protein 1 (TPR repeat protein 1)	TTC1 TPR1	21.7013	21.8774	22.2051	21.3096	21.9482	21.2541	0.198341	0.745372	Down-regulatted
Q9HCD5	Nuclear receptor coactivator 5 (NCoA-5) (Coactivator independent of AF-2) (CIA)	NCOA5 KIAA1637	20.1222	20.6199	20.1447	20.1698	23.3978	22.9318	0.20189	3.65752	Up-regulated
P48147	Prolyl endopeptidase (PE) (EC 3.4.21.26) (Post-proline cleaving enzyme)	PREP PEP	23.3888	22.9476	23.1667	23.3728	23.5487	23.2893	0.20286	1.17764	Up-regulated
Q9Y394	Dehydrogenase/reductase SDR family member 7 (EC 1.1.1.-) (Retinal short-chain dehydrogenase/reductase 4) (retSDR4) (Short chain dehydrogenase/reductase family 34C member 1) (Protein SDR34C1)	DHRS7 DHRS7A RETSDR4 SDR34C1 CGI-86 UNQ285/PRO3448	23.7101	23.896	23.7553	24.1851	23.9351	23.8252	0.203257	1.14446	Up-regulated
Q9NY12	H/ACA ribonucleoprotein complex subunit 1 (Nucleolar protein family A member 1) (snoRNP protein GAR1)	GAR1 NOLA1	23.2819	23.2253	23.2696	23.1884	22.9532	23.196	0.203564	0.903502	Down-regulatted
Q9Y520	Protein PRRC2C (BAT2 domain-containing protein 1) (HBV X-transactivated gene 2 protein) (HBV XAg-transactivated protein 2) (HLA-B-associated transcript 2-like 2) (Proline-rich and coiled-coil-containing protein 2C)	PRRC2C BAT2D1 BAT2L2 KIAA1096 XTP2	22.9064	22.7579	22.7395	22.784	23.0867	23.1605	0.203687	1.15599	Up-regulated
Q5TDH0	Protein DDI1 homolog 2 (EC 3.4.23.-)	DDI2	22.4537	22.5423	22.3933	22.1225	22.4703	21.9229	0.20468	0.817222	Down-regulatted
P55735	Protein SEC13 homolog (GATOR2 complex protein SEC13) (SEC13-like protein 1) (SEC13-related protein)	SEC13 D3S1231E SEC13A SEC13L1 SEC13R	24.0541	24.0188	24.2405	24.2146	24.2608	24.2136	0.205998	1.09066	Up-regulated
Q99417	c-Myc-binding protein (Associate of Myc 1) (AMY-1)	MYCBP AMY1	22.7837	22.8896	23.9266	22.8024	22.3288	20.2768	0.206271	0.379639	Down-regulatted
O00425	Insulin-like growth factor 2 mRNA-binding protein 3 (IGF2 mRNA-binding protein 3) (IMP-3) (IGF-II mRNA-binding protein 3) (KH domain-containing protein overexpressed in cancer) (hKOC) (VICKZ family member 3)	IGF2BP3 IMP3 KOC1 VICKZ3	22.1538	22.1533	21.7547	22.2242	22.1567	22.7683	0.206573	1.28562	Up-regulated
Q7Z460	CLIP-associating protein 1 (Cytoplasmic linker-associated protein 1) (Multiple asters homolog 1) (Protein Orbit homolog 1) (hOrbit1)	CLASP1 KIAA0622 MAST1	18.538	19.1898	20.9518	20.4667	20.9046	21.2059	0.207193	2.46092	Up-regulated
Q15436	Protein transport protein Sec23A (hSec23A) (SEC23-related protein A)	SEC23A	20.5675	19.7438	16.9996	20.4745	21.2419	21.4325	0.20747	3.85305	Up-regulated
Q9Y312	Protein AAR2 homolog (AAR2 splicing factor homolog)	AAR2 C20orf4 CGI-23 PRO0225	18.4627	20.9459	19.3406	20.942	21.4274	20.2868	0.208106	2.46627	Up-regulated
P50552	Vasodilator-stimulated phosphoprotein (VASP)	VASP	22.8823	22.4572	22.3668	22.7537	22.8587	22.9467	0.208555	1.21779	Up-regulated
P07099	Epoxide hydrolase 1 (EC 3.3.2.9) (Epoxide hydratase) (Microsomal epoxide hydrolase) (mEH)	EPHX1 EPHX EPOX	22.6106	21.5217	22.1455	21.4453	21.779	19.8676	0.208657	0.478979	Down-regulatted
P61081	NEDD8-conjugating enzyme Ubc12 (EC 2.3.2.34) (NEDD8 carrier protein) (Ubiquitin-conjugating enzyme E2 M)	UBE2M UBC12	24.2995	24.5019	24.3492	24.3906	24.5928	24.5591	0.20892	1.09477	Up-regulated
Q8TD19	Serine/threonine-protein kinase Nek9 (EC 2.7.11.1) (Nercc1 kinase) (Never in mitosis A-related kinase 9) (NimA-related protein kinase 9) (NimA-related kinase 8) (Nek8)	NEK9 KIAA1995 NEK8 NERCC	22.1989	19.5187	19.7667	22.1209	21.9612	22.08	0.209463	2.94704	Up-regulated
Q14978	Nucleolar and coiled-body phosphoprotein 1 (140 kDa nucleolar phosphoprotein) (Nopp140) (Hepatitis C virus NS5A-transactivated protein 13) (HCV NS5A-transactivated protein 13) (Nucleolar 130 kDa protein) (Nucleolar phosphoprotein p130)	NOLC1 KIAA0035 NS5ATP13	24.9341	24.5617	25.4508	24.5091	24.5788	24.4576	0.209952	0.723451	Down-regulatted
Q9H307	Pinin (140 kDa nuclear and cell adhesion-related phosphoprotein) (Desmosome-associated protein) (Domain-rich serine protein) (DRS protein) (DRSP) (Melanoma metastasis clone A protein) (Nuclear protein SDK3) (SR-like protein)	PNN DRS MEMA	22.324	22.8216	24.1607	22.3935	22.3808	19.7911	0.210429	0.334412	Down-regulatted
Q9Y4W2	Ribosomal biogenesis protein LAS1L (Endoribonuclease LAS1L) (EC 3.1.-.-) (Protein LAS1 homolog)	LAS1L MSTP060	22.2228	22.1241	22.0893	21.9469	22.1478	21.7896	0.210799	0.880279	Down-regulatted
O95232	Luc7-like protein 3 (Cisplatin resistance-associated-overexpressed protein) (Luc7A) (Okadaic acid-inducible phosphoprotein OA48-18) (cAMP regulatory element-associated protein 1) (CRE-associated protein 1) (CREAP-1)	LUC7L3 CREAP1 CROP O48	24.1826	24.1303	24.939	23.9552	23.4307	24.2686	0.211227	0.691372	Down-regulatted
Q13595	Transformer-2 protein homolog alpha (TRA-2 alpha) (TRA2-alpha) (Transformer-2 protein homolog A)	TRA2A	22.5737	22.1555	22.2182	21.985	21.885	22.2861	0.211758	0.83291	Down-regulatted
Q9UBS4	DnaJ homolog subfamily B member 11 (APOBEC1-binding protein 2) (ABBP-2) (DnaJ protein homolog 9) (ER-associated DNAJ) (ER-associated Hsp40 co-chaperone) (Endoplasmic reticulum DNA J domain-containing protein 3) (ER-resident protein ERdj3) (ERdj3) (ERj3p) (HEDJ) (Human DnaJ protein 9) (hDj-9) (PWP1-interacting protein 4)	DNAJB11 EDJ ERJ3 HDJ9 PSEC0121 UNQ537/PRO1080	24.2159	24.3701	25.3191	23.6197	23.8725	24.4748	0.211953	0.639035	Down-regulatted
Q8WWC4	m-AAA protease-interacting protein 1, mitochondrial (Matrix AAA peptidase-interacting protein 1)	MAIP1 C2orf47	19.5232	19.2652	19.7441	19.21	19.4661	18.961	0.211983	0.813116	Down-regulatted
P00558	Phosphoglycerate kinase 1 (EC 2.7.2.3) (Cell migration-inducing gene 10 protein) (Primer recognition protein 2) (PRP 2)	PGK1 PGKA MIG10 OK/SW-cl.110	28.7813	28.8061	28.1963	29.0383	29.0043	28.7976	0.212211	1.27648	Up-regulated
P12270	Nucleoprotein TPR (Megator) (NPC-associated intranuclear protein) (Translocated promoter region protein)	TPR	25.2407	25.58	25.5425	25.227	25.2003	25.3664	0.213171	0.876707	Down-regulatted
O75175	CCR4-NOT transcription complex subunit 3 (CCR4-associated factor 3) (Leukocyte receptor cluster member 2)	CNOT3 KIAA0691 LENG2 NOT3	18.8234	20.2817	20.2507	20.6039	20.5334	20.788	0.214692	1.81064	Up-regulated
Q14849	StAR-related lipid transfer protein 3 (Metastatic lymph node gene 64 protein) (MLN 64) (Protein CAB1) (START domain-containing protein 3) (StARD3)	STARD3 CAB1 MLN64	19.6524	19.6783	19.9912	19.6068	19.4446	18.5612	0.215186	0.673726	Down-regulatted
Q15014	Mortality factor 4-like protein 2 (MORF-related gene X protein) (Protein MSL3-2) (Transcription factor-like protein MRGX)	MORF4L2 KIAA0026 MRGX	21.3726	22.2774	23.1413	21.0485	21.6036	21.4577	0.215939	0.538182	Down-regulatted
Q8TE73	Dynein axonemal heavy chain 5 (Axonemal beta dynein heavy chain 5) (Ciliary dynein heavy chain 5)	DNAH5 DNAHC5 HL1 KIAA1603	21.9526	22.6584	23.6068	21.5593	21.8353	22.3076	0.216086	0.559212	Down-regulatted
Q12797	Aspartyl/asparaginyl beta-hydroxylase (EC 1.14.11.16) (Aspartate beta-hydroxylase) (ASP beta-hydroxylase) (Peptide-aspartate beta-dioxygenase)	ASPH BAH	20.6146	20.7031	19.5949	20.5285	20.9175	21.4513	0.216547	1.5818	Up-regulated
Q9Y2B0	Protein canopy homolog 2 (MIR-interacting saposin-like protein) (Putative secreted protein Zsig9) (Transmembrane protein 4)	CNPY2 MSAP TMEM4 ZSIG9 UNQ1943/PRO4426	24.8336	24.524	24.5006	24.5892	24.0781	23.4244	0.216735	0.66488	Down-regulatted
O43809	Cleavage and polyadenylation specificity factor subunit 5 (Cleavage and polyadenylation specificity factor 25 kDa subunit) (CPSF 25 kDa subunit) (Cleavage factor Im complex 25 kDa subunit) (CFIm25) (Nucleoside diphosphate-linked moiety X motif 21) (Nudix motif 21) (Nudix hydrolase 21) (Pre-mRNA cleavage factor Im 68 kDa subunit)	NUDT21 CFIM25 CPSF25 CPSF5	25.1033	24.7764	25.5309	24.61	24.8064	24.8525	0.217287	0.768136	Down-regulatted
O43592	Exportin-T (Exportin(tRNA)) (tRNA exportin)	XPOT	23.6043	23.9386	23.3765	24.0856	23.7575	23.9372	0.219941	1.22007	Up-regulated
Q8WWM7	Ataxin-2-like protein (Ataxin-2 domain protein) (Ataxin-2-related protein)	ATXN2L A2D A2LG A2LP A2RP	23.472	23.9261	23.3022	23.8267	23.8448	23.9927	0.221476	1.24946	Up-regulated
P42566	Epidermal growth factor receptor substrate 15 (Protein Eps15) (Protein AF-1p)	EPS15 AF1P	19.4983	19.3182	20.8041	20.8939	20.395	20.749	0.221629	1.74807	Up-regulated
Q8N684	Cleavage and polyadenylation specificity factor subunit 7 (Cleavage and polyadenylation specificity factor 59 kDa subunit) (CPSF 59 kDa subunit) (Cleavage factor Im complex 59 kDa subunit) (CFIm59) (Pre-mRNA cleavage factor Im 59 kDa subunit)	CPSF7	21.4359	21.3288	21.2037	20.683	21.1561	19.402	0.223413	0.532517	Down-regulatted
Q15392	Delta(24)-sterol reductase (EC 1.3.1.72) (24-dehydrocholesterol reductase) (3-beta-hydroxysterol Delta-24-reductase) (Diminuto/dwarf1 homolog) (Seladin-1)	DHCR24 KIAA0018	18.5651	23.376	19.1709	23.1103	23.0286	22.8787	0.223455	6.21261	Up-regulated
P35914	Hydroxymethylglutaryl-CoA lyase, mitochondrial (HL) (HMG-CoA lyase) (EC 4.1.3.4) (3-hydroxy-3-methylglutarate-CoA lyase)	HMGCL	20.0063	18.6	19.741	19.9562	20.2241	20.3803	0.224248	1.66759	Up-regulated
Q07817	Bcl-2-like protein 1 (Bcl2-L-1) (Apoptosis regulator Bcl-X)	BCL2L1 BCL2L BCLX	20.1365	20.5611	21.3115	20.4683	20.0609	19.6378	0.224696	0.653368	Down-regulatted
P10515	Dihydrolipoyllysine-residue acetyltransferase component of pyruvate dehydrogenase complex, mitochondrial (EC 2.3.1.12) (70 kDa mitochondrial autoantigen of primary biliary cirrhosis) (PBC) (Dihydrolipoamide acetyltransferase component of pyruvate dehydrogenase complex) (M2 antigen complex 70 kDa subunit) (Pyruvate dehydrogenase complex component E2) (PDC-E2) (PDCE2)	DLAT DLTA	22.0736	22.5708	22.6323	21.696	22.0358	22.3908	0.224755	0.765938	Down-regulatted
Q04837	Single-stranded DNA-binding protein, mitochondrial (Mt-SSB) (MtSSB) (PWP1-interacting protein 17)	SSBP1 SSBP	25.7994	25.5897	26.1936	25.5893	25.6673	25.4242	0.225625	0.811896	Down-regulatted
Q9UNH7	Sorting nexin-6 (TRAF4-associated factor 2) [Cleaved into: Sorting nexin-6, N-terminally processed]	SNX6	21.5661	22.1705	22.2731	22.4842	22.6005	22.1	0.225749	1.31191	Up-regulated
Q9H3P2	Negative elongation factor A (NELF-A) (Wolf-Hirschhorn syndrome candidate 2 protein)	NELFA WHSC2 P/OKcl.15	19.6472	18.5409	21.8362	21.463	21.672	21.891	0.225801	3.17605	Up-regulated
O14776	Transcription elongation regulator 1 (TATA box-binding protein-associated factor 2S) (Transcription factor CA150)	TCERG1 CA150 TAF2S	23.5426	23.4031	23.806	23.024	23.388	23.5198	0.22624	0.827425	Down-regulatted
Q7Z7K0	COX assembly mitochondrial protein homolog (Cmc1p)	CMC1 C3orf68	20.7934	20.6526	22.2395	19.6681	20.4968	20.8301	0.226791	0.537064	Down-regulatted
Q9UMS4	Pre-mRNA-processing factor 19 (EC 2.3.2.27) (Nuclear matrix protein 200) (PRP19/PSO4 homolog) (hPso4) (RING-type E3 ubiquitin transferase PRP19) (Senescence evasion factor)	PRPF19 NMP200 PRP19 SNEV	25.7625	25.6862	25.8588	25.6625	25.7582	25.5779	0.226852	0.931116	Down-regulatted
Q16740	ATP-dependent Clp protease proteolytic subunit, mitochondrial (EC 3.4.21.92) (Endopeptidase Clp)	CLPP	23.3535	23.5662	22.8819	23.4569	23.7559	23.6085	0.229405	1.26567	Up-regulated
P13807	Glycogen [starch] synthase, muscle (EC 2.4.1.11) (Glycogen synthase 1)	GYS1 GYS	21.0581	20.7951	20.3343	20.9829	20.9902	21.2827	0.229785	1.27996	Up-regulated
P23381	Tryptophan--tRNA ligase, cytoplasmic (EC 6.1.1.2) (Interferon-induced protein 53) (IFP53) (Tryptophanyl-tRNA synthetase) (TrpRS) (hWRS) [Cleaved into: T1-TrpRS; T2-TrpRS]	WARS1 IFI53 WARS WRS	27.6886	27.6333	26.7115	28.0866	28.1069	27.4852	0.230896	1.4625	Up-regulated
Q8N1G4	Leucine-rich repeat-containing protein 47	LRRC47 KIAA1185	23.4786	23.8269	23.0935	23.6254	23.7779	24.0993	0.231182	1.29044	Up-regulated
P21281	V-type proton ATPase subunit B, brain isoform (V-ATPase subunit B 2) (Endomembrane proton pump 58 kDa subunit) (HO57) (Vacuolar proton pump subunit B 2)	ATP6V1B2 ATP6B2 VPP3	22.8598	22.9896	22.3036	23.0007	23.1727	23.035	0.232429	1.27615	Up-regulated
Q9NWH9	SAFB-like transcription modulator (Modulator of estrogen-induced transcription)	SLTM MET	21.1459	21.501	21.6168	21.1659	21.2558	21.1331	0.233046	0.84892	Down-regulatted
P60468	Protein transport protein Sec61 subunit beta	SEC61B	24.8115	24.9723	25.4949	24.3374	24.777	24.9828	0.23368	0.761105	Down-regulatted
O14617	AP-3 complex subunit delta-1 (AP-3 complex subunit delta) (Adaptor-related protein complex 3 subunit delta-1) (Delta-adaptin)	AP3D1 PRO0039	22.4978	22.3431	21.9676	22.0249	21.3529	22.1557	0.234582	0.744839	Down-regulatted
Q04637	Eukaryotic translation initiation factor 4 gamma 1 (eIF-4-gamma 1) (eIF-4G 1) (eIF-4G1) (p220)	EIF4G1 EIF4F EIF4G EIF4GI	24.6817	24.518	24.2977	24.6998	24.8355	24.5503	0.235335	1.14557	Up-regulated
Q9UK76	Jupiter microtubule associated homolog 1 (Androgen-regulated protein 2) (Hematological and neurological expressed 1 protein) [Cleaved into: Jupiter microtubule associated homolog 1, N-terminally processed]	JPT1 ARM2 HN1	25.4228	25.7878	26.5574	25.3593	25.4445	25.2938	0.236439	0.679808	Down-regulatted
Q14683	Structural maintenance of chromosomes protein 1A (SMC protein 1A) (SMC-1-alpha) (SMC-1A) (Sb1.8)	SMC1A DXS423E KIAA0178 SB1.8 SMC1 SMC1L1	24.3328	24.7821	24.384	24.8691	24.499	24.967	0.238161	1.21313	Up-regulated
Q9H9Y6	DNA-directed RNA polymerase I subunit RPA2 (RNA polymerase I subunit 2) (EC 2.7.7.6) (DNA-directed RNA polymerase I 135 kDa polypeptide) (RPA135)	POLR1B	21.3961	20.7133	20.5531	20.384	20.6327	18.7683	0.238172	0.514354	Down-regulatted
P62140	Serine/threonine-protein phosphatase PP1-beta catalytic subunit (PP-1B) (PPP1CD) (EC 3.1.3.16) (EC 3.1.3.53)	PPP1CB	22.8592	22.9544	22.9327	22.8965	17.5283	20.5691	0.238247	0.166762	Down-regulatted
P27824	Calnexin (IP90) (Major histocompatibility complex class I antigen-binding protein p88) (p90)	CANX	27.4361	27.5095	28.1744	27.1118	27.3832	27.4718	0.239611	0.766098	Down-regulatted
O43399	Tumor protein D54 (hD54) (Tumor protein D52-like 2)	TPD52L2	24.1213	24.9023	23.2804	24.7035	24.5999	25.2963	0.240322	1.69964	Up-regulated
P07737	Profilin-1 (Epididymis tissue protein Li 184a) (Profilin I)	PFN1	28.6052	28.6007	28.0181	28.8292	28.6939	28.6528	0.241	1.246	Up-regulated
Q86U42	Polyadenylate-binding protein 2 (PABP-2) (Poly(A)-binding protein 2) (Nuclear poly(A)-binding protein 1) (Poly(A)-binding protein II) (PABII) (Polyadenylate-binding nuclear protein 1)	PABPN1 PAB2 PABP2	25.084	25.3433	26.3128	24.4963	24.9677	25.3695	0.241058	0.643703	Down-regulatted
Q8WXF1	Paraspeckle component 1 (Paraspeckle protein 1)	PSPC1 PSP1	24.0819	23.9558	23.842	24.2107	24.0576	23.9982	0.241983	1.09348	Up-regulated
Q9Y3C4	EKC/KEOPS complex subunit TPRKB (PRPK-binding protein) (TP53RK-binding protein)	TPRKB CGI-121 My019	19.7972	19.6787	20.3408	19.5824	19.8697	18.9569	0.242175	0.722348	Down-regulatted
Q16763	Ubiquitin-conjugating enzyme E2 S (EC 2.3.2.23) (E2 ubiquitin-conjugating enzyme S) (E2-EPF) (Ubiquitin carrier protein S) (Ubiquitin-conjugating enzyme E2-24 kDa) (Ubiquitin-conjugating enzyme E2-EPF5) (Ubiquitin-protein ligase S)	UBE2S E2EPF OK/SW-cl.73	22.0866	22.3701	22.2186	21.9807	22.1393	22.1422	0.242617	0.908967	Down-regulatted
Q96JB5	CDK5 regulatory subunit-associated protein 3 (CDK5 activator-binding protein C53) (LXXLL/leucine-zipper-containing ARF-binding protein) (Protein HSF-27)	CDK5RAP3 IC53 LZAP MSTP016 OK/SW-cl.114 PP1553	20.897	21.0281	21.2618	21.0342	20.8502	20.73	0.242848	0.8761	Down-regulatted
Q86XP3	ATP-dependent RNA helicase DDX42 (EC 3.6.4.13) (DEAD box protein 42) (RNA helicase-like protein) (RHELP) (RNA helicase-related protein) (RNAHP) (SF3b DEAD box protein) (Splicing factor 3B-associated 125 kDa protein) (SF3b125)	DDX42	22.85	23.5329	22.5444	23.4584	23.3815	23.5157	0.243444	1.39098	Up-regulated
Q99536	Synaptic vesicle membrane protein VAT-1 homolog (EC 1.-.-.-)	VAT1	22.4287	22.4197	22.758	21.7009	19.1349	22.1641	0.243595	0.34496	Down-regulatted
Q9Y277	Voltage-dependent anion-selective channel protein 3 (VDAC-3) (hVDAC3) (Outer mitochondrial membrane protein porin 3)	VDAC3	24.6595	24.6516	23.7415	24.9722	24.9087	24.6415	0.244479	1.40438	Up-regulated
P62857	Small ribosomal subunit protein eS28 (40S ribosomal protein S28)	RPS28	26.4048	26.678	26.579	26.3267	26.1404	26.5713	0.245018	0.865857	Down-regulatted
Q9BVJ6	U3 small nucleolar RNA-associated protein 14 homolog A (Antigen NY-CO-16) (Serologically defined colon cancer antigen 16)	UTP14A SDCCAG16	23.9641	23.9004	23.6877	23.571	23.7703	23.771	0.245132	0.903356	Down-regulatted
Q5RI15	Cytochrome c oxidase assembly protein COX20, mitochondrial	COX20 FAM36A	20.5232	20.1131	19.7128	20.4324	20.2445	21.0796	0.245367	1.38428	Up-regulated
P27348	14-3-3 protein theta (14-3-3 protein T-cell) (14-3-3 protein tau) (Protein HS1)	YWHAQ	28.7915	28.8571	29.0353	28.882	29.0879	29.185	0.247502	1.11497	Up-regulated
Q9HCN8	Stromal cell-derived factor 2-like protein 1 (SDF2-like protein 1) (PWP1-interacting protein 8)	SDF2L1 UNQ1941/PRO4424	22.6359	23.3152	23.1694	22.7282	22.5907	22.8146	0.247742	0.796088	Down-regulatted
Q9UKT9	Zinc finger protein Aiolos (Ikaros family zinc finger protein 3)	IKZF3 ZNFN1A3	24.16	24.1235	23.8113	24.2506	24.1026	24.2738	0.248063	1.13084	Up-regulated
Q13247	Serine/arginine-rich splicing factor 6 (Pre-mRNA-splicing factor SRP55) (Splicing factor, arginine/serine-rich 6)	SRSF6 SFRS6 SRP55	24.0627	24.1739	24.3329	23.6675	23.7564	24.2623	0.249233	0.815393	Down-regulatted
P13804	Electron transfer flavoprotein subunit alpha, mitochondrial (Alpha-ETF)	ETFA	25.0337	24.7366	24.1229	25.2881	24.8818	25.0035	0.249492	1.34419	Up-regulated
P54578	Ubiquitin carboxyl-terminal hydrolase 14 (EC 3.4.19.12) (Deubiquitinating enzyme 14) (Ubiquitin thioesterase 14) (Ubiquitin-specific-processing protease 14)	USP14 TGT	24.4241	24.6074	24.1629	24.515	24.6986	24.5948	0.249599	1.15242	Up-regulated
Q9Y262	Eukaryotic translation initiation factor 3 subunit L (eIF3l) (Eukaryotic translation initiation factor 3 subunit 6-interacting protein) (Eukaryotic translation initiation factor 3 subunit E-interacting protein)	EIF3L EIF3EIP EIF3S6IP HSPC021 HSPC025 MSTP005	25.5222	25.5896	24.967	25.6461	25.6651	25.7147	0.249835	1.24462	Up-regulated
Q8IXB1	DnaJ homolog subfamily C member 10 (EC 1.8.4.-) (Endoplasmic reticulum DNA J domain-containing protein 5) (ER-resident protein ERdj5) (ERdj5) (Macrothioredoxin) (MTHr)	DNAJC10 ERDJ5 UNQ495/PRO1012	20.4985	19.8954	19.677	20.1957	20.3753	20.6981	0.250233	1.31896	Up-regulated
P06703	Protein S100-A6 (Calcyclin) (Growth factor-inducible protein 2A9) (MLN 4) (Prolactin receptor-associated protein) (PRA) (S100 calcium-binding protein A6)	S100A6 CACY	28.488	28.6925	29.6189	27.4273	27.5579	29.1285	0.251071	0.53766	Down-regulatted
O75340	Programmed cell death protein 6 (Apoptosis-linked gene 2 protein homolog) (ALG-2)	PDCD6 ALG2	23.4826	23.2744	23.0493	23.3795	23.4916	23.5271	0.25129	1.14655	Up-regulated
Q13428	Treacle protein (Treacher Collins syndrome protein)	TCOF1	24.21	24.0656	24.7335	23.9367	23.7124	24.2931	0.251508	0.781526	Down-regulatted
Q5BKZ1	DBIRD complex subunit ZNF326 (Zinc finger protein 326) (Zinc finger protein interacting with mRNPs and DBC1)	ZNF326 ZIRD	20.6888	21.298	19.6278	20.9924	21.535	21.3859	0.25282	1.70082	Up-regulated
Q14738	Serine/threonine-protein phosphatase 2A 56 kDa regulatory subunit delta isoform (PP2A B subunit isoform B'-delta) (PP2A B subunit isoform B56-delta) (PP2A B subunit isoform PR61-delta) (PP2A B subunit isoform R5-delta)	PPP2R5D	21.7799	21.2586	21.3288	21.144	20.8291	21.435	0.252838	0.801218	Down-regulatted
P20020	Plasma membrane calcium-transporting ATPase 1 (EC 7.2.2.10) (Plasma membrane calcium ATPase isoform 1) (PMCA1) (Plasma membrane calcium pump isoform 1)	ATP2B1 PMCA1	20.017	19.8441	19.7039	20.1512	19.9045	20.8673	0.253451	1.36857	Up-regulated
O75146	Huntingtin-interacting protein 1-related protein (HIP1-related protein) (Huntingtin-interacting protein 12) (HIP-12)	HIP1R HIP12 KIAA0655	22.4123	22.8841	23.3376	22.9101	23.4353	23.717	0.253852	1.39101	Up-regulated
Q7Z4S6	Kinesin-like protein KIF21A (Kinesin-like protein KIF2) (Renal carcinoma antigen NY-REN-62)	KIF21A KIAA1708 KIF2	20.3946	20.2464	19.6025	20.3062	20.8939	20.3013	0.253954	1.33728	Up-regulated
O75431	Metaxin-2 (Mitochondrial outer membrane import complex protein 2)	MTX2	21.315	21.1629	22.3528	22.3627	22.1649	22.0624	0.254241	1.50153	Up-regulated
Q9Y376	Calcium-binding protein 39 (MO25alpha) (Protein Mo25)	CAB39 MO25 CGI-66	20.4076	20.4068	20.6761	20.4946	20.6908	20.8297	0.256974	1.12886	Up-regulated
O14936	Peripheral plasma membrane protein CASK (hCASK) (EC 2.7.11.1) (Calcium/calmodulin-dependent serine protein kinase) (Protein lin-2 homolog)	CASK LIN2	23.089	22.5527	23.4603	22.4858	22.8583	22.5265	0.257199	0.75238	Down-regulatted
Q8WVC0	RNA polymerase-associated protein LEO1 (Replicative senescence down-regulated leo1-like protein)	LEO1 RDL	20.9328	21.0883	21.8665	20.1554	18.6317	21.3912	0.257635	0.424421	Down-regulatted
Q92888	Rho guanine nucleotide exchange factor 1 (115 kDa guanine nucleotide exchange factor) (p115-RhoGEF) (p115RhoGEF) (Sub1.5)	ARHGEF1	22.3291	22.0362	21.3807	22.0225	22.9801	22.3049	0.262202	1.43445	Up-regulated
P33316	Deoxyuridine 5'-triphosphate nucleotidohydrolase, mitochondrial (dUTPase) (EC 3.6.1.23) (dUTP pyrophosphatase)	DUT	26.1719	26.0898	26.7269	25.9271	25.9057	26.2265	0.262861	0.806772	Down-regulatted
P61421	V-type proton ATPase subunit d 1 (V-ATPase subunit d 1) (32 kDa accessory protein) (V-ATPase 40 kDa accessory protein) (V-ATPase AC39 subunit) (p39) (Vacuolar proton pump subunit d 1)	ATP6V0D1 ATP6D VPATPD	22.187	21.8127	21.7606	22.1713	22.0103	22.1954	0.263293	1.15314	Up-regulated
P43121	Cell surface glycoprotein MUC18 (Cell surface glycoprotein P1H12) (Melanoma cell adhesion molecule) (Melanoma-associated antigen A32) (Melanoma-associated antigen MUC18) (S-endo 1 endothelial-associated antigen) (CD antigen CD146)	MCAM MUC18	22.1579	21.835	21.9502	21.3873	21.6271	22.0443	0.264464	0.815185	Down-regulatted
Q15126	Phosphomevalonate kinase (PMKase) (hPMK) (EC 2.7.4.2)	PMVK PMKI	22.4482	22.6139	22.0138	22.7933	22.6414	22.4681	0.265225	1.21053	Up-regulated
Q9NQW7	Xaa-Pro aminopeptidase 1 (EC 3.4.11.9) (Aminoacylproline aminopeptidase) (Cytosolic aminopeptidase P) (Soluble aminopeptidase P) (sAmp) (X-Pro aminopeptidase 1) (X-prolyl aminopeptidase 1, soluble)	XPNPEP1 XPNPEPL XPNPEPL1	23.158	23.5601	23.7423	23.6023	24.1234	23.6605	0.265803	1.23851	Up-regulated
Q99497	Parkinson disease protein 7 (Maillard deglycase) (Oncogene DJ1) (Parkinsonism-associated deglycase) (Protein DJ-1) (DJ-1) (Protein/nucleic acid deglycase DJ-1) (EC 3.1.2.-, EC 3.5.1.-, EC 3.5.1.124)	PARK7	26.8945	27.0616	27.5407	27.3615	27.5041	27.5113	0.266126	1.2255	Up-regulated
Q96HS1	Serine/threonine-protein phosphatase PGAM5, mitochondrial (EC 3.1.3.16) (Bcl-XL-binding protein v68) (Phosphoglycerate mutase family member 5)	PGAM5	22.8557	23.1685	22.9777	22.9094	23.4543	23.5414	0.266295	1.23206	Up-regulated
Q03426	Mevalonate kinase (MK) (EC 2.7.1.36)	MVK	21.0169	21.0689	19.7522	21.036	21.293	21.4621	0.266384	1.57029	Up-regulated
Q86UP2	Kinectin (CG-1 antigen) (Kinesin receptor)	KTN1 CG1 KIAA0004	24.0764	24.1659	24.4994	23.9318	23.949	24.2301	0.266541	0.864377	Down-regulatted
P04792	Heat shock protein beta-1 (HspB1) (28 kDa heat shock protein) (Estrogen-regulated 24 kDa protein) (Heat shock 27 kDa protein) (HSP 27) (Heat shock protein family B member 1) (Stress-responsive protein 27) (SRP27)	HSPB1 HSP27 HSP28	27.1556	27.3577	26.8113	27.3763	27.3514	27.3246	0.267126	1.1831	Up-regulated
O60502	Protein O-GlcNAcase (OGA) (EC 3.2.1.169) (Beta-N-acetylglucosaminidase) (Beta-N-acetylhexosaminidase) (Beta-hexosaminidase) (Meningioma-expressed antigen 5) (N-acetyl-beta-D-glucosaminidase) (N-acetyl-beta-glucosaminidase) (Nuclear cytoplasmic O-GlcNAcase and acetyltransferase) (NCOAT)	OGA HEXC KIAA0679 MEA5 MGEA5	19.4332	20.2857	19.7523	20.4735	20.0466	20.0962	0.267768	1.30288	Up-regulated
P52209	6-phosphogluconate dehydrogenase, decarboxylating (EC 1.1.1.44)	PGD PGDH	26.8761	27.1528	26.5598	27.1547	27.1511	27.059	0.268245	1.1964	Up-regulated
Q96HR8	H/ACA ribonucleoprotein complex non-core subunit NAF1 (hNAF1)	NAF1	18.5822	19.1266	18.8728	19.153	19.1022	19.0376	0.268429	1.17859	Up-regulated
O00442	RNA 3'-terminal phosphate cyclase (RNA cyclase) (RNA-3'-phosphate cyclase) (EC 6.5.1.4) (RNA terminal phosphate cyclase domain-containing protein 1) (RTC domain-containing protein 1)	RTCA RPC RPC1 RTC1 RTCD1	20.7522	19.5786	18.4692	21.1395	21.0878	19.7294	0.268629	2.07374	Up-regulated
Q9BVM2	Protein DPCD	DPCD	19.0293	19.4582	18.959	19.3946	19.4807	19.2748	0.268843	1.17653	Up-regulated
Q15800	Methylsterol monooxygenase 1 (EC 1.14.18.9) (C-4 methylsterol oxidase) (Sterol-C4-methyl oxidase)	MSMO1 DESP4 ERG25 SC4MOL	21.1144	17.7617	19.1197	20.6418	20.9426	20.828	0.269131	2.77445	Up-regulated
Q9NRR5	Ubiquilin-4 (Ataxin-1 interacting ubiquitin-like protein) (A1Up) (Ataxin-1 ubiquitin-like-interacting protein A1U) (Connexin43-interacting protein of 75 kDa) (CIP75)	UBQLN4 C1orf6 CIP75 UBIN	20.7587	20.8338	22.4956	20.7189	21.056	18.6557	0.269326	0.429531	Down-regulatted
O15247	Chloride intracellular channel protein 2 (Glutaredoxin-like oxidoreductase CLIC2) (EC 1.8.-.-) (Glutaredoxin-like peroxidase CLIC2) (EC 1.11.1.-) (XAP121)	CLIC2	20.1451	19.4435	20.1762	20.243	20.5231	20.0883	0.271261	1.28628	Up-regulated
P31949	Protein S100-A11 (Calgizzarin) (Metastatic lymph node gene 70 protein) (MLN 70) (Protein S100-C) (S100 calcium-binding protein A11) [Cleaved into: Protein S100-A11, N-terminally processed]	S100A11 MLN70 S100C	26.3519	25.6383	28.0934	27.6889	27.9152	27.765	0.271407	2.13638	Up-regulated
O95379	Tumor necrosis factor alpha-induced protein 8 (TNF alpha-induced protein 8) (Head and neck tumor and metastasis-related protein) (MDC-3.13) (NF-kappa-B-inducible DED-containing protein) (NDED) (SCC-S2) (TNF-induced protein GG2-1)	TNFAIP8	22.5683	22.1931	22.4081	23.1787	23.322	22.2158	0.272913	1.42965	Up-regulated
Q9BUQ8	Probable ATP-dependent RNA helicase DDX23 (EC 3.6.4.13) (100 kDa U5 snRNP-specific protein) (DEAD box protein 23) (PRP28 homolog) (U5-100kD)	DDX23	22.565	22.7805	22.1969	22.1876	21.8411	18.9849	0.273701	0.351209	Down-regulatted
P46013	Proliferation marker protein Ki-67 (Antigen identified by monoclonal antibody Ki-67) (Antigen KI-67) (Antigen Ki67)	MKI67	23.7872	23.8591	23.2581	23.3588	23.1753	23.5215	0.277441	0.821918	Down-regulatted
O75521	Enoyl-CoA delta isomerase 2 (EC 5.3.3.8) (DRS-1) (Delta(3),delta(2)-enoyl-CoA isomerase) (D3,D2-enoyl-CoA isomerase) (Diazepam-binding inhibitor-related protein 1) (DBI-related protein 1) (Dodecenoyl-CoA isomerase) (Hepatocellular carcinoma-associated antigen 88) (Peroxisomal 3,2-trans-enoyl-CoA isomerase) (pECI) (Renal carcinoma antigen NY-REN-1)	ECI2 DRS1 HCA88 PECI	21.6096	21.5806	20.1742	22.1812	21.569	21.6996	0.278023	1.61903	Up-regulated
Q9P2W9	Syntaxin-18 (Cell growth-inhibiting gene 9 protein)	STX18 GIG9	19.483	19.7201	20.3703	19.6353	19.6563	18.4557	0.280422	0.655787	Down-regulatted
Q9Y2U8	Inner nuclear membrane protein Man1 (LEM domain-containing protein 3)	LEMD3 MAN1	21.032	20.694	21.0918	20.7961	19.2972	20.6487	0.281536	0.619024	Down-regulatted
Q15149	Plectin (PCN) (PLTN) (Hemidesmosomal protein 1) (HD1) (Plectin-1)	PLEC PLEC1	26.4382	26.1622	24.8283	27.0749	26.2655	26.2922	0.281881	1.66397	Up-regulated
Q15021	Condensin complex subunit 1 (Chromosome condensation-related SMC-associated protein 1) (Chromosome-associated protein D2) (hCAP-D2) (Non-SMC condensin I complex subunit D2) (XCAP-D2 homolog)	NCAPD2 CAPD2 CNAP1 KIAA0159	23.7002	23.3369	23.3207	23.3135	23.4021	22.9605	0.28295	0.854272	Down-regulatted
Q9HAV4	Exportin-5 (Exp5) (Ran-binding protein 21)	XPO5 KIAA1291 RANBP21	23.901	23.9061	23.2617	24.2421	24.0828	23.7333	0.28295	1.25684	Up-regulated
P63279	SUMO-conjugating enzyme UBC9 (EC 2.3.2.-) (RING-type E3 SUMO transferase UBC9) (SUMO-protein ligase) (Ubiquitin carrier protein 9) (Ubiquitin carrier protein I) (Ubiquitin-conjugating enzyme E2 I) (Ubiquitin-protein ligase I) (p18)	UBE2I UBC9 UBCE9	23.9842	23.9459	23.735	24.1647	23.9717	23.9248	0.283906	1.09584	Up-regulated
Q969H8	Myeloid-derived growth factor (MYDGF)	MYDGF C19orf10	22.6128	22.8013	24.0087	22.2427	22.5219	22.7674	0.283983	0.646057	Down-regulatted
Q8N9T8	Protein KRI1 homolog	KRI1	20.5204	18.9793	20.595	20.5997	20.5937	21.1798	0.284028	1.6929	Up-regulated
Q9BRJ2	Large ribosomal subunit protein mL45 (39S ribosomal protein L45, mitochondrial) (L45mt) (MRP-L45)	MRPL45	20.9838	21.0874	21.1225	20.9584	20.5758	21.041	0.284414	0.866837	Down-regulatted
Q5TBB1	Ribonuclease H2 subunit B (RNase H2 subunit B) (Aicardi-Goutieres syndrome 2 protein) (AGS2) (Deleted in lymphocytic leukemia 8) (Ribonuclease HI subunit B)	RNASEH2B DLEU8	20.5922	20.3474	18.7578	20.508	21.0175	20.6471	0.285499	1.77162	Up-regulated
O76094	Signal recognition particle subunit SRP72 (SRP72) (Signal recognition particle 72 kDa protein)	SRP72	24.0495	24.1002	24.3279	24.2919	24.1697	24.4576	0.285654	1.10742	Up-regulated
Q9H3P7	Golgi resident protein GCP60 (Acyl-CoA-binding domain-containing protein 3) (Golgi complex-associated protein 1) (GOCAP1) (Golgi phosphoprotein 1) (GOLPH1) (PBR- and PKA-associated protein 7) (Peripheral benzodiazepine receptor-associated protein PAP7) [Cleaved into: Golgi resident protein GCP60, N-terminally processed]	ACBD3 GCP60 GOCAP1 GOLPH1	21.6681	21.9014	22.1907	21.9303	22.1579	22.6471	0.28585	1.25269	Up-regulated
Q9UHB9	Signal recognition particle subunit SRP68 (SRP68) (Signal recognition particle 68 kDa protein)	SRP68	23.6085	23.5885	22.8377	23.8319	23.9035	23.4242	0.286449	1.29681	Up-regulated
Q96HY6	DDRGK domain-containing protein 1 (Dashurin) (UFM1-binding and PCI domain-containing protein 1)	DDRGK1 C20orf116 UFBP1	21.8343	21.8074	22.7048	22.1237	22.5899	23.3328	0.286662	1.48106	Up-regulated
P14866	Heterogeneous nuclear ribonucleoprotein L (hnRNP L)	HNRNPL HNRPL P/OKcl.14	26.9664	27.0419	26.6523	26.9724	27.0846	27.115	0.287427	1.12542	Up-regulated
O75553	Disabled homolog 1	DAB1	17.7886	20.9431	20.2591	21.0186	21.1323	20.9651	0.287543	2.5938	Up-regulated
Q15366	Poly(rC)-binding protein 2 (Alpha-CP2) (Heterogeneous nuclear ribonucleoprotein E2) (hnRNP E2)	PCBP2	27.0479	27.3577	26.7679	27.2861	27.3223	27.2974	0.288005	1.18435	Up-regulated
Q12904	Aminoacyl tRNA synthase complex-interacting multifunctional protein 1 (Multisynthase complex auxiliary component p43) [Cleaved into: Endothelial monocyte-activating polypeptide 2 (EMAP-2) (Endothelial monocyte-activating polypeptide II) (EMAP-II) (Small inducible cytokine subfamily E member 1)]	AIMP1 EMAP2 SCYE1	23.2611	23.7243	23.6646	23.6006	23.7824	23.9152	0.288532	1.16156	Up-regulated
Q96QR8	Transcriptional regulator protein Pur-beta (Purine-rich element-binding protein B)	PURB	21.7615	21.9154	19.6608	22.2684	22.1175	22.0653	0.289322	2.05314	Up-regulated
Q8IYB8	ATP-dependent RNA helicase SUPV3L1, mitochondrial (EC 3.6.4.13) (Suppressor of var1 3-like protein 1) (SUV3-like protein 1)	SUPV3L1 SUV3	20.3295	20.3728	20.3537	20.5568	20.3428	20.4226	0.289527	1.06344	Up-regulated
Q92785	Zinc finger protein ubi-d4 (Apoptosis response zinc finger protein) (BRG1-associated factor 45D) (BAF45D) (D4, zinc and double PHD fingers family 2) (Protein requiem)	DPF2 BAF45D REQ UBID4	20.8324	20.9591	21.5325	21.1235	21.4451	22.2517	0.289958	1.41301	Up-regulated
Q9UDW1	Cytochrome b-c1 complex subunit 9 (Complex III subunit 9) (Complex III subunit X) (Cytochrome c1 non-heme 7 kDa protein) (Ubiquinol-cytochrome c reductase complex 7.2 kDa protein)	UQCR10 UCRC HSPC119	23.0855	23.5638	22.6197	23.4443	23.4311	23.5533	0.290902	1.30728	Up-regulated
Q99543	DnaJ homolog subfamily C member 2 (M-phase phosphoprotein 11) (Zuotin-related factor 1) [Cleaved into: DnaJ homolog subfamily C member 2, N-terminally processed]	DNAJC2 MPHOSPH11 MPP11 ZRF1	22.3742	22.2722	21.9734	22.0682	22.0437	21.9973	0.291329	0.888719	Down-regulatted
P54105	Methylosome subunit pICln (Chloride channel, nucleotide sensitive 1A) (Chloride conductance regulatory protein ICln) (I(Cln)) (Chloride ion current inducer protein) (ClCI) (Reticulocyte pICln)	CLNS1A CLCI ICLN	23.4532	23.5998	24.5847	23.1965	23.1167	23.7716	0.291453	0.698517	Down-regulatted
P52566	Rho GDP-dissociation inhibitor 2 (Rho GDI 2) (Ly-GDI) (Rho-GDI beta)	ARHGDIB GDIA2 GDID4 RAP1GN1	21.7733	22.0016	22.7876	23.1516	22.0034	23.2829	0.291673	1.54235	Up-regulated
P46940	Ras GTPase-activating-like protein IQGAP1 (p195)	IQGAP1 KIAA0051	25.6211	25.9602	24.7988	25.9765	26.0482	25.8125	0.292707	1.40027	Up-regulated
O00268	Transcription initiation factor TFIID subunit 4 (RNA polymerase II TBP-associated factor subunit C) (TBP-associated factor 4) (Transcription initiation factor TFIID 130 kDa subunit) (TAF(II)130) (TAFII-130) (TAFII130) (Transcription initiation factor TFIID 135 kDa subunit) (TAF(II)135) (TAFII-135) (TAFII135)	TAF4 TAF2C TAF2C1 TAF4A TAFII130 TAFII135	18.7049	18.8412	18.9576	18.5898	18.4429	18.895	0.292727	0.875391	Down-regulatted
P20962	Parathymosin	PTMS	22.9277	22.9416	22.3708	22.7619	23.0607	23.9335	0.292811	1.41945	Up-regulated
P19525	Interferon-induced, double-stranded RNA-activated protein kinase (EC 2.7.11.1) (Eukaryotic translation initiation factor 2-alpha kinase 2) (eIF-2A protein kinase 2) (Interferon-inducible RNA-dependent protein kinase) (P1/eIF-2A protein kinase) (Protein kinase RNA-activated) (PKR) (Protein kinase R) (Tyrosine-protein kinase EIF2AK2) (EC 2.7.10.2) (p68 kinase)	EIF2AK2 PKR PRKR	22.6033	22.9194	21.2779	23.0425	23.1987	22.6806	0.292889	1.63248	Up-regulated
Q13303	Voltage-gated potassium channel subunit beta-2 (EC 1.1.1.-) (K(+) channel subunit beta-2) (Kv-beta-2) (hKvbeta2)	KCNAB2 KCNA2B KCNK2	21.0138	22.0475	21.8232	21.1965	19.2315	21.4657	0.293433	0.501064	Down-regulatted
Q9BPZ3	Polyadenylate-binding protein-interacting protein 2 (PABP-interacting protein 2) (PAIP-2) (Poly(A)-binding protein-interacting protein 2)	PAIP2 PAIP2A HSPC218	21.5465	20.9012	21.8404	20.6351	21.5516	20.5714	0.29344	0.702222	Down-regulatted
O43719	17S U2 SnRNP complex component HTATSF1 (HIV Tat-specific factor 1) (Tat-SF1)	HTATSF1	19.758	19.8337	18.875	19.9104	19.6487	20.2341	0.294283	1.35864	Up-regulated
Q13045	Protein flightless-1 homolog	FLII FLIL	21.9886	22.2839	21.7769	22.2871	22.2538	22.1249	0.295429	1.15306	Up-regulated
P04818	Thymidylate synthase (TS) (TSase) (EC 2.1.1.45)	TYMS TS OK/SW-cl.29	23.9724	23.8574	23.2713	23.5486	23.3229	23.321	0.296231	0.81064	Down-regulatted
Q9UPN3	Microtubule-actin cross-linking factor 1, isoforms 1/2/3/4/5 (620 kDa actin-binding protein) (ABP620) (Actin cross-linking family protein 7) (Macrophin-1) (Trabeculin-alpha)	MACF1 ABP620 ACF7 KIAA0465 KIAA0754 KIAA1251	22.9367	22.9424	23.0506	23.4356	22.8481	23.6517	0.296404	1.26158	Up-regulated
O75494	Serine/arginine-rich splicing factor 10 (40 kDa SR-repressor protein) (SRrp40) (FUS-interacting serine-arginine-rich protein 1) (Splicing factor SRp38) (Splicing factor, arginine/serine-rich 13A) (TLS-associated protein with Ser-Arg repeats) (TASR) (TLS-associated protein with SR repeats) (TLS-associated serine-arginine protein) (TLS-associated SR protein)	SRSF10 FUSIP1 FUSIP2 SFRS13A TASR	24.0383	23.6064	23.5776	23.5057	23.3699	23.6952	0.296867	0.860253	Down-regulatted
P61225	Ras-related protein Rap-2b (EC 3.6.5.2)	RAP2B	19.8278	19.8926	19.959	20.9199	20.0265	19.9985	0.297249	1.33963	Up-regulated
O95834	Echinoderm microtubule-associated protein-like 2 (EMAP-2) (HuEMAP-2)	EML2 EMAP2 EMAPL2	21.5744	21.9925	21.6482	22.1034	21.7707	21.9247	0.297742	1.14438	Up-regulated
P49257	Protein ERGIC-53 (ER-Golgi intermediate compartment 53 kDa protein) (Gp58) (Intracellular mannose-specific lectin MR60) (Lectin mannose-binding 1)	LMAN1 ERGIC53 F5F8D	23.4143	23.4603	22.9568	24.0701	23.1944	23.6711	0.298032	1.29062	Up-regulated
Q7Z5L9	Interferon regulatory factor 2-binding protein 2 (IRF-2-binding protein 2) (IRF-2BP2)	IRF2BP2	23.2282	23.2721	23.6388	23.3578	23.6183	24.0867	0.298131	1.2379	Up-regulated
P09543	2',3'-cyclic-nucleotide 3'-phosphodiesterase (CNP) (CNPase) (EC 3.1.4.37)	CNP	21.5301	21.3602	20.9149	21.5491	21.5604	21.4591	0.298525	1.19289	Up-regulated
P18583	Protein SON (Bax antagonist selected in saccharomyces 1) (BASS1) (Negative regulatory element-binding protein) (NRE-binding protein) (Protein DBP-5) (SON3)	SON C21orf50 DBP5 KIAA1019 NREBP HSPC310 HSPC312	22.619	23.6385	23.4752	22.8533	22.3726	23.1124	0.299951	0.724572	Down-regulatted
P62841	Small ribosomal subunit protein uS19 (40S ribosomal protein S15) (RIG protein)	RPS15 RIG	18.621	18.7959	18.9485	20.0301	18.9291	18.9267	0.299988	1.42093	Up-regulated
O60216	Double-strand-break repair protein rad21 homolog (hHR21) (Nuclear matrix protein 1) (NXP-1) (SCC1 homolog) [Cleaved into: 64-kDa C-terminal product (64-kDa carboxy-terminal product) (65-kDa carboxy-terminal product)]	RAD21 HR21 KIAA0078 NXP1 SCC1	23.2486	23.5049	23.2403	23.3701	23.0448	23.106	0.300508	0.896495	Down-regulatted
P17844	Probable ATP-dependent RNA helicase DDX5 (EC 3.6.4.13) (DEAD box protein 5) (RNA helicase p68)	DDX5 G17P1 HELR HLR1	28.0661	28.1871	27.3703	28.2083	28.2889	28.1777	0.301651	1.27497	Up-regulated
Q9BQ95	Evolutionarily conserved signaling intermediate in Toll pathway, mitochondrial (Protein SITPEC)	ECSIT	21.7313	22.2661	22.1173	21.8083	21.9026	21.7473	0.301694	0.85926	Down-regulatted
Q9BPW8	Protein NipSnap homolog 1 (NipSnap1)	NIPSNAP1	21.4765	21.243	22.2038	21.8543	22.2924	21.9801	0.301734	1.32058	Up-regulated
P67812	Signal peptidase complex catalytic subunit SEC11A (EC 3.4.21.89) (Endopeptidase SP18) (Microsomal signal peptidase 18 kDa subunit) (SPase 18 kDa subunit) (SEC11 homolog A) (SEC11-like protein 1) (SPC18)	SEC11A SEC11L1 SPC18 SPCS4A	21.3252	21.5052	21.622	21.5267	18.845	20.78	0.301893	0.466441	Down-regulatted
Q13268	Dehydrogenase/reductase SDR family member 2, mitochondrial (EC 1.1.1.-) (Dicarbonyl reductase HEP27) (Protein D) (Short chain dehydrogenase/reductase family 25C member 1) (Protein SDR25C1)	DHRS2 SDR25C1	23.0983	23.6321	22.549	21.352	22.7597	22.9787	0.301908	0.603043	Down-regulatted
Q8N5N7	Large ribosomal subunit protein mL50 (39S ribosomal protein L50, mitochondrial) (L50mt) (MRP-L50)	MRPL50	21.3151	21.5004	21.746	21.3835	19.8732	21.295	0.302827	0.628536	Down-regulatted
O43293	Death-associated protein kinase 3 (DAP kinase 3) (EC 2.7.11.1) (DAP-like kinase) (Dlk) (MYPT1 kinase) (Zipper-interacting protein kinase) (ZIP-kinase)	DAPK3 ZIPK	22.9905	19.9674	20.0342	22.521	22.2258	22.3467	0.30346	2.57957	Up-regulated
P47985	Cytochrome b-c1 complex subunit Rieske, mitochondrial (EC 7.1.1.8) (Complex III subunit 5) (Cytochrome b-c1 complex subunit 5) (Rieske iron-sulfur protein) (RISP) (Rieske protein UQCRFS1) (Ubiquinol-cytochrome c reductase iron-sulfur subunit) [Cleaved into: Cytochrome b-c1 complex subunit 9 (Su9) (Subunit 9) (8 kDa subunit 9) (Complex III subunit IX) (Cytochrome b-c1 complex subunit 11) (UQCRFS1 …	UQCRFS1	22.9439	23.4311	23.7821	22.5198	23.1026	23.3257	0.303644	0.756284	Down-regulatted
Q92552	Small ribosomal subunit protein mS27 (28S ribosomal protein S27, mitochondrial) (MRP-S27) (S27mt) (Mitochondrial ribosomal protein S27)	MRPS27 KIAA0264	21.2891	21.1937	19.0242	22.0134	22.2018	20.5474	0.303761	2.12167	Up-regulated
P07339	Cathepsin D (EC 3.4.23.5) [Cleaved into: Cathepsin D light chain; Cathepsin D heavy chain]	CTSD CPSD	22.6405	22.9327	22.3711	22.5118	22.571	22.0025	0.303982	0.819983	Down-regulatted
Q9BY42	Replication termination factor 2 (RTF2) (Replication termination factor 2 domain-containing protein 1)	RTF2 C20orf43 RTFDC1 AD-007 CDA05 HSPC164 HSPC169	19.4252	18.6074	18.9897	19.3052	19.4181	19.2672	0.303983	1.2507	Up-regulated
P62314	Small nuclear ribonucleoprotein Sm D1 (Sm-D1) (Sm-D autoantigen) (snRNP core protein D1)	SNRPD1	25.7369	25.3483	26.2814	25.1104	25.5393	25.5776	0.304004	0.768562	Down-regulatted
P52434	DNA-directed RNA polymerases I, II, and III subunit RPABC3 (RNA polymerases I, II, and III subunit ABC3) (DNA-directed RNA polymerase II subunit H) (DNA-directed RNA polymerases I, II, and III 17.1 kDa polypeptide) (RPB17) (RPB8 homolog) (hRPB8)	POLR2H	24.5985	24.5564	24.2202	24.3663	24.3855	24.0538	0.304123	0.876707	Down-regulatted
Q9Y490	Talin-1	TLN1 KIAA1027 TLN	26.2624	26.4333	25.8724	26.3767	26.5565	26.3189	0.304542	1.17121	Up-regulated
Q13492	Phosphatidylinositol-binding clathrin assembly protein (Clathrin assembly lymphoid myeloid leukemia protein)	PICALM CALM	19.551	19.5425	19.1948	19.6008	19.6355	19.5312	0.304936	1.11708	Up-regulated
Q96C57	Protein CUSTOS	CUSTOS C12orf43	21.3735	21.4371	22.1327	21.5579	21.2755	19.5864	0.305212	0.558192	Down-regulatted
Q9NP92	Large ribosomal subunit protein mL65 (39S ribosomal protein S30, mitochondrial) (MRP-S30) (S30mt) (Large ribosomal subunit protein mS30) (Programmed cell death protein 9)	MRPS30 PDCD9 BM-047	20.4129	20.0944	19.8109	19.735	18.4806	20.0997	0.305623	0.629539	Down-regulatted
P62195	26S proteasome regulatory subunit 8 (26S proteasome AAA-ATPase subunit RPT6) (Proteasome 26S subunit ATPase 5) (Proteasome subunit p45) (Thyroid hormone receptor-interacting protein 1) (TRIP1) (p45/SUG)	PSMC5 SUG1	23.6164	24.1881	23.4563	24.219	24.0552	23.8929	0.308098	1.23294	Up-regulated
Q13206	Probable ATP-dependent RNA helicase DDX10 (EC 3.6.4.13) (DEAD box protein 10)	DDX10	21.204	20.9507	21.0912	21.1236	20.9022	20.7737	0.308377	0.902	Down-regulatted
P30405	Peptidyl-prolyl cis-trans isomerase F, mitochondrial (PPIase F) (EC 5.2.1.8) (Cyclophilin D) (CyP-D) (CypD) (Cyclophilin F) (Mitochondrial cyclophilin) (CyP-M) (Rotamase F)	PPIF CYP3	22.5281	21.9122	22.4058	21.8829	22.1803	19.9061	0.309812	0.514437	Down-regulatted
O15533	Tapasin (TPN) (TPSN) (NGS-17) (TAP-associated protein) (TAP-binding protein)	TAPBP NGS17 TAPA	21.9485	22.4943	22.2567	22.4286	22.3293	22.5878	0.309857	1.16103	Up-regulated
Q9H9Q2	COP9 signalosome complex subunit 7b (SGN7b) (Signalosome subunit 7b) (JAB1-containing signalosome subunit 7b)	COPS7B CSN7B	21.8944	21.5076	21.2729	21.7782	22.2484	21.5832	0.309945	1.24111	Up-regulated
Q9GZP9	Derlin-2 (Degradation in endoplasmic reticulum protein 2) (DERtrin-2) (Der1-like protein 2) (F-LAN-1) (F-LANa)	DERL2 DER2 FLANA CGI-101 SBBI53	21.4422	20.2107	19.011	21.2017	20.9838	21.3092	0.310305	1.92332	Up-regulated
Q14203	Dynactin subunit 1 (150 kDa dynein-associated polypeptide) (DAP-150) (DP-150) (p135) (p150-glued)	DCTN1	21.99	21.9253	19.0795	21.7402	23.3504	21.8611	0.311158	2.49487	Up-regulated
P62241	Small ribosomal subunit protein eS8 (40S ribosomal protein S8)	RPS8 OK/SW-cl.83	28.2811	27.603	27.1016	27.0284	26.8667	27.6279	0.311239	0.713227	Down-regulatted
Q9NQC3	Reticulon-4 (Foocen) (Neurite outgrowth inhibitor) (Nogo protein) (Neuroendocrine-specific protein) (NSP) (Neuroendocrine-specific protein C homolog) (RTN-x) (Reticulon-5)	RTN4 KIAA0886 NOGO My043 SP1507	24.7094	23.422	24.6658	23.5335	24.0429	23.5152	0.311314	0.674302	Down-regulatted
P61970	Nuclear transport factor 2 (NTF-2) (Placental protein 15) (PP15)	NUTF2 NTF2	24.0092	22.9626	23.756	22.9276	19.2038	23.3266	0.311401	0.295945	Down-regulatted
P07814	Bifunctional glutamate/proline--tRNA ligase (Bifunctional aminoacyl-tRNA synthetase) (Cell proliferation-inducing gene 32 protein) (Glutamatyl-prolyl-tRNA synthetase) [Includes: Glutamate--tRNA ligase (EC 6.1.1.17) (Glutamyl-tRNA synthetase) (GluRS); Proline--tRNA ligase (EC 6.1.1.15) (Prolyl-tRNA synthetase)]	EPRS1 EPRS GLNS PARS QARS QPRS PIG32	25.729	25.8303	24.9986	25.9215	26.0147	25.6775	0.311525	1.27627	Up-regulated
P17980	26S proteasome regulatory subunit 6A (26S proteasome AAA-ATPase subunit RPT5) (Proteasome 26S subunit ATPase 3) (Proteasome subunit P50) (Tat-binding protein 1) (TBP-1)	PSMC3 TBP1	25.1511	24.9748	24.8126	24.9158	25.2438	25.3565	0.311679	1.14277	Up-regulated
Q03169	Tumor necrosis factor alpha-induced protein 2 (TNF alpha-induced protein 2) (Primary response gene B94 protein)	TNFAIP2	21.441	21.412	19.2907	21.8574	21.9241	21.2193	0.311802	1.93504	Up-regulated
Q7L0Y3	tRNA methyltransferase 10 homolog C (HBV pre-S2 trans-regulated protein 2) (Mitochondrial ribonuclease P protein 1) (Mitochondrial RNase P protein 1) (RNA (guanine-9-)-methyltransferase domain-containing protein 1) (Renal carcinoma antigen NY-REN-49) (mRNA methyladenosine-N(1)-methyltransferase) (EC 2.1.1.-) (tRNA (adenine(9)-N(1))-methyltransferase) (EC 2.1.1.218) (tRNA (guanine(9)-N(1))-methylt…	TRMT10C MRPP1 RG9MTD1	23.5987	23.2751	22.7391	23.3846	23.4768	23.7694	0.311877	1.26514	Up-regulated
P08133	Annexin A6 (67 kDa calelectrin) (Annexin VI) (Annexin-6) (Calphobindin-II) (CPB-II) (Chromobindin-20) (Lipocortin VI) (Protein III) (p68) (p70)	ANXA6 ANX6	27.6822	27.8781	27.2471	27.7296	27.9073	27.9169	0.312895	1.18822	Up-regulated
P61313	Large ribosomal subunit protein eL15 (60S ribosomal protein L15)	RPL15 EC45 TCBAP0781	26.6295	24.9118	24.8768	24.3875	24.702	25.0141	0.312906	0.585808	Down-regulatted
O14828	Secretory carrier-associated membrane protein 3 (Secretory carrier membrane protein 3)	SCAMP3 C1orf3 PROPIN1	22.6051	22.1357	21.9681	21.8919	21.83	22.1949	0.313014	0.832757	Down-regulatted
Q96BK5	PIN2/TERF1-interacting telomerase inhibitor 1 (Liver-related putative tumor suppressor) (Pin2-interacting protein X1) (Protein 67-11-3) (TRF1-interacting protein 1)	PINX1 LPTL LPTS	22.1943	21.6685	21.6204	21.5774	18.8845	21.4912	0.313297	0.442362	Down-regulatted
P11388	DNA topoisomerase 2-alpha (EC 5.6.2.2) (DNA topoisomerase II, alpha isozyme)	TOP2A TOP2	27.3229	27.4511	26.4131	26.9069	26.3647	26.5911	0.313715	0.736386	Down-regulatted
O43264	Centromere/kinetochore protein zw10 homolog	ZW10	21.6727	21.5708	18.4048	22.1253	21.853	21.9609	0.313786	2.69503	Up-regulated
P67870	Casein kinase II subunit beta (CK II beta) (Phosvitin) (Protein G5a)	CSNK2B CK2N G5A	24.2715	24.1322	24.6253	23.963	24.1159	24.3205	0.314241	0.864617	Down-regulatted
Q9NVP2	Histone chaperone ASF1B (Anti-silencing function protein 1 homolog B) (hAsf1) (hAsf1b) (CCG1-interacting factor A-II) (CIA-II) (hCIA-II)	ASF1B	22.2003	22.0897	21.7804	21.9713	21.5898	19.669	0.314255	0.518794	Down-regulatted
Q6GMV2	Histone-lysine N-trimethyltransferase SMYD5 (EC 2.1.1.372) (Protein NN8-4AG) (Retinoic acid-induced protein 15) (SET and MYND domain-containing protein 5) ([histone H4]-lysine20 N-trimethyltransferase SMYD5)	SMYD5 RAI15	20.6153	19.8994	20.5189	20.5643	20.5898	20.7725	0.3146	1.22915	Up-regulated
Q9NQT5	Exosome complex component RRP40 (Exosome component 3) (Ribosomal RNA-processing protein 40) (p10)	EXOSC3 RRP40 CGI-102	21.9994	22.1521	21.7051	22.0979	22.0422	22.2455	0.314623	1.13001	Up-regulated
Q04446	1,4-alpha-glucan-branching enzyme (EC 2.4.1.18) (Brancher enzyme) (Glycogen-branching enzyme)	GBE1	21.3928	20.8672	19.2026	21.4843	21.4842	21.1203	0.315006	1.83452	Up-regulated
P16435	NADPH--cytochrome P450 reductase (CPR) (P450R) (EC 1.6.2.4)	POR CYPOR	20.1385	21.126	18.7843	21.263	20.6422	20.8414	0.315117	1.86512	Up-regulated
Q92841	Probable ATP-dependent RNA helicase DDX17 (EC 3.6.4.13) (DEAD box protein 17) (DEAD box protein p72) (DEAD box protein p82) (RNA-dependent helicase p72)	DDX17	26.156	25.9008	25.2736	26.0979	26.2255	26.0464	0.316162	1.27144	Up-regulated
Q9H974	Queuine tRNA-ribosyltransferase accessory subunit 2 (Queuine tRNA-ribosyltransferase domain-containing protein 1)	QTRT2 QTRTD1	21.1011	21.1032	20.7996	21.1871	20.4326	20.2107	0.316198	0.762513	Down-regulatted
O43670	BUB3-interacting and GLEBS motif-containing protein ZNF207 (BuGZ) (hBuGZ) (Zinc finger protein 207)	ZNF207 BUGZ	24.6464	24.8761	25.252	24.6665	24.192	24.9442	0.317059	0.798889	Down-regulatted
P11586	C-1-tetrahydrofolate synthase, cytoplasmic (C1-THF synthase) (Epididymis secretory sperm binding protein) [Cleaved into: C-1-tetrahydrofolate synthase, cytoplasmic, N-terminally processed] [Includes: Methylenetetrahydrofolate dehydrogenase (EC 1.5.1.5); Methenyltetrahydrofolate cyclohydrolase (EC 3.5.4.9); Formyltetrahydrofolate synthetase (EC 6.3.4.3)]	MTHFD1 MTHFC MTHFD	26.8348	27.0816	26.4397	26.9192	27.0946	27.0816	0.317231	1.18627	Up-regulated
O60256	Phosphoribosyl pyrophosphate synthase-associated protein 2 (PRPP synthase-associated protein 2) (41 kDa phosphoribosypyrophosphate synthetase-associated protein) (PAP41)	PRPSAP2	21.3542	21.3155	20.7003	21.3703	21.5378	21.3003	0.317295	1.21375	Up-regulated
O95757	Heat shock 70 kDa protein 4L (Heat shock 70-related protein APG-1) (Heat shock protein family H member 3) (Heat-shock protein family A member 4-like protein) (HSPA4-like protein) (Osmotic stress protein 94)	HSPA4L APG1 HSPH3 OSP94	24.0137	24.1634	23.5221	24.1964	24.2618	24.0095	0.317816	1.1943	Up-regulated
Q14008	Cytoskeleton-associated protein 5 (Colonic and hepatic tumor overexpressed gene protein) (Ch-TOG)	CKAP5 KIAA0097	23.7181	23.2552	22.6164	23.335	23.7397	23.7887	0.31837	1.34217	Up-regulated
P50454	Serpin H1 (47 kDa heat shock protein) (Arsenic-transactivated protein 3) (AsTP3) (Cell proliferation-inducing gene 14 protein) (Collagen-binding protein) (Colligin) (Rheumatoid arthritis-related antigen RA-A47)	SERPINH1 CBP1 CBP2 HSP47 SERPINH2 PIG14	20.5634	20.7136	19.9778	20.7936	21.0875	20.4005	0.318399	1.26775	Up-regulated
P60866	Small ribosomal subunit protein uS10 (40S ribosomal protein S20)	RPS20	26.057	27.2394	26.5469	27.1569	27.0166	27.0231	0.318414	1.36708	Up-regulated
P62316	Small nuclear ribonucleoprotein Sm D2 (Sm-D2) (snRNP core protein D2)	SNRPD2 SNRPD1	25.1734	25.255	25.8808	24.9833	24.8918	25.457	0.318622	0.797911	Down-regulatted
P45973	Chromobox protein homolog 5 (Antigen p25) (Heterochromatin protein 1 homolog alpha) (HP1 alpha)	CBX5 HP1A	22.7738	22.5908	23.3427	22.5323	22.4917	22.786	0.318793	0.812759	Down-regulatted
Q9H4A4	Aminopeptidase B (AP-B) (EC 3.4.11.6) (Arginine aminopeptidase) (Arginyl aminopeptidase)	RNPEP APB	23.385	23.7028	23.1187	23.6317	23.4105	23.9491	0.319376	1.19881	Up-regulated
O43172	U4/U6 small nuclear ribonucleoprotein Prp4 (PRP4 homolog) (hPrp4) (U4/U6 snRNP 60 kDa protein) (WD splicing factor Prp4)	PRPF4 PRP4	23.0026	23.2025	22.7649	23.0434	23.1392	23.3073	0.31943	1.12763	Up-regulated
P17480	Nucleolar transcription factor 1 (Autoantigen NOR-90) (Upstream-binding factor 1) (UBF-1)	UBTF UBF UBF1	23.4462	23.2718	23.7425	23.552	23.1453	23.0735	0.320381	0.852694	Down-regulatted
Q9Y4W6	Mitochondrial inner membrane m-AAA protease component AFG3L2 (EC 3.4.24.-) (EC 3.6.-.-) (AFG3-like protein 2) (Paraplegin-like protein)	AFG3L2	21.1502	19.8828	19.3914	20.5337	20.919	21.0255	0.32046	1.60726	Up-regulated
P47897	Glutamine--tRNA ligase (EC 6.1.1.18) (Glutaminyl-tRNA synthetase) (GlnRS)	QARS1 QARS	24.3485	24.4183	23.4366	24.5417	24.5823	24.3176	0.320784	1.33121	Up-regulated
P55072	Transitional endoplasmic reticulum ATPase (TER ATPase) (EC 3.6.4.6) (15S Mg(2+)-ATPase p97 subunit) (Valosin-containing protein) (VCP)	VCP HEL-220 HEL-S-70	27.8941	27.9747	28.3087	28.1042	28.2077	28.3953	0.32081	1.13019	Up-regulated
P52948	Nuclear pore complex protein Nup98-Nup96 (EC 3.4.21.-) [Cleaved into: Nuclear pore complex protein Nup98 (98 kDa nucleoporin) (Nucleoporin Nup98) (Nup98); Nuclear pore complex protein Nup96 (96 kDa nucleoporin) (Nucleoporin Nup96) (Nup96)]	NUP98 ADAR2	22.167	21.8959	21.558	22.2496	21.9429	22.132	0.321418	1.17653	Up-regulated
P26639	Threonine--tRNA ligase 1, cytoplasmic (EC 6.1.1.3) (Threonyl-tRNA synthetase) (ThrRS) (Threonyl-tRNA synthetase 1)	TARS1 TARS	25.9626	26.2106	25.8956	26.1196	26.1631	26.1605	0.321865	1.09036	Up-regulated
P60228	Eukaryotic translation initiation factor 3 subunit E (eIF3e) (Eukaryotic translation initiation factor 3 subunit 6) (Viral integration site protein INT-6 homolog) (eIF-3 p48)	EIF3E EIF3S6 INT6	24.8791	24.9567	24.4186	24.8536	24.9727	25.088	0.322044	1.16471	Up-regulated
P20674	Cytochrome c oxidase subunit 5A, mitochondrial (Cytochrome c oxidase polypeptide Va)	COX5A	22.8809	23.3214	24.1884	23.0591	23.0802	19.1407	0.32225	0.307026	Down-regulatted
O95336	6-phosphogluconolactonase (6PGL) (EC 3.1.1.31)	PGLS	24.4034	24.4517	24.5438	24.3431	24.8171	25.1189	0.32256	1.22553	Up-regulated
P41250	Glycine--tRNA ligase (EC 6.1.1.14) (Diadenosine tetraphosphate synthetase) (Ap4A synthetase) (EC 2.7.7.-) (Glycyl-tRNA synthetase) (GlyRS) (Glycyl-tRNA synthetase 1)	GARS1 GARS	26.0769	25.8185	25.4265	26.3398	26.0713	25.7637	0.323083	1.21782	Up-regulated
Q8TEM1	Nuclear pore membrane glycoprotein 210 (Nuclear pore protein gp210) (Nuclear envelope pore membrane protein POM 210) (POM210) (Nucleoporin Nup210) (Pore membrane protein of 210 kDa)	NUP210 KIAA0906 PSEC0245	23.0642	23.2382	22.3673	23.6021	23.1198	23.0449	0.323842	1.28851	Up-regulated
P38919	Eukaryotic initiation factor 4A-III (eIF-4A-III) (eIF4A-III) (EC 3.6.4.13) (ATP-dependent RNA helicase DDX48) (ATP-dependent RNA helicase eIF4A-3) (DEAD box protein 48) (Eukaryotic initiation factor 4A-like NUK-34) (Eukaryotic translation initiation factor 4A isoform 3) (Nuclear matrix protein 265) (NMP 265) (hNMP 265) [Cleaved into: Eukaryotic initiation factor 4A-III, N-terminally processed]	EIF4A3 DDX48 KIAA0111	25.606	25.2013	24.8519	25.8202	25.3523	25.3916	0.325148	1.23254	Up-regulated
O15260	Surfeit locus protein 4	SURF4 SURF-4	23.6281	23.2435	22.7892	23.6502	23.5995	23.3491	0.327473	1.242	Up-regulated
Q9Y2W1	Thyroid hormone receptor-associated protein 3 (BCLAF1 and THRAP3 family member 2) (Thyroid hormone receptor-associated protein complex 150 kDa component) (Trap150)	THRAP3 BCLAF2 TRAP150	24.8175	25.032	25.5025	24.6378	24.6908	25.1518	0.328859	0.8176	Down-regulatted
Q9NX46	ADP-ribosylhydrolase ARH3 (ADP-ribose glycohydrolase ARH3) (ADP-ribosylhydrolase 3) (O-acetyl-ADP-ribose deacetylase ARH3) (EC 3.5.1.-) (Poly(ADP-ribose) glycohydrolase ARH3) (EC 3.2.1.143) ([Protein ADP-ribosylarginine] hydrolase-like protein 2) ([Protein ADP-ribosylserine] hydrolase) (EC 3.2.2.-)	ADPRS ADPRHL2 ARH3	21.7556	21.9259	21.7172	22.0839	22.1786	21.7016	0.328975	1.13955	Up-regulated
P43307	Translocon-associated protein subunit alpha (TRAP-alpha) (Signal sequence receptor subunit alpha) (SSR-alpha)	SSR1 TRAPA PSEC0262	23.8849	23.1	23.9616	23.6007	23.2326	23.0014	0.329605	0.773461	Down-regulatted
Q92905	COP9 signalosome complex subunit 5 (SGN5) (Signalosome subunit 5) (EC 3.4.-.-) (Jun activation domain-binding protein 1)	COPS5 CSN5 JAB1	18.656	21.5579	21.8868	22.2082	21.6134	22.1989	0.330285	2.47358	Up-regulated
Q99848	Probable rRNA-processing protein EBP2 (EBNA1-binding protein 2) (Nucleolar protein p40)	EBNA1BP2 EBP2	22.047	21.9802	20.604	22.2236	21.7105	22.5351	0.330514	1.52908	Up-regulated
P52306	Rap1 GTPase-GDP dissociation stimulator 1 (Exchange factor smgGDS) (SMG GDS protein) (SMG P21 stimulatory GDP/GTP exchange protein)	RAP1GDS1 SMGGDS	19.9794	21.7113	21.7832	22.2683	21.5574	21.9018	0.33121	1.68319	Up-regulated
P53597	Succinate--CoA ligase [ADP/GDP-forming] subunit alpha, mitochondrial (EC 6.2.1.4) (EC 6.2.1.5) (Succinyl-CoA synthetase subunit alpha) (SCS-alpha)	SUCLG1	22.9987	22.813	22.3429	23.0633	22.7444	23.124	0.331784	1.19668	Up-regulated
Q9Y2S7	Polymerase delta-interacting protein 2 (38 kDa DNA polymerase delta interaction protein) (p38)	POLDIP2 PDIP38 POLD4 HSPC017	22.8232	23.0559	23.0585	22.9467	22.6126	22.9303	0.332875	0.901667	Down-regulatted
Q8WUM4	Programmed cell death 6-interacting protein (PDCD6-interacting protein) (ALG-2-interacting protein 1) (ALG-2-interacting protein X) (Hp95)	PDCD6IP AIP1 ALIX KIAA1375	25.4858	25.6602	24.8153	25.3785	25.8763	25.7201	0.333075	1.26389	Up-regulated
P63165	Small ubiquitin-related modifier 1 (SUMO-1) (GAP-modifying protein 1) (GMP1) (SMT3 homolog 3) (Sentrin) (Ubiquitin-homology domain protein PIC1) (Ubiquitin-like protein SMT3C) (Smt3C) (Ubiquitin-like protein UBL1)	SUMO1 SMT3C SMT3H3 UBL1 OK/SW-cl.43	22.9162	22.9895	23.8528	22.1893	22.8488	23.2797	0.333659	0.716862	Down-regulatted
Q99622	Protein C10	C12orf57 C10	21.8857	21.9982	22.4675	21.7514	20.169	22.1482	0.334926	0.590114	Down-regulatted
P62879	Guanine nucleotide-binding protein G(I)/G(S)/G(T) subunit beta-2 (G protein subunit beta-2) (Transducin beta chain 2)	GNB2	22.5491	22.8743	22.2875	22.8689	22.5448	23.025	0.335669	1.18312	Up-regulated
Q86VP6	Cullin-associated NEDD8-dissociated protein 1 (Cullin-associated and neddylation-dissociated protein 1) (TBP-interacting protein of 120 kDa A) (TBP-interacting protein 120A) (p120 CAND1)	CAND1 KIAA0829 TIP120 TIP120A	26.3719	26.5485	25.6201	26.6	26.4851	26.5244	0.336832	1.28017	Up-regulated
P30043	Flavin reductase (NADPH) (FR) (EC 1.5.1.30) (Biliverdin reductase B) (BVR-B) (EC 1.3.1.-) (Biliverdin-IX beta-reductase) (Green heme-binding protein) (GHBP) (NADPH-dependent diaphorase) (NADPH-flavin reductase) (FLR) (S-nitroso-CoA-assisted nitrosyltransferase) (SNO-CoA-assisted nitrosyltransferase) (EC 2.6.99.-)	BLVRB FLR SCAN	23.6127	23.3047	24.0123	24.023	23.8345	23.8417	0.337004	1.19458	Up-regulated
Q9H0J9	Protein mono-ADP-ribosyltransferase PARP12 (EC 2.4.2.-) (ADP-ribosyltransferase diphtheria toxin-like 12) (ARTD12) (Poly [ADP-ribose] polymerase 12) (PARP-12) (Zinc finger CCCH domain-containing protein 1)	PARP12 ZC3HDC1	18.5961	18.0598	20.4751	17.9168	17.8985	18.566	0.337153	0.529768	Down-regulatted
Q9UEW8	STE20/SPS1-related proline-alanine-rich protein kinase (Ste-20-related kinase) (EC 2.7.11.1) (DCHT) (Serine/threonine-protein kinase 39)	STK39 PASK SPAK	19.3241	21.3021	19.813	20.9752	20.99	20.7032	0.337475	1.67373	Up-regulated
P55265	Double-stranded RNA-specific adenosine deaminase (DRADA) (EC 3.5.4.37) (136 kDa double-stranded RNA-binding protein) (p136) (Interferon-inducible protein 4) (IFI-4) (K88DSRBP)	ADAR ADAR1 DSRAD G1P1 IFI4	24.3735	24.6557	24.0926	24.7711	24.7148	24.3333	0.337826	1.17484	Up-regulated
Q86UE4	Protein LYRIC (3D3/LYRIC) (Astrocyte elevated gene-1 protein) (AEG-1) (Lysine-rich CEACAM1 co-isolated protein) (Metadherin) (Metastasis adhesion protein)	MTDH AEG1 LYRIC	24.5419	24.2433	26.058	23.8427	23.843	24.9284	0.338242	0.597482	Down-regulatted
Q6PD74	Alpha- and gamma-adaptin-binding protein p34	AAGAB	20.0505	20.186	20.875	20.081	19.7888	20.258	0.338373	0.796695	Down-regulatted
P10253	Lysosomal alpha-glucosidase (EC 3.2.1.20) (Acid maltase) (Aglucosidase alfa) [Cleaved into: 76 kDa lysosomal alpha-glucosidase; 70 kDa lysosomal alpha-glucosidase]	GAA	20.2908	20.4596	21.1544	20.5408	21.0907	21.5655	0.339519	1.34792	Up-regulated
O94979	Protein transport protein Sec31A (ABP125) (ABP130) (SEC31-like protein 1) (SEC31-related protein A) (Web1-like protein)	SEC31A KIAA0905 SEC31L1 HSPC275 HSPC334	22.3344	19.4909	22.0332	22.3849	22.6776	22.1554	0.339712	2.17317	Up-regulated
O96008	Mitochondrial import receptor subunit TOM40 homolog (Protein Haymaker) (Translocase of outer membrane 40 kDa subunit homolog) (p38.5)	TOMM40 C19orf1 PEREC1 TOM40	23.7329	24.0616	23.1057	24.2775	24.2521	23.5624	0.339823	1.31701	Up-regulated
O95169	NADH dehydrogenase [ubiquinone] 1 beta subcomplex subunit 8, mitochondrial (Complex I-ASHI) (CI-ASHI) (NADH-ubiquinone oxidoreductase ASHI subunit)	NDUFB8	21.5659	21.5968	22.1661	21.2065	21.6042	21.7077	0.340203	0.829243	Down-regulatted
Q12906	Interleukin enhancer-binding factor 3 (Double-stranded RNA-binding protein 76) (DRBP76) (M-phase phosphoprotein 4) (MPP4) (Nuclear factor associated with dsRNA) (NFAR) (Nuclear factor of activated T-cells 90 kDa) (NF-AT-90) (Translational control protein 80) (TCP80)	ILF3 DRBF MPHOSPH4 NF90	26.5892	26.7058	26.3203	26.5943	26.7486	26.7003	0.340533	1.10392	Up-regulated
Q16181	Septin-7 (CDC10 protein homolog)	SEPTIN7 CDC10 SEPT7	24.5369	24.5183	25.0607	24.3657	24.4161	24.6579	0.341272	0.855358	Down-regulatted
Q8IWS0	PHD finger protein 6 (PHD-like zinc finger protein)	PHF6 CENP-31 KIAA1823	22.8529	22.9428	23.3222	22.6643	22.8528	23.0205	0.341338	0.874522	Down-regulatted
Q1KMD3	Heterogeneous nuclear ribonucleoprotein U-like protein 2 (Scaffold-attachment factor A2) (SAF-A2)	HNRNPUL2 HNRPUL2	22.4006	22.5177	21.259	22.7792	22.7462	22.1733	0.341437	1.42122	Up-regulated
P56192	Methionine--tRNA ligase, cytoplasmic (EC 6.1.1.10) (Methionyl-tRNA synthetase) (MetRS)	MARS1 MARS	25.4973	25.6797	25.2349	25.6463	25.5517	25.6936	0.341643	1.11721	Up-regulated
Q9H773	dCTP pyrophosphatase 1 (EC 3.6.1.12) (Deoxycytidine-triphosphatase 1) (dCTPase 1) (RS21C6) (XTP3-transactivated gene A protein)	DCTPP1 XTP3TPA CDA03	23.4317	23.6261	24.4355	23.24	23.3151	23.7644	0.341794	0.76246	Down-regulatted
Q9H4M9	EH domain-containing protein 1 (PAST homolog 1) (hPAST1) (Testilin)	EHD1 PAST PAST1 CDABP0131	22.624	22.1674	22.2108	22.3205	22.1699	21.8843	0.341981	0.865037	Down-regulatted
Q9UHD8	Septin-9 (MLL septin-like fusion protein MSF-A) (MLL septin-like fusion protein) (Ovarian/Breast septin) (Ov/Br septin) (Septin D1)	SEPTIN9 KIAA0991 MSF SEPT9	23.9191	22.5129	24.1897	22.6451	22.374	23.538	0.342181	0.620628	Down-regulatted
O95466	Formin-like protein 1 (CLL-associated antigen KW-13) (Leukocyte formin)	FMNL1 C17orf1 C17orf1B FMNL FRL1	21.4914	21.28	21.2182	21.8968	21.6296	21.2103	0.3422	1.18841	Up-regulated
P16949	Stathmin (Leukemia-associated phosphoprotein p18) (Metablastin) (Oncoprotein 18) (Op18) (Phosphoprotein p19) (pp19) (Prosolin) (Protein Pr22) (pp17)	STMN1 C1orf215 LAP18 OP18	26.2885	26.2929	27.0709	26.0541	26.0286	26.5465	0.342351	0.789476	Down-regulatted
P41223	Protein BUD31 homolog (Protein EDG-2) (Protein G10 homolog)	BUD31 EDG2	22.9227	22.6818	23.381	22.5185	22.9799	22.6779	0.342641	0.829473	Down-regulatted
P83731	Large ribosomal subunit protein eL24 (60S ribosomal protein L24) (60S ribosomal protein L30)	RPL24	26.3311	25.4784	25.176	25.1736	25.1739	25.364	0.343896	0.745011	Down-regulatted
Q92817	Envoplakin (210 kDa cornified envelope precursor protein) (210 kDa paraneoplastic pemphigus antigen) (p210)	EVPL	23.196	23.6693	22.9885	22.9513	22.97	18.5239	0.346771	0.286605	Down-regulatted
Q9Y3B4	Splicing factor 3B subunit 6 (Pre-mRNA branch site protein p14) (SF3b 14 kDa subunit) (SF3B14a) (Spliceosome-associated protein, 14-kDa) (Splicing factor 3b, subunit 6, 14kDa)	SF3B6 SAP14 SF3B14 SF3B14A CGI-110 HSPC175 HT006	22.6834	22.7512	22.6802	22.8099	22.792	22.674	0.347081	1.03792	Up-regulated
Q9NUU7	ATP-dependent RNA helicase DDX19A (EC 3.6.4.13) (DDX19-like protein) (DEAD box protein 19A)	DDX19A DDX19L	24.1739	24.2771	23.8533	24.2602	24.2851	24.2252	0.347114	1.11373	Up-regulated
P13929	Beta-enolase (EC 4.2.1.11) (2-phospho-D-glycerate hydro-lyase) (Enolase 3) (Muscle-specific enolase) (MSE) (Skeletal muscle enolase)	ENO3	19.7238	19.8677	19.9998	20.0659	19.8365	21.0647	0.347529	1.37421	Up-regulated
P83111	Serine beta-lactamase-like protein LACTB, mitochondrial (EC 3.4.-.-)	LACTB MRPL56 UNQ843/PRO1781	21.2723	21.8482	21.5523	21.6044	21.8089	21.8804	0.347987	1.15426	Up-regulated
O75937	DnaJ homolog subfamily C member 8 (Splicing protein spf31)	DNAJC8 SPF31 HSPC315 HSPC331	24.074	22.8177	24.7002	23.3028	23.1097	23.1621	0.348156	0.627448	Down-regulatted
Q86VM9	Zinc finger CCCH domain-containing protein 18 (Nuclear protein NHN1)	ZC3H18 NHN1	22.8017	22.473	23.012	22.1677	22.1806	22.9495	0.348793	0.795739	Down-regulatted
P07237	Protein disulfide-isomerase (PDI) (EC 5.3.4.1) (Cellular thyroid hormone-binding protein) (Prolyl 4-hydroxylase subunit beta) (p55)	P4HB ERBA2L PDI PDIA1 PO4DB	27.934	27.9107	29.2311	27.6809	27.7627	28.0473	0.349492	0.693371	Down-regulatted
P50613	Cyclin-dependent kinase 7 (EC 2.7.11.22) (EC 2.7.11.23) (39 kDa protein kinase) (p39 Mo15) (CDK-activating kinase 1) (Cell division protein kinase 7) (Serine/threonine-protein kinase 1) (TFIIH basal transcription factor complex kinase subunit)	CDK7 CAK CAK1 CDKN7 MO15 STK1	21.4314	21.9692	21.4158	21.4848	21.2652	21.4034	0.350041	0.857971	Down-regulatted
P13861	cAMP-dependent protein kinase type II-alpha regulatory subunit	PRKAR2A PKR2 PRKAR2	23.862	23.051	23.1132	23.0226	23.2078	22.8432	0.3508	0.802441	Down-regulatted
Q9H4A6	Golgi phosphoprotein 3 (Coat protein GPP34) (Mitochondrial DNA absence factor) (MIDAS)	GOLPH3 GPP34	20.7792	20.8552	20.51	20.7478	20.7976	21.5702	0.351151	1.25157	Up-regulated
Q9Y3A4	Ribosomal RNA-processing protein 7 homolog A (Gastric cancer antigen Zg14)	RRP7A CGI-96	21.9685	21.8348	21.5119	22.5275	21.9341	21.7433	0.351404	1.22822	Up-regulated
P30740	Leukocyte elastase inhibitor (LEI) (Monocyte/neutrophil elastase inhibitor) (EI) (M/NEI) (Peptidase inhibitor 2) (PI-2) (Serpin B1)	SERPINB1 ELANH2 MNEI PI2	24.6924	24.753	24.0536	24.9162	24.7976	24.6018	0.351678	1.20765	Up-regulated
Q9NZM5	Ribosome biogenesis protein NOP53 (Glioma tumor suppressor candidate region gene 2 protein) (Protein interacting with carboxyl terminus 1) (PICT-1) (p60)	NOP53 GLT GLTSCR2 PICT1	21.0722	21.9702	21.9914	21.6549	22.1941	22.3763	0.352066	1.31692	Up-regulated
Q92896	Golgi apparatus protein 1 (CFR-1) (Cysteine-rich fibroblast growth factor receptor) (E-selectin ligand 1) (ESL-1) (Golgi sialoglycoprotein MG-160)	GLG1 CFR1 ESL1 MG160	21.2533	21.4525	21.7586	21.1777	18.5695	21.4242	0.352082	0.467272	Down-regulatted
P50570	Dynamin-2 (EC 3.6.5.5) (Dynamin 2) (Dynamin II)	DNM2 DYN2	22.968	22.8976	22.0917	23.157	23.0995	22.7349	0.352083	1.26989	Up-regulated
Q9Y570	Protein phosphatase methylesterase 1 (PME-1) (EC 3.1.1.89)	PPME1 PME1 PP2593 PRO0750	22.1531	22.454	22.1713	22.0635	22.2462	22.1043	0.353805	0.919253	Down-regulatted
Q96CS2	HAUS augmin-like complex subunit 1 (Coiled-coil domain-containing protein 5) (Enhancer of invasion-cluster) (HEI-C)	HAUS1 CCDC5 HEIC	17.9114	17.8662	18.3227	17.5955	19.0158	19.8754	0.353831	1.73564	Up-regulated
P12814	Alpha-actinin-1 (Alpha-actinin cytoskeletal isoform) (F-actin cross-linking protein) (Non-muscle alpha-actinin-1)	ACTN1	25.7572	26.2849	26.7799	26.5284	26.4798	26.8898	0.353867	1.28224	Up-regulated
Q9BZE1	Large ribosomal subunit protein mL37 (39S ribosomal protein L2, mitochondrial) (L2mt) (MRP-L2) (39S ribosomal protein L37, mitochondrial) (L37mt) (MRP-L37)	MRPL37 MRPL2 RPML2 HSPC235	21.3234	21.587	20.9461	21.1917	19.3297	21.1354	0.35398	0.601554	Down-regulatted
Q15291	Retinoblastoma-binding protein 5 (RBBP-5) (Retinoblastoma-binding protein RBQ-3)	RBBP5 RBQ3	21.72	20.8355	21.5541	21.0094	21.3538	20.6914	0.355514	0.783678	Down-regulatted
Q8NBX0	Saccharopine dehydrogenase-like oxidoreductase (EC 1.-.-.-)	SCCPDH CGI-49	21.4853	22.1517	21.1338	22.1463	20.2473	19.7381	0.35694	0.54348	Down-regulatted
Q6UB35	Monofunctional C1-tetrahydrofolate synthase, mitochondrial (EC 6.3.4.3) (Formyltetrahydrofolate synthetase)	MTHFD1L FTHFSDC1	22.6389	22.8168	19.9338	23.0654	22.7184	22.9207	0.357689	2.15099	Up-regulated
P25098	Beta-adrenergic receptor kinase 1 (Beta-ARK-1) (EC 2.7.11.15) (G-protein coupled receptor kinase 2)	GRK2 ADRBK1 BARK BARK1	20.4619	20.4504	18.3281	20.4553	20.7024	20.6009	0.358129	1.78931	Up-regulated
P30520	Adenylosuccinate synthetase isozyme 2 (AMPSase 2) (AdSS 2) (EC 6.3.4.4) (Adenylosuccinate synthetase, acidic isozyme) (Adenylosuccinate synthetase, liver isozyme) (L-type adenylosuccinate synthetase) (IMP--aspartate ligase 2)	ADSS2 ADSS	23.4511	23.6994	23.3902	23.4869	23.637	23.8842	0.358447	1.11404	Up-regulated
O43665	Regulator of G-protein signaling 10 (RGS10)	RGS10	20.56	20.75	21.4239	20.7427	20.8627	19.4108	0.358743	0.672419	Down-regulatted
Q9NVX2	Notchless protein homolog 1	NLE1 HUSSY-07	23.4189	22.7713	23.6333	23.0303	22.9141	22.9615	0.358981	0.808956	Down-regulatted
Q9UK59	Lariat debranching enzyme (EC 3.1.4.-)	DBR1	22.0676	21.4506	22.1205	21.5042	20.4437	22.0175	0.359215	0.679353	Down-regulatted
P12955	Xaa-Pro dipeptidase (X-Pro dipeptidase) (EC 3.4.13.9) (Imidodipeptidase) (Peptidase D) (Proline dipeptidase) (Prolidase)	PEPD PRD	22.2952	22.6413	24.2994	22.1342	22.5931	22.3208	0.35952	0.60321	Down-regulatted
Q0VDF9	Heat shock 70 kDa protein 14 (HSP70-like protein 1) (Heat shock protein HSP60) (Heat shock protein family A member 14)	HSPA14 HSP60 HSP70L1	21.6169	22.0695	21.7495	21.9376	21.9208	22.054	0.359659	1.11638	Up-regulated
O75400	Pre-mRNA-processing factor 40 homolog A (Fas ligand-associated factor 1) (Formin-binding protein 11) (Formin-binding protein 3) (Huntingtin yeast partner A) (Huntingtin-interacting protein 10) (HIP-10) (Huntingtin-interacting protein A) (Renal carcinoma antigen NY-REN-6)	PRPF40A FBP11 FLAF1 FNBP3 HIP10 HYPA HSPC225	22.6667	22.3234	22.2728	22.3169	22.228	22.2811	0.360168	0.903982	Down-regulatted
Q9BW61	DET1- and DDB1-associated protein 1 (Placenta cross-immune reaction antigen 1) (PCIA-1)	DDA1 C19orf58 PCIA1	21.2205	21.4937	21.9638	21.3123	21.377	21.2235	0.360792	0.837948	Down-regulatted
Q9UJ70	N-acetyl-D-glucosamine kinase (N-acetylglucosamine kinase) (EC 2.7.1.59) (GlcNAc kinase) (Muramyl dipeptide kinase) (EC 2.7.1.-) (N-acetyl-D-mannosamine kinase) (EC 2.7.1.60)	NAGK	21.1828	21.1466	21.5342	21.2412	20.9958	21.1703	0.361719	0.89994	Down-regulatted
Q9Y678	Coatomer subunit gamma-1 (Gamma-1-coat protein) (Gamma-1-COP)	COPG1 COPG	24.889	24.8449	23.8736	25.0823	24.9317	24.7598	0.362112	1.30927	Up-regulated
Q13564	NEDD8-activating enzyme E1 regulatory subunit (Amyloid beta precursor protein-binding protein 1, 59 kDa) (APP-BP1) (Amyloid protein-binding protein 1) (Proto-oncogene protein 1)	NAE1 APPBP1 HPP1	22.8685	22.3567	19.5726	22.8041	22.9113	22.6784	0.362327	2.29527	Up-regulated
Q9NTJ3	Structural maintenance of chromosomes protein 4 (SMC protein 4) (SMC-4) (Chromosome-associated polypeptide C) (hCAP-C) (XCAP-C homolog)	SMC4 CAPC SMC4L1	22.6143	22.0832	19.8845	22.3955	22.5012	22.6081	0.363799	1.96464	Up-regulated
Q02218	2-oxoglutarate dehydrogenase complex component E1 (E1o) (HsOGDH) (OGDC-E1) (OGDH-E1) (EC 1.2.4.2) (2-oxoglutarate dehydrogenase, mitochondrial) (Alpha-ketoglutarate dehydrogenase) (Alpha-KGDH-E1) (Thiamine diphosphate (ThDP)-dependent 2-oxoglutarate dehydrogenase)	OGDH	22.7536	22.5374	22.4727	22.7326	22.8016	22.5677	0.364216	1.08127	Up-regulated
Q9HBL7	Plasminogen receptor (KT) (Plg-R(KT))	PLGRKT C9orf46 AD025 MDS030	21.932	21.5712	20.8868	21.8003	21.7715	21.887	0.36491	1.28011	Up-regulated
P62191	26S proteasome regulatory subunit 4 (P26s4) (26S proteasome AAA-ATPase subunit RPT2) (Proteasome 26S subunit ATPase 1)	PSMC1	24.1562	24.9733	24.8661	24.7525	25.1183	25.0284	0.366852	1.23217	Up-regulated
O95197	Reticulon-3 (Homolog of ASY protein) (HAP) (Neuroendocrine-specific protein-like 2) (NSP-like protein 2) (Neuroendocrine-specific protein-like II) (NSP-like protein II) (NSPLII)	RTN3 ASYIP NSPL2	20.5856	20.2948	23.5255	22.2731	22.496	23.2169	0.367655	2.28686	Up-regulated
P55769	NHP2-like protein 1 (High mobility group-like nuclear protein 2 homolog 1) (OTK27) (SNU13 homolog) (hSNU13) (U4/U6.U5 small nuclear ribonucleoprotein SNU13) (U4/U6.U5 tri-snRNP 15.5 kDa protein) [Cleaved into: NHP2-like protein 1, N-terminally processed]	SNU13 NHP2L1	25.5018	25.7873	25.7757	25.4258	25.5554	25.7073	0.369184	0.916729	Down-regulatted
Q86X55	Histone-arginine methyltransferase CARM1 (EC 2.1.1.319) (Coactivator-associated arginine methyltransferase 1) (Protein arginine N-methyltransferase 4)	CARM1 PRMT4	23.3217	23.5247	22.6307	23.433	23.5164	23.4601	0.369476	1.2404	Up-regulated
Q9H2W6	Large ribosomal subunit protein mL46 (39S ribosomal protein L46, mitochondrial) (L46mt) (MRP-L46) (P2ECSL)	MRPL46 C15orf4 LIECG2	21.3981	21.3734	17.8423	21.5185	21.7471	21.4173	0.36958	2.5604	Up-regulated
Q00839	Heterogeneous nuclear ribonucleoprotein U (hnRNP U) (GRIP120) (Nuclear p120 ribonucleoprotein) (Scaffold-attachment factor A) (SAF-A) (p120) (pp120)	HNRNPU C1orf199 HNRPU SAFA U21.1	28.5133	28.2855	27.8935	28.5364	28.3328	28.4496	0.369699	1.15575	Up-regulated
Q15388	Mitochondrial import receptor subunit TOM20 homolog (Mitochondrial 20 kDa outer membrane protein) (Outer mitochondrial membrane receptor Tom20)	TOMM20 KIAA0016	23.4611	23.8032	24.5446	18.5975	23.5367	23.8351	0.370346	0.259439	Down-regulatted
O00267	Transcription elongation factor SPT5 (hSPT5) (DRB sensitivity-inducing factor 160 kDa subunit) (DSIF p160) (DRB sensitivity-inducing factor large subunit) (DSIF large subunit) (Tat-cotransactivator 1 protein) (Tat-CT1 protein)	SUPT5H SPT5 SPT5H	22.0635	22.4259	22.9129	22.1116	21.8758	22.4861	0.370659	0.806865	Down-regulatted
P98164	Low-density lipoprotein receptor-related protein 2 (LRP-2) (Glycoprotein 330) (gp330) (Megalin)	LRP2	24.0934	25.0706	20.6998	24.5149	24.9086	24.985	0.371061	2.85779	Up-regulated
P38432	Coilin (p80-coilin)	COIL CLN80	21.2997	21.9394	21.704	22.3472	21.3794	22.4096	0.371465	1.31741	Up-regulated
P55145	Mesencephalic astrocyte-derived neurotrophic factor (Arginine-rich protein) (Protein ARMET)	MANF ARMET ARP	25.4867	25.6111	26.7824	25.116	25.4342	25.8656	0.371515	0.712947	Down-regulatted
O15347	High mobility group protein B3 (High mobility group protein 2a) (HMG-2a) (High mobility group protein 4) (HMG-4)	HMGB3 HMG2A HMG4	23.3918	23.7031	24.2512	23.3848	23.8409	23.1386	0.372575	0.797045	Down-regulatted
Q9BVL2	Nucleoporin p58/p45 (58 kDa nucleoporin) (Nucleoporin-like protein 1)	NUP58 KIAA0410 NUPL1	20.6751	19.1313	20.2105	21.4947	21.4881	19.4987	0.372683	1.76728	Up-regulated
P07384	Calpain-1 catalytic subunit (EC 3.4.22.52) (Calcium-activated neutral proteinase 1) (CANP 1) (Calpain mu-type) (Calpain-1 large subunit) (Cell proliferation-inducing gene 30 protein) (Micromolar-calpain) (muCANP)	CAPN1 CANPL1 PIG30	22.9819	22.2213	21.9954	22.1088	21.9881	22.0852	0.373836	0.79068	Down-regulatted
Q09028	Histone-binding protein RBBP4 (Chromatin assembly factor 1 subunit C) (CAF-1 subunit C) (Chromatin assembly factor I p48 subunit) (CAF-I 48 kDa subunit) (CAF-I p48) (Nucleosome-remodeling factor subunit RBAP48) (Retinoblastoma-binding protein 4) (RBBP-4) (Retinoblastoma-binding protein p48)	RBBP4 RBAP48	27.2242	27.3945	28.0318	27.0099	27.2203	27.5322	0.373989	0.814489	Down-regulatted
Q9H6Z4	Ran-binding protein 3 (RanBP3)	RANBP3	22.5597	19.7755	22.4264	22.5874	22.4792	22.7783	0.374506	2.03887	Up-regulated
P18077	Large ribosomal subunit protein eL33 (60S ribosomal protein L35a) (Cell growth-inhibiting gene 33 protein)	RPL35A GIG33	25.1201	24.7564	24.1774	24.5479	24.395	19.6445	0.375063	0.282796	Down-regulatted
P61964	WD repeat-containing protein 5 (BMP2-induced 3-kb gene protein)	WDR5 BIG3	22.0088	22.555	22.6652	23.0001	22.4381	22.5828	0.375291	1.2008	Up-regulated
O60231	Pre-mRNA-splicing factor ATP-dependent RNA helicase DHX16 (EC 3.6.4.13) (ATP-dependent RNA helicase #3) (DEAH-box protein 16)	DHX16 DBP2 DDX16 KIAA0577 PRP2	20.6995	19.1445	18.8559	18.7357	18.2561	19.6011	0.375993	0.614577	Down-regulatted
O60828	Polyglutamine-binding protein 1 (PQBP-1) (38 kDa nuclear protein containing a WW domain) (Npw38) (Polyglutamine tract-binding protein 1)	PQBP1 NPW38 JM26	23.0122	23.248	24.3068	22.7846	23.1704	23.252	0.376144	0.730353	Down-regulatted
P36776	Lon protease homolog, mitochondrial (EC 3.4.21.53) (LONHs) (Lon protease-like protein) (LONP) (Mitochondrial ATP-dependent protease Lon) (Serine protease 15)	LONP1 PRSS15	25.7656	25.4765	25.0591	25.8554	25.5979	25.5562	0.376817	1.1778	Up-regulated
P26358	DNA (cytosine-5)-methyltransferase 1 (Dnmt1) (EC 2.1.1.37) (CXXC-type zinc finger protein 9) (DNA methyltransferase HsaI) (DNA MTase HsaI) (M.HsaI) (MCMT)	DNMT1 AIM CXXC9 DNMT	24.6171	24.3489	23.8541	24.2556	23.7196	24.0223	0.376947	0.826909	Down-regulatted
Q96BP3	Peptidylprolyl isomerase domain and WD repeat-containing protein 1 (EC 5.2.1.8) (Spliceosome-associated cyclophilin)	PPWD1 KIAA0073	20.6445	20.4083	19.9499	20.5842	20.7966	20.3548	0.377276	1.18452	Up-regulated
Q9UET6	tRNA (cytidine(32)/guanosine(34)-2'-O)-methyltransferase (EC 2.1.1.205) (2'-O-ribose RNA methyltransferase TRM7 homolog) (Protein ftsJ homolog 1)	FTSJ1 JM23	20.0236	20.1704	19.1271	20.0774	20.0429	20.3032	0.377423	1.29009	Up-regulated
Q9Y2D5	PALM2-AKAP2 fusion protein (A-kinase anchor protein 2) (AKAP-2) (AKAP-KL) (Paralemmin A kinase anchor protein) (Paralemmin-2) (Protein kinase A-anchoring protein 2) (PRKA2)	PALM2AKAP2 KIAA0920 PAKAP PALM2	19.5437	20.3137	20.4991	19.2629	19.9032	20.0562	0.378142	0.769468	Down-regulatted
Q5JS54	Proteasome assembly chaperone 4 (PAC-4) (hPAC4) (Proteasome chaperone homolog 4) (Pba4)	PSMG4 C6orf86 PAC4	20.4441	21.2519	20.5609	20.8595	19.6976	20.4322	0.378411	0.746113	Down-regulatted
Q9GZS3	Superkiller complex protein 8 (Ski8) (Meiotic recombination REC14 protein homolog) (WD repeat-containing protein 61) [Cleaved into: Superkiller complex protein 8, N-terminally processed (WD repeat-containing protein 61, N-terminally processed)]	SKIC8 WDR61	24.1859	23.4385	23.6392	23.8151	23.5371	22.6435	0.378909	0.746062	Down-regulatted
Q6PKG0	La-related protein 1 (La ribonucleoprotein domain family member 1)	LARP1 KIAA0731 LARP	23.4461	23.3284	23.7192	23.4116	23.3889	23.3028	0.378981	0.913747	Down-regulatted
Q9Y3E5	Peptidyl-tRNA hydrolase 2, mitochondrial (PTH 2) (EC 3.1.1.29) (Bcl-2 inhibitor of transcription 1)	PTRH2 BIT1 PTH2 CGI-147	22.2543	22.9874	22.3811	18.9522	22.664	22.1163	0.37899	0.407037	Down-regulatted
P01112	GTPase HRas (EC 3.6.5.2) (H-Ras-1) (Ha-Ras) (Transforming protein p21) (c-H-ras) (p21ras) [Cleaved into: GTPase HRas, N-terminally processed]	HRAS HRAS1	21.0647	21.2484	21.3707	21.0499	21.2329	21.082	0.37926	0.928946	Down-regulatted
O43815	Striatin	STRN	20.9579	20.7754	18.4731	20.8404	20.9566	21.0947	0.379304	1.85974	Up-regulated
P23284	Peptidyl-prolyl cis-trans isomerase B (PPIase B) (EC 5.2.1.8) (CYP-S1) (Cyclophilin B) (Rotamase B) (S-cyclophilin) (SCYLP)	PPIB CYPB	27.2704	26.9333	26.5242	26.683	26.4724	26.8301	0.380207	0.842374	Down-regulatted
Q9Y6G9	Cytoplasmic dynein 1 light intermediate chain 1 (LIC1) (Dynein light chain A) (DLC-A) (Dynein light intermediate chain 1, cytosolic) (DLIC-1)	DYNC1LI1 DNCLI1	22.5444	22.2912	22.9437	22.5251	22.943	23.0442	0.38125	1.18455	Up-regulated
Q13423	NAD(P) transhydrogenase, mitochondrial (EC 7.1.1.1) (Nicotinamide nucleotide transhydrogenase) (Pyridine nucleotide transhydrogenase)	NNT	22.3772	22.481	22.4735	22.8038	22.2973	22.7834	0.381752	1.13624	Up-regulated
Q9GZP4	PITH domain-containing protein 1	PITHD1 C1orf128 AD039 HT014 PP603	21.2825	20.1375	21.2104	20.9348	20.0539	20.2871	0.382218	0.731265	Down-regulatted
P22570	NADPH:adrenodoxin oxidoreductase, mitochondrial (AR) (Adrenodoxin reductase) (EC 1.18.1.6) (Ferredoxin--NADP(+) reductase) (Ferredoxin reductase)	FDXR ADXR	22.3659	22.1477	21.5306	22.1767	22.3862	22.3163	0.382338	1.21279	Up-regulated
P32248	C-C chemokine receptor type 7 (C-C CKR-7) (CC-CKR-7) (CCR-7) (BLR2) (CDw197) (Epstein-Barr virus-induced G-protein coupled receptor 1) (EBI1) (EBV-induced G-protein coupled receptor 1) (MIP-3 beta receptor) (CD antigen CD197)	CCR7 CMKBR7 EBI1 EVI1	23.1507	23.2382	22.7097	23.0641	23.1098	23.6956	0.38284	1.19496	Up-regulated
Q9NX58	Cell growth-regulating nucleolar protein	LYAR PNAS-5	24.7348	24.9299	24.3962	24.784	24.784	25.0309	0.383183	1.13236	Up-regulated
P45974	Ubiquitin carboxyl-terminal hydrolase 5 (EC 3.4.19.12) (Deubiquitinating enzyme 5) (Isopeptidase T) (Ubiquitin thioesterase 5) (Ubiquitin-specific-processing protease 5)	USP5 ISOT	24.9511	24.8042	25.1866	24.9918	25.2172	25.1225	0.383811	1.09419	Up-regulated
Q14C86	GTPase-activating protein and VPS9 domain-containing protein 1 (GAPex-5) (Rab5-activating protein 6)	GAPVD1 GAPEX5 KIAA1521 RAP6	20.3692	21.0693	20.6809	19.0877	20.2987	20.9253	0.384373	0.658581	Down-regulatted
O95373	Importin-7 (Imp7) (Ran-binding protein 7) (RanBP7)	IPO7 RANBP7	25.7452	25.8796	25.7385	25.7551	26.1328	25.8548	0.385273	1.09162	Up-regulated
Q63HN8	E3 ubiquitin-protein ligase RNF213 (EC 2.3.2.27) (EC 3.6.4.-) (ALK lymphoma oligomerization partner on chromosome 17) (E3 ubiquitin-lipopolysaccharide ligase RNF213) (EC 2.3.2.-) (Mysterin) (RING finger protein 213)	RNF213 ALO17 C17orf27 KIAA1554 KIAA1618 MYSTR	21.7185	21.3198	18.9922	21.5335	21.5728	21.7322	0.385683	1.91322	Up-regulated
Q9NQZ2	Something about silencing protein 10 (Charged amino acid-rich leucine zipper 1) (CRL1) (Disrupter of silencing SAS10) (UTP3 homolog)	UTP3 CRLZ1 SAS10	23.0863	23.073	22.9773	22.7356	22.3891	23.2185	0.386214	0.832506	Down-regulatted
Q07812	Apoptosis regulator BAX (Bcl-2-like protein 4) (Bcl2-L-4)	BAX BCL2L4	23.3684	23.2181	24.9611	23.2291	23.1106	23.372	0.386976	0.654304	Down-regulatted
Q9NYB0	Telomeric repeat-binding factor 2-interacting protein 1 (TERF2-interacting telomeric protein 1) (TRF2-interacting telomeric protein 1) (Dopamine receptor-interacting protein 5) (Repressor/activator protein 1 homolog) (RAP1 homolog) (hRap1)	TERF2IP DRIP5 RAP1 PP8000	22.0096	21.7609	23.0704	21.9071	21.8221	21.796	0.388737	0.737867	Down-regulatted
P11387	DNA topoisomerase 1 (EC 5.6.2.1) (DNA topoisomerase I)	TOP1	25.0122	25.0485	24.0239	24.5541	24.0712	24.3406	0.388762	0.772229	Down-regulatted
Q92598	Heat shock protein 105 kDa (Antigen NY-CO-25) (Heat shock 110 kDa protein) (Heat shock protein family H member 1)	HSPH1 HSP105 HSP110 KIAA0201	27.6344	27.8171	27.0571	27.8723	27.8173	27.5779	0.389939	1.19166	Up-regulated
P61088	Ubiquitin-conjugating enzyme E2 N (EC 2.3.2.23) (Bendless-like ubiquitin-conjugating enzyme) (E2 ubiquitin-conjugating enzyme N) (Ubc13) (UbcH13) (Ubiquitin carrier protein N) (Ubiquitin-protein ligase N)	UBE2N BLU	26.2956	25.4317	27.3448	25.8589	25.6644	25.7432	0.39021	0.658901	Down-regulatted
P48739	Phosphatidylinositol transfer protein beta isoform (PI-TP-beta) (PtdIns transfer protein beta) (PtdInsTP beta)	PITPNB	23.2902	23.1575	22.9247	23.3689	23.4847	23.0257	0.390567	1.12425	Up-regulated
Q8NFF5	FAD synthase (EC 2.7.7.2) (FAD pyrophosphorylase) (FMN adenylyltransferase) (Flavin adenine dinucleotide synthase) [Includes: Molybdenum cofactor biosynthesis protein-like region; FAD synthase region]	FLAD1 PP591	20.4436	19.836	20.4656	20.3823	19.5863	19.8784	0.390677	0.81259	Down-regulatted
O75794	Translation initiation factor eIF2 assembly protein (Cell division cycle protein 123 homolog) (Protein D123) (HT-1080) (PZ32)	CDC123 C10orf7 D123	20.2463	20.8117	20.5575	20.5252	20.4214	18.2797	0.390773	0.575784	Down-regulatted
Q15005	Signal peptidase complex subunit 2 (Microsomal signal peptidase 25 kDa subunit) (SPase 25 kDa subunit)	SPCS2 KIAA0102 SPC25	21.4043	21.4144	20.8117	20.0577	21.0455	21.2663	0.390945	0.747269	Down-regulatted
P63241	Eukaryotic translation initiation factor 5A-1 (eIF-5A-1) (eIF-5A1) (Eukaryotic initiation factor 5A isoform 1) (eIF-5A) (Rev-binding factor) (eIF-4D)	EIF5A	27.8058	27.5622	28.0539	27.7586	27.7775	27.1782	0.390965	0.849175	Down-regulatted
Q8WYA6	Beta-catenin-like protein 1 (Nuclear-associated protein) (NAP) (Testis development protein NYD-SP19)	CTNNBL1 C20orf33 PP8304	21.6634	21.9705	22.3002	21.8928	21.2605	21.9522	0.393165	0.825763	Down-regulatted
Q9H910	Jupiter microtubule associated homolog 2 (Hematological and neurological expressed 1-like protein) (HN1-like protein)	JPT2 C16orf34 HN1L L11	23.2212	23.4285	23.9145	22.9549	23.2475	23.5773	0.39327	0.83422	Down-regulatted
P52565	Rho GDP-dissociation inhibitor 1 (Rho GDI 1) (Rho-GDI alpha)	ARHGDIA GDIA1	25.8769	26.111	25.8754	25.9989	25.968	26.2079	0.393445	1.07463	Up-regulated
Q7L2E3	ATP-dependent RNA helicase DHX30 (EC 3.6.4.13) (DEAH box protein 30)	DHX30 DDX30 KIAA0890	23.1092	23.179	21.6732	22.5299	21.9858	21.8262	0.393883	0.68785	Down-regulatted
Q16822	Phosphoenolpyruvate carboxykinase [GTP], mitochondrial (PEPCK-M) (EC 4.1.1.32) (Phosphoenolpyruvate carboxykinase 2, mitochondrial) (mtPCK2)	PCK2 PEPCK2	25.706	25.4111	24.7592	25.6369	25.4227	25.7274	0.393974	1.23419	Up-regulated
P55039	Developmentally-regulated GTP-binding protein 2 (DRG-2) (Translation factor GTPase DRG2) (TRAFAC GTPase DRG2) (EC 3.6.5.-)	DRG2	21.7053	22.358	19.1303	22.8761	22.0021	21.548	0.393987	2.11042	Up-regulated
Q09161	Nuclear cap-binding protein subunit 1 (80 kDa nuclear cap-binding protein) (CBP80) (NCBP 80 kDa subunit)	NCBP1 CBP80 NCBP	23.3035	23.3832	22.8878	23.263	23.2684	23.5859	0.394276	1.13362	Up-regulated
P49005	DNA polymerase delta subunit 2 (DNA polymerase delta subunit p50)	POLD2	21.828	21.5132	19.569	22.1384	21.6002	21.4611	0.394887	1.69721	Up-regulated
Q9UBB4	Ataxin-10 (Brain protein E46 homolog) (Spinocerebellar ataxia type 10 protein)	ATXN10 SCA10	22.8976	23.0918	23.246	22.9695	23.3458	23.4094	0.396932	1.11969	Up-regulated
Q9NX08	COMM domain-containing protein 8	COMMD8 MDS022	20.9533	20.9543	21.6034	20.463	20.8583	21.2792	0.397011	0.810284	Down-regulatted
Q16795	NADH dehydrogenase [ubiquinone] 1 alpha subcomplex subunit 9, mitochondrial (Complex I-39kD) (CI-39kD) (NADH-ubiquinone oxidoreductase 39 kDa subunit)	NDUFA9 NDUFS2L	22.3323	22.0262	21.7051	22.0054	21.8031	21.6447	0.398074	0.868461	Down-regulatted
P02786	Transferrin receptor protein 1 (TR) (TfR) (TfR1) (Trfr) (T9) (p90) (CD antigen CD71) [Cleaved into: Transferrin receptor protein 1, serum form (sTfR)]	TFRC	26.5491	26.6994	27.0149	26.6199	26.5956	26.6092	0.398289	0.903607	Down-regulatted
Q9UKL0	REST corepressor 1 (Protein CoREST)	RCOR1 KIAA0071 RCOR	19.4823	19.8162	20.1749	19.5712	18.6899	19.961	0.398553	0.748929	Down-regulatted
A5YKK6	CCR4-NOT transcription complex subunit 1 (CCR4-associated factor 1) (Negative regulator of transcription subunit 1 homolog) (NOT1H) (hNOT1)	CNOT1 CDC39 KIAA1007 NOT1 AD-005	22.0235	22.6251	19.1024	22.247	22.5911	22.3827	0.399146	2.22931	Up-regulated
Q96A26	Protein FAM162A (E2-induced gene 5 protein) (Growth and transformation-dependent protein) (HGTD-P)	FAM162A C3orf28 E2IG5 DC16 FWP001	23.0659	23.1906	24.0162	22.9995	23.0014	23.3115	0.399204	0.801014	Down-regulatted
Q8N257	Histone H2B type 3-B (H2B type 12) (H2B-clustered histone 26) (H2B.U histone 1)	H2BC26 H2BU1 HIST3H2BB	26.8867	27.1916	26.8186	26.5419	25.5318	27.2394	0.399322	0.693548	Down-regulatted
P00403	Cytochrome c oxidase subunit 2 (EC 7.1.1.9) (Cytochrome c oxidase polypeptide II)	MT-CO2 COII COX2 COXII MTCO2	23.2794	24.0953	18.9347	23.69	23.5581	24.1637	0.399627	3.25081	Up-regulated
Q9H098	Protein FAM107B	FAM107B C10orf45	20.613	20.7532	22.0594	20.2541	20.4965	21.1341	0.400438	0.700456	Down-regulatted
P08243	Asparagine synthetase [glutamine-hydrolyzing] (EC 6.3.5.4) (Cell cycle control protein TS11) (Glutamine-dependent asparagine synthetase)	ASNS TS11	25.0193	24.8767	24.3524	25.2605	25.0368	24.6922	0.400479	1.18676	Up-regulated
Q99439	Calponin-2 (Calponin H2, smooth muscle) (Neutral calponin)	CNN2	21.9964	21.6493	20.9903	21.4665	21.5119	19.2802	0.400814	0.577356	Down-regulatted
Q9Y2Z0	Protein SGT1 homolog (Protein 40-6-3) (Sgt1) (Suppressor of G2 allele of SKP1 homolog)	SUGT1	24.0678	24.1878	24.369	24.4042	24.5033	24.124	0.401013	1.09857	Up-regulated
Q92608	Dedicator of cytokinesis protein 2	DOCK2 KIAA0209	23.4491	23.5595	21.9084	23.4858	23.934	23.2145	0.40115	1.48703	Up-regulated
Q96G46	tRNA-dihydrouridine(47) synthase [NAD(P)(+)]-like (EC 1.3.1.89) (mRNA-dihydrouridine synthase DUS3L) (EC 1.3.1.-) (tRNA-dihydrouridine synthase 3-like)	DUS3L	20.8296	19.4119	19.0164	20.113	20.9813	19.995	0.40222	1.52675	Up-regulated
P21291	Cysteine and glycine-rich protein 1 (Cysteine-rich protein 1) (CRP) (CRP1) (Epididymis luminal protein 141) (HEL-141)	CSRP1 CSRP CYRP	22.5031	22.9007	23.6618	22.222	22.5107	23.118	0.403083	0.755254	Down-regulatted
P63172	Dynein light chain Tctex-type 1 (Protein CW-1) (T-complex testis-specific protein 1 homolog)	DYNLT1 TCTEL1 TCTEX-1 TCTEX1	21.2363	21.457	20.14	21.603	21.5558	20.9976	0.403499	1.35758	Up-regulated
Q9Y3B9	RRP15-like protein (Ribosomal RNA-processing protein 15)	RRP15 KIAA0507 CGI-115	21.3986	21.7223	22.7469	18.5893	21.8079	21.9625	0.403944	0.444616	Down-regulatted
Q14974	Importin subunit beta-1 (Importin-90) (Karyopherin subunit beta-1) (Nuclear factor p97) (Pore targeting complex 97 kDa subunit) (PTAC97)	KPNB1 NTF97	27.4089	27.1973	27.5666	27.4898	27.5774	27.4462	0.404401	1.08187	Up-regulated
Q9Y3I1	F-box only protein 7	FBXO7 FBX7	19.9409	18.0387	19.9927	19.9245	20.0246	20.0402	0.405431	1.59365	Up-regulated
Q9GZL7	Ribosome biogenesis protein WDR12 (WD repeat-containing protein 12)	WDR12	24.5115	24.2349	25.2329	24.2698	24.1713	24.5871	0.406	0.802719	Down-regulatted
P27797	Calreticulin (CRP55) (Calregulin) (Endoplasmic reticulum resident protein 60) (ERp60) (HACBP) (grp60)	CALR CRTC	29.227	29.5959	30.9345	28.9324	29.2273	29.9018	0.408183	0.675815	Down-regulatted
O00584	Ribonuclease T2 (EC 4.6.1.19) (Ribonuclease 6)	RNASET2 RNASE6PL	19.7904	20.3277	20.433	20.0858	20.6239	20.5692	0.408559	1.18312	Up-regulated
Q96KB5	Lymphokine-activated killer T-cell-originated protein kinase (EC 2.7.12.2) (Cancer/testis antigen 84) (CT84) (MAPKK-like protein kinase) (Nori-3) (PDZ-binding kinase) (Spermatogenesis-related protein kinase) (SPK) (T-LAK cell-originated protein kinase)	PBK TOPK	21.7399	21.874	21.4587	21.5931	21.739	19.8482	0.408846	0.645833	Down-regulatted
O00505	Importin subunit alpha-4 (Importin alpha Q2) (Qip2) (Karyopherin subunit alpha-3) (SRP1-gamma)	KPNA3 QIP2	22.1463	21.9639	22.0054	22.8112	22.1371	21.9691	0.408917	1.20353	Up-regulated
Q9UKF6	Cleavage and polyadenylation specificity factor subunit 3 (EC 3.1.27.-) (Cleavage and polyadenylation specificity factor 73 kDa subunit) (CPSF 73 kDa subunit) (mRNA 3'-end-processing endonuclease CPSF-73)	CPSF3 CPSF73	20.5068	20.3328	19.9518	20.2379	20.0156	20.0158	0.409555	0.886361	Down-regulatted
Q9UBQ0	Vacuolar protein sorting-associated protein 29 (hVPS29) (PEP11 homolog) (Vesicle protein sorting 29)	VPS29 DC15 DC7 MDS007	19.7543	21.9278	21.7324	21.8517	21.9613	21.7558	0.409706	1.64501	Up-regulated
P15311	Ezrin (Cytovillin) (Villin-2) (p81)	EZR VIL2	25.3612	25.4441	24.7585	25.4341	25.5661	25.2485	0.409753	1.17145	Up-regulated
P17858	ATP-dependent 6-phosphofructokinase, liver type (ATP-PFK) (PFK-L) (EC 2.7.1.11) (6-phosphofructokinase type B) (Phosphofructo-1-kinase isozyme B) (PFK-B) (Phosphohexokinase)	PFKL	22.8905	22.1311	19.3988	23.4748	22.5919	21.7422	0.409791	2.18783	Up-regulated
Q9UJX3	Anaphase-promoting complex subunit 7 (APC7) (Cyclosome subunit 7)	ANAPC7 APC7	21.0761	20.9493	19.0384	20.7949	20.982	21.3382	0.409828	1.60633	Up-regulated
Q9Y3B2	Exosome complex component CSL4 (Exosome component 1)	EXOSC1 CSL4 CGI-108	19.5379	21.2077	20.8132	21.0981	20.9112	21.1123	0.410041	1.43488	Up-regulated
Q6QNY1	Biogenesis of lysosome-related organelles complex 1 subunit 2 (BLOC-1 subunit 2) (Centrosome-associated protein)	BLOC1S2 BLOS2 CEAP	18.2715	20.1755	22.083	21.342	20.9157	21.6871	0.410344	2.20116	Up-regulated
Q86V81	THO complex subunit 4 (Tho4) (Ally of AML-1 and LEF-1) (Aly/REF export factor) (Transcriptional coactivator Aly/REF) (bZIP-enhancing factor BEF)	ALYREF ALY BEF THOC4	24.5682	24.6996	26.5875	24.4483	24.4353	24.9495	0.411712	0.626738	Down-regulatted
Q69YN4	Protein virilizer homolog	VIRMA KIAA1429 MSTP054	20.1817	20.3116	20.0311	20.3378	19.3907	19.9429	0.411897	0.821121	Down-regulatted
Q0D2K0	Magnesium transporter NIPA4 (Ichthyin) (NIPA-like protein 4) (Non-imprinted in Prader-Willi/Angelman syndrome region protein 4)	NIPAL4 ICHN NIPA4	22.6581	22.6491	22.0201	22.4618	22.3604	19.2592	0.412252	0.472384	Down-regulatted
Q9BTE3	Mini-chromosome maintenance complex-binding protein (MCM-BP) (MCM-binding protein)	MCMBP C10orf119	22.0841	21.9514	22.1716	21.8202	22.2558	19.8777	0.41227	0.594137	Down-regulatted
Q9P2J5	Leucine--tRNA ligase, cytoplasmic (EC 6.1.1.4) (Leucyl-tRNA synthetase) (LeuRS) (cLRS)	LARS1 KIAA1352 LARS	25.7609	25.7463	24.6809	25.8895	25.797	25.6061	0.412658	1.29071	Up-regulated
Q13541	Eukaryotic translation initiation factor 4E-binding protein 1 (4E-BP1) (eIF4E-binding protein 1) (Phosphorylated heat- and acid-stable protein regulated by insulin 1) (PHAS-I)	EIF4EBP1	21.0645	21.3524	21.6877	21.3456	20.8951	21.2405	0.41293	0.865857	Down-regulatted
Q96PK6	RNA-binding protein 14 (Paraspeckle protein 2) (PSP2) (RNA-binding motif protein 14) (RRM-containing coactivator activator/modulator) (Synaptotagmin-interacting protein) (SYT-interacting protein)	RBM14 SIP	23.1674	23.6936	23.4789	23.521	23.8968	23.4775	0.413457	1.13692	Up-regulated
P62750	Large ribosomal subunit protein uL23 (60S ribosomal protein L23a)	RPL23A	27.1583	26.9199	27.2268	26.7523	26.5371	27.3028	0.414221	0.848155	Down-regulatted
Q9BUJ2	Heterogeneous nuclear ribonucleoprotein U-like protein 1 (Adenovirus early region 1B-associated protein 5) (E1B-55 kDa-associated protein 5) (E1B-AP5)	HNRNPUL1 E1BAP5 HNRPUL1	24.3865	24.3788	24.7117	24.5367	24.6164	24.6631	0.415091	1.08152	Up-regulated
P84103	Serine/arginine-rich splicing factor 3 (Pre-mRNA-splicing factor SRP20) (Splicing factor, arginine/serine-rich 3)	SRSF3 SFRS3 SRP20	25.3252	25.3647	26.1414	25.137	25.1943	25.6362	0.415279	0.819075	Down-regulatted
Q13895	Bystin	BYSL ENP1	22.942	22.7586	22.711	23.0632	22.6461	23.279	0.415417	1.14253	Up-regulated
Q9NXG2	THUMP domain-containing protein 1	THUMPD1	23.7452	24.1618	23.7	23.8767	24.1411	24.0584	0.41575	1.1145	Up-regulated
P30876	DNA-directed RNA polymerase II subunit RPB2 (EC 2.7.7.6) (3'-5' exoribonuclease) (EC 3.1.13.-) (DNA-directed RNA polymerase II 140 kDa polypeptide) (DNA-directed RNA polymerase II subunit B) (RNA polymerase II subunit 2) (RNA polymerase II subunit B2) (RNA-directed RNA polymerase II subunit RPB2) (EC 2.7.7.48)	POLR2B	23.2836	23.4588	23.1729	23.3756	23.265	23.7304	0.415773	1.11103	Up-regulated
Q15836	Vesicle-associated membrane protein 3 (VAMP-3) (Cellubrevin) (CEB) (Synaptobrevin-3)	VAMP3 SYB3	20.1512	21.1582	22.0878	19.7099	20.7776	21.0155	0.415839	0.64555	Down-regulatted
P09496	Clathrin light chain A (Lca)	CLTA	23.4156	24.0916	24.4252	23.4649	23.7152	23.8332	0.416007	0.808676	Down-regulatted
Q9NV31	U3 small nucleolar ribonucleoprotein protein IMP3 (U3 snoRNP protein IMP3) (BRMS2)	IMP3 C15orf12 MRPS4	22.4181	22.1675	21.895	21.9016	21.7549	22.251	0.416246	0.875978	Down-regulatted
Q08257	Quinone oxidoreductase (EC 1.6.5.5) (NADPH:quinone reductase) (Zeta-crystallin)	CRYZ	23.0724	22.1402	18.6378	23.0983	22.5427	22.3324	0.416255	2.59248	Up-regulated
Q92621	Nuclear pore complex protein Nup205 (205 kDa nucleoporin) (Nucleoporin Nup205)	NUP205 C7orf14 KIAA0225	22.3443	22.1314	20.0116	22.3514	22.3599	22.0479	0.416438	1.69032	Up-regulated
Q16401	26S proteasome non-ATPase regulatory subunit 5 (26S protease subunit S5 basic) (26S proteasome subunit S5B)	PSMD5 KIAA0072	24.1033	24.112	23.7327	24.0868	24.1128	24.1286	0.417498	1.09182	Up-regulated
P51452	Dual specificity protein phosphatase 3 (EC 3.1.3.16) (EC 3.1.3.48) (Dual specificity protein phosphatase VHR) (Vaccinia H1-related phosphatase) (VHR)	DUSP3 VHR	21.3265	21.7788	21.4819	18.1315	21.5774	21.4496	0.417774	0.452848	Down-regulatted
P49821	NADH dehydrogenase [ubiquinone] flavoprotein 1, mitochondrial (NDUFV1) (EC 7.1.1.2) (Complex I-51kD) (CI-51kD) (NADH dehydrogenase flavoprotein 1) (NADH-ubiquinone oxidoreductase 51 kDa subunit)	NDUFV1 UQOR1	22.6218	22.279	21.7144	22.454	21.8937	19.3331	0.41792	0.507636	Down-regulatted
P30825	High affinity cationic amino acid transporter 1 (CAT-1) (CAT1) (Ecotropic retroviral leukemia receptor homolog) (Ecotropic retrovirus receptor homolog) (Solute carrier family 7 member 1) (System Y+ basic amino acid transporter)	SLC7A1 ATRC1 ERR REC1L	25.8097	24.8041	24.9497	25.0578	25.1868	23.9683	0.418943	0.731941	Down-regulatted
Q9ULR0	Pre-mRNA-splicing factor ISY1 homolog	ISY1 KIAA1160	21.9147	21.6222	19.5525	21.6838	21.7561	21.9019	0.418965	1.68273	Up-regulated
Q13243	Serine/arginine-rich splicing factor 5 (Delayed-early protein HRS) (Pre-mRNA-splicing factor SRP40) (Splicing factor, arginine/serine-rich 5)	SRSF5 HRS SFRS5 SRP40	24.5512	24.7218	25.1	24.3746	24.6674	24.7802	0.419221	0.880503	Down-regulatted
Q99986	Serine/threonine-protein kinase VRK1 (EC 2.7.11.1) (Vaccinia-related kinase 1)	VRK1	24.7545	25.0676	24.2237	24.9512	25.072	24.7771	0.419275	1.19044	Up-regulated
Q6KC79	Nipped-B-like protein (Delangin) (SCC2 homolog)	NIPBL IDN3 SCC2	20.6653	22.669	22.7463	22.7611	22.6681	22.7123	0.419394	1.6099	Up-regulated
P29218	Inositol monophosphatase 1 (IMP 1) (IMPase 1) (EC 3.1.3.25) (D-galactose 1-phosphate phosphatase) (EC 3.1.3.94) (Inositol-1(or 4)-monophosphatase 1) (Lithium-sensitive myo-inositol monophosphatase A1)	IMPA1 IMPA	23.3809	23.7977	24.2248	23.5986	23.5745	23.4928	0.41944	0.843329	Down-regulatted
P53634	Dipeptidyl peptidase 1 (EC 3.4.14.1) (Cathepsin C) (Cathepsin J) (Dipeptidyl peptidase I) (DPP-I) (DPPI) (Dipeptidyl transferase) [Cleaved into: Dipeptidyl peptidase 1 exclusion domain chain (Dipeptidyl peptidase I exclusion domain chain); Dipeptidyl peptidase 1 heavy chain (Dipeptidyl peptidase I heavy chain); Dipeptidyl peptidase 1 light chain (Dipeptidyl peptidase I light chain)]	CTSC CPPI	23.7992	23.4529	24.2421	23.6527	23.6629	23.4846	0.419468	0.851847	Down-regulatted
Q9Y5J9	Mitochondrial import inner membrane translocase subunit Tim8 B (DDP-like protein) (Deafness dystonia protein 2)	TIMM8B DDP2 DDPL TIM8B	23.1704	23.0345	24.5075	22.4137	23.0057	23.6771	0.419471	0.688423	Down-regulatted
P28908	Tumor necrosis factor receptor superfamily member 8 (CD30L receptor) (Ki-1 antigen) (Lymphocyte activation antigen CD30) (CD antigen CD30)	TNFRSF8 CD30 D1S166E	22.1802	22.1951	22.2898	21.9724	22.0428	22.3232	0.420036	0.927295	Down-regulatted
P25787	Proteasome subunit alpha type-2 (Macropain subunit C3) (Multicatalytic endopeptidase complex subunit C3) (Proteasome component C3) (Proteasome subunit alpha-2) (alpha-2)	PSMA2 HC3 PSC3	26.114	25.4558	26.4837	26.0074	25.7217	25.3448	0.420117	0.79745	Down-regulatted
Q8N884	Cyclic GMP-AMP synthase (cGAMP synthase) (cGAS) (h-cGAS) (EC 2.7.7.86) (2'3'-cGAMP synthase) (Mab-21 domain-containing protein 1)	CGAS C6orf150 MB21D1	18.6933	19.1843	19.7133	18.8771	18.3808	19.2754	0.420161	0.783208	Down-regulatted
Q9UBF2	Coatomer subunit gamma-2 (Gamma-2-coat protein) (Gamma-2-COP)	COPG2	21.3959	21.2096	18.8188	21.9422	21.0248	21.0006	0.420266	1.79971	Up-regulated
P55212	Caspase-6 (CASP-6) (CSP-6) (EC 3.4.22.59) (Apoptotic protease Mch-2) [Cleaved into: Caspase-6 subunit p18 (Caspase-6 subunit p20); Caspase-6 subunit p11 (Caspase-6 subunit p10)]	CASP6 MCH2	20.4026	21.5084	21.5564	19.2262	20.3753	21.6511	0.420329	0.599459	Down-regulatted
Q92974	Rho guanine nucleotide exchange factor 2 (Guanine nucleotide exchange factor H1) (GEF-H1) (Microtubule-regulated Rho-GEF) (Proliferating cell nucleolar antigen p40)	ARHGEF2 KIAA0651 LFP40	22.053	21.9076	21.443	21.6768	21.4554	21.7035	0.420599	0.877031	Down-regulatted
Q8IX12	Cell division cycle and apoptosis regulator protein 1 (Cell cycle and apoptosis regulatory protein 1) (CARP-1) (Death inducer with SAP domain)	CCAR1 CARP1 DIS	21.6518	21.4687	21.5285	21.2572	21.8201	17.4975	0.422315	0.390105	Down-regulatted
Q53T59	HCLS1-binding protein 3 (HS1-binding protein 3) (HSP1BP-3)	HS1BP3	20.058	19.4309	19.9244	18.9615	19.7538	19.7975	0.422435	0.812159	Down-regulatted
Q00610	Clathrin heavy chain 1 (Clathrin heavy chain on chromosome 17) (CLH-17)	CLTC CLH17 CLTCL2 KIAA0034	28.2584	28.4213	27.2533	28.4456	28.4521	28.1387	0.422493	1.29038	Up-regulated
P51532	Transcription activator BRG1 (EC 3.6.4.-) (ATP-dependent helicase SMARCA4) (BRG1-associated factor 190A) (BAF190A) (Mitotic growth and transcription activator) (Protein BRG-1) (Protein brahma homolog 1) (SNF2-beta) (SWI/SNF-related matrix-associated actin-dependent regulator of chromatin subfamily A member 4)	SMARCA4 BAF190A BRG1 SNF2B SNF2L4	22.8316	22.5141	22.2397	22.5051	22.4062	22.1099	0.423206	0.877781	Down-regulatted
P35813	Protein phosphatase 1A (EC 3.1.3.16) (Protein phosphatase 2C isoform alpha) (PP2C-alpha) (Protein phosphatase IA)	PPM1A PPPM1A	20.0212	22.1074	22.1125	22.336	22.0032	21.9895	0.423386	1.61986	Up-regulated
Q9BQL6	Fermitin family homolog 1 (Kindlerin) (Kindlin syndrome protein) (Kindlin-1) (Unc-112-related protein 1)	FERMT1 C20orf42 KIND1 URP1	19.7557	19.0637	18.5364	19.9395	19.6159	19.0017	0.424299	1.3199	Up-regulated
P67775	Serine/threonine-protein phosphatase 2A catalytic subunit alpha isoform (PP2A-alpha) (EC 3.1.3.16) (Replication protein C) (RP-C)	PPP2CA	25.1489	25.318	25.8774	25.1629	25.2315	25.292	0.424703	0.858982	Down-regulatted
P28288	ATP-binding cassette sub-family D member 3 (EC 3.1.2.-) (EC 7.6.2.-) (70 kDa peroxisomal membrane protein) (PMP70)	ABCD3 PMP70 PXMP1	21.4396	20.3594	19.7695	20.3081	20.5901	18.4012	0.425691	0.591985	Down-regulatted
P30049	ATP synthase subunit delta, mitochondrial (ATP synthase F1 subunit delta) (F-ATPase delta subunit)	ATP5F1D ATP5D	23.3465	23.6868	24.6993	23.1734	23.3538	23.9327	0.427085	0.745235	Down-regulatted
Q08752	Peptidyl-prolyl cis-trans isomerase D (PPIase D) (EC 5.2.1.8) (40 kDa peptidyl-prolyl cis-trans isomerase) (Cyclophilin-40) (CYP-40) (Cyclophilin-related protein) (Rotamase D)	PPID CYP40 CYPD	23.8054	23.6944	24.0808	23.5262	23.4884	24.0152	0.427286	0.880503	Down-regulatted
Q9Y2Q3	Glutathione S-transferase kappa 1 (EC 2.5.1.18) (GST 13-13) (GST class-kappa) (GSTK1-1) (hGSTK1) (Glutathione S-transferase subunit 13)	GSTK1 HDCMD47P	19.2797	22.201	21.885	22.0424	22.0746	21.9845	0.42839	1.88157	Up-regulated
P15531	Nucleoside diphosphate kinase A (NDK A) (NDP kinase A) (EC 2.7.4.6) (Granzyme A-activated DNase) (GAAD) (Metastasis inhibition factor nm23) (NM23-H1) (Tumor metastatic process-associated protein)	NME1 NDPKA NM23	26.2109	26.217	27.2934	26.0647	26.0464	26.525	0.43062	0.778229	Down-regulatted
Q9NR46	Endophilin-B2 (SH3 domain-containing GRB2-like protein B2)	SH3GLB2 KIAA1848 PP578	18.6635	20.985	19.6865	21.0935	20.5943	19.7453	0.43093	1.62379	Up-regulated
Q9Y4P3	Transducin beta-like protein 2 (WS beta-transducin repeats protein) (WS-betaTRP) (Williams-Beuren syndrome chromosomal region 13 protein)	TBL2 WBSCR13 UNQ563/PRO1125	21.6227	21.8021	19.1571	21.818	21.6814	21.5842	0.43163	1.7825	Up-regulated
P10155	RNA-binding protein RO60 (60 kDa SS-A/Ro ribonucleoprotein) (60 kDa Ro protein) (60 kDa ribonucleoprotein Ro) (RoRNP) (Ro 60 kDa autoantigen) (Ro60 autoantigen) (Sjoegren syndrome antigen A2) (Sjoegren syndrome type A antigen) (SS-A) (TROVE domain family member 2)	RO60 SSA2 TROVE2	23.5267	23.4902	22.9628	23.3378	23.5386	23.6608	0.431714	1.13747	Up-regulated
Q8TBC4	NEDD8-activating enzyme E1 catalytic subunit (EC 6.2.1.64) (NEDD8-activating enzyme E1C) (Ubiquitin-activating enzyme E1C) (Ubiquitin-like modifier-activating enzyme 3) (Ubiquitin-activating enzyme 3)	UBA3 UBE1C	22.5027	22.3783	21.9118	22.7641	22.9574	21.9947	0.431942	1.23782	Up-regulated
P00390	Glutathione reductase, mitochondrial (GR) (GRase) (EC 1.8.1.7)	GSR GLUR GRD1	24.9274	24.2537	25.3937	24.701	24.2035	24.6662	0.432112	0.792949	Down-regulatted
Q9NVJ2	ADP-ribosylation factor-like protein 8B (EC 3.6.5.2) (ADP-ribosylation factor-like protein 10C) (Novel small G protein indispensable for equal chromosome segregation 1)	ARL8B ARL10C GIE1	21.2874	21.6918	21.6101	21.5817	21.514	19.248	0.432561	0.595208	Down-regulatted
Q03701	CCAAT/enhancer-binding protein zeta (CCAAT-box-binding transcription factor) (CBF) (CCAAT-binding factor)	CEBPZ CBF2	22.128	21.9683	20.1964	22.1708	22.3739	21.5889	0.432745	1.53011	Up-regulated
Q12905	Interleukin enhancer-binding factor 2 (Nuclear factor of activated T-cells 45 kDa)	ILF2 NF45 PRO3063	26.7672	26.9646	26.6747	26.7642	26.8781	27.1151	0.434017	1.08445	Up-regulated
Q96DH6	RNA-binding protein Musashi homolog 2 (Musashi-2)	MSI2	21.7423	18.3366	22.032	21.6857	22.0422	21.8395	0.434083	2.22247	Up-regulated
Q5C9Z4	Nucleolar MIF4G domain-containing protein 1 (SGD1 homolog)	NOM1 C7orf3	18.5936	19.0302	18.7261	19.0723	18.5549	19.7317	0.434226	1.26254	Up-regulated
Q96HC4	PDZ and LIM domain protein 5 (Enigma homolog) (Enigma-like PDZ and LIM domains protein)	PDLIM5 ENH L9	19.2872	21.103	22.08	21.1228	21.7099	22.0468	0.434331	1.74485	Up-regulated
Q13409	Cytoplasmic dynein 1 intermediate chain 2 (Cytoplasmic dynein intermediate chain 2) (Dynein intermediate chain 2, cytosolic) (DH IC-2)	DYNC1I2 DNCI2 DNCIC2	23.4205	23.3863	23.0916	23.3073	23.5593	23.3711	0.434334	1.08155	Up-regulated
Q8IYM9	E3 ubiquitin-protein ligase TRIM22 (EC 2.3.2.27) (50 kDa-stimulated trans-acting factor) (RING finger protein 94) (RING-type E3 ubiquitin transferase TRIM22) (Staf-50) (Tripartite motif-containing protein 22)	TRIM22 RNF94 STAF50	20.5884	21.2992	20.801	20.2328	20.9027	20.7852	0.434527	0.837426	Down-regulatted
Q9P287	BRCA2 and CDKN1A-interacting protein (P21- and CDK-associated protein 1) (Protein TOK-1)	BCCIP TOK1	23.2427	23.0317	22.6305	23.3153	23.4353	22.8269	0.434859	1.16813	Up-regulated
P40855	Peroxisomal biogenesis factor 19 (33 kDa housekeeping protein) (Peroxin-19) (Peroxisomal farnesylated protein)	PEX19 HK33 PXF OK/SW-cl.22	20.4597	18.5595	20.9466	19.9944	20.7888	21.4195	0.435488	1.67671	Up-regulated
Q8WXX5	DnaJ homolog subfamily C member 9 (HDJC9) (DnaJ protein SB73)	DNAJC9	24.2752	24.0906	24.7116	24.0749	24.3447	24.1064	0.435585	0.880381	Down-regulatted
P13639	Elongation factor 2 (EF-2) (EC 3.6.5.-)	EEF2 EF2	30.9174	30.8593	30.4073	30.9168	31.0463	30.7191	0.435895	1.122	Up-regulated
Q00534	Cyclin-dependent kinase 6 (EC 2.7.11.22) (Cell division protein kinase 6) (Serine/threonine-protein kinase PLSTIRE)	CDK6 CDKN6	22.572	23.661	21.9279	23.879	22.4219	23.6158	0.436022	1.50032	Up-regulated
P04040	Catalase (EC 1.11.1.6)	CAT	23.9984	24.107	25.1801	23.7409	23.7799	24.5556	0.436619	0.756267	Down-regulatted
Q9NU22	Midasin (Dynein-related AAA-ATPase MDN1) (MIDAS-containing protein)	MDN1 KIAA0301	22.6933	22.7162	19.1753	22.7395	22.43	22.8162	0.437142	2.19411	Up-regulated
Q9UIV1	CCR4-NOT transcription complex subunit 7 (EC 3.1.13.4) (BTG1-binding factor 1) (CCR4-associated factor 1) (CAF-1) (Caf1a)	CNOT7 CAF1	20.9308	20.7239	20.8019	20.0847	21.1304	20.3279	0.437795	0.809704	Down-regulatted
Q7Z6Z7	E3 ubiquitin-protein ligase HUWE1 (EC 2.3.2.26) (ARF-binding protein 1) (ARF-BP1) (HECT, UBA and WWE domain-containing protein 1) (HECT-type E3 ubiquitin transferase HUWE1) (Homologous to E6AP carboxyl terminus homologous protein 9) (HectH9) (Large structure of UREB1) (LASU1) (Mcl-1 ubiquitin ligase E3) (Mule) (Upstream regulatory element-binding protein 1) (URE-B1) (URE-binding protein 1)	HUWE1 KIAA0312 KIAA1578 UREB1 HSPC272	25.037	25.2842	23.9443	25.3279	25.3728	24.7878	0.438371	1.32654	Up-regulated
P07602	Prosaposin (Proactivator polypeptide) [Cleaved into: Saposin-A (Protein A); Saposin-B-Val; Saposin-B (Cerebroside sulfate activator) (CSAct) (Dispersin) (Sphingolipid activator protein 1) (SAP-1) (Sulfatide/GM1 activator); Saposin-C (A1 activator) (Co-beta-glucosidase) (Glucosylceramidase activator) (Sphingolipid activator protein 2) (SAP-2); Saposin-D (Component C) (Protein C)]	PSAP GLBA SAP1	24.4549	24.2791	24.5446	24.4061	24.4382	24.0377	0.438478	0.912439	Down-regulatted
O43615	Mitochondrial import inner membrane translocase subunit TIM44	TIMM44 MIMT44 TIM44	23.7188	23.692	23.8385	23.2918	23.892	23.563	0.438592	0.890384	Down-regulatted
O43709	18S rRNA (guanine-N(7))-methyltransferase (EC 2.1.1.-) (Bud site selection protein 23 homolog) (Metastasis-related methyltransferase 1) (Williams-Beuren syndrome chromosomal region 22 protein) (rRNA methyltransferase and ribosome maturation factor)	BUD23 MERM1 WBSCR22 HUSSY-03 PP3381	21.262	21.0434	21.193	21.291	20.7768	20.9897	0.438595	0.903147	Down-regulatted
Q15306	Interferon regulatory factor 4 (IRF-4) (Lymphocyte-specific interferon regulatory factor) (LSIRF) (Multiple myeloma oncogene 1) (NF-EM5)	IRF4 MUM1	24.3797	24.7317	24.1745	24.669	24.5835	24.5051	0.439035	1.11515	Up-regulated
P26038	Moesin (Membrane-organizing extension spike protein)	MSN	26.6851	26.8676	26.1255	26.8882	26.8701	26.5805	0.439207	1.1649	Up-regulated
Q8NCA5	Protein FAM98A	FAM98A	23.4206	23.4591	23.0018	23.5731	23.1636	18.007	0.440017	0.30511	Down-regulatted
Q9BSJ8	Extended synaptotagmin-1 (E-Syt1) (Membrane-bound C2 domain-containing protein)	ESYT1 FAM62A KIAA0747 MBC2	24.2534	24.2797	23.7756	24.1911	24.1853	24.4169	0.440855	1.11848	Up-regulated
O95571	Persulfide dioxygenase ETHE1, mitochondrial (EC 1.13.11.18) (Ethylmalonic encephalopathy protein 1) (Hepatoma subtracted clone one protein) (Sulfur dioxygenase ETHE1)	ETHE1 HSCO	21.9574	22.0985	22.1017	21.978	22.0868	23.3857	0.441397	1.34814	Up-regulated
Q5VTR2	E3 ubiquitin-protein ligase BRE1A (BRE1-A) (hBRE1) (EC 2.3.2.27) (RING finger protein 20) (RING-type E3 ubiquitin transferase BRE1A)	RNF20 BRE1A	19.0116	21.0349	21.0245	20.8413	20.9955	21.1558	0.441953	1.55891	Up-regulated
P63208	S-phase kinase-associated protein 1 (Cyclin-A/CDK2-associated protein p19) (p19A) (Organ of Corti protein 2) (OCP-2) (Organ of Corti protein II) (OCP-II) (RNA polymerase II elongation factor-like protein) (SIII) (Transcription elongation factor B polypeptide 1-like) (p19skp1)	SKP1 EMC19 OCP2 SKP1A TCEB1L	24.4149	24.6156	25.2136	24.3619	24.3705	24.7838	0.442216	0.845201	Down-regulatted
P35579	Myosin-9 (Cellular myosin heavy chain, type A) (Myosin heavy chain 9) (Myosin heavy chain, non-muscle IIa) (Non-muscle myosin heavy chain A) (NMMHC-A) (Non-muscle myosin heavy chain IIa) (NMMHC II-a) (NMMHC-IIA)	MYH9	28.6306	28.8256	28.018	28.7605	28.8838	28.5398	0.442492	1.17824	Up-regulated
O15143	Actin-related protein 2/3 complex subunit 1B (Arp2/3 complex 41 kDa subunit) (p41-ARC)	ARPC1B ARC41	24.207	24.0037	23.2363	23.5287	23.9286	22.9438	0.444383	0.785328	Down-regulatted
Q9Y3A6	Transmembrane emp24 domain-containing protein 5 (p24 family protein gamma-2) (p24gamma2) (p28)	TMED5 CGI-100 UNQ397/PRO733	21.247	21.294	21.5683	21.2031	21.6217	21.8416	0.445168	1.13737	Up-regulated
Q9H299	SH3 domain-binding glutamic acid-rich-like protein 3 (SH3 domain-binding protein 1) (SH3BP-1) (TNF inhibitory protein B1) (TIP-B1)	SH3BGRL3 P1725	22.8479	23.4631	24.4945	19.4291	23.2614	24.0335	0.445282	0.389447	Down-regulatted
Q9H2M9	Rab3 GTPase-activating protein non-catalytic subunit (RGAP-iso) (Rab3 GTPase-activating protein 150 kDa subunit) (Rab3-GAP p150) (Rab3-GAP150) (Rab3-GAP regulatory subunit)	RAB3GAP2 KIAA0839	20.3315	20.7008	19.741	18.7668	20.1926	20.3218	0.445298	0.708399	Down-regulatted
Q92922	SWI/SNF complex subunit SMARCC1 (BRG1-associated factor 155) (BAF155) (SWI/SNF complex 155 kDa subunit) (SWI/SNF-related matrix-associated actin-dependent regulator of chromatin subfamily C member 1)	SMARCC1 BAF155	22.9545	23.3973	23.5315	23.2119	23.4468	23.9061	0.445816	1.17053	Up-regulated
Q9Y281	Cofilin-2 (Cofilin, muscle isoform)	CFL2	20.8295	20.2048	20.0421	20.3485	19.935	20.0869	0.446493	0.849489	Down-regulatted
Q7Z3B4	Nucleoporin p54 (54 kDa nucleoporin)	NUP54	22.8197	18.8265	23.514	22.3362	23.2364	23.7375	0.446676	2.60864	Up-regulated
P11177	Pyruvate dehydrogenase E1 component subunit beta, mitochondrial (PDHE1-B) (EC 1.2.4.1)	PDHB PHE1B	22.5467	23.0098	22.4859	23.0194	22.6217	22.9226	0.447119	1.128	Up-regulated
P78417	Glutathione S-transferase omega-1 (GSTO-1) (EC 2.5.1.18) (Glutathione S-transferase omega 1-1) (GSTO 1-1) (Glutathione-dependent dehydroascorbate reductase) (EC 1.8.5.1) (Monomethylarsonic acid reductase) (MMA(V) reductase) (EC 1.20.4.2) (S-(Phenacyl)glutathione reductase) (SPG-R)	GSTO1 GSTTLP28	25.3045	25.6461	25.8148	25.7781	25.6208	25.7962	0.447544	1.10438	Up-regulated
P68133	Actin, alpha skeletal muscle (EC 3.6.4.-) (Alpha-actin-1) [Cleaved into: Actin, alpha skeletal muscle, intermediate form]	ACTA1 ACTA	26.7321	26.9155	25.9716	25.095	25.7716	27.0628	0.448227	0.676768	Down-regulatted
P07195	L-lactate dehydrogenase B chain (LDH-B) (EC 1.1.1.27) (LDH heart subunit) (LDH-H) (Renal carcinoma antigen NY-REN-46)	LDHB	30.586	30.8108	31.1678	30.6138	30.6574	30.8108	0.448489	0.894488	Down-regulatted
Q9P000	COMM domain-containing protein 9	COMMD9 HSPC166	21.1501	20.9891	21.171	21.1257	21.0495	20.9328	0.448561	0.954356	Down-regulatted
P49792	E3 SUMO-protein ligase RanBP2 (EC 2.3.2.-) (358 kDa nucleoporin) (Nuclear pore complex protein Nup358) (Nucleoporin Nup358) (Ran-binding protein 2) (RanBP2) (p270)	RANBP2 NUP358	24.6722	24.5988	22.9634	24.7433	24.6153	24.4404	0.449194	1.43548	Up-regulated
P15927	Replication protein A 32 kDa subunit (RP-A p32) (Replication factor A protein 2) (RF-A protein 2) (Replication protein A 34 kDa subunit) (RP-A p34)	RPA2 REPA2 RPA32 RPA34	22.5019	22.5232	23.3269	22.7847	22.986	23.4211	0.449747	1.21414	Up-regulated
O43772	Mitochondrial carnitine/acylcarnitine carrier protein (Carnitine/acylcarnitine translocase) (CAC) (CACT) (Solute carrier family 25 member 20)	SLC25A20 CAC CACT	19.9754	23.4105	22.863	22.9396	23.0946	23.194	0.449847	1.99046	Up-regulated
Q9BSH4	Translational activator of cytochrome c oxidase 1 (Coiled-coil domain-containing protein 44) (Translational activator of mitochondrially-encoded cytochrome c oxidase I)	TACO1 CCDC44 PRO0477	21.9088	21.7836	21.2685	21.833	21.9081	21.769	0.450152	1.13529	Up-regulated
Q9NSI8	SAM domain-containing protein SAMSN-1 (Hematopoietic adaptor containing SH3 and SAM domains 1) (Nash1) (SAM domain, SH3 domain and nuclear localization signals protein 1) (SH3-SAM adaptor protein)	SAMSN1 HACS1	23.4554	23.48	24.4161	23.9218	23.9584	24.3867	0.45016	1.23553	Up-regulated
Q01780	Exosome complex component 10 (EC 3.1.13.-) (Autoantigen PM/Scl 2) (P100 polymyositis-scleroderma overlap syndrome-associated autoantigen) (Polymyositis/scleroderma autoantigen 100 kDa) (PM/Scl-100) (Polymyositis/scleroderma autoantigen 2)	EXOSC10 PMSCL PMSCL2 RRP6	22.1793	22.1562	19.9607	22.1438	22.0703	22.1303	0.451403	1.60518	Up-regulated
Q14318	Peptidyl-prolyl cis-trans isomerase FKBP8 (PPIase FKBP8) (EC 5.2.1.8) (38 kDa FK506-binding protein) (38 kDa FKBP) (FKBP-38) (hFKBP38) (FK506-binding protein 8) (FKBP-8) (FKBPR38) (Rotamase)	FKBP8 FKBP38	21.3726	21.5266	21.6038	21.3015	21.8454	21.8904	0.452427	1.13139	Up-regulated
A6NDU8	RAB7A-interacting MON1-CCZ1 complex subunit 1 (UPF0600 protein C5orf51)	RIMOC1 C5orf51	20.1891	20.5185	20.4517	18.2912	20.6265	20.2343	0.452457	0.628899	Down-regulatted
O00232	26S proteasome non-ATPase regulatory subunit 12 (26S proteasome regulatory subunit RPN5) (26S proteasome regulatory subunit p55)	PSMD12	24.7026	24.9353	24.6365	24.8243	24.7282	25.0503	0.452492	1.07883	Up-regulated
Q68E01	Integrator complex subunit 3 (Int3) (SOSS complex subunit A) (Sensor of single-strand DNA complex subunit A) (SOSS-A) (Sensor of ssDNA subunit A)	INTS3 C1orf193 C1orf60	21.3323	21.4757	21.0195	21.2682	21.2949	20.5452	0.453036	0.846902	Down-regulatted
P26196	Probable ATP-dependent RNA helicase DDX6 (EC 3.6.4.13) (ATP-dependent RNA helicase p54) (DEAD box protein 6) (Oncogene RCK)	DDX6 HLR2 RCK	24.1234	24.4122	23.5888	24.5727	24.0747	24.1987	0.453141	1.18146	Up-regulated
O60832	H/ACA ribonucleoprotein complex subunit DKC1 (EC 5.4.99.-) (CBF5 homolog) (Dyskerin) (Nopp140-associated protein of 57 kDa) (Nucleolar protein NAP57) (Nucleolar protein family A member 4) (snoRNP protein DKC1)	DKC1 NOLA4	23.902	23.7925	23.3392	23.7602	22.7848	23.6017	0.454631	0.814696	Down-regulatted
Q14697	Neutral alpha-glucosidase AB (EC 3.2.1.207) (Alpha-glucosidase 2) (Glucosidase II subunit alpha)	GANAB G2AN KIAA0088	25.665	25.6524	25.8738	25.748	25.8081	25.8367	0.454838	1.04768	Up-regulated
P23528	Cofilin-1 (18 kDa phosphoprotein) (p18) (Cofilin, non-muscle isoform)	CFL1 CFL	28.9989	28.8326	29.1209	28.9419	28.9025	28.8766	0.455271	0.947939	Down-regulatted
P20618	Proteasome subunit beta type-1 (Macropain subunit C5) (Multicatalytic endopeptidase complex subunit C5) (Proteasome component C5) (Proteasome gamma chain) (Proteasome subunit beta-6) (beta-6)	PSMB1 PSC5	25.1491	25.4342	26.9877	25.0459	25.1231	25.7884	0.455487	0.688789	Down-regulatted
Q9GZN8	Adipose-secreted signaling protein	ADISSP C20orf27	22.2348	22.5216	22.187	22.4354	22.3604	22.4365	0.456221	1.06903	Up-regulated
P16402	Histone H1.3 (Histone H1c) (Histone H1s-2)	H1-3 H1F3 HIST1H1D	25.8233	26.043	27.7006	25.5327	25.4036	26.7887	0.456395	0.653398	Down-regulatted
Q9Y5U5	Tumor necrosis factor receptor superfamily member 18 (Activation-inducible TNFR family receptor) (Glucocorticoid-induced TNFR-related protein) (CD antigen CD357)	TNFRSF18 AITR GITR UNQ319/PRO364	23.3148	22.8771	19.3079	23.0419	22.9225	23.0215	0.456504	2.23773	Up-regulated
Q15393	Splicing factor 3B subunit 3 (Pre-mRNA-splicing factor SF3b 130 kDa subunit) (SF3b130) (STAF130) (Spliceosome-associated protein 130) (SAP 130)	SF3B3 KIAA0017 SAP130	26.0553	26.2203	26.9428	25.9753	26.1353	26.3442	0.457332	0.838258	Down-regulatted
P62995	Transformer-2 protein homolog beta (TRA-2 beta) (TRA2-beta) (hTRA2-beta) (Splicing factor, arginine/serine-rich 10) (Transformer-2 protein homolog B)	TRA2B SFRS10	24.8893	23.9684	25.0259	25.1187	24.9591	24.7287	0.457774	1.23768	Up-regulated
Q8NI27	THO complex subunit 2 (Tho2) (hTREX120)	THOC2 CXorf3	23.3026	22.825	22.0126	22.4307	22.0932	22.5674	0.458607	0.784784	Down-regulatted
P32929	Cystathionine gamma-lyase (CGL) (CSE) (EC 4.4.1.1) (Cysteine desulfhydrase) (Cysteine-protein sulfhydrase) (Gamma-cystathionase) (Homocysteine desulfhydrase) (EC 4.4.1.2)	CTH	23.4979	22.8382	23.8958	22.8866	23.0614	23.4055	0.45876	0.816316	Down-regulatted
P60033	CD81 antigen (26 kDa cell surface protein TAPA-1) (Target of the antiproliferative antibody 1) (Tetraspanin-28) (Tspan-28) (CD antigen CD81)	CD81 TAPA1 TSPAN28	22.0647	22.3708	22.792	22.0729	22.1809	22.3836	0.4605	0.872544	Down-regulatted
P54920	Alpha-soluble NSF attachment protein (SNAP-alpha) (N-ethylmaleimide-sensitive factor attachment protein alpha)	NAPA SNAPA	22.5643	23.1535	23.1346	22.2173	23.1137	22.7231	0.460587	0.831564	Down-regulatted
Q99880	Histone H2B type 1-L (Histone H2B.c) (H2B/c)	H2BC13 H2BFC HIST1H2BL	30.8085	30.4002	30.6055	31.0534	30.3891	30.9731	0.46255	1.14907	Up-regulated
Q9Y263	Phospholipase A-2-activating protein (PLA2P) (PLAP)	PLAA PLAP	22.4566	22.9645	22.4987	22.6642	22.8244	22.8812	0.463058	1.10957	Up-regulated
Q12769	Nuclear pore complex protein Nup160 (160 kDa nucleoporin) (Nucleoporin Nup160)	NUP160 KIAA0197 NUP120	28.6431	27.7839	26.9911	29.2667	28.1912	27.6134	0.463099	1.46517	Up-regulated
Q9Y5L4	Mitochondrial import inner membrane translocase subunit Tim13	TIMM13 TIM13B TIMM13A TIMM13B	23.0261	23.1768	24.1863	22.8283	23.1783	23.3707	0.463775	0.791521	Down-regulatted
Q14692	Ribosome biogenesis protein BMS1 homolog (Ribosome assembly protein BMS1 homolog)	BMS1 BMS1L KIAA0187	21.2167	21.6779	20.97	21.5313	21.6212	21.2924	0.464094	1.14348	Up-regulated
Q9BWQ6	Protein YIPF2 (YIP1 family member 2)	YIPF2	19.435	19.9441	19.5671	19.9166	19.8116	19.6485	0.464105	1.10458	Up-regulated
Q96AT9	Ribulose-phosphate 3-epimerase (EC 5.1.3.1) (Ribulose-5-phosphate-3-epimerase)	RPE HUSSY-17	21.055	21.201	20.7167	21.0446	18.3126	21.1244	0.464593	0.562386	Down-regulatted
Q02539	Histone H1.1 (Histone H1a)	H1-1 H1F1 HIST1H1A	22.555	22.1647	23.915	21.9418	22.1513	23.0027	0.464629	0.70078	Down-regulatted
Q9NZT2	Opioid growth factor receptor (OGFr) (Protein 7-60) (Zeta-type opioid receptor)	OGFR	22.0871	21.8133	18.6638	22.0161	21.848	21.65	0.465399	1.97698	Up-regulated
P50479	PDZ and LIM domain protein 4 (LIM protein RIL) (Reversion-induced LIM protein)	PDLIM4 RIL	22.449	22.4528	23.271	22.7897	22.9472	23.1898	0.465956	1.19028	Up-regulated
Q9BV38	WD repeat-containing protein 18	WDR18	21.4168	22.1809	19.1179	21.7649	21.8516	21.5638	0.466545	1.76732	Up-regulated
Q08623	Pseudouridine-5'-phosphatase (EC 3.1.3.96) (Haloacid dehalogenase-like hydrolase domain-containing protein 1) (Haloacid dehalogenase-like hydrolase domain-containing protein 1A) (Protein GS1) (Pseudouridine-5'-monophosphatase) (5'-PsiMPase)	PUDP DXF68S1E FAM16AX GS1 HDHD1 HDHD1A	19.1381	18.7276	19.4382	18.9976	19.1251	18.5092	0.466889	0.856188	Down-regulatted
Q13144	Translation initiation factor eIF2B subunit epsilon (eIF2B GDP-GTP exchange factor subunit epsilon)	EIF2B5 EIF2BE	22.7008	23.0546	22.5107	22.8523	23.101	22.7736	0.466971	1.11234	Up-regulated
Q13043	Serine/threonine-protein kinase 4 (EC 2.7.11.1) (Mammalian STE20-like protein kinase 1) (MST-1) (STE20-like kinase MST1) (Serine/threonine-protein kinase Krs-2) [Cleaved into: Serine/threonine-protein kinase 4 37kDa subunit (MST1/N); Serine/threonine-protein kinase 4 18kDa subunit (MST1/C)]	STK4 KRS2 MST1	21.0729	21.8147	22.2503	21.8842	22.0135	22.1643	0.466984	1.23802	Up-regulated
Q15121	Astrocytic phosphoprotein PEA-15 (15 kDa phosphoprotein enriched in astrocytes) (Phosphoprotein enriched in diabetes) (PED)	PEA15	22.7054	18.802	22.5528	22.1722	22.6878	22.6159	0.467051	2.20162	Up-regulated
P78344	Eukaryotic translation initiation factor 4 gamma 2 (eIF-4-gamma 2) (eIF-4G 2) (eIF4G 2) (Death-associated protein 5) (DAP-5) (p97)	EIF4G2 DAP5 OK/SW-cl.75	23.5937	23.863	23.7329	23.3648	23.7871	23.6737	0.46755	0.919338	Down-regulatted
Q13576	Ras GTPase-activating-like protein IQGAP2	IQGAP2	24.5054	24.3704	20.157	24.125	24.6477	24.0745	0.467619	2.41407	Up-regulated
P40429	Large ribosomal subunit protein uL13 (23 kDa highly basic protein) (60S ribosomal protein L13a)	RPL13A	25.3821	24.0191	23.4002	24.0202	22.3883	24.3618	0.467811	0.62545	Down-regulatted
Q13263	Transcription intermediary factor 1-beta (TIF1-beta) (E3 SUMO-protein ligase TRIM28) (EC 2.3.2.27) (KRAB-associated protein 1) (KAP-1) (KRAB-interacting protein 1) (KRIP-1) (Nuclear corepressor KAP-1) (RING finger protein 96) (RING-type E3 ubiquitin transferase TIF1-beta) (Tripartite motif-containing protein 28)	TRIM28 KAP1 RNF96 TIF1B	27.598	27.5144	28.0012	27.3782	27.6339	27.6693	0.467991	0.904965	Down-regulatted
O43617	Trafficking protein particle complex subunit 3 (BET3 homolog)	TRAPPC3 BET3 CDABP0066	19.9494	21.9965	21.9044	21.6074	21.9187	22.1102	0.468523	1.51082	Up-regulated
P53701	Holocytochrome c-type synthase (EC 4.4.1.17) (Cytochrome c-type heme lyase)	HCCS CCHL	22.7163	22.7317	22.832	22.659	22.8525	23.1521	0.469537	1.09268	Up-regulated
Q7Z2T5	TRMT1-like protein (EC 2.1.1.-)	TRMT1L C1orf25 TRM1L MSTP070	21.6623	21.6502	21.6945	22.003	21.7541	21.5777	0.469591	1.07868	Up-regulated
Q9BZI7	Regulator of nonsense transcripts 3B (Nonsense mRNA reducing factor 3B) (Up-frameshift suppressor 3 homolog B) (hUpf3B) (Up-frameshift suppressor 3 homolog on chromosome X) (hUpf3p-X)	UPF3B RENT3B UPF3X	19.7886	20.2553	21.2825	19.823	20.3143	20.0017	0.469757	0.760068	Down-regulatted
Q16836	Hydroxyacyl-coenzyme A dehydrogenase, mitochondrial (HCDH) (EC 1.1.1.35) (Medium and short-chain L-3-hydroxyacyl-coenzyme A dehydrogenase) (Short-chain 3-hydroxyacyl-CoA dehydrogenase)	HADH HAD HAD1 HADHSC SCHAD	22.0134	21.9468	21.3642	22.0171	21.7172	19.2499	0.469785	0.58234	Down-regulatted
Q71U36	Tubulin alpha-1A chain (EC 3.6.5.-) (Alpha-tubulin 3) (Tubulin B-alpha-1) (Tubulin alpha-3 chain) [Cleaved into: Detyrosinated tubulin alpha-1A chain]	TUBA1A TUBA3	25.4899	25.4403	24.8354	25.6196	25.428	25.295	0.469878	1.14261	Up-regulated
Q9Y3D7	Mitochondrial import inner membrane translocase subunit TIM16 (Mitochondria-associated granulocyte macrophage CSF-signaling molecule) (Presequence translocated-associated motor subunit PAM16)	PAM16 MAGMAS TIM16 TIMM16 CGI-136	19.3822	19.4964	20.4967	19.5966	18.2039	19.998	0.470154	0.69467	Down-regulatted
Q7L014	Probable ATP-dependent RNA helicase DDX46 (EC 3.6.4.13) (DEAD box protein 46) (PRP5 homolog)	DDX46 KIAA0801	23.8796	23.9591	23.4121	24.0403	23.6528	24.0828	0.470337	1.12899	Up-regulated
Q9UN86	Ras GTPase-activating protein-binding protein 2 (G3BP-2) (GAP SH3 domain-binding protein 2)	G3BP2 KIAA0660	22.1145	20.1235	22.286	22.4589	22.104	21.8141	0.470644	1.53439	Up-regulated
P05114	Non-histone chromosomal protein HMG-14 (High mobility group nucleosome-binding domain-containing protein 1)	HMGN1 HMG14	21.0383	18.9341	24.3156	24.3719	20.9469	23.5082	0.47119	2.85403	Up-regulated
P07203	Glutathione peroxidase 1 (GPx-1) (GSHPx-1) (EC 1.11.1.9) (Cellular glutathione peroxidase) (Phospholipid-hydroperoxide glutathione peroxidase GPX1) (EC 1.11.1.12)	GPX1	19.0891	18.1856	19.362	18.5175	19.0768	17.8449	0.472014	0.758296	Down-regulatted
Q00653	Nuclear factor NF-kappa-B p100 subunit (DNA-binding factor KBF2) (H2TF1) (Lymphocyte translocation chromosome 10 protein) (Nuclear factor of kappa light polypeptide gene enhancer in B-cells 2) (Oncogene Lyt-10) (Lyt10) [Cleaved into: Nuclear factor NF-kappa-B p52 subunit]	NFKB2 LYT10	23.8746	24.2669	18.5818	24.1041	23.8786	23.5736	0.472421	3.05463	Up-regulated
P62851	Small ribosomal subunit protein eS25 (40S ribosomal protein S25)	RPS25	25.4589	25.6406	26.2257	25.3607	25.291	25.9379	0.472629	0.843699	Down-regulatted
P49441	Inositol polyphosphate 1-phosphatase (IPP) (IPPase) (EC 3.1.3.57)	INPP1	19.8921	18.9353	19.8975	19.9094	19.833	19.8239	0.473256	1.21459	Up-regulated
P41240	Tyrosine-protein kinase CSK (EC 2.7.10.2) (C-Src kinase) (Protein-tyrosine kinase CYL)	CSK	21.5925	21.6793	20.9797	21.6533	21.6931	21.4896	0.473332	1.14459	Up-regulated
Q9Y237	Peptidyl-prolyl cis-trans isomerase NIMA-interacting 4 (EC 5.2.1.8) (Parvulin-14) (Par14) (hPar14) (Parvulin-17) (Par17) (hPar17) (Peptidyl-prolyl cis-trans isomerase Pin4) (PPIase Pin4) (Peptidyl-prolyl cis/trans isomerase EPVH) (hEPVH) (Rotamase Pin4)	PIN4	21.0268	21.2319	21.7821	20.7711	21.0771	21.4722	0.473365	0.846667	Down-regulatted
Q9UKD2	mRNA turnover protein 4 homolog (Ribosome assembly factor MRTO4)	MRTO4 C1orf33 MRT4	19.5775	23.4034	23.1534	18.9444	19.6179	23.2511	0.473492	0.368491	Down-regulatted
P30101	Protein disulfide-isomerase A3 (EC 5.3.4.1) (58 kDa glucose-regulated protein) (58 kDa microsomal protein) (p58) (Disulfide isomerase ER-60) (Endoplasmic reticulum resident protein 57) (ER protein 57) (ERp57) (Endoplasmic reticulum resident protein 60) (ER protein 60) (ERp60)	PDIA3 ERP57 ERP60 GRP58	28.0385	28.1025	28.9049	27.7447	28.0971	28.3962	0.474024	0.829722	Down-regulatted
Q06546	GA-binding protein alpha chain (GABP subunit alpha) (Nuclear respiratory factor 2 subunit alpha) (Transcription factor E4TF1-60)	GABPA E4TF1A	22.1819	22.1041	22.2701	22.2261	22.0267	22.1254	0.474281	0.95973	Down-regulatted
Q02818	Nucleobindin-1 (CALNUC)	NUCB1 NUC	22.17	21.7847	24.13	21.9188	21.9983	22.2626	0.474803	0.643941	Down-regulatted
O00139	Kinesin-like protein KIF2A (Kinesin-2) (hK2)	KIF2A KIF2 KNS2	21.2269	21.8031	20.9261	21.1476	21.0846	21.0496	0.474897	0.855733	Down-regulatted
O43395	U4/U6 small nuclear ribonucleoprotein Prp3 (Pre-mRNA-splicing factor 3) (hPrp3) (U4/U6 snRNP 90 kDa protein)	PRPF3 HPRP3 PRP3	22.8801	22.3992	22.19	22.8957	23.318	22.1894	0.47499	1.2408	Up-regulated
Q14108	Lysosome membrane protein 2 (85 kDa lysosomal membrane sialoglycoprotein) (LGP85) (CD36 antigen-like 2) (Lysosome membrane protein II) (LIMP II) (Scavenger receptor class B member 2) (CD antigen CD36)	SCARB2 CD36L2 LIMP2 LIMPII	21.5801	21.6224	22.0179	21.3433	21.6368	21.7895	0.476148	0.901084	Down-regulatted
Q9Y5L0	Transportin-3 (Importin-12) (Imp12) (Transportin-SR) (TRN-SR)	TNPO3 IPO12	22.6712	22.6762	21.6885	22.7041	22.4578	22.738	0.476376	1.22095	Up-regulated
P30044	Peroxiredoxin-5, mitochondrial (EC 1.11.1.24) (Alu corepressor 1) (Antioxidant enzyme B166) (AOEB166) (Liver tissue 2D-page spot 71B) (PLP) (Peroxiredoxin V) (Prx-V) (Peroxisomal antioxidant enzyme) (TPx type VI) (Thioredoxin peroxidase PMP20) (Thioredoxin-dependent peroxiredoxin 5)	PRDX5 ACR1 SBBI10	24.6042	24.8732	25.1665	24.9848	24.8356	25.3458	0.477019	1.12826	Up-regulated
O15514	DNA-directed RNA polymerase II subunit RPB4 (RNA polymerase II subunit B4) (DNA-directed RNA polymerase II subunit D) (RNA polymerase II 16 kDa subunit) (RPB16)	POLR2D	21.7076	21.9273	23.1984	21.619	21.8134	22.1732	0.478117	0.753023	Down-regulatted
O14579	Coatomer subunit epsilon (Epsilon-coat protein) (Epsilon-COP)	COPE	23.9091	23.5947	24.2814	24.185	24.3701	23.8289	0.478179	1.14838	Up-regulated
P38646	Stress-70 protein, mitochondrial (75 kDa glucose-regulated protein) (GRP-75) (Heat shock 70 kDa protein 9) (Heat shock protein family A member 9) (Mortalin) (MOT) (Peptide-binding protein 74) (PBP74)	HSPA9 GRP75 HSPA9B mt-HSP70	28.4296	28.5409	28.5861	28.4148	28.6881	28.712	0.478222	1.0615	Up-regulated
Q8IZL8	Proline-, glutamic acid- and leucine-rich protein 1 (Modulator of non-genomic activity of estrogen receptor) (Transcription factor HMX3)	PELP1 HMX3 MNAR	22.1607	22.4268	18.5705	21.9899	22.278	22.1146	0.478637	2.10648	Up-regulated
Q5QJE6	Deoxynucleotidyltransferase terminal-interacting protein 2 (Estrogen receptor-binding protein) (LPTS-interacting protein 2) (LPTS-RP2) (Terminal deoxynucleotidyltransferase-interacting factor 2) (TdIF2) (TdT-interacting factor 2)	DNTTIP2 ERBP TDIF2	22.7599	22.2373	19.1111	22.3022	22.6003	22.1606	0.478864	1.97922	Up-regulated
P54136	Arginine--tRNA ligase, cytoplasmic (EC 6.1.1.19) (Arginyl-tRNA synthetase) (ArgRS)	RARS1 RARS	26.3241	26.3718	25.465	26.3723	26.3181	26.2315	0.480734	1.19223	Up-regulated
P25789	Proteasome subunit alpha type-4 (Macropain subunit C9) (Multicatalytic endopeptidase complex subunit C9) (Proteasome component C9) (Proteasome subunit L) (Proteasome subunit alpha-3) (alpha-3)	PSMA4 HC9 PSC9	26.0059	25.5896	27.0475	25.5276	25.7962	26.1669	0.48078	0.766257	Down-regulatted
P50579	Methionine aminopeptidase 2 (MAP 2) (MetAP 2) (EC 3.4.11.18) (Initiation factor 2-associated 67 kDa glycoprotein) (p67) (p67eIF2) (Peptidase M)	METAP2 MNPEP P67EIF2	24.4904	24.2551	25.5207	24.258	24.0949	24.8402	0.480882	0.780408	Down-regulatted
Q969U7	Proteasome assembly chaperone 2 (PAC-2) (Hepatocellular carcinoma-susceptibility protein 3) (Tumor necrosis factor superfamily member 5-induced protein 1)	PSMG2 HCCA3 PAC2 TNFSF5IP1	21.3833	21.4529	21.281	21.3929	21.2703	21.3094	0.481893	0.967142	Down-regulatted
P49903	Selenide, water dikinase 1 (EC 2.7.9.3) (Selenium donor protein 1) (Selenophosphate synthase 1)	SEPHS1 SELD SPS SPS1	17.6034	22.7442	22.5415	22.5909	22.0736	22.5451	0.482173	2.71352	Up-regulated
P22059	Oxysterol-binding protein 1	OSBP OSBP1	22.2627	22.269	19.332	21.8718	22.3653	22.1429	0.482266	1.78852	Up-regulated
Q9NRL2	Bromodomain adjacent to zinc finger domain protein 1A (ATP-dependent chromatin-remodeling protein) (ATP-utilizing chromatin assembly and remodeling factor 1) (hACF1) (CHRAC subunit ACF1) (Williams syndrome transcription factor-related chromatin-remodeling factor 180) (WCRF180) (hWALp1)	BAZ1A ACF1 WCRF180 HSPC317	22.2096	22.5306	19.2982	21.7803	22.5488	22.3522	0.484066	1.84161	Up-regulated
P06733	Alpha-enolase (EC 4.2.1.11) (2-phospho-D-glycerate hydro-lyase) (C-myc promoter-binding protein) (Enolase 1) (MBP-1) (MPB-1) (Non-neural enolase) (NNE) (Phosphopyruvate hydratase) (Plasminogen-binding protein)	ENO1 ENO1L1 MBPB1 MPB1	31.5632	31.1969	32.0049	31.3432	31.3409	31.4816	0.484237	0.870691	Down-regulatted
P49642	DNA primase small subunit (EC 2.7.7.102) (DNA primase 49 kDa subunit) (p49)	PRIM1	19.6281	20.8349	19.6592	18.6838	19.2824	20.5641	0.484282	0.692251	Down-regulatted
O75489	NADH dehydrogenase [ubiquinone] iron-sulfur protein 3, mitochondrial (EC 7.1.1.2) (Complex I-30kD) (CI-30kD) (NADH-ubiquinone oxidoreductase 30 kDa subunit)	NDUFS3	24.5656	24.1705	24.9023	24.3255	24.0825	24.6196	0.484684	0.868381	Down-regulatted
P61916	NPC intracellular cholesterol transporter 2 (Epididymal secretory protein E1) (Human epididymis-specific protein 1) (He1) (Niemann-Pick disease type C2 protein)	NPC2 HE1	22.5575	19.3883	23.6808	22.8433	22.8112	23.2509	0.485126	2.13307	Up-regulated
O15160	DNA-directed RNA polymerases I and III subunit RPAC1 (DNA-directed RNA polymerase I subunit C) (RNA polymerases I and III subunit AC1) (AC40) (DNA-directed RNA polymerases I and III 40 kDa polypeptide) (RPA40) (RPA39) (RPC40)	POLR1C POLR1E	22.9173	23.2799	21.6148	23.2414	23.122	22.7511	0.485321	1.35113	Up-regulated
P42768	Actin nucleation-promoting factor WAS (Wiskott-Aldrich syndrome protein) (WASp)	WAS IMD2	21.2464	21.3352	21.8811	20.9854	17.487	22.3191	0.485888	0.428173	Down-regulatted
P16278	Beta-galactosidase (EC 3.2.1.23) (Acid beta-galactosidase) (Lactase) (Elastin receptor 1)	GLB1 ELNR1	20.2665	20.487	20.1974	20.2113	20.4316	20.6916	0.486673	1.09268	Up-regulated
P84090	Enhancer of rudimentary homolog	ERH	26.3919	26.6103	27.7862	26.2964	26.4381	26.9187	0.486719	0.76929	Down-regulatted
P56134	ATP synthase subunit f, mitochondrial (ATP synthase membrane subunit f)	ATP5MF ATP5J2 ATP5JL	23.2915	22.8693	20.0994	22.9366	22.8786	22.9791	0.487665	1.79589	Up-regulated
P13995	Bifunctional methylenetetrahydrofolate dehydrogenase/cyclohydrolase, mitochondrial [Includes: NAD-dependent methylenetetrahydrofolate dehydrogenase (EC 1.5.1.15); Methenyltetrahydrofolate cyclohydrolase (EC 3.5.4.9)]	MTHFD2 NMDMC	24.9234	25.1111	25.3453	24.797	24.9398	25.2358	0.487752	0.910207	Down-regulatted
Q06203	Amidophosphoribosyltransferase (ATase) (EC 2.4.2.14) (Glutamine phosphoribosylpyrophosphate amidotransferase) (GPAT)	PPAT GPAT	23.7279	23.9333	23.9842	23.7512	23.9135	23.7618	0.487925	0.950681	Down-regulatted
O94906	Pre-mRNA-processing factor 6 (Androgen receptor N-terminal domain-transactivating protein 1) (ANT-1) (PRP6 homolog) (U5 snRNP-associated 102 kDa protein) (U5-102 kDa protein)	PRPF6 C20orf14	23.9223	24.0976	23.5742	24.3314	24.1049	23.7054	0.488854	1.13487	Up-regulated
O75934	Pre-mRNA-splicing factor SPF27 (Breast carcinoma-amplified sequence 2) (DNA amplified in mammary carcinoma 1 protein) (Spliceosome-associated protein SPF 27)	BCAS2 DAM1	23.1996	22.9374	23.4122	22.9564	23.0993	23.1377	0.488907	0.921081	Down-regulatted
O15355	Protein phosphatase 1G (EC 3.1.3.16) (Protein phosphatase 1C) (Protein phosphatase 2C isoform gamma) (PP2C-gamma) (Protein phosphatase magnesium-dependent 1 gamma)	PPM1G PPM1C	24.8565	24.6105	25.4864	24.9615	25.2173	25.4775	0.489294	1.17634	Up-regulated
Q9UKV3	Apoptotic chromatin condensation inducer in the nucleus (Acinus)	ACIN1 ACINUS KIAA0670	23.5689	24.0017	24.6594	23.3746	23.3299	24.4308	0.489679	0.776523	Down-regulatted
P18206	Vinculin (Metavinculin) (MV)	VCL	24.032	24.577	25.4113	24.5263	25.3116	25.2875	0.489779	1.29089	Up-regulated
Q5JTJ3	Cytochrome c oxidase assembly factor 6 homolog	COA6 C1orf31	22.9736	23.0009	24.2387	22.9135	23.006	23.2375	0.490111	0.783461	Down-regulatted
P42226	Signal transducer and activator of transcription 6 (IL-4 Stat)	STAT6	19.0952	19.3654	19.48	19.2339	19.4362	19.6446	0.490751	1.09028	Up-regulated
Q9UNQ2	Dimethyladenosine transferase (EC 2.1.1.183) (18S rRNA (adenine(1779)-N(6)/adenine(1780)-N(6))-dimethyltransferase) (18S rRNA dimethylase) (DIM1 dimethyladenosine transferase 1 homolog) (DIM1 dimethyladenosine transferase 1-like) (S-adenosylmethionine-6-N',N'-adenosyl(rRNA) dimethyltransferase)	DIMT1 DIMT1L HUSSY-05	22.1455	22.0981	21.8526	21.702	21.3461	22.3225	0.49142	0.84565	Down-regulatted
P61158	Actin-related protein 3 (Actin-like protein 3)	ACTR3 ARP3	25.4438	25.6514	24.8177	25.6407	25.7657	25.2034	0.49146	1.17471	Up-regulated
Q9P035	Very-long-chain (3R)-3-hydroxyacyl-CoA dehydratase 3 (EC 4.2.1.134) (3-hydroxyacyl-CoA dehydratase 3) (HACD3) (Butyrate-induced protein 1) (B-ind1) (hB-ind1) (Protein-tyrosine phosphatase-like A domain-containing protein 1)	HACD3 BIND1 PTPLAD1	21.9401	21.3589	20.853	21.7888	21.4578	21.7037	0.491559	1.20255	Up-regulated
P30453	HLA class I histocompatibility antigen, A alpha chain (Human leukocyte antigen A) (HLA-A)	HLA-A HLAA	28.4186	28.5983	29.4201	28.4151	28.4741	28.7616	0.491803	0.833893	Down-regulatted
P62136	Serine/threonine-protein phosphatase PP1-alpha catalytic subunit (PP-1A) (EC 3.1.3.16)	PPP1CA PPP1A	25.8981	26.1587	25.5757	25.8394	25.8627	25.4338	0.492615	0.891599	Down-regulatted
P07900	Heat shock protein HSP 90-alpha (EC 3.6.4.10) (Heat shock 86 kDa) (HSP 86) (HSP86) (Heat shock protein family C member 1) (Lipopolysaccharide-associated protein 2) (LAP-2) (LPS-associated protein 2) (Renal carcinoma antigen NY-REN-38)	HSP90AA1 HSP90A HSPC1 HSPCA	30.0994	30.149	29.8801	30.1336	30.2073	30.016	0.492975	1.05419	Up-regulated
P33241	Lymphocyte-specific protein 1 (47 kDa actin-binding protein) (52 kDa phosphoprotein) (pp52) (Lymphocyte-specific antigen WP34)	LSP1 WP34	27.1825	27.3012	28.4474	27.6182	28.0036	28.377	0.493153	1.27978	Up-regulated
O75150	E3 ubiquitin-protein ligase BRE1B (BRE1-B) (EC 2.3.2.27) (95 kDa retinoblastoma-associated protein) (RBP95) (RING finger protein 40) (RING-type E3 ubiquitin transferase BRE1B)	RNF40 BRE1B KIAA0661	21.0581	20.9041	19.8439	20.8425	20.8287	21.0922	0.493471	1.24755	Up-regulated
Q96CS3	FAS-associated factor 2 (UBX domain-containing protein 3B) (UBX domain-containing protein 8)	FAF2 ETEA KIAA0887 UBXD8 UBXN3B	21.1957	20.8442	19.4062	20.2674	20.8152	18.0783	0.494695	0.589787	Down-regulatted
P49207	Large ribosomal subunit protein eL34 (60S ribosomal protein L34)	RPL34	25.1096	24.207	23.5498	24.011	23.543	24.1571	0.494925	0.765726	Down-regulatted
A6NKT7	RanBP2-like and GRIP domain-containing protein 3	RGPD3 RGP3	21.6476	21.5079	19.3171	21.4205	21.5625	21.3642	0.494963	1.54207	Up-regulated
P53004	Biliverdin reductase A (BVR A) (EC 1.3.1.24) (Biliverdin-IX alpha-reductase)	BLVRA BLVR BVR	22.7044	22.4117	21.6667	22.6572	22.5488	22.3526	0.495027	1.19632	Up-regulated
Q9UKK9	ADP-sugar pyrophosphatase (EC 3.6.1.13) (8-oxo-dGDP phosphatase) (EC 3.6.1.58) (Nuclear ATP-synthesis protein NUDIX5) (EC 2.7.7.96) (Nucleoside diphosphate-linked moiety X motif 5) (Nudix motif 5) (hNUDT5) (YSA1H)	NUDT5 NUDIX5 HSPC115	24.5863	24.4867	25.6499	24.044	24.6577	24.974	0.495184	0.785092	Down-regulatted
P06493	Cyclin-dependent kinase 1 (CDK1) (EC 2.7.11.22) (EC 2.7.11.23) (Cell division control protein 2 homolog) (Cell division protein kinase 1) (p34 protein kinase)	CDK1 CDC2 CDC28A CDKN1 P34CDC2	24.6594	24.8166	24.1829	24.3009	24.1362	24.6656	0.495298	0.879405	Down-regulatted
O14976	Cyclin-G-associated kinase (EC 2.7.11.1) (DnaJ homolog subfamily C member 26)	GAK DNAJC26	20.8515	21.4645	19.7268	21.1765	21.1705	20.9578	0.496165	1.33855	Up-regulated
P51659	Peroxisomal multifunctional enzyme type 2 (MFE-2) (17-beta-hydroxysteroid dehydrogenase 4) (17-beta-HSD 4) (D-bifunctional protein) (DBP) (Multifunctional protein 2) (MFP-2) (Short chain dehydrogenase/reductase family 8C member 1) [Cleaved into: (3R)-hydroxyacyl-CoA dehydrogenase (EC 1.1.1.n12); Enoyl-CoA hydratase 2 (EC 4.2.1.107) (EC 4.2.1.119) (3-alpha,7-alpha,12-alpha-trihydroxy-5-beta-choles…	HSD17B4 EDH17B4 SDR8C1	24.5309	24.668	24.0993	24.1691	24.1429	24.5128	0.496448	0.896391	Down-regulatted
O60271	C-Jun-amino-terminal kinase-interacting protein 4 (JIP-4) (JNK-interacting protein 4) (Cancer/testis antigen 89) (CT89) (Human lung cancer oncogene 6 protein) (HLC-6) (JNK-associated leucine-zipper protein) (JLP) (Mitogen-activated protein kinase 8-interacting protein 4) (Proliferation-inducing protein 6) (Protein highly expressed in testis) (PHET) (Sperm surface protein) (Sperm-associated antige…	SPAG9 HSS KIAA0516 MAPK8IP4 SYD1 HLC6	21.7911	22.0737	22.0019	21.7233	22.2746	22.3953	0.496448	1.12936	Up-regulated
P00338	L-lactate dehydrogenase A chain (LDH-A) (EC 1.1.1.27) (Cell proliferation-inducing gene 19 protein) (LDH muscle subunit) (LDH-M) (Renal carcinoma antigen NY-REN-59)	LDHA PIG19	30.4203	30.4722	30.228	30.5359	30.4319	30.3577	0.496902	1.0485	Up-regulated
Q8IWZ3	Ankyrin repeat and KH domain-containing protein 1 (HIV-1 Vpr-binding ankyrin repeat protein) (Multiple ankyrin repeats single KH domain) (hMASK)	ANKHD1 KIAA1085 MASK VBARP PP2500	20.7393	20.5318	19.6235	20.8586	20.4538	20.45	0.497399	1.22202	Up-regulated
P61221	ATP-binding cassette sub-family E member 1 (EC 3.6.5.-) (2'-5'-oligoadenylate-binding protein) (HuHP68) (RNase L inhibitor) (Ribonuclease 4 inhibitor) (RNS4I)	ABCE1 RLI RNASEL1 RNASELI RNS4I OK/SW-cl.40	24.919	24.7734	24.2356	25.0377	24.8662	24.5842	0.497695	1.13816	Up-regulated
O43324	Eukaryotic translation elongation factor 1 epsilon-1 (Aminoacyl tRNA synthetase complex-interacting multifunctional protein 3) (Elongation factor p18) (Multisynthase complex auxiliary component p18)	EEF1E1 AIMP3 P18	22.7314	22.6557	22.397	22.9673	22.7082	18.7253	0.497935	0.457624	Down-regulatted
Q9NWV4	CXXC motif containing zinc binding protein (UPF0587 protein C1orf123)	CZIB C1orf123	22.0895	22.4344	24.1364	23.0832	23.4102	23.7457	0.498069	1.4402	Up-regulated
Q9UKN8	General transcription factor 3C polypeptide 4 (EC 2.3.1.48) (TF3C-delta) (Transcription factor IIIC 90 kDa subunit) (TFIIIC 90 kDa subunit) (TFIIIC90) (Transcription factor IIIC subunit delta)	GTF3C4	22.1065	22.0202	19.5237	21.9181	22.2423	21.5822	0.499284	1.62158	Up-regulated
Q04864	Proto-oncogene c-Rel	REL	23.3521	23.5459	21.0011	23.4184	23.12	23.3689	0.499634	1.59041	Up-regulated
Q01813	ATP-dependent 6-phosphofructokinase, platelet type (ATP-PFK) (PFK-P) (EC 2.7.1.11) (6-phosphofructokinase type C) (Phosphofructo-1-kinase isozyme C) (PFK-C) (Phosphohexokinase)	PFKP PFKF	25.893	25.8568	24.8432	25.9914	25.884	25.5756	0.501319	1.21926	Up-regulated
O96019	Actin-like protein 6A (53 kDa BRG1-associated factor A) (Actin-related protein Baf53a) (ArpNbeta) (BRG1-associated factor 53A) (BAF53A) (INO80 complex subunit K)	ACTL6A BAF53 BAF53A INO80K	23.7407	23.2829	24.238	23.5134	23.4912	23.5843	0.502019	0.85605	Down-regulatted
Q8NCW5	NAD(P)H-hydrate epimerase (EC 5.1.99.6) (Apolipoprotein A-I-binding protein) (AI-BP) (NAD(P)HX epimerase) (NAXE) (YjeF N-terminal domain-containing protein 1) (YjeF_N1)	NAXE AIBP APOA1BP YJEFN1	19.4312	22.4849	24.0521	22.6557	23.3015	23.3244	0.5023	2.15019	Up-regulated
Q9Y5K5	Ubiquitin carboxyl-terminal hydrolase isozyme L5 (UCH-L5) (EC 3.4.19.12) (Ubiquitin C-terminal hydrolase UCH37) (Ubiquitin thioesterase L5)	UCHL5 UCH37 AD-019 CGI-70	23.8851	23.9077	23.8846	23.8973	23.8664	24.06	0.502716	1.03438	Up-regulated
P08240	Signal recognition particle receptor subunit alpha (SR-alpha) (Docking protein alpha) (DP-alpha)	SRPRA SRPR	21.9733	21.7846	20.1169	21.7631	20.1799	20.1846	0.502871	0.667852	Down-regulatted
P23246	Splicing factor, proline- and glutamine-rich (100 kDa DNA-pairing protein) (hPOMp100) (DNA-binding p52/p100 complex, 100 kDa subunit) (Polypyrimidine tract-binding protein-associated-splicing factor) (PSF) (PTB-associated-splicing factor)	SFPQ PSF	27.5217	27.5503	27.3635	27.5068	27.1823	27.4774	0.50288	0.93974	Down-regulatted
O00410	Importin-5 (Imp5) (Importin subunit beta-3) (Karyopherin beta-3) (Ran-binding protein 5) (RanBP5)	IPO5 KPNB3 RANBP5	26.3608	26.2815	25.883	26.3658	26.4766	26.0958	0.503298	1.1001	Up-regulated
P37108	Signal recognition particle 14 kDa protein (SRP14) (18 kDa Alu RNA-binding protein)	SRP14	25.0149	25.0337	24.6668	25.0242	24.9162	25.0717	0.503779	1.07096	Up-regulated
P63010	AP-2 complex subunit beta (AP105B) (Adaptor protein complex AP-2 subunit beta) (Adaptor-related protein complex 2 subunit beta) (Beta-2-adaptin) (Beta-adaptin) (Clathrin assembly protein complex 2 beta large chain) (Plasma membrane adaptor HA2/AP2 adaptin beta subunit)	AP2B1 ADTB2 CLAPB1	24.6045	24.9686	23.7391	24.6569	24.8188	24.7214	0.504205	1.22686	Up-regulated
Q9NT62	Ubiquitin-like-conjugating enzyme ATG3 (EC 2.3.2.-) (Autophagy-related protein 3) (APG3-like) (hApg3) (Protein PC3-96)	ATG3 APG3 APG3L	23.1498	22.9987	23.7797	23.0195	23.0387	23.2792	0.504235	0.872403	Down-regulatted
Q14204	Cytoplasmic dynein 1 heavy chain 1 (Cytoplasmic dynein heavy chain 1) (Dynein heavy chain, cytosolic)	DYNC1H1 DHC1 DNCH1 DNCL DNECL DYHC KIAA0325	27.0813	27.1174	25.9774	27.1909	26.995	26.902	0.504497	1.23451	Up-regulated
Q9UI10	Translation initiation factor eIF2B subunit delta (eIF2B GDP-GTP exchange factor subunit delta)	EIF2B4 EIF2BD	21.3806	21.4299	21.4159	21.2915	21.6488	21.543	0.504703	1.06115	Up-regulated
Q13505	Metaxin-1 (Mitochondrial outer membrane import complex protein 1)	MTX1 MTX MTXN	22.2909	18.0021	22.4658	22.1784	22.5474	21.5773	0.505061	2.26802	Up-regulated
Q14980	Nuclear mitotic apparatus protein 1 (Nuclear matrix protein-22) (NMP-22) (Nuclear mitotic apparatus protein) (NuMA protein) (SP-H antigen)	NUMA1 NMP22 NUMA	24.1128	24.9968	21.8326	24.8276	23.6904	24.7614	0.505323	1.71602	Up-regulated
Q6P3X3	Tetratricopeptide repeat protein 27 (TPR repeat protein 27)	TTC27	21.1705	21.4434	20.0779	21.2305	21.2468	21.2216	0.505473	1.26199	Up-regulated
Q9BX68	Adenosine 5'-monophosphoramidase HINT2 (EC 3.9.1.-) (HINT-3) (HIT-17kDa) (Histidine triad nucleotide-binding protein 2, mitochondrial) (HINT-2) (PKCI-1-related HIT protein)	HINT2	22.1552	22.4799	22.3319	23.4074	23.0185	21.7521	0.505699	1.32287	Up-regulated
P13010	X-ray repair cross-complementing protein 5 (EC 3.6.4.-) (86 kDa subunit of Ku antigen) (ATP-dependent DNA helicase 2 subunit 2) (ATP-dependent DNA helicase II 80 kDa subunit) (CTC box-binding factor 85 kDa subunit) (CTC85) (CTCBF) (DNA repair protein XRCC5) (Ku80) (Ku86) (Lupus Ku autoantigen protein p86) (Nuclear factor IV) (Thyroid-lupus autoantigen) (TLAA) (X-ray repair complementing defective…	XRCC5 G22P2	27.3719	27.5612	26.5769	27.7295	27.4717	27.097	0.506171	1.19975	Up-regulated
Q9NZB2	Constitutive coactivator of PPAR-gamma-like protein 1 (Oxidative stress-associated SRC activator) (Protein FAM120A)	FAM120A C9orf10 KIAA0183 OSSA	22.1211	22.2254	19.8323	21.8621	22.164	22.0326	0.507039	1.54396	Up-regulated
Q9BZZ5	Apoptosis inhibitor 5 (API-5) (Antiapoptosis clone 11 protein) (AAC-11) (Cell migration-inducing gene 8 protein) (Fibroblast growth factor 2-interacting factor) (FIF) (Protein XAGL)	API5 MIG8	24.8562	24.2787	23.7043	24.8356	24.6037	24.243	0.507514	1.21506	Up-regulated
P55786	Puromycin-sensitive aminopeptidase (PSA) (EC 3.4.11.14) (Cytosol alanyl aminopeptidase) (AAP-S)	NPEPPS PSA	25.4891	25.5066	24.8687	25.4624	25.5793	25.3352	0.507778	1.12571	Up-regulated
Q9BQ39	ATP-dependent RNA helicase DDX50 (EC 3.6.4.13) (DEAD box protein 50) (Gu-beta) (Nucleolar protein Gu2)	DDX50	21.6522	21.7587	18.7757	21.6952	21.2852	21.5538	0.507887	1.72015	Up-regulated
Q13547	Histone deacetylase 1 (HD1) (EC 3.5.1.98) (Protein deacetylase HDAC1) (EC 3.5.1.-) (Protein decrotonylase HDAC1) (EC 3.5.1.-)	HDAC1 RPD3L1	22.8409	22.0764	19.465	22.1333	22.3102	22.3891	0.508246	1.76145	Up-regulated
P23526	Adenosylhomocysteinase (AdoHcyase) (EC 3.13.2.1) (S-adenosyl-L-homocysteine hydrolase)	AHCY SAHH	27.0878	27.3303	28.5084	27.1491	27.1939	27.5216	0.50837	0.78243	Down-regulatted
Q16629	Serine/arginine-rich splicing factor 7 (Splicing factor 9G8) (Splicing factor, arginine/serine-rich 7)	SRSF7 SFRS7	26.5777	26.2067	27.0562	26.14	26.0726	26.8615	0.508637	0.837697	Down-regulatted
Q8WU90	Zinc finger CCCH domain-containing protein 15 (DRG family-regulatory protein 1) (Likely ortholog of mouse immediate early response erythropoietin 4)	ZC3H15 DFRP1 LEREPO4 HSPC303 HT010 MSTP012 PP730	23.0352	23.5081	24.3743	23.2398	23.2964	23.4411	0.508991	0.804724	Down-regulatted
Q14694	Ubiquitin carboxyl-terminal hydrolase 10 (EC 3.4.19.12) (Deubiquitinating enzyme 10) (Ubiquitin thioesterase 10) (Ubiquitin-specific-processing protease 10)	USP10 KIAA0190	23.084	22.7613	22.5302	22.993	23.0756	22.7295	0.509086	1.10257	Up-regulated
Q9UGJ0	5'-AMP-activated protein kinase subunit gamma-2 (AMPK gamma2) (AMPK subunit gamma-2) (H91620p)	PRKAG2	21.7453	21.935	21.3712	22.1104	21.5772	19.2795	0.509411	0.617795	Down-regulatted
O60610	Protein diaphanous homolog 1 (Diaphanous-related formin-1) (DRF1)	DIAPH1 DIAP1	22.6239	22.4728	19.3303	22.3844	22.7891	21.8403	0.509671	1.81789	Up-regulated
Q8WUW1	Protein BRICK1 (BRK1)	BRK1 C3orf10 HSPC300 MDS027	21.1111	20.6587	21.5886	20.8861	20.8275	21.0011	0.509757	0.861805	Down-regulatted
P29083	General transcription factor IIE subunit 1 (General transcription factor IIE 56 kDa subunit) (Transcription initiation factor IIE subunit alpha) (TFIIE-alpha)	GTF2E1 TF2E1	20.716	20.2139	21.6746	20.906	21.2304	21.5216	0.510255	1.27559	Up-regulated
Q96F86	Enhancer of mRNA-decapping protein 3 (LSM16 homolog) (YjeF N-terminal domain-containing protein 2) (YjeF_N2) (hYjeF_N2) (YjeF domain-containing protein 1)	EDC3 LSM16 YJDC YJEFN2 PP844	20.8507	20.7439	20.5358	20.8457	20.8841	20.6544	0.510768	1.06039	Up-regulated
O94903	Pyridoxal phosphate homeostasis protein (PLP homeostasis protein) (Proline synthase co-transcribed bacterial homolog protein) (Pyridoxal phosphate-binding protein)	PLPBP PROSC	22.1468	19.2684	22.7444	22.3233	22.1308	22.2558	0.51138	1.80263	Up-regulated
P10412	Histone H1.4 (Histone H1b) (Histone H1s-4)	H1-4 H1F4 HIST1H1E	23.785	23.6893	19.3672	23.1954	23.0387	24.0909	0.511645	2.23638	Up-regulated
Q9NRH3	Tubulin gamma-2 chain (Gamma-2-tubulin)	TUBG2	22.7955	22.7576	19.5188	22.6339	23.1513	21.9101	0.511846	1.83333	Up-regulated
P14854	Cytochrome c oxidase subunit 6B1 (Cytochrome c oxidase subunit VIb isoform 1) (COX VIb-1)	COX6B1 COX6B	24.9732	24.9776	26.2417	24.8466	25.0659	25.267	0.512349	0.79132	Down-regulatted
Q9Y3A5	Ribosome maturation protein SBDS (Shwachman-Bodian-Diamond syndrome protein)	SBDS CGI-97	22.2114	21.4154	19.2613	22.0839	21.6527	21.2611	0.512585	1.62811	Up-regulated
P27816	Microtubule-associated protein 4 (MAP-4)	MAP4	25.7812	25.8925	26.4838	25.3661	25.6067	26.3728	0.512861	0.828956	Down-regulatted
P42224	Signal transducer and activator of transcription 1-alpha/beta (Transcription factor ISGF-3 components p91/p84)	STAT1	24.8595	25.2637	24.2207	25.2606	25.2228	24.6514	0.512971	1.2005	Up-regulated
P84085	ADP-ribosylation factor 5	ARF5	23.1172	23.2802	19.8617	23.2859	22.6064	23.0067	0.513663	1.84033	Up-regulated
O75152	Zinc finger CCCH domain-containing protein 11A	ZC3H11A KIAA0663 ZC3HDC11A	21.2157	19.1917	20.8076	20.8875	20.9508	20.8345	0.51418	1.40049	Up-regulated
Q9P2N5	RNA-binding protein 27 (RNA-binding motif protein 27)	RBM27 KIAA1311	22.317	21.7549	21.7508	22.5343	22.4867	21.5895	0.514209	1.19964	Up-regulated
P47756	F-actin-capping protein subunit beta (CapZ beta)	CAPZB	24.8977	25.0904	24.1497	24.8146	24.9858	25.0184	0.514255	1.1704	Up-regulated
P07954	Fumarate hydratase, mitochondrial (Fumarase) (HsFH) (EC 4.2.1.2)	FH	25.7115	25.8194	25.0118	25.7406	25.6729	25.7264	0.514314	1.14796	Up-regulated
O95486	Protein transport protein Sec24A (SEC24-related protein A)	SEC24A	21.1403	20.8002	19.0329	20.875	21.1026	20.5487	0.514425	1.4316	Up-regulated
Q8N1F7	Nuclear pore complex protein Nup93 (93 kDa nucleoporin) (Nucleoporin Nup93)	NUP93 KIAA0095	24.4058	24.3905	24.2116	24.1086	24.2686	24.4029	0.514724	0.948728	Down-regulatted
Q99714	3-hydroxyacyl-CoA dehydrogenase type-2 (EC 1.1.1.35) (17-beta-estradiol 17-dehydrogenase) (EC 1.1.1.62) (2-methyl-3-hydroxybutyryl-CoA dehydrogenase) (MHBD) (3-alpha-(17-beta)-hydroxysteroid dehydrogenase (NAD(+))) (EC 1.1.1.239) (3-hydroxy-2-methylbutyryl-CoA dehydrogenase) (EC 1.1.1.178) (3-hydroxyacyl-CoA dehydrogenase type II) (3alpha(or 20beta)-hydroxysteroid dehydrogenase) (EC 1.1.1.53) (7-…	HSD17B10 ERAB HADH2 MRPP2 SCHAD SDR5C1 XH98G2	26.0227	26.1185	25.7712	25.9766	25.9065	25.7652	0.514752	0.940804	Down-regulatted
O75306	NADH dehydrogenase [ubiquinone] iron-sulfur protein 2, mitochondrial (EC 7.1.1.2) (Complex I-49kD) (CI-49kD) (NADH-ubiquinone oxidoreductase 49 kDa subunit)	NDUFS2	22.0714	21.9306	20.2848	22.0879	22.079	21.4952	0.515191	1.37405	Up-regulated
O60313	Dynamin-like GTPase OPA1, mitochondrial (EC 3.6.5.5) (Optic atrophy protein 1) [Cleaved into: Dynamin-like GTPase OPA1, long form (L-OPA1); Dynamin-like GTPase OPA1, short form (S-OPA1)]	OPA1 KIAA0567	23.4241	23.2255	23.2477	23.9623	23.2051	23.2966	0.515384	1.13989	Up-regulated
Q8IXQ3	Uncharacterized protein C9orf40	C9orf40	20.2723	20.1645	20.8782	20.017	20.0714	20.6044	0.515912	0.866097	Down-regulatted
Q13155	Aminoacyl tRNA synthase complex-interacting multifunctional protein 2 (Multisynthase complex auxiliary component p38) (Protein JTV-1)	AIMP2 JTV1 PRO0992	22.5913	22.5861	20.771	23.0437	22.544	21.8754	0.517432	1.41902	Up-regulated
P35659	Protein DEK	DEK	23.7824	24.096	24.4009	23.4934	23.6652	24.4041	0.517635	0.847411	Down-regulatted
O75746	Electrogenic aspartate/glutamate antiporter SLC25A12, mitochondrial (Araceli hiperlarga) (Aralar) (Aralar1) (Mitochondrial aspartate glutamate carrier 1) (Solute carrier family 25 member 12)	SLC25A12 AGC1 ARALAR1	20.6667	21.0511	18.9007	20.6115	20.877	20.6795	0.517673	1.43048	Up-regulated
Q32P28	Prolyl 3-hydroxylase 1 (EC 1.14.11.7) (Growth suppressor 1) (Leucine- and proline-enriched proteoglycan 1) (Leprecan-1)	P3H1 GROS1 LEPRE1 PSEC0109	19.2065	19.6189	18.9268	18.9334	18.8748	19.3922	0.518571	0.8803	Down-regulatted
Q99661	Kinesin-like protein KIF2C (Kinesin-like protein 6) (Mitotic centromere-associated kinesin) (MCAK)	KIF2C KNSL6	21.0817	21.4626	19.274	21.1465	21.2496	20.9976	0.518586	1.43907	Up-regulated
P35251	Replication factor C subunit 1 (Activator 1 140 kDa subunit) (A1 140 kDa subunit) (Activator 1 large subunit) (Activator 1 subunit 1) (DNA-binding protein PO-GA) (Replication factor C 140 kDa subunit) (RF-C 140 kDa subunit) (RFC140) (Replication factor C large subunit)	RFC1 RFC140	22.0332	22.1462	18.6869	21.8746	21.7081	21.9288	0.518605	1.84259	Up-regulated
Q9Y383	Putative RNA-binding protein Luc7-like 2	LUC7L2 CGI-59 CGI-74	21.7142	22.1569	22.5736	21.9037	21.795	22.1498	0.519691	0.871315	Down-regulatted
P08397	Porphobilinogen deaminase (PBG-D) (EC 2.5.1.61) (Hydroxymethylbilane synthase) (HMBS) (Pre-uroporphyrinogen synthase)	HMBS PBGD UPS	21.271	21.3719	21.8832	21.7294	22.0086	21.3547	0.519774	1.13987	Up-regulated
Q9BUT1	Dehydrogenase/reductase SDR family member 6 (EC 1.1.1.-) ((R)-beta-hydroxybutyrate dehydrogenase) (3-hydroxybutyrate dehydrogenase type 2) (EC 1.1.1.30) (4-oxo-L-proline reductase) (EC 1.1.1.104) (Oxidoreductase UCPA) (Short chain dehydrogenase/reductase family 15C member 1)	BDH2 DHRS6 SDR15C1 UNQ6308/PRO20933	19.0693	21.6016	19.7447	21.549	21.0368	19.794	0.520244	1.57432	Up-regulated
Q92990	Glomulin (FK506-binding protein-associated protein) (FAP) (FKBP-associated protein)	GLMN FAP48 FAP68 VMGLOM	21.4395	21.0372	20.0216	21.058	21.1575	21.2632	0.520554	1.25423	Up-regulated
Q16204	Coiled-coil domain-containing protein 6 (Papillary thyroid carcinoma-encoded protein) (Protein H4)	CCDC6 D10S170 TST1	21.2752	21.2379	21.5005	21.3458	21.4059	21.4569	0.5215	1.04608	Up-regulated
Q9BTW9	Tubulin-specific chaperone D (Beta-tubulin cofactor D) (tfcD) (SSD-1) (Tubulin-folding cofactor D)	TBCD KIAA0988 SSD1 TFCD PP1096	24.6158	24.7235	24.1987	24.6921	19.6863	25.1219	0.521512	0.393408	Down-regulatted
O00541	Pescadillo homolog	PES1	22.5951	22.2059	21.9286	22.4149	22.263	22.5088	0.522166	1.11139	Up-regulated
P22626	Heterogeneous nuclear ribonucleoproteins A2/B1 (hnRNP A2/B1)	HNRNPA2B1 HNRPA2B1	29.5245	29.1812	30.3527	29.3001	29.2608	29.6748	0.522506	0.82689	Down-regulatted
Q9GZU8	PSME3-interacting protein (NEFA-interacting nuclear protein NIP30) (PA28G-interacting protein)	PSME3IP1 C16orf94 FAM192A NIP30 PIP30 CDA018 CDA10	21.7735	17.8599	22.1483	21.515	21.6757	21.753	0.52259	2.07628	Up-regulated
P07355	Annexin A2 (Annexin II) (Annexin-2) (Calpactin I heavy chain) (Calpactin-1 heavy chain) (Chromobindin-8) (Lipocortin II) (Placental anticoagulant protein IV) (PAP-IV) (Protein I) (p36)	ANXA2 ANX2 ANX2L4 CAL1H LPC2D	27.4833	27.8963	26.9539	27.4665	28.0833	27.4997	0.52278	1.1799	Up-regulated
Q9BY44	Eukaryotic translation initiation factor 2A (eIF-2A) (65 kDa eukaryotic translation initiation factor 2A) [Cleaved into: Eukaryotic translation initiation factor 2A, N-terminally processed]	EIF2A CDA02 MSTP004 MSTP089	24.7173	24.8982	24.3715	24.7183	24.8025	24.8238	0.523406	1.08613	Up-regulated
O75874	Isocitrate dehydrogenase [NADP] cytoplasmic (IDH) (IDH1) (EC 1.1.1.42) (Cytosolic NADP-isocitrate dehydrogenase) (IDPc) (NADP(+)-specific ICDH) (Oxalosuccinate decarboxylase)	IDH1 PICD	22.735	22.9116	22.3114	22.8308	22.8584	22.6843	0.523672	1.10076	Up-regulated
Q9BPX5	Actin-related protein 2/3 complex subunit 5-like protein (Arp2/3 complex 16 kDa subunit 2) (ARC16-2)	ARPC5L	22.7522	22.105	23.9927	22.1896	22.6238	22.7451	0.523945	0.742022	Down-regulatted
Q53GS9	Ubiquitin carboxyl-terminal hydrolase 39 (EC 3.4.19.12) (SAD1 homolog) (U4/U6.U5 tri-snRNP-associated 65 kDa protein)	USP39 CGI-21 HSPC332 PRO2855	23.3586	23.0481	22.4662	22.946	22.6457	22.6661	0.524246	0.867519	Down-regulatted
Q9H1E3	Nuclear ubiquitous casein and cyclin-dependent kinase substrate 1 (P1)	NUCKS1 NUCKS JC7	24.9466	25.1261	26.3199	24.7976	24.6835	25.7587	0.52484	0.766168	Down-regulatted
Q9Y5X3	Sorting nexin-5	SNX5	22.4702	23.0495	23.2963	22.4259	22.9152	22.8602	0.525007	0.867599	Down-regulatted
O75436	Vacuolar protein sorting-associated protein 26A (Vesicle protein sorting 26A) (hVPS26)	VPS26A VPS26	21.7895	21.3955	21.2585	21.593	21.8757	21.4113	0.525181	1.10611	Up-regulated
Q8WVM8	Sec1 family domain-containing protein 1 (SLY1 homolog) (Sly1p) (Syntaxin-binding protein 1-like 2)	SCFD1 C14orf163 KIAA0917 STXBP1L2 FKSG23	24.1531	23.7926	23.2757	24.0531	23.8114	23.9457	0.525815	1.14573	Up-regulated
Q96GQ7	Probable ATP-dependent RNA helicase DDX27 (EC 3.6.4.13) (DEAD box protein 27)	DDX27 cPERP-F RHLP HSPC259 PP3241	23.0047	23.0991	22.1142	22.5868	22.1928	22.688	0.526426	0.840819	Down-regulatted
Q4G0J3	La-related protein 7 (La ribonucleoprotein domain family member 7) (hLARP7) (P-TEFb-interaction protein for 7SK stability) (PIP7S)	LARP7 HDCMA18P	21.7099	21.5788	18.4093	21.5057	21.3884	21.2661	0.526511	1.7663	Up-regulated
Q99460	26S proteasome non-ATPase regulatory subunit 1 (26S proteasome regulatory subunit RPN2) (26S proteasome regulatory subunit S1) (26S proteasome subunit p112)	PSMD1	25.9463	25.9298	25.8877	25.8736	26.0309	25.966	0.527228	1.02496	Up-regulated
P18085	ADP-ribosylation factor 4	ARF4 ARF2	21.8227	21.9156	21.38	21.8368	21.9214	21.7423	0.527376	1.09232	Up-regulated
O60499	Syntaxin-10 (Syn10)	STX10 SYN10	18.8008	18.8211	20.6092	18.7086	18.9791	19.1715	0.527992	0.728348	Down-regulatted
Q6NXE6	Armadillo repeat-containing protein 6	ARMC6	21.1714	21.0908	20.9517	21.4276	20.7811	21.5561	0.528005	1.13574	Up-regulated
Q9Y697	Cysteine desulfurase (EC 2.8.1.7)	NFS1 NIFS HUSSY-08	20.3888	20.8464	19.9849	20.7145	20.4278	20.6551	0.528249	1.14269	Up-regulated
P50897	Palmitoyl-protein thioesterase 1 (PPT-1) (EC 3.1.2.22) (Palmitoyl-protein hydrolase 1)	PPT1 CLN1 PPT	23.3581	23.577	23.922	23.5975	23.6517	24.0652	0.528335	1.11144	Up-regulated
P09874	Poly [ADP-ribose] polymerase 1 (PARP-1) (EC 2.4.2.30) (ADP-ribosyltransferase diphtheria toxin-like 1) (ARTD1) (DNA ADP-ribosyltransferase PARP1) (EC 2.4.2.-) (NAD(+) ADP-ribosyltransferase 1) (ADPRT 1) (Poly[ADP-ribose] synthase 1) (Protein poly-ADP-ribosyltransferase PARP1) (EC 2.4.2.-) [Cleaved into: Poly [ADP-ribose] polymerase 1, processed C-terminus (Poly [ADP-ribose] polymerase 1, 89-kDa f…	PARP1 ADPRT PPOL	26.9483	27.2608	26.4208	27.1215	27.1024	26.9651	0.528636	1.13789	Up-regulated
P68402	Platelet-activating factor acetylhydrolase IB subunit alpha2 (EC 3.1.1.47) (PAF acetylhydrolase 30 kDa subunit) (PAF-AH 30 kDa subunit) (PAF-AH subunit beta) (PAFAH subunit beta)	PAFAH1B2 PAFAHB	21.7372	21.7365	22.3242	22.1394	21.883	22.2495	0.529351	1.11574	Up-regulated
Q99808	Equilibrative nucleoside transporter 1 (hENT1) (Equilibrative nitrobenzylmercaptopurine riboside-sensitive nucleoside transporter) (Equilibrative NBMPR-sensitive nucleoside transporter) (es nucleoside transporter) (Nucleoside transporter, es-type) (Solute carrier family 29 member 1)	SLC29A1 ENT1	21.1319	18.3465	21.399	21.2689	20.7553	21.0686	0.529462	1.6684	Up-regulated
P19784	Casein kinase II subunit alpha' (CK II alpha') (EC 2.7.11.1)	CSNK2A2 CK2A2	22.1713	21.5955	21.5274	22.0302	22.0677	21.6942	0.529854	1.12192	Up-regulated
O60664	Perilipin-3 (47 kDa mannose 6-phosphate receptor-binding protein) (47 kDa MPR-binding protein) (Cargo selection protein TIP47) (Mannose-6-phosphate receptor-binding protein 1) (Placental protein 17) (PP17)	PLIN3 M6PRBP1 TIP47	23.705	24.1887	24.8494	24.1644	24.3945	25.0694	0.530467	1.22694	Up-regulated
Q8IU85	Calcium/calmodulin-dependent protein kinase type 1D (EC 2.7.11.17) (CaM kinase I delta) (CaM kinase ID) (CaM-KI delta) (CaMKI delta) (CaMKID) (CaMKI-like protein kinase) (CKLiK)	CAMK1D CAMKID	20.5456	20.9763	21.2992	20.9703	21.2769	21.0818	0.530982	1.12451	Up-regulated
Q9H8S9	MOB kinase activator 1A (Mob1 alpha) (Mob1A) (Mob1 homolog 1B) (Mps one binder kinase activator-like 1B)	MOB1A C2orf6 MOB4B MOBK1B MOBKL1B	22.8332	23.1428	23.6234	22.9994	22.8705	23.1952	0.531408	0.883866	Down-regulatted
Q969X6	U3 small nucleolar RNA-associated protein 4 homolog (Cirhin) (UTP4 small subunit processome component)	UTP4 CIRH1A cPERP-E KIAA1988	23.6467	23.3998	22.8577	23.34	23.2947	22.5674	0.531544	0.850255	Down-regulatted
Q93084	Sarcoplasmic/endoplasmic reticulum calcium ATPase 3 (SERCA3) (SR Ca(2+)-ATPase 3) (EC 7.2.2.10) (Calcium pump 3)	ATP2A3	23.7057	23.7019	23.4532	23.2522	24.4823	23.9318	0.532284	1.20455	Up-regulated
Q13620	Cullin-4B (CUL-4B)	CUL4B KIAA0695	22.3549	21.801	20.0591	21.8845	21.9627	21.9194	0.532633	1.43117	Up-regulated
Q2TAA2	Isoamyl acetate-hydrolyzing esterase 1 homolog (EC 3.1.-.-)	IAH1	19.645	19.7802	20.5703	20.191	19.9522	20.5565	0.532904	1.17669	Up-regulated
P43686	26S proteasome regulatory subunit 6B (26S proteasome AAA-ATPase subunit RPT3) (MB67-interacting protein) (MIP224) (Proteasome 26S subunit ATPase 4) (Tat-binding protein 7) (TBP-7)	PSMC4 MIP224 TBP7	25.2816	25.4755	24.4509	24.7441	25.0118	24.7394	0.533528	0.848175	Down-regulatted
P52758	2-iminobutanoate/2-iminopropanoate deaminase (EC 3.5.99.10) (14.5 kDa translational inhibitor protein) (hp14.5) (p14.5) (Heat-responsive protein 12) (Reactive intermediate imine deaminase A homolog) (Translation inhibitor L-PSP ribonuclease) (UK114 antigen homolog)	RIDA HRSP12	23.3943	23.7619	24.7041	23.184	23.0849	24.412	0.534142	0.761474	Down-regulatted
Q04760	Lactoylglutathione lyase (EC 4.4.1.5) (Aldoketomutase) (Glyoxalase I) (Glx I) (Ketone-aldehyde mutase) (Methylglyoxalase) (S-D-lactoylglutathione methylglyoxal lyase)	GLO1	26.0055	24.7873	25.8062	25.5637	25.2834	24.8574	0.536165	0.813285	Down-regulatted
Q9Y4Y9	U6 snRNA-associated Sm-like protein LSm5	LSM5	23.3412	23.6303	24.8322	23.2424	23.405	24.0739	0.53764	0.778733	Down-regulatted
O15270	Serine palmitoyltransferase 2 (EC 2.3.1.50) (Long chain base biosynthesis protein 2) (LCB 2) (Long chain base biosynthesis protein 2a) (LCB2a) (Serine-palmitoyl-CoA transferase 2) (SPT 2)	SPTLC2 KIAA0526 LCB2	21.6163	21.4117	20.6427	21.0225	20.9889	21.004	0.537901	0.859498	Down-regulatted
P16152	Carbonyl reductase [NADPH] 1 (EC 1.1.1.184) (15-hydroxyprostaglandin dehydrogenase [NADP(+)]) (EC 1.1.1.196, EC 1.1.1.197) (20-beta-hydroxysteroid dehydrogenase) (Alcohol dehydrogenase [NAD(P)+] CBR1) (EC 1.1.1.71) (NADPH-dependent carbonyl reductase 1) (Prostaglandin 9-ketoreductase) (PG-9-KR) (Prostaglandin-E(2) 9-reductase) (EC 1.1.1.189) (Short chain dehydrogenase/reductase family 21C member …	CBR1 CBR CRN SDR21C1	26.0394	26.0578	25.5033	25.9895	26.3857	25.7493	0.538231	1.1287	Up-regulated
Q8IXM2	Chromatin complexes subunit BAP18 (BPTF-associated protein of 18 kDa)	BAP18 C17orf49	18.4253	22.0935	22.814	22.1097	21.8234	22.4024	0.538831	2.00125	Up-regulated
Q9BV86	N-terminal Xaa-Pro-Lys N-methyltransferase 1 (EC 2.1.1.244) (Alpha N-terminal protein methyltransferase 1A) (Methyltransferase-like protein 11A) (N-terminal RCC1 methyltransferase) (X-Pro-Lys N-terminal protein methyltransferase 1A) (NTM1A) [Cleaved into: N-terminal Xaa-Pro-Lys N-methyltransferase 1, N-terminally processed]	NTMT1 C9orf32 METTL11A NRMT NRMT1 AD-003	22.5702	22.5399	22.3238	22.4168	22.6122	21.9779	0.539389	0.906053	Down-regulatted
Q12888	TP53-binding protein 1 (53BP1) (p53-binding protein 1) (p53BP1)	TP53BP1	21.3371	21.4892	22.2902	21.7083	21.8553	22.2466	0.540008	1.17384	Up-regulated
P25398	Small ribosomal subunit protein eS12 (40S ribosomal protein S12)	RPS12	27.012	27.4451	27.4724	27.2572	27.3719	27.6999	0.541618	1.0967	Up-regulated
Q7L1Q6	eIF5-mimic protein 2 (Basic leucine zipper and W2 domain-containing protein 1) (Protein Orf)	BZW1 5MP2 BZAP45 KIAA0005	24.7605	24.6366	24.7682	24.905	24.6442	24.7937	0.541733	1.04189	Up-regulated
P68366	Tubulin alpha-4A chain (EC 3.6.5.-) (Alpha-tubulin 1) (Testis-specific alpha-tubulin) (Tubulin H2-alpha) (Tubulin alpha-1 chain)	TUBA4A TUBA1	22.5839	22.5422	22.0939	22.8672	22.6022	22.2341	0.541826	1.11819	Up-regulated
O43504	Ragulator complex protein LAMTOR5 (Hepatitis B virus X-interacting protein) (HBV X-interacting protein) (HBX-interacting protein) (Late endosomal/lysosomal adaptor and MAPK and MTOR activator 5)	LAMTOR5 HBXIP XIP	21.9294	22.1457	23.1049	21.7138	22.1124	22.4897	0.541986	0.819018	Down-regulatted
Q9NR31	Small COPII coat GTPase SAR1A (EC 3.6.5.2) (COPII-associated small GTPase) (Secretion-associated Ras-related GTPase 1A)	SAR1A SAR1 SARA SARA1	23.6661	24.0179	24.4959	23.8134	23.8166	24.0176	0.542268	0.884275	Down-regulatted
P43246	DNA mismatch repair protein Msh2 (hMSH2) (MutS protein homolog 2)	MSH2	25.0529	25.0108	24.2315	25.1682	24.9661	24.7666	0.542398	1.15021	Up-regulated
P62277	Small ribosomal subunit protein uS15 (40S ribosomal protein S13)	RPS13	26.6214	26.5968	26.1844	26.615	26.6067	26.4939	0.542958	1.075	Up-regulated
Q99805	Transmembrane 9 superfamily member 2 (p76)	TM9SF2	19.5297	20.4818	18.9266	18.3007	21.6421	21.435	0.543023	1.75715	Up-regulated
Q9Y4E8	Ubiquitin carboxyl-terminal hydrolase 15 (EC 3.4.19.12) (Deubiquitinating enzyme 15) (Ubiquitin thioesterase 15) (Ubiquitin-specific-processing protease 15) (Unph-2) (Unph4)	USP15 KIAA0529	20.3335	20.3985	19.79	20.2871	20.479	20.1928	0.543132	1.10622	Up-regulated
Q9Y3A3	MOB-like protein phocein (2C4D) (Class II mMOB1) (Mob1 homolog 3) (Mob3) (Mps one binder kinase activator-like 3) (Preimplantation protein 3)	MOB4 MOB3 MOBKL3 PHOCN PREI3 CGI-95	21.8009	22.1912	22.6267	22.1325	22.4388	22.6097	0.543166	1.13871	Up-regulated
P18859	ATP synthase-coupling factor 6, mitochondrial (ATPase subunit F6) (ATP synthase peripheral stalk subunit F6)	ATP5PF ATP5A ATP5J ATPM	23.9389	24.1913	25.5252	23.7848	24.0469	24.6804	0.543431	0.767852	Down-regulatted
P18031	Tyrosine-protein phosphatase non-receptor type 1 (EC 3.1.3.48) (Protein-tyrosine phosphatase 1B) (PTP-1B)	PTPN1 PTP1B	22.1071	22.2762	22.6566	22.0539	22.2756	22.3357	0.544844	0.917068	Down-regulatted
Q14146	Unhealthy ribosome biogenesis protein 2 homolog	URB2 KIAA0133	19.5713	19.3569	19.0499	19.3389	19.0781	19.2156	0.545518	0.923276	Down-regulatted
P62266	Small ribosomal subunit protein uS12 (40S ribosomal protein S23)	RPS23	25.8181	25.3291	24.3523	25.2654	24.7361	24.5087	0.545728	0.795665	Down-regulatted
Q9UNX4	WD repeat-containing protein 3	WDR3	23.2627	22.7162	21.8173	22.6177	22.2347	21.999	0.546166	0.803888	Down-regulatted
P04083	Annexin A1 (Annexin I) (Annexin-1) (Calpactin II) (Calpactin-2) (Chromobindin-9) (Lipocortin I) (Phospholipase A2 inhibitory protein) (p35) [Cleaved into: Annexin Ac2-26]	ANXA1 ANX1 LPC1	24.7185	25.0641	26.2101	25.4328	25.5069	26.0666	0.546403	1.26389	Up-regulated
O60749	Sorting nexin-2 (Transformation-related gene 9 protein) (TRG-9)	SNX2 TRG9	22.2607	22.4179	21.9497	22.231	22.3023	22.3991	0.546404	1.07279	Up-regulated
Q9H2H8	Peptidyl-prolyl cis-trans isomerase-like 3 (PPIase) (EC 5.2.1.8) (Cyclophilin J) (CyPJ) (Cyclophilin-like protein PPIL3) (Rotamase PPIL3)	PPIL3	21.4907	21.6417	21.9469	21.859	21.7874	20.3914	0.547854	0.786126	Down-regulatted
Q99733	Nucleosome assembly protein 1-like 4 (Nucleosome assembly protein 2) (NAP-2)	NAP1L4 NAP2	25.2125	24.8783	26.2952	24.6683	25.1038	25.6033	0.548104	0.791759	Down-regulatted
Q8IVM0	Coiled-coil domain-containing protein 50 (Protein Ymer)	CCDC50 C3orf6	22.7085	22.5687	23.9229	23.1939	23.1713	23.8059	0.548307	1.25151	Up-regulated
Q9BZJ0	Crooked neck-like protein 1 (Crooked neck homolog) (hCrn)	CRNKL1 CRN CGI-201 MSTP021	21.5036	21.3171	19.8921	21.5597	21.0559	21.2044	0.549183	1.29152	Up-regulated
P34896	Serine hydroxymethyltransferase, cytosolic (SHMT) (EC 2.1.2.1) (Glycine hydroxymethyltransferase) (Serine methylase)	SHMT1	21.4698	21.0819	22.1281	21.113	21.072	21.751	0.549316	0.842102	Down-regulatted
P06400	Retinoblastoma-associated protein (p105-Rb) (p110-RB1) (pRb) (Rb) (pp110)	RB1	22.294	22.408	19.4326	22.3063	22.1905	21.7321	0.549513	1.62237	Up-regulated
P62487	DNA-directed RNA polymerase II subunit RPB7 (RNA polymerase II subunit B7) (DNA-directed RNA polymerase II subunit G) (RNA polymerase II 19 kDa subunit) (RPB19)	POLR2G RPB7	21.6593	21.5333	22.804	21.3244	21.5176	22.196	0.549793	0.801329	Down-regulatted
P08237	ATP-dependent 6-phosphofructokinase, muscle type (ATP-PFK) (PFK-M) (EC 2.7.1.11) (6-phosphofructokinase type A) (Phosphofructo-1-kinase isozyme A) (PFK-A) (Phosphohexokinase)	PFKM PFKX	24.5796	24.2665	23.2225	24.5368	24.4009	24.0313	0.549907	1.23126	Up-regulated
P33991	DNA replication licensing factor MCM4 (EC 3.6.4.12) (CDC21 homolog) (P1-CDC21)	MCM4 CDC21	26.1675	26.0449	25.5616	26.1983	26.1818	25.8313	0.549915	1.10634	Up-regulated
P26640	Valine--tRNA ligase (EC 6.1.1.9) (Protein G7a) (Valyl-tRNA synthetase) (ValRS)	VARS1 G7A VARS VARS2	24.1853	24.3635	23.4367	24.5222	24.0385	24.0732	0.550806	1.16162	Up-regulated
P38159	RNA-binding motif protein, X chromosome (Glycoprotein p43) (Heterogeneous nuclear ribonucleoprotein G) (hnRNP G) [Cleaved into: RNA-binding motif protein, X chromosome, N-terminally processed]	RBMX HNRPG RBMXP1	26.7675	26.7001	27.8173	26.501	26.4611	27.3969	0.55097	0.807406	Down-regulatted
Q9NZL4	Hsp70-binding protein 1 (HspBP1) (Heat shock protein-binding protein 1) (Hsp70-binding protein 2) (HspBP2) (Hsp70-interacting protein 1) (Hsp70-interacting protein 2)	HSPBP1 HSPBP PP1845	23.5412	23.6022	23.3633	23.5961	23.5391	23.5267	0.55104	1.03651	Up-regulated
Q92522	Histone H1.10 (Histone H1x)	H1-10 H1FX	24.1565	24.1409	24.9798	24.1713	23.8978	24.5475	0.551438	0.858446	Down-regulatted
P08708	Small ribosomal subunit protein eS17 (40S ribosomal protein S17)	RPS17 RPS17L	26.4849	26.43	26.5908	26.2863	26.2657	26.6686	0.552511	0.936251	Down-regulatted
P62333	26S proteasome regulatory subunit 10B (26S proteasome AAA-ATPase subunit RPT4) (Proteasome 26S subunit ATPase 6) (Proteasome subunit p42)	PSMC6 SUG2	24.0646	24.3562	23.7123	24.5596	23.9514	24.1263	0.552513	1.12355	Up-regulated
Q00059	Transcription factor A, mitochondrial (mtTFA) (Mitochondrial transcription factor 1) (MtTF1) (Transcription factor 6) (TCF-6) (Transcription factor 6-like 2)	TFAM TCF6 TCF6L2	22.3275	22.4296	23.0219	22.0798	22.5601	22.604	0.552555	0.883703	Down-regulatted
Q9NP79	Vacuolar protein sorting-associated protein VTA1 homolog (Dopamine-responsive gene 1 protein) (DRG-1) (LYST-interacting protein 5) (LIP5) (SKD1-binding protein 1) (SBP1)	VTA1 C6orf55 HSPC228 My012	23.3294	23.4814	23.6687	23.418	23.6283	23.68	0.552808	1.05868	Up-regulated
P61086	Ubiquitin-conjugating enzyme E2 K (EC 2.3.2.23) (E2 ubiquitin-conjugating enzyme K) (Huntingtin-interacting protein 2) (HIP-2) (Ubiquitin carrier protein) (Ubiquitin-conjugating enzyme E2-25 kDa) (Ubiquitin-conjugating enzyme E2(25K)) (Ubiquitin-conjugating enzyme E2-25K) (Ubiquitin-protein ligase)	UBE2K HIP2 LIG	24.3631	24.1936	25.1855	24.0564	24.3131	24.6705	0.553158	0.850235	Down-regulatted
Q16531	DNA damage-binding protein 1 (DDB p127 subunit) (DNA damage-binding protein a) (DDBa) (Damage-specific DNA-binding protein 1) (HBV X-associated protein 1) (XAP-1) (UV-damaged DNA-binding factor) (UV-damaged DNA-binding protein 1) (UV-DDB 1) (XPE-binding factor) (XPE-BF) (Xeroderma pigmentosum group E-complementing protein) (XPCe)	DDB1 XAP1	26.2422	26.0991	26.4031	26.1798	26.3239	25.9856	0.553767	0.942763	Down-regulatted
Q13185	Chromobox protein homolog 3 (HECH) (Heterochromatin protein 1 homolog gamma) (HP1 gamma) (Modifier 2 protein)	CBX3	26.4675	26.218	27.5548	26.3734	26.4034	26.5921	0.554	0.817638	Down-regulatted
Q9UBC2	Epidermal growth factor receptor substrate 15-like 1 (Eps15-related protein) (Eps15R)	EPS15L1 EPS15R	21.8311	21.4354	21.9599	21.8002	21.9273	21.8357	0.554086	1.08093	Up-regulated
P63313	Thymosin beta-10	TMSB10 PTMB10 THYB10	26.1185	25.7552	26.1568	24.943	25.5446	26.5447	0.554864	0.794031	Down-regulatted
Q6IN84	rRNA methyltransferase 1, mitochondrial (EC 2.1.1.-) (16S rRNA (guanosine(1145)-2'-O)-methyltransferase) (16S rRNA [Gm1145] 2'-O-methyltransferase)	MRM1	18.7911	19.0497	19.2869	18.7441	19.8065	19.2544	0.555135	1.1694	Up-regulated
Q9H2U2	Inorganic pyrophosphatase 2, mitochondrial (EC 3.6.1.1) (Pyrophosphatase SID6-306) (Pyrophosphate phospho-hydrolase 2) (PPase 2)	PPA2 HSPC124	21.6951	22.0677	22.2655	22.2195	22.0213	22.1479	0.555258	1.08684	Up-regulated
Q15185	Prostaglandin E synthase 3 (EC 5.3.99.3) (Cytosolic prostaglandin E2 synthase) (cPGES) (Hsp90 co-chaperone) (Progesterone receptor complex p23) (Telomerase-binding protein p23)	PTGES3 P23 TEBP	25.668	26.972	26.7433	26.3257	27.6118	26.5364	0.555571	1.28657	Up-regulated
P62495	Eukaryotic peptide chain release factor subunit 1 (Eukaryotic release factor 1) (eRF1) (Protein Cl1) (TB3-1)	ETF1 ERF1 RF1 SUP45L1	25.6201	25.9392	25.0127	26.0205	25.735	25.4419	0.555822	1.15546	Up-regulated
P62263	Small ribosomal subunit protein uS11 (40S ribosomal protein S14)	RPS14 PRO2640	26.6407	26.6023	25.7866	26.0677	26.3	26.0687	0.556212	0.871919	Down-regulatted
O43252	Bifunctional 3'-phosphoadenosine 5'-phosphosulfate synthase 1 (PAPS synthase 1) (PAPSS 1) (Sulfurylase kinase 1) (SK 1) (SK1) [Includes: Sulfate adenylyltransferase (EC 2.7.7.4) (ATP-sulfurylase) (Sulfate adenylate transferase) (SAT); Adenylyl-sulfate kinase (EC 2.7.1.25) (3'-phosphoadenosine-5'-phosphosulfate synthase) (APS kinase) (Adenosine-5'-phosphosulfate 3'-phosphotransferase) (Adenylylsul…	PAPSS1 ATPSK1 PAPSS	22.5015	22.2133	19.1573	21.9555	22.434	21.7425	0.556437	1.68564	Up-regulated
Q9H7E9	UPF0488 protein C8orf33	C8orf33	21.1647	21.3036	20.8493	21.2713	21.4603	20.965	0.556794	1.09152	Up-regulated
P40227	T-complex protein 1 subunit zeta (TCP-1-zeta) (Acute morphine dependence-related protein 2) (CCT-zeta-1) (Chaperonin containing T-complex polypeptide 1 subunit 6A) (HTR3) (Tcp20)	CCT6A CCT6 CCTZ	27.2996	27.2868	26.3152	27.4466	27.1446	27.0154	0.55689	1.17691	Up-regulated
Q9Y696	Chloride intracellular channel protein 4 (Glutaredoxin-like oxidoreductase CLIC4) (EC 1.8.-.-) (Intracellular chloride ion channel protein p64H1)	CLIC4	23.5964	23.8729	23.5599	23.4452	24.0686	23.9364	0.55835	1.10216	Up-regulated
A6NDG6	Glycerol-3-phosphate phosphatase (G3PP) (EC 3.1.3.21) (Aspartate-based ubiquitous Mg(2+)-dependent phosphatase) (AUM) (EC 3.1.3.48) (Phosphoglycolate phosphatase) (PGP)	PGP	21.2898	21.5015	21.2201	21.665	21.3464	21.2812	0.558409	1.06713	Up-regulated
Q9HCC0	Methylcrotonoyl-CoA carboxylase beta chain, mitochondrial (MCCase subunit beta) (EC 6.4.1.4) (3-methylcrotonyl-CoA carboxylase 2) (3-methylcrotonyl-CoA carboxylase non-biotin-containing subunit) (3-methylcrotonyl-CoA:carbon dioxide ligase subunit beta)	MCCC2 MCCB	22.3549	22.0698	18.533	21.9967	21.6622	21.8649	0.558835	1.80922	Up-regulated
P50395	Rab GDP dissociation inhibitor beta (Rab GDI beta) (Guanosine diphosphate dissociation inhibitor 2) (GDI-2)	GDI2 RABGDIB	27.3885	27.5141	26.7594	27.5561	27.4293	27.1866	0.558842	1.12506	Up-regulated
Q7Z417	FMR1-interacting protein NUFIP2 (82 kDa FMRP-interacting protein) (82-FIP) (Cell proliferation-inducing gene 1 protein) (FMRP-interacting protein 2) (Nuclear FMR1-interacting protein 2)	NUFIP2 KIAA1321 PIG1	22.6334	23.0461	23.1586	22.9028	22.873	22.7219	0.559434	0.924364	Down-regulatted
Q27J81	Inverted formin-2 (HBEBP2-binding protein C)	INF2 C14orf151 C14orf173	21.1369	21.549	21.6199	21.4309	21.5121	21.6953	0.560136	1.07985	Up-regulated
Q7Z434	Mitochondrial antiviral-signaling protein (MAVS) (CARD adapter inducing interferon beta) (Cardif) (Interferon beta promoter stimulator protein 1) (IPS-1) (Putative NF-kappa-B-activating protein 031N) (Virus-induced-signaling adapter) (VISA)	MAVS IPS1 KIAA1271 VISA	19.9315	19.287	18.1604	18.7237	18.8666	18.7128	0.560523	0.779921	Down-regulatted
Q9Y6B6	Small COPII coat GTPase SAR1B (EC 3.6.5.2) (GTP-binding protein B) (GTBPB) (Secretion-associated Ras-related GTPase 1B)	SAR1B SARA2 SARB	19.228	19.1931	19.481	19.0041	19.3472	19.2856	0.560689	0.940565	Down-regulatted
Q9Y676	Small ribosomal subunit protein mS40 (28S ribosomal protein S18-2, mitochondrial) (MRP-S18-2) (28S ribosomal protein S18b, mitochondrial) (MRP-S18-b) (Mrps18-b) (S18mt-b) (Small ribosomal subunit protein bS18b)	MRPS18B C6orf14 HSPC183 PTD017	21.7376	21.9359	21.8997	22.0705	22.0735	21.7001	0.561241	1.06459	Up-regulated
Q9NVI1	Fanconi anemia group I protein (Protein FACI)	FANCI KIAA1794	23.949	23.5248	20.019	23.3541	23.6952	23.0312	0.561492	1.81827	Up-regulated
Q15370	Elongin-B (EloB) (Elongin 18 kDa subunit) (RNA polymerase II transcription factor SIII subunit B) (SIII p18) (Transcription elongation factor B polypeptide 2)	ELOB TCEB2	23.8666	24.0704	24.365	24.1317	24.2113	24.2621	0.56154	1.07254	Up-regulated
O15446	DNA-directed RNA polymerase I subunit RPA34 (A34.5) (Antisense to ERCC-1 protein) (ASE-1) (CD3-epsilon-associated protein) (CD3E-associated protein) (DNA-directed RNA polymerase I subunit G) (RNA polymerase I-associated factor PAF49)	POLR1G ASE1 CAST CD3EAP PAF49	22.8222	22.7809	24.1701	22.5003	22.6675	23.5373	0.561943	0.78131	Down-regulatted
Q5T9A4	ATPase family AAA domain-containing protein 3B (AAA-TOB3)	ATAD3B KIAA1273 TOB3	23.6009	23.4588	22.2939	23.0844	22.88	22.5038	0.562277	0.814997	Down-regulatted
Q9NR28	Diablo IAP-binding mitochondrial protein (Diablo homolog, mitochondrial) (Direct IAP-binding protein with low pI) (Second mitochondria-derived activator of caspases) (SMAC) [Cleaved into: Diablo IAP-binding mitochondrial protein, cleaved form]	DIABLO SMAC	22.7767	23.3042	24.0393	22.6558	22.8511	23.6938	0.562548	0.808601	Down-regulatted
Q9NZL9	Methionine adenosyltransferase 2 subunit beta (Methionine adenosyltransferase II beta) (MAT II beta) (Putative dTDP-4-keto-6-deoxy-D-glucose 4-reductase)	MAT2B TGR MSTP045 Nbla02999 UNQ2435/PRO4995	23.6722	23.9764	24.3657	23.949	23.6447	23.979	0.562771	0.903001	Down-regulatted
P10619	Lysosomal protective protein (EC 3.4.16.5) (Carboxypeptidase C) (Carboxypeptidase L) (Cathepsin A) (Protective protein cathepsin A) (PPCA) (Protective protein for beta-galactosidase) [Cleaved into: Lysosomal protective protein 32 kDa chain; Lysosomal protective protein 20 kDa chain]	CTSA PPGB	21.6536	21.3227	19.8173	21.2223	21.0348	18.5844	0.563232	0.636971	Down-regulatted
P24941	Cyclin-dependent kinase 2 (EC 2.7.11.22) (Cell division protein kinase 2) (p33 protein kinase)	CDK2 CDKN2	21.509	21.4305	21.6217	21.1405	21.4426	21.6598	0.563613	0.929096	Down-regulatted
Q03518	Antigen peptide transporter 1 (APT1) (EC 7.4.2.14) (ATP-binding cassette sub-family B member 2) (Peptide supply factor 1) (Peptide transporter PSF1) (PSF-1) (Peptide transporter TAP1) (Peptide transporter involved in antigen processing 1) (Really interesting new gene 4 protein) (RING4)	TAP1 ABCB2 PSF1 RING4 Y3	24.1102	24.57	23.1101	24.7198	24.6052	23.5438	0.563659	1.28298	Up-regulated
P49841	Glycogen synthase kinase-3 beta (GSK-3 beta) (EC 2.7.11.26) (Serine/threonine-protein kinase GSK3B) (EC 2.7.11.1)	GSK3B	22.728	21.7453	19.5443	22.1213	22.0443	21.7905	0.563913	1.565	Up-regulated
O75608	Acyl-protein thioesterase 1 (APT-1) (hAPT1) (EC 3.1.2.-) (Lysophospholipase 1) (Lysophospholipase I) (LPL-I) (LysoPLA I) (Palmitoyl-protein hydrolase) (EC 3.1.2.22)	LYPLA1 APT1 LPL1	22.3479	22.3458	22.7092	22.8444	22.3768	22.5274	0.564126	1.08315	Up-regulated
P09429	High mobility group protein B1 (High mobility group protein 1) (HMG-1)	HMGB1 HMG1	26.1244	26.6699	27.6466	26.3566	26.7223	26.4377	0.564362	0.807705	Down-regulatted
P19404	NADH dehydrogenase [ubiquinone] flavoprotein 2, mitochondrial (NDUFV2) (EC 7.1.1.2) (NADH-ubiquinone oxidoreductase 24 kDa subunit)	NDUFV2	22.039	21.8497	22.9756	21.6425	21.7222	22.6187	0.56484	0.815845	Down-regulatted
P49756	RNA-binding protein 25 (Arg/Glu/Asp-rich protein of 120 kDa) (RED120) (Protein S164) (RNA-binding motif protein 25) (RNA-binding region-containing protein 7)	RBM25 RNPC7	24.4777	24.345	23.438	24.3768	24.1826	24.3755	0.564903	1.16856	Up-regulated
Q9Y6H1	Coiled-coil-helix-coiled-coil-helix domain-containing protein 2 (Aging-associated gene 10 protein) (HCV NS2 trans-regulated protein) (NS2TP)	CHCHD2 C7orf17 AAG10	22.7174	22.9236	24.8392	22.4275	23.0063	23.5852	0.565249	0.713474	Down-regulatted
P06737	Glycogen phosphorylase, liver form (EC 2.4.1.1)	PYGL	24.0723	23.967	22.6776	24.2292	23.9584	23.4945	0.56548	1.24983	Up-regulated
Q9BTM9	Ubiquitin-related modifier 1	URM1 C9orf74	22.2411	22.3963	24.1836	22.3283	22.3275	22.872	0.566184	0.741713	Down-regulatted
Q15019	Septin-2 (Neural precursor cell expressed developmentally down-regulated protein 5) (NEDD-5)	SEPTIN2 DIFF6 KIAA0158 NEDD5 SEPT2	25.2285	25.1284	26.1423	25.2343	25.149	25.4492	0.566991	0.857237	Down-regulatted
O43847	Nardilysin (EC 3.4.24.61) (N-arginine dibasic convertase) (NRD convertase) (NRD-C) (Nardilysin convertase)	NRDC NRD1	23.1601	23.4545	23.0684	22.9723	23.4259	22.9066	0.567083	0.916326	Down-regulatted
P82933	Small ribosomal subunit protein uS9m (28S ribosomal protein S9, mitochondrial) (MRP-S9) (S9mt)	MRPS9 RPMS9	21.2947	21.3854	20.1651	21.117	21.1721	18.993	0.567973	0.696873	Down-regulatted
Q9Y2Z4	Tyrosine--tRNA ligase, mitochondrial (EC 6.1.1.1) (Tyrosyl-tRNA synthetase) (TyrRS)	YARS2 CGI-04	23.0647	23.3871	21.4894	23.5566	23.1672	22.4891	0.567984	1.34155	Up-regulated
Q96TA2	ATP-dependent zinc metalloprotease YME1L1 (EC 3.4.24.-) (EC 3.6.-.-) (ATP-dependent metalloprotease FtsH1) (Meg-4) (Presenilin-associated metalloprotease) (PAMP) (YME1-like protein 1)	YME1L1 FTSH1 YME1L UNQ1868/PRO4304	21.7899	21.1391	21.5695	21.5769	21.5843	21.7301	0.568325	1.095	Up-regulated
P42229	Signal transducer and activator of transcription 5A	STAT5A STAT5	25.9442	25.7501	24.8843	25.9137	25.6944	25.6398	0.568369	1.16724	Up-regulated
Q71RC2	La-related protein 4 (La ribonucleoprotein domain family member 4)	LARP4 PP13296	20.6335	20.6702	20.8001	20.5707	20.6892	21.3187	0.568594	1.11595	Up-regulated
P43490	Nicotinamide phosphoribosyltransferase (NAmPRTase) (Nampt) (EC 2.4.2.12) (Pre-B-cell colony-enhancing factor 1) (Pre-B cell-enhancing factor) (Visfatin)	NAMPT PBEF PBEF1	26.7939	26.4755	25.6428	26.9428	26.837	25.9855	0.568628	1.21788	Up-regulated
P36551	Oxygen-dependent coproporphyrinogen-III oxidase, mitochondrial (COX) (Coprogen oxidase) (Coproporphyrinogenase) (EC 1.3.3.3)	CPOX CPO CPX	24.6381	24.6329	26.0687	24.7033	24.6748	24.9866	0.569129	0.798298	Down-regulatted
Q96J01	THO complex subunit 3 (Tho3) (TEX1 homolog) (hTREX45)	THOC3	22.2373	22.1155	18.3273	22.4638	22.4627	20.5087	0.569297	1.88997	Up-regulated
Q15637	Splicing factor 1 (Mammalian branch point-binding protein) (BBP) (mBBP) (Transcription factor ZFM1) (Zinc finger gene in MEN1 locus) (Zinc finger protein 162)	SF1 ZFM1 ZNF162	23.1638	23.6227	24.5934	22.9245	23.4743	24.0021	0.569788	0.797561	Down-regulatted
Q9HD45	Transmembrane 9 superfamily member 3 (EP70-P-iso) (SM-11044-binding protein)	TM9SF3 SMBP UNQ245/PRO282	21.2079	20.998	19.9622	21.015	20.8817	21.0517	0.570016	1.19756	Up-regulated
Q9H2J4	Phosducin-like protein 3 (HTPHLP) (PhPL3) (Viral IAP-associated factor 1) (VIAF-1)	PDCL3 PhLP2A VIAF1	22.3124	22.535	23.2988	22.3962	22.3149	22.797	0.570174	0.862921	Down-regulatted
P61966	AP-1 complex subunit sigma-1A (Adaptor protein complex AP-1 subunit sigma-1A) (Adaptor-related protein complex 1 subunit sigma-1A) (Clathrin assembly protein complex 1 sigma-1A small chain) (Clathrin coat assembly protein AP19) (Golgi adaptor HA1/AP1 adaptin sigma-1A subunit) (HA1 19 kDa subunit) (Sigma 1a subunit of AP-1 clathrin) (Sigma-adaptin 1A) (Sigma1A-adaptin)	AP1S1 AP19 CLAPS1	21.6634	21.5728	20.6621	21.3634	21.4784	21.7149	0.570469	1.1643	Up-regulated
Q6PJT7	Zinc finger CCCH domain-containing protein 14 (Mammalian suppressor of tau pathology-2) (MSUT-2) (Renal carcinoma antigen NY-REN-37)	ZC3H14	21.1148	21.6782	22.1151	21.16	21.2232	21.8487	0.571067	0.855358	Down-regulatted
Q13217	DnaJ homolog subfamily C member 3 (Endoplasmic reticulum DNA J domain-containing protein 6) (ER-resident protein ERdj6) (ERdj6) (Interferon-induced, double-stranded RNA-activated protein kinase inhibitor) (Protein kinase inhibitor of 58 kDa) (Protein kinase inhibitor p58)	DNAJC3 P58IPK PRKRI	21.837	22.1519	22.4154	21.6167	21.8525	22.4019	0.571772	0.884091	Down-regulatted
Q8NF37	Lysophosphatidylcholine acyltransferase 1 (LPC acyltransferase 1) (LPCAT-1) (LysoPC acyltransferase 1) (EC 2.3.1.23) (1-acylglycerol-3-phosphate O-acyltransferase) (EC 2.3.1.51) (1-acylglycerophosphocholine O-acyltransferase) (1-alkenylglycerophosphocholine O-acyltransferase) (EC 2.3.1.25) (1-alkylglycerophosphocholine O-acetyltransferase) (EC 2.3.1.67) (Acetyl-CoA:lyso-platelet-activating factor…	LPCAT1 AYTL2 PFAAP3	21.8651	21.6332	19.9593	22.0251	21.3971	21.2778	0.572401	1.3325	Up-regulated
O75533	Splicing factor 3B subunit 1 (Pre-mRNA-splicing factor SF3b 155 kDa subunit) (SF3b155) (Spliceosome-associated protein 155) (SAP 155)	SF3B1 SAP155	25.2775	25.6396	24.9092	25.2795	25.5618	25.4205	0.573117	1.10586	Up-regulated
P52272	Heterogeneous nuclear ribonucleoprotein M (hnRNP M)	HNRNPM HNRPM NAGR1	26.9824	26.9096	26.0982	26.7749	26.6147	25.871	0.573547	0.844869	Down-regulatted
P30041	Peroxiredoxin-6 (EC 1.11.1.27) (1-Cys peroxiredoxin) (1-Cys PRX) (24 kDa protein) (Acidic calcium-independent phospholipase A2) (aiPLA2) (EC 3.1.1.4) (Antioxidant protein 2) (Glutathione-dependent peroxiredoxin) (Liver 2D page spot 40) (Lysophosphatidylcholine acyltransferase 5) (LPC acyltransferase 5) (LPCAT-5) (Lyso-PC acyltransferase 5) (EC 2.3.1.23) (Non-selenium glutathione peroxidase) (NSGP…	PRDX6 AOP2 KIAA0106	27.4476	27.5981	27.7866	27.5481	27.7178	27.7915	0.573675	1.05339	Up-regulated
P61619	Protein transport protein Sec61 subunit alpha isoform 1 (Sec61 alpha-1)	SEC61A1 SEC61A	21.7108	22.0612	21.357	21.5654	21.5426	21.6143	0.574099	0.910312	Down-regulatted
P62701	Small ribosomal subunit protein eS4, X isoform (40S ribosomal protein S4) (SCR10) (Single copy abundant mRNA protein)	RPS4X CCG2 RPS4 SCAR	26.3126	26.3264	25.5441	26.2728	26.2145	26.2116	0.574737	1.12657	Up-regulated
P30040	Endoplasmic reticulum resident protein 29 (ERp29) (Endoplasmic reticulum resident protein 28) (ERp28) (Endoplasmic reticulum resident protein 31) (ERp31)	ERP29 C12orf8 ERP28	25.2488	25.4036	26.1722	25.0121	25.4563	25.7092	0.575202	0.861148	Down-regulatted
Q10567	AP-1 complex subunit beta-1 (Adaptor protein complex AP-1 subunit beta-1) (Adaptor-related protein complex 1 subunit beta-1) (Beta-1-adaptin) (Beta-adaptin 1) (Clathrin assembly protein complex 1 beta large chain) (Golgi adaptor HA1/AP1 adaptin beta subunit)	AP1B1 ADTB1 BAM22 CLAPB2	23.6651	22.4859	22.0115	23.0998	23.2107	22.8386	0.575513	1.25603	Up-regulated
Q96MX6	Dynein axonemal assembly factor 10 (WD repeat-containing protein 92) (WD repeat-containing protein Monad)	DNAAF10 WDR92	20.1981	18.5076	20.5451	20.0254	20.1327	20.3486	0.57571	1.33666	Up-regulated
P35221	Catenin alpha-1 (Alpha E-catenin) (Cadherin-associated protein) (Renal carcinoma antigen NY-REN-13)	CTNNA1	22.9754	22.9332	23.1867	22.9832	23.2924	23.0444	0.575986	1.05329	Up-regulated
Q8WUA2	Peptidyl-prolyl cis-trans isomerase-like 4 (PPIase) (EC 5.2.1.8) (Cyclophilin-like protein PPIL4) (Rotamase PPIL4)	PPIL4	19.1977	20.8731	21.2644	20.4757	18.0936	20.8102	0.576012	0.636442	Down-regulatted
P50914	Large ribosomal subunit protein eL14 (60S ribosomal protein L14) (CAG-ISL 7)	RPL14	26.1335	25.0713	24.0701	24.0862	24.5896	25.3106	0.576356	0.742519	Down-regulatted
Q7Z4V5	Hepatoma-derived growth factor-related protein 2 (HDGF-related protein 2) (HRP-2) (Hepatoma-derived growth factor 2) (HDGF-2)	HDGFL2 HDGF2 HDGFRP2 HRP2 UNQ785/PRO1604	22.7562	23.0982	23.9739	22.8843	22.9017	23.3017	0.57641	0.842725	Down-regulatted
Q92945	Far upstream element-binding protein 2 (FUSE-binding protein 2) (KH type-splicing regulatory protein) (KSRP) (p75)	KHSRP FUBP2	27.4774	27.6438	27.6362	27.5135	27.7208	27.6745	0.576656	1.0356	Up-regulated
P15121	Aldo-keto reductase family 1 member B1 (EC 1.1.1.300) (EC 1.1.1.372) (EC 1.1.1.54) (Aldehyde reductase) (Aldose reductase) (AR) (EC 1.1.1.21)	AKR1B1 ALDR1 ALR2	24.4836	24.5592	25.4613	24.8273	24.7473	24.2576	0.576835	0.856208	Down-regulatted
O75390	Citrate synthase, mitochondrial (EC 2.3.3.1) (Citrate (Si)-synthase)	CS	26.5675	26.7027	27.6088	26.4899	26.6808	27.0276	0.577757	0.854469	Down-regulatted
Q9NQ88	Fructose-2,6-bisphosphatase TIGAR (EC 3.1.3.46) (TP53-induced glycolysis and apoptosis regulator) (TP53-induced glycolysis regulatory phosphatase)	TIGAR C12orf5	23.1653	22.8744	22.3195	23.2199	23.0312	22.6562	0.577903	1.13501	Up-regulated
Q8NBF2	NHL repeat-containing protein 2	NHLRC2	21.0157	20.6186	20.5236	20.7736	20.9929	19.3715	0.578057	0.79006	Down-regulatted
Q92499	ATP-dependent RNA helicase DDX1 (EC 3.6.4.13) (DEAD box protein 1) (DEAD box protein retinoblastoma) (DBP-RB)	DDX1	25.7395	25.4272	24.3902	25.7903	25.9504	24.8027	0.57812	1.256	Up-regulated
O15145	Actin-related protein 2/3 complex subunit 3 (Arp2/3 complex 21 kDa subunit) (p21-ARC)	ARPC3 ARC21	22.7286	22.3857	22.2953	22.3424	22.4254	22.3798	0.578162	0.941261	Down-regulatted
Q92615	La-related protein 4B (La ribonucleoprotein domain family member 4B) (La ribonucleoprotein domain family member 5) (La-related protein 5)	LARP4B KIAA0217 LARP5	19.0094	19.8246	19.506	19.3932	19.3071	20.4339	0.578799	1.20141	Up-regulated
Q9Y3F4	Serine-threonine kinase receptor-associated protein (MAP activator with WD repeats) (UNR-interacting protein) (WD-40 repeat protein PT-WD)	STRAP MAWD UNRIP	26.0447	26.0936	26.9499	25.9539	26.1115	26.4157	0.578833	0.869124	Down-regulatted
P26368	Splicing factor U2AF 65 kDa subunit (U2 auxiliary factor 65 kDa subunit) (hU2AF(65)) (hU2AF65) (U2 snRNP auxiliary factor large subunit)	U2AF2 U2AF65	25.3031	25.3736	26.4353	25.3292	25.479	25.5776	0.578944	0.845533	Down-regulatted
Q13200	26S proteasome non-ATPase regulatory subunit 2 (26S proteasome regulatory subunit RPN1) (26S proteasome regulatory subunit S2) (26S proteasome subunit p97) (Protein 55.11) (Tumor necrosis factor type 1 receptor-associated protein 2)	PSMD2 TRAP2	25.5459	25.6521	25.3566	25.568	25.6214	25.5377	0.57958	1.04066	Up-regulated
O95861	3'(2'),5'-bisphosphate nucleotidase 1 (EC 3.1.3.7) (3'-phosphoadenosine 5'-phosphate phosphatase) (PAP phosphatase) (Bisphosphate 3'-nucleotidase 1) (BPntase 1) (HsPIP) (Inositol-polyphosphate 1-phosphatase) (EC 3.1.3.57)	BPNT1	21.934	19.9541	21.4611	21.6884	21.5652	21.2771	0.579802	1.31388	Up-regulated
Q96P11	28S rRNA (cytosine-C(5))-methyltransferase (EC 2.1.1.-) (NOL1-related protein) (NOL1R) (NOL1/NOP2/Sun domain family member 5) (Williams-Beuren syndrome chromosomal region 20A protein)	NSUN5 NSUN5A WBSCR20 WBSCR20A	21.5811	21.0849	18.8419	21.1991	20.9429	21.0189	0.580775	1.4651	Up-regulated
O76071	Probable cytosolic iron-sulfur protein assembly protein CIAO1 (WD repeat-containing protein 39)	CIAO1 CIA1 WDR39	20.5192	19.3781	20.9652	20.4675	20.0494	19.2853	0.581586	0.782719	Down-regulatted
Q15437	Protein transport protein Sec23B (hSec23B) (SEC23-related protein B)	SEC23B	23.6846	23.312	22.4845	23.1766	23.0916	22.4414	0.581704	0.83673	Down-regulatted
P08559	Pyruvate dehydrogenase E1 component subunit alpha, somatic form, mitochondrial (EC 1.2.4.1) (PDHE1-A type I)	PDHA1 PHE1A	23.0648	22.6178	19.8754	22.5827	22.3998	22.5208	0.582346	1.56747	Up-regulated
Q96IV0	Peptide-N(4)-(N-acetyl-beta-glucosaminyl)asparagine amidase (PNGase) (hPNGase) (EC 3.5.1.52) (N-glycanase 1) (Peptide:N-glycanase)	NGLY1 PNG1	19.6706	19.9834	19.7734	20.3363	19.298	20.5584	0.582388	1.19342	Up-regulated
O14737	Programmed cell death protein 5 (TF-1 cell apoptosis-related protein 19) (Protein TFAR19)	PDCD5 TFAR19	23.8474	24.3961	25.2094	23.9076	23.9654	24.7193	0.582568	0.81968	Down-regulatted
Q05655	Protein kinase C delta type (EC 2.7.11.13) (Tyrosine-protein kinase PRKCD) (EC 2.7.10.2) (nPKC-delta) [Cleaved into: Protein kinase C delta type regulatory subunit; Protein kinase C delta type catalytic subunit (Sphingosine-dependent protein kinase-1) (SDK1)]	PRKCD PKCD	22.1547	21.897	21.4836	21.9803	21.6497	22.4478	0.583617	1.13354	Up-regulated
Q9BW27	Nuclear pore complex protein Nup85 (85 kDa nucleoporin) (FROUNT) (Nucleoporin Nup75) (Nucleoporin Nup85) (Pericentrin-1)	NUP85 NUP75 PCNT1	22.1941	22.1835	21.2838	22.5113	22.0994	21.7277	0.584192	1.16932	Up-regulated
P50148	Guanine nucleotide-binding protein G(q) subunit alpha (EC 3.6.5.-) (Guanine nucleotide-binding protein alpha-q)	GNAQ GAQ	22.283	22.3557	18.9858	22.0171	21.9099	21.8509	0.584686	1.64467	Up-regulated
O75694	Nuclear pore complex protein Nup155 (155 kDa nucleoporin) (Nucleoporin Nup155)	NUP155 KIAA0791	24.0484	24.4922	23.3097	24.166	24.0398	24.3186	0.585038	1.16853	Up-regulated
P27695	DNA repair nuclease/redox regulator APEX1 (EC 3.1.11.2) (EC 3.1.21.-) (APEX nuclease) (APEN) (Apurinic-apyrimidinic endonuclease 1) (AP endonuclease 1) (APE-1) (DNA-(apurinic or apyrimidinic site) endonuclease) (Redox factor-1) (REF-1) [Cleaved into: DNA repair nuclease/redox regulator APEX1, mitochondrial]	APEX1 APE APE1 APEX APX HAP1 REF1	26.9978	27.0674	28.2392	26.976	27.1481	27.3882	0.585322	0.832757	Down-regulatted
Q9HB71	Calcyclin-binding protein (CacyBP) (hCacyBP) (S100A6-binding protein) (Siah-interacting protein)	CACYBP S100A6BP SIP PNAS-107	26.0556	26.4083	25.4709	26.2042	26.1924	26.0689	0.585392	1.13045	Up-regulated
P31930	Cytochrome b-c1 complex subunit 1, mitochondrial (Complex III subunit 1) (Core protein I) (Ubiquinol-cytochrome-c reductase complex core protein 1)	UQCRC1	25.8297	26.0777	25.2118	26.0847	26.0131	25.5693	0.58585	1.13495	Up-regulated
P37268	Squalene synthase (SQS) (SS) (EC 2.5.1.21) (FPP:FPP farnesyltransferase) (Farnesyl-diphosphate farnesyltransferase) (Farnesyl-diphosphate farnesyltransferase 1)	FDFT1	23.9759	22.9081	22.0691	23.7605	20.0213	22.873	0.586192	0.588005	Down-regulatted
O14880	Glutathione S-transferase 3, mitochondrial (GST-3) (EC 2.5.1.-) (Glutathione peroxidase MGST3) (EC 1.11.1.-) (LTC4 synthase MGST3) (EC 4.4.1.20)	MGST3	21.1136	20.2256	19.8834	21.1074	20.4563	20.4317	0.586425	1.19549	Up-regulated
Q13867	Bleomycin hydrolase (BH) (BLM hydrolase) (BMH) (EC 3.4.22.40)	BLMH	24.0743	24.2093	25.5991	23.991	24.2085	24.7045	0.586484	0.797616	Down-regulatted
P51003	Poly(A) polymerase alpha (PAP-alpha) (EC 2.7.7.19) (Polynucleotide adenylyltransferase alpha)	PAPOLA PAP	21.0219	20.9731	18.2462	21.0929	21.3226	19.7191	0.587263	1.54878	Up-regulated
Q9NW13	RNA-binding protein 28 (RNA-binding motif protein 28)	RBM28	22.1904	22.3613	19.8513	22.4537	21.5315	22.0054	0.588006	1.44313	Up-regulated
P00387	NADH-cytochrome b5 reductase 3 (B5R) (Cytochrome b5 reductase) (EC 1.6.2.2) (Diaphorase-1)	CYB5R3 DIA1	22.7639	22.9123	24.1261	22.8448	22.9958	23.1289	0.588123	0.824962	Down-regulatted
Q8WXI9	Transcriptional repressor p66-beta (GATA zinc finger domain-containing protein 2B) (p66/p68)	GATAD2B KIAA1150	21.8351	21.8968	21.5334	21.7813	21.845	21.8555	0.58888	1.05129	Up-regulated
Q96FV9	THO complex subunit 1 (Nuclear matrix protein p84) (p84N5) (hTREX84)	THOC1 HPR1	21.1255	21.6091	19.7303	21.2138	21.1676	21.161	0.588998	1.28268	Up-regulated
P53396	ATP-citrate synthase (EC 2.3.3.8) (ATP-citrate (pro-S-)-lyase) (ACL) (Citrate cleavage enzyme)	ACLY	26.9311	27.3619	25.8871	27.1357	27.1918	26.7103	0.589339	1.21917	Up-regulated
P10599	Thioredoxin (Trx) (ATL-derived factor) (ADF) (Surface-associated sulphydryl protein) (SASP) (allergen Hom s Trx)	TXN TRDX TRX TRX1	28.8828	29.2159	29.9995	28.7473	29.1114	29.5281	0.589663	0.848429	Down-regulatted
Q9NXH9	tRNA (guanine(26)-N(2))-dimethyltransferase (EC 2.1.1.216) (tRNA 2,2-dimethylguanosine-26 methyltransferase) (tRNA(guanine-26,N(2)-N(2)) methyltransferase) (tRNA(m(2,2)G26)dimethyltransferase)	TRMT1	20.9401	20.7893	20.788	21.6244	20.7259	20.7376	0.589954	1.1409	Up-regulated
Q9H9A6	Leucine-rich repeat-containing protein 40	LRRC40	21.958	21.4628	19.9642	21.854	21.4805	21.215	0.590186	1.30873	Up-regulated
O43396	Thioredoxin-like protein 1 (32 kDa thioredoxin-related protein)	TXNL1 TRP32 TXL TXNL	24.8817	25.2243	25.3924	24.8243	25.1136	25.223	0.59028	0.924984	Down-regulatted
P00492	Hypoxanthine-guanine phosphoribosyltransferase (HGPRT) (HGPRTase) (EC 2.4.2.8)	HPRT1 HPRT	26.1878	25.6799	26.1795	25.8569	25.8503	26.0135	0.590365	0.927338	Down-regulatted
O60232	Protein ZNRD2 (Autoantigen p27) (Sjoegren syndrome/scleroderma autoantigen 1) (Zinc ribbon domain-containing protein 2)	ZNRD2 SSSCA1	21.5571	21.9554	23.196	22.2311	22.7626	22.6764	0.59044	1.24879	Up-regulated
P60891	Ribose-phosphate pyrophosphokinase 1 (EC 2.7.6.1) (PPRibP) (Phosphoribosyl pyrophosphate synthase I) (PRS-I)	PRPS1	22.2615	21.8873	19.4586	21.5048	21.9362	21.8438	0.590975	1.47338	Up-regulated
Q9NTI5	Sister chromatid cohesion protein PDS5 homolog B (Androgen-induced proliferation inhibitor) (Androgen-induced prostate proliferative shutoff-associated protein AS3)	PDS5B APRIN AS3 KIAA0979	23.0397	18.7315	17.9771	22.4852	22.0206	18.7158	0.59122	2.23112	Up-regulated
Q9BPX3	Condensin complex subunit 3 (Chromosome-associated protein G) (Condensin subunit CAP-G) (hCAP-G) (Melanoma antigen NY-MEL-3) (Non-SMC condensin I complex subunit G) (XCAP-G homolog)	NCAPG CAPG NYMEL3	22.9023	23.6765	22.7655	23.2438	23.3073	23.3324	0.591591	1.13267	Up-regulated
P26599	Polypyrimidine tract-binding protein 1 (PTB) (57 kDa RNA-binding protein PPTB-1) (Heterogeneous nuclear ribonucleoprotein I) (hnRNP I)	PTBP1 PTB	27.6563	27.4858	28.0524	27.736	27.985	27.8061	0.591819	1.07988	Up-regulated
O14929	Histone acetyltransferase type B catalytic subunit (EC 2.3.1.48) (Histone acetyltransferase 1)	HAT1 KAT1	24.599	25.0168	24.5177	24.679	24.9188	24.8426	0.592558	1.07348	Up-regulated
Q8TDN6	Ribosome biogenesis protein BRX1 homolog (Brix domain-containing protein 2)	BRIX1 BRIX BXDC2	22.5841	21.993	20.9715	22.0255	22.1963	22.2203	0.59283	1.2293	Up-regulated
Q92878	DNA repair protein RAD50 (hRAD50) (EC 3.6.-.-)	RAD50	19.8537	19.239	19.8969	17.9885	19.117	20.4936	0.59359	0.725225	Down-regulatted
Q6IBS0	Twinfilin-2 (A6-related protein) (hA6RP) (Protein tyrosine kinase 9-like) (Twinfilin-1-like protein)	TWF2 PTK9L MSTP011	22.766	23.2115	22.2258	22.955	23.2197	22.6185	0.593725	1.14602	Up-regulated
Q8TEA8	D-aminoacyl-tRNA deacylase 1 (DTD) (EC 3.1.1.96) (DNA-unwinding element-binding protein B) (DUE-B) (Gly-tRNA(Ala) deacylase) (Histidyl-tRNA synthase-related)	DTD1 C20orf88 DUEB HARS2	21.795	22.4668	23.2647	21.618	22.191	22.7756	0.594088	0.804427	Down-regulatted
P19338	Nucleolin (Protein C23)	NCL	30.5029	30.4192	31.8577	30.5315	30.3781	30.9668	0.594984	0.811615	Down-regulatted
P07686	Beta-hexosaminidase subunit beta (EC 3.2.1.52) (Beta-N-acetylhexosaminidase subunit beta) (Hexosaminidase subunit B) (Cervical cancer proto-oncogene 7 protein) (HCC-7) (N-acetyl-beta-glucosaminidase subunit beta) [Cleaved into: Beta-hexosaminidase subunit beta chain B; Beta-hexosaminidase subunit beta chain A]	HEXB HCC7	22.8568	22.8836	23.4164	23.2109	23.55	22.8613	0.596176	1.11352	Up-regulated
P40938	Replication factor C subunit 3 (Activator 1 38 kDa subunit) (A1 38 kDa subunit) (Activator 1 subunit 3) (Replication factor C 38 kDa subunit) (RF-C 38 kDa subunit) (RFC38)	RFC3	23.2206	23.0503	22.5892	23.0427	22.9857	22.3138	0.597806	0.887222	Down-regulatted
Q00341	Vigilin (High density lipoprotein-binding protein) (HDL-binding protein)	HDLBP HBP VGL	24.1551	24.3588	23.2092	23.6126	23.8991	23.5401	0.598704	0.856327	Down-regulatted
O43488	Aflatoxin B1 aldehyde reductase member 2 (EC 1.1.1.n11) (AFB1 aldehyde reductase 1) (AFB1-AR 1) (Aldoketoreductase 7) (Succinic semialdehyde reductase) (SSA reductase)	AKR7A2 AFAR AFAR1 AKR7	20.9087	18.7559	21.8908	20.7462	21.2722	21.2649	0.599525	1.49068	Up-regulated
P18124	Large ribosomal subunit protein uL30 (60S ribosomal protein L7)	RPL7	27.344	26.0572	25.6211	26.0854	25.8167	26.1549	0.599815	0.80009	Down-regulatted
P08047	Transcription factor Sp1	SP1 TSFP1	21.5999	21.5952	22.0496	21.5965	21.9008	22.1087	0.599901	1.08706	Up-regulated
P62888	Large ribosomal subunit protein eL30 (60S ribosomal protein L30)	RPL30	27.0576	27.2135	26.1528	27.2509	26.9351	26.8667	0.600208	1.15637	Up-regulated
Q15061	WD repeat-containing protein 43 (U3 small nucleolar RNA-associated protein 5 homolog)	WDR43 KIAA0007 UTP5	23.1682	23.2	23.3051	23.4251	23.0318	23.4833	0.600256	1.06361	Up-regulated
Q9Y266	Nuclear migration protein nudC (Nuclear distribution protein C homolog)	NUDC	25.2831	25.4013	25.6171	25.2993	25.5406	25.7346	0.600415	1.06511	Up-regulated
Q8NC51	SERPINE1 mRNA-binding protein 1 (PAI1 RNA-binding protein 1) (PAI-RBP1) (Plasminogen activator inhibitor 1 RNA-binding protein)	SERBP1 PAIRBP1 CGI-55	26.6776	26.828	27.8953	26.6955	27.0686	26.9172	0.600738	0.846824	Down-regulatted
Q9P0L0	Vesicle-associated membrane protein-associated protein A (VAMP-A) (VAMP-associated protein A) (VAP-A) (33 kDa VAMP-associated protein) (VAP-33)	VAPA VAP33	23.2076	23.3744	24.0469	22.8735	23.5512	23.6105	0.601023	0.871819	Down-regulatted
Q9NZ08	Endoplasmic reticulum aminopeptidase 1 (EC 3.4.11.-) (ARTS-1) (Adipocyte-derived leucine aminopeptidase) (A-LAP) (Aminopeptidase PILS) (Puromycin-insensitive leucyl-specific aminopeptidase) (PILS-AP) (Type 1 tumor necrosis factor receptor shedding aminopeptidase regulator)	ERAP1 APPILS ARTS1 KIAA0525 UNQ584/PRO1154	23.8054	24.0127	23.0734	23.5793	23.4928	23.2833	0.601139	0.883499	Down-regulatted
Q9Y6M7	Sodium bicarbonate cotransporter 3 (Electroneutral Na/HCO(3) cotransporter) (Sodium bicarbonate cotransporter 2) (Sodium bicarbonate cotransporter 2b) (Bicarbonate transporter) (Solute carrier family 4 member 7)	SLC4A7 BT NBC2 NBC2B NBC3 NBCn1 SBC2 SLC4A6	19.998	20.3262	20.1556	19.9237	20.2167	20.8644	0.601504	1.12896	Up-regulated
Q9UBE0	SUMO-activating enzyme subunit 1 (Ubiquitin-like 1-activating enzyme E1A) [Cleaved into: SUMO-activating enzyme subunit 1, N-terminally processed]	SAE1 AOS1 SUA1 UBLE1A	23.4389	23.3941	22.898	23.3898	23.0629	22.8926	0.601529	0.91474	Down-regulatted
Q96JB1	Dynein axonemal heavy chain 8 (Axonemal beta dynein heavy chain 8) (Ciliary dynein heavy chain 8)	DNAH8	20.6489	20.925	19.0094	20.7847	19.6447	18.7232	0.602366	0.71852	Down-regulatted
P28074	Proteasome subunit beta type-5 (EC 3.4.25.1) (Macropain epsilon chain) (Multicatalytic endopeptidase complex epsilon chain) (Proteasome chain 6) (Proteasome epsilon chain) (Proteasome subunit MB1) (Proteasome subunit X) (Proteasome subunit beta-5) (beta-5)	PSMB5 LMPX MB1 X	24.4314	24.5752	25.6243	24.418	24.5551	24.9407	0.603075	0.847313	Down-regulatted
Q96FX7	tRNA (adenine(58)-N(1))-methyltransferase catalytic subunit TRMT61A (EC 2.1.1.220) (mRNA methyladenosine-N(1)-methyltransferase catalytic subunit TRMT61A) (EC 2.1.1.-) (tRNA(m1A58)-methyltransferase subunit TRMT61A) (tRNA(m1A58)MTase subunit TRMT61A)	TRMT61A C14orf172 TRM61	22.1966	21.9339	22.4197	21.7617	22.1028	22.3222	0.604061	0.919444	Down-regulatted
P61026	Ras-related protein Rab-10 (EC 3.6.5.2)	RAB10	22.3759	22.0662	21.5003	21.9495	21.7152	21.8041	0.605493	0.89635	Down-regulatted
Q13177	Serine/threonine-protein kinase PAK 2 (EC 2.7.11.1) (Gamma-PAK) (PAK65) (S6/H4 kinase) (p21-activated kinase 2) (PAK-2) (p58) [Cleaved into: PAK-2p27 (p27); PAK-2p34 (p34) (C-t-PAK2)]	PAK2	23.6422	20.4967	23.797	23.3391	23.0109	23.5515	0.605598	1.57483	Up-regulated
Q13123	Protein Red (Cytokine IK) (IK factor) (Protein RER)	IK RED RER	20.8676	21.8412	22.2724	21.1839	21.1613	21.8287	0.606365	0.829837	Down-regulatted
O94826	Mitochondrial import receptor subunit TOM70 (Mitochondrial precursor proteins import receptor) (Translocase of outer membrane 70 kDa subunit) (Translocase of outer mitochondrial membrane protein 70)	TOMM70 KIAA0719 TOM70 TOMM70A	24.9808	24.8149	24.8542	24.7695	25.0926	24.9711	0.606411	1.04326	Up-regulated
Q8TBQ9	Protein kish-A (Transmembrane protein 167) (Transmembrane protein 167A)	TMEM167A TMEM167	19.892	19.064	19.7482	19.5143	19.4017	19.3202	0.606664	0.89751	Down-regulatted
Q13838	Spliceosome RNA helicase DDX39B (EC 3.6.4.13) (56 kDa U2AF65-associated protein) (ATP-dependent RNA helicase p47) (DEAD box protein UAP56) (HLA-B-associated transcript 1 protein)	DDX39B BAT1 UAP56	27.1803	27.2071	26.2625	27.2753	26.998	26.9517	0.607344	1.14211	Up-regulated
Q03135	Caveolin-1	CAV1 CAV	23.2056	22.4482	21.4803	22.6459	21.7038	21.7942	0.607478	0.7955	Down-regulatted
Q9BZX2	Uridine-cytidine kinase 2 (UCK 2) (EC 2.7.1.48) (Cytidine monophosphokinase 2) (Testis-specific protein TSA903) (Uridine monophosphokinase 2)	UCK2 UMPK	23.184	23.2242	22.5578	22.9542	23.1659	23.2515	0.607515	1.09825	Up-regulated
Q14CX7	N-alpha-acetyltransferase 25, NatB auxiliary subunit (Mitochondrial distribution and morphology protein 20) (N-terminal acetyltransferase B complex subunit MDM20) (NatB complex subunit MDM20) (N-terminal acetyltransferase B complex subunit NAA25) (p120)	NAA25 C12orf30 MDM20 NAP1	21.6349	21.7998	18.5929	21.1804	21.626	21.1081	0.609115	1.54646	Up-regulated
P60953	Cell division control protein 42 homolog (EC 3.6.5.2) (G25K GTP-binding protein)	CDC42	24.714	25.0696	25.551	25.2823	25.3652	25.1303	0.609879	1.10783	Up-regulated
O14979	Heterogeneous nuclear ribonucleoprotein D-like (hnRNP D-like) (hnRNP DL) (AU-rich element RNA-binding factor) (JKT41-binding protein) (Protein laAUF1)	HNRNPDL HNRPDL JKTBP	26.1105	26.1112	26.8949	26.0402	26.2179	26.3745	0.609915	0.894198	Down-regulatted
P50502	Hsc70-interacting protein (Hip) (Aging-associated protein 2) (Progesterone receptor-associated p48 protein) (Protein FAM10A1) (Putative tumor suppressor ST13) (Renal carcinoma antigen NY-REN-33) (Suppression of tumorigenicity 13 protein)	ST13 AAG2 FAM10A1 HIP SNC6	25.7038	25.7022	26.9411	26.116	26.5951	26.3944	0.610594	1.19152	Up-regulated
Q02543	Large ribosomal subunit protein eL20 (60S ribosomal protein L18a)	RPL18A	26.3326	24.3564	23.58	24.5362	24.2232	24.0309	0.610609	0.710595	Down-regulatted
Q9H0D6	5'-3' exoribonuclease 2 (EC 3.1.13.-) (DHM1-like protein) (DHP protein)	XRN2	23.3261	23.1347	23.6743	22.8168	23.4139	23.4687	0.610658	0.904233	Down-regulatted
Q29RF7	Sister chromatid cohesion protein PDS5 homolog A (Cell proliferation-inducing gene 54 protein) (Sister chromatid cohesion protein 112) (SCC-112)	PDS5A KIAA0648 PDS5 PIG54	23.7424	23.6513	23.1304	23.3822	23.4746	23.3218	0.61072	0.923276	Down-regulatted
Q9NV06	DDB1- and CUL4-associated factor 13 (WD repeat and SOF domain-containing protein 1)	DCAF13 WDSOF1 HSPC064	21.7451	21.1604	21.0638	21.1207	21.4939	20.8989	0.610728	0.900044	Down-regulatted
Q8IWA0	WD repeat-containing protein 75 (U3 small nucleolar RNA-associated protein 17 homolog)	WDR75 UTP17	23.8306	23.8958	22.6604	24.3051	23.5034	23.3995	0.611216	1.20893	Up-regulated
P50440	Glycine amidinotransferase, mitochondrial (EC 2.1.4.1) (L-arginine:glycine amidinotransferase) (Transamidinase)	GATM AGAT	22.7076	23.3333	24.1178	22.8303	22.7743	23.7102	0.611702	0.822849	Down-regulatted
O00203	AP-3 complex subunit beta-1 (Adaptor protein complex AP-3 subunit beta-1) (Adaptor-related protein complex 3 subunit beta-1) (Beta-3A-adaptin) (Clathrin assembly protein complex 3 beta-1 large chain)	AP3B1 ADTB3A	22.9425	23.2182	21.9534	23.0164	22.9917	22.7966	0.611776	1.173	Up-regulated
Q9P0I2	ER membrane protein complex subunit 3 (Transmembrane protein 111)	EMC3 TMEM111	22.2627	21.7218	19.7046	22.1081	21.6075	21.3856	0.611925	1.38578	Up-regulated
P40937	Replication factor C subunit 5 (Activator 1 36 kDa subunit) (A1 36 kDa subunit) (Activator 1 subunit 5) (Replication factor C 36 kDa subunit) (RF-C 36 kDa subunit) (RFC36)	RFC5	22.128	22.6697	19.0614	21.875	22.2281	21.7675	0.612114	1.59162	Up-regulated
O75821	Eukaryotic translation initiation factor 3 subunit G (eIF3g) (Eukaryotic translation initiation factor 3 RNA-binding subunit) (eIF-3 RNA-binding subunit) (Eukaryotic translation initiation factor 3 subunit 4) (eIF-3-delta) (eIF3 p42) (eIF3 p44)	EIF3G EIF3S4	24.6242	24.7188	24.7206	24.7337	24.6701	24.7224	0.612117	1.01457	Up-regulated
Q9BYD3	Large ribosomal subunit protein uL4m (39S ribosomal protein L4, mitochondrial) (L4mt) (MRP-L4)	MRPL4 CDABP0091 CGI-28	21.5366	21.7965	19.4141	21.1596	21.3352	18.111	0.612356	0.609712	Down-regulatted
P62937	Peptidyl-prolyl cis-trans isomerase A (PPIase A) (EC 5.2.1.8) (Cyclophilin A) (Cyclosporin A-binding protein) (Rotamase A) [Cleaved into: Peptidyl-prolyl cis-trans isomerase A, N-terminally processed]	PPIA CYPA	29.9104	30.1226	31.1635	29.9977	30.1152	30.3807	0.612497	0.850097	Down-regulatted
P53992	Protein transport protein Sec24C (SEC24-related protein C)	SEC24C KIAA0079	22.668	22.9364	19.7621	22.8121	22.2854	22.0952	0.612876	1.52492	Up-regulated
P30492	HLA class I histocompatibility antigen, B alpha chain (Human leukocyte antigen B) (HLA-B)	HLA-B HLAB	21.6706	21.9158	22.573	21.841	21.7381	22.0848	0.612987	0.891825	Down-regulatted
P83916	Chromobox protein homolog 1 (HP1Hsbeta) (Heterochromatin protein 1 homolog beta) (HP1 beta) (Heterochromatin protein p25) (M31) (Modifier 1 protein) (p25beta)	CBX1 CBX	22.9023	22.1905	24.3211	22.5759	23.1445	22.5567	0.613214	0.769006	Down-regulatted
O43747	AP-1 complex subunit gamma-1 (Adaptor protein complex AP-1 subunit gamma-1) (Adaptor-related protein complex 1 subunit gamma-1) (Clathrin assembly protein complex 1 gamma-1 large chain) (Gamma1-adaptin) (Golgi adaptor HA1/AP1 adaptin subunit gamma-1)	AP1G1 ADTG CLAPG1	22.0976	21.3419	21.0351	21.8533	22.0594	21.2263	0.613318	1.16592	Up-regulated
P49354	Protein farnesyltransferase/geranylgeranyltransferase type-1 subunit alpha (EC 2.5.1.58) (EC 2.5.1.59) (CAAX farnesyltransferase subunit alpha) (FTase-alpha) (Ras proteins prenyltransferase subunit alpha) (Type I protein geranyl-geranyltransferase subunit alpha) (GGTase-I-alpha)	FNTA	22.3275	22.3106	22.4765	22.323	22.6562	22.3392	0.613899	1.04821	Up-regulated
P23510	Tumor necrosis factor ligand superfamily member 4 (Glycoprotein Gp34) (OX40 ligand) (OX40L) (TAX transcriptionally-activated glycoprotein 1) (CD antigen CD252)	TNFSF4 TXGP1	25.3257	25.4328	24.3754	25.4029	25.1936	25.1407	0.614028	1.14957	Up-regulated
P29966	Myristoylated alanine-rich C-kinase substrate (MARCKS) (Protein kinase C substrate, 80 kDa protein, light chain) (80K-L protein) (PKCSL)	MARCKS MACS PRKCSL	26.0645	26.4213	27.2852	26.0213	26.2195	26.8121	0.614455	0.847117	Down-regulatted
P49368	T-complex protein 1 subunit gamma (TCP-1-gamma) (CCT-gamma) (Chaperonin containing T-complex polypeptide 1 subunit 3) (hTRiC5)	CCT3 CCTG TRIC5	27.99	28.1794	27.3312	28.0638	27.9928	27.9025	0.614518	1.11175	Up-regulated
Q12996	Cleavage stimulation factor subunit 3 (CF-1 77 kDa subunit) (Cleavage stimulation factor 77 kDa subunit) (CSTF 77 kDa subunit) (CstF-77)	CSTF3	23.2928	23.3713	22.6642	22.5931	22.8455	23.3672	0.614552	0.886279	Down-regulatted
P50991	T-complex protein 1 subunit delta (TCP-1-delta) (CCT-delta) (Chaperonin containing T-complex polypeptide 1 subunit 4) (Stimulator of TAR RNA-binding)	CCT4 CCTD SRB	28.1756	28.2447	27.3989	28.2073	28.2462	27.8684	0.614715	1.12316	Up-regulated
O00193	Small acidic protein	SMAP C11orf58	23.7607	23.9449	25.0282	23.7458	23.9901	24.2739	0.614764	0.845963	Down-regulatted
Q9BXP5	Serrate RNA effector molecule homolog (Arsenite-resistance protein 2)	SRRT ARS2 ASR2	23.8727	24.1091	23.4468	23.7625	23.762	24.3575	0.614776	1.11044	Up-regulated
Q13126	S-methyl-5'-thioadenosine phosphorylase (EC 2.4.2.28) (5'-methylthioadenosine phosphorylase) (MTA phosphorylase) (MTAP) (MTAPase)	MTAP MSAP	24.0955	23.7114	24.7112	23.9643	23.8354	24.1893	0.615417	0.884929	Down-regulatted
Q01085	Nucleolysin TIAR (TIA-1-related protein)	TIAL1	23.4492	23.5006	24.3339	23.2245	23.5762	23.9092	0.615548	0.875836	Down-regulatted
Q92544	Transmembrane 9 superfamily member 4 (Tumor cannibalism associated protein 1)	TM9SF4 KIAA0255 TUCAP1	22.4972	21.8567	22.2046	22.3282	22.1027	21.7039	0.615811	0.906744	Down-regulatted
P14868	Aspartate--tRNA ligase, cytoplasmic (EC 6.1.1.12) (Aspartyl-tRNA synthetase) (AspRS) (Cell proliferation-inducing gene 40 protein)	DARS1 DARS PIG40	26.5461	26.7709	25.7317	26.7349	26.5355	26.3506	0.61596	1.14137	Up-regulated
Q8TCS8	Polyribonucleotide nucleotidyltransferase 1, mitochondrial (EC 2.7.7.8) (3'-5' RNA exonuclease OLD35) (PNPase old-35) (Polynucleotide phosphorylase 1) (PNPase 1) (Polynucleotide phosphorylase-like protein)	PNPT1 PNPASE	22.6866	21.9015	22.096	22.905	22.6198	21.8176	0.616899	1.16428	Up-regulated
Q01433	AMP deaminase 2 (EC 3.5.4.6) (AMP deaminase isoform L)	AMPD2	20.6058	20.4054	20.1666	20.2796	20.2109	20.4471	0.618045	0.946014	Down-regulatted
O75083	WD repeat-containing protein 1 (Actin-interacting protein 1) (AIP1) (NORI-1)	WDR1	26.6707	26.6005	25.5437	26.7772	27.0882	25.8085	0.618064	1.21954	Up-regulated
P13073	Cytochrome c oxidase subunit 4 isoform 1, mitochondrial (Cytochrome c oxidase polypeptide IV) (Cytochrome c oxidase subunit IV isoform 1) (COX IV-1)	COX4I1 COX4	18.4651	24.6913	25.9482	23.2057	24.5928	25.4273	0.618209	2.5914	Up-regulated
P60842	Eukaryotic initiation factor 4A-I (eIF-4A-I) (eIF4A-I) (EC 3.6.4.13) (ATP-dependent RNA helicase eIF4A-1)	EIF4A1 DDX2A EIF4A	28.137	28.1246	27.3945	28.0573	28.0353	27.994	0.618312	1.10458	Up-regulated
P84077	ADP-ribosylation factor 1 (EC 3.6.5.2)	ARF1	26.0581	25.6405	25.0367	26.1855	25.6827	25.4629	0.618504	1.14758	Up-regulated
P16403	Histone H1.2 (Histone H1c) (Histone H1d) (Histone H1s-1)	H1-2 H1F2 HIST1H1C	29.6895	29.8959	31.5525	29.5586	29.6777	30.7561	0.619934	0.767462	Down-regulatted
O14745	Na(+)/H(+) exchange regulatory cofactor NHE-RF1 (NHERF-1) (Ezrin-radixin-moesin-binding phosphoprotein 50) (EBP50) (Regulatory cofactor of Na(+)/H(+) exchanger) (Sodium-hydrogen exchanger regulatory factor 1) (Solute carrier family 9 isoform A3 regulatory factor 1)	NHERF1 NHERF SLC9A3R1	23.4793	23.7373	24.9222	23.3088	23.4212	24.4754	0.620445	0.806008	Down-regulatted
Q2TAY7	WD40 repeat-containing protein SMU1 (Smu-1 suppressor of mec-8 and unc-52 protein homolog) [Cleaved into: WD40 repeat-containing protein SMU1, N-terminally processed]	SMU1	22.6938	22.5722	21.92	22.266	22.1197	22.3741	0.620778	0.90622	Down-regulatted
Q9H223	EH domain-containing protein 4 (Hepatocellular carcinoma-associated protein 10/11) (PAST homolog 4)	EHD4 HCA10 HCA11 PAST4 FKSG7	22.1433	21.9072	20.3018	21.9051	21.6714	18.9814	0.621569	0.660608	Down-regulatted
Q14139	Ubiquitin conjugation factor E4 A (EC 2.3.2.27) (RING-type E3 ubiquitin transferase E4 A)	UBE4A KIAA0126	20.8956	20.0031	19.8214	20.093	20.2271	19.8059	0.621607	0.871738	Down-regulatted
Q15029	116 kDa U5 small nuclear ribonucleoprotein component (Elongation factor Tu GTP-binding domain-containing protein 2) (SNU114 homolog) (hSNU114) (U5 snRNP-specific protein, 116 kDa) (U5-116 kDa)	EFTUD2 KIAA0031 SNRP116	26.2296	26.0946	26.2798	26.2351	26.2137	26.0092	0.622115	0.966829	Down-regulatted
P53621	Coatomer subunit alpha (Alpha-coat protein) (Alpha-COP) (HEP-COP) (HEPCOP) [Cleaved into: Xenin (Xenopsin-related peptide); Proxenin]	COPA	25.9558	25.4014	24.2421	26.0698	25.4477	25.0383	0.62215	1.24732	Up-regulated
P62304	Small nuclear ribonucleoprotein E (snRNP-E) (Sm protein E) (Sm-E) (SmE)	SNRPE	23.4005	23.6909	24.9263	23.539	23.4471	24.1749	0.622746	0.820419	Down-regulatted
P11940	Polyadenylate-binding protein 1 (PABP-1) (Poly(A)-binding protein 1)	PABPC1 PAB1 PABP PABP1 PABPC2	27.9479	28.1309	28.8411	27.9366	28.172	28.322	0.622926	0.893104	Down-regulatted
Q96K76	Ubiquitin carboxyl-terminal hydrolase 47 (EC 3.4.19.12) (Deubiquitinating enzyme 47) (Ubiquitin thioesterase 47) (Ubiquitin-specific-processing protease 47)	USP47	19.6479	19.7613	19.7573	19.8799	19.9516	18.544	0.623167	0.832968	Down-regulatted
Q9P258	Protein RCC2 (RCC1-like protein TD-60) (Telophase disk protein of 60 kDa)	RCC2 KIAA1470 TD60	26.7082	26.7029	25.7719	26.8266	26.5167	26.3981	0.6232	1.13771	Up-regulated
Q6UN15	Pre-mRNA 3'-end-processing factor FIP1 (hFip1) (FIP1-like 1 protein) (Factor interacting with PAP) (Rearranged in hypereosinophilia)	FIP1L1 FIP1 RHE	23.5146	23.6925	24.6495	23.2974	23.7808	24.0973	0.623444	0.85439	Down-regulatted
P06132	Uroporphyrinogen decarboxylase (UPD) (URO-D) (EC 4.1.1.37)	UROD	21.8317	22.1233	23.3342	22.6766	22.1321	23.4276	0.624202	1.24462	Up-regulated
P11233	Ras-related protein Ral-A (EC 3.6.5.2)	RALA RAL	21.8168	22.5872	23.3972	21.9297	22.4866	22.5642	0.624422	0.827272	Down-regulatted
P62328	Thymosin beta-4 (T beta-4) (Fx) [Cleaved into: Hemoregulatory peptide AcSDKP (Ac-Ser-Asp-Lys-Pro) (N-acetyl-SDKP) (AcSDKP) (Seraspenide)]	TMSB4X TB4X THYB4 TMSB4	25.895	25.866	26.941	25.801	25.6988	26.5057	0.624678	0.851355	Down-regulatted
Q9UQ35	Serine/arginine repetitive matrix protein 2 (300 kDa nuclear matrix antigen) (Serine/arginine-rich splicing factor-related nuclear matrix protein of 300 kDa) (SR-related nuclear matrix protein of 300 kDa) (Ser/Arg-related nuclear matrix protein of 300 kDa) (Splicing coactivator subunit SRm300) (Tax-responsive enhancer element-binding protein 803) (TaxREB803)	SRRM2 KIAA0324 SRL300 SRM300 HSPC075	24.5779	24.7255	24.7234	24.5043	24.1568	24.9618	0.624764	0.910901	Down-regulatted
P51148	Ras-related protein Rab-5C (EC 3.6.5.2) (L1880) (RAB5L)	RAB5C RABL	23.5162	23.8899	23.4458	23.4998	23.5326	23.5815	0.624849	0.946495	Down-regulatted
O75947	ATP synthase subunit d, mitochondrial (ATPase subunit d) (ATP synthase peripheral stalk subunit d)	ATP5PD ATP5H My032	24.2168	23.8011	24.9085	24.4195	24.4563	24.6076	0.625447	1.13734	Up-regulated
Q6P1N9	Deoxyribonuclease TATDN1 (EC 3.1.21.-) (Hepatocarcinoma high expression protein)	TATDN1 CDA11	21.9593	22.1954	23.2102	21.7057	22.4469	22.4764	0.625651	0.84364	Down-regulatted
P46777	Large ribosomal subunit protein uL18 (60S ribosomal protein L5)	RPL5 MSTP030	26.0499	25.8996	25.2745	26.0435	26.0268	25.6007	0.626106	1.1088	Up-regulated
Q502W6	von Willebrand factor A domain-containing protein 3B (VWA domain-containing protein 3B)	VWA3B	18.805	20.2179	20.6538	20.3721	20.1528	20.1097	0.626236	1.24773	Up-regulated
O60884	DnaJ homolog subfamily A member 2 (Cell cycle progression restoration gene 3 protein) (Dnj3) (Dj3) (HIRA-interacting protein 4) (Renal carcinoma antigen NY-REN-14)	DNAJA2 CPR3 HIRIP4	24.8241	24.4753	24.3962	24.8455	24.5491	24.5608	0.626299	1.06186	Up-regulated
Q9Y5Y2	Cytosolic Fe-S cluster assembly factor NUBP2 (Nucleotide-binding protein 2) (NBP 2)	NUBP2	21.3757	19.984	19.9834	20.8461	20.25	19.1927	0.627724	0.783805	Down-regulatted
Q2LD37	Bridge-like lipid transfer protein family member 1 (Fragile site-associated protein)	BLTP1 FSA KIAA1109 KIAA1371 TWEEK	22.7087	23.1	22.7486	22.9502	22.6478	22.7148	0.627986	0.945075	Down-regulatted
Q6UX04	Spliceosome-associated protein CWC27 homolog (Antigen NY-CO-10) (Probable inactive peptidyl-prolyl cis-trans isomerase CWC27 homolog) (PPIase CWC27) (Serologically defined colon cancer antigen 10)	CWC27 SDCCAG10 UNQ438/PRO871	19.0127	21.139	22.2608	21.0255	21.2683	21.7547	0.628063	1.45936	Up-regulated
P52597	Heterogeneous nuclear ribonucleoprotein F (hnRNP F) (Nucleolin-like protein mcs94-1) [Cleaved into: Heterogeneous nuclear ribonucleoprotein F, N-terminally processed]	HNRNPF HNRPF	26.1137	25.7369	26.0127	26.104	26.0445	25.9173	0.628754	1.0479	Up-regulated
Q9UQ80	Proliferation-associated protein 2G4 (Cell cycle protein p38-2G4 homolog) (hG4-1) (ErbB3-binding protein 1)	PA2G4 EBP1	28.0332	28.1962	29.317	28.04	28.2153	28.5821	0.629051	0.8489	Down-regulatted
P30566	Adenylosuccinate lyase (ADSL) (ASL) (EC 4.3.2.2) (Adenylosuccinase) (ASase)	ADSL AMPS	24.0917	23.8613	22.961	23.9859	23.8388	23.6817	0.629157	1.14668	Up-regulated
Q9BZQ8	Protein Niban 1 (Cell growth-inhibiting gene 39 protein) (Protein FAM129A)	NIBAN1 C1orf24 FAM129A NIBAN GIG39	25.0618	25.2036	24.2541	25.176	24.9901	24.8641	0.629518	1.12524	Up-regulated
Q9Y230	RuvB-like 2 (EC 3.6.4.12) (48 kDa TATA box-binding protein-interacting protein) (48 kDa TBP-interacting protein) (51 kDa erythrocyte cytosolic protein) (ECP-51) (INO80 complex subunit J) (Repressing pontin 52) (Reptin 52) (TIP49b) (TIP60-associated protein 54-beta) (TAP54-beta)	RUVBL2 INO80J TIP48 TIP49B CGI-46	26.1353	26.2487	25.7012	26.1085	26.1068	26.1522	0.630046	1.0674	Up-regulated
O94776	Metastasis-associated protein MTA2 (Metastasis-associated 1-like 1) (MTA1-L1 protein) (p53 target protein in deacetylase complex)	MTA2 MTA1L1 PID	24.42	24.2671	22.7585	24.0929	23.9994	24.2523	0.63009	1.23086	Up-regulated
P52701	DNA mismatch repair protein Msh6 (hMSH6) (G/T mismatch-binding protein) (GTBP) (GTMBP) (MutS protein homolog 6) (MutS-alpha 160 kDa subunit) (p160)	MSH6 GTBP	25.3999	25.6596	24.3538	25.4765	25.4938	25.1282	0.63104	1.17153	Up-regulated
O76031	ATP-dependent Clp protease ATP-binding subunit clpX-like, mitochondrial	CLPX	20.841	21.4112	20.8011	21.0146	21.3733	21.0288	0.631204	1.08759	Up-regulated
P62899	Large ribosomal subunit protein eL31 (60S ribosomal protein L31)	RPL31	27.16	27.3449	26.001	26.8436	26.3629	26.5753	0.631719	0.845944	Down-regulatted
P36578	Large ribosomal subunit protein uL4 (60S ribosomal protein L1) (60S ribosomal protein L4)	RPL4 RPL1	27.6826	26.2509	26.0592	26.1298	26.1698	26.8007	0.633779	0.81368	Down-regulatted
Q9BW60	Very long chain fatty acid elongase 1 (EC 2.3.1.199) (3-keto acyl-CoA synthase ELOVL1) (ELOVL fatty acid elongase 1) (ELOVL FA elongase 1) (Elongation of very long chain fatty acids protein 1) (Very long chain 3-ketoacyl-CoA synthase 1) (Very long chain 3-oxoacyl-CoA synthase 1)	ELOVL1 SSC1 CGI-88	20.9311	20.7606	20.3546	20.7782	19.2785	21.0528	0.634969	0.805375	Down-regulatted
P62081	Small ribosomal subunit protein eS7 (40S ribosomal protein S7)	RPS7	27.7137	27.6058	26.5472	28.0317	27.4317	27.1137	0.635836	1.17838	Up-regulated
P05198	Eukaryotic translation initiation factor 2 subunit 1 (Eukaryotic translation initiation factor 2 subunit alpha) (eIF-2-alpha) (eIF-2A) (eIF-2alpha) (eIF2-alpha)	EIF2S1 EIF2A	26.0576	26.1675	25.0249	25.9996	25.95	25.9045	0.635997	1.14979	Up-regulated
Q92696	Geranylgeranyl transferase type-2 subunit alpha (EC 2.5.1.60) (Geranylgeranyl transferase type II subunit alpha) (Rab geranyl-geranyltransferase subunit alpha) (Rab GG transferase alpha) (Rab GGTase alpha) (Rab geranylgeranyltransferase subunit alpha)	RABGGTA	21.6527	20.9366	20.1081	20.9448	20.5152	20.4788	0.636089	0.839227	Down-regulatted
Q9BXY0	Protein MAK16 homolog (NNP78) (Protein RBM13)	MAK16 RBM13	22.879	22.6775	22.1948	22.7394	22.3642	22.2619	0.636171	0.914719	Down-regulatted
A0FGR8	Extended synaptotagmin-2 (E-Syt2) (Chr2Syt)	ESYT2 FAM62B KIAA1228	20.8745	20.3165	19.445	20.9732	19.422	19.1562	0.636404	0.778337	Down-regulatted
O60841	Eukaryotic translation initiation factor 5B (eIF-5B) (EC 3.6.5.3) (Translation initiation factor IF-2)	EIF5B IF2 KIAA0741	24.6303	24.4022	24.8164	24.775	24.1477	24.5839	0.637099	0.923959	Down-regulatted
Q7L2H7	Eukaryotic translation initiation factor 3 subunit M (eIF3m) (Fetal lung protein B5) (hFL-B5) (PCI domain-containing protein 1)	EIF3M HFLB5 PCID1 GA17 PNAS-125	25.2508	24.9146	24.1762	25.0992	24.9541	24.8199	0.637113	1.13069	Up-regulated
Q15269	Periodic tryptophan protein 2 homolog	PWP2 PWP2H	24.0062	24.1815	23.0964	24.3231	23.7961	23.7625	0.637434	1.14806	Up-regulated
P31153	S-adenosylmethionine synthase isoform type-2 (AdoMet synthase 2) (EC 2.5.1.6) (Methionine adenosyltransferase 2) (MAT 2) (Methionine adenosyltransferase II) (MAT-II)	MAT2A AMS2 MATA2	25.8562	25.9696	26.2945	26.0866	26.1023	26.1486	0.638098	1.05146	Up-regulated
Q8TEX9	Importin-4 (Imp4) (Importin-4b) (Imp4b) (Ran-binding protein 4) (RanBP4)	IPO4 IMP4B RANBP4	23.967	24.002	23.1541	23.6902	23.1095	23.789	0.638167	0.883846	Down-regulatted
Q9UHR5	SAP30-binding protein (Transcriptional regulator protein HCNGP)	SAP30BP HCNGP HTRG HTRP	21.7995	21.8176	21.9439	21.7205	21.8343	21.9003	0.63843	0.975829	Down-regulatted
O75347	Tubulin-specific chaperone A (TCP1-chaperonin cofactor A) (Tubulin-folding cofactor A) (CFA)	TBCA	26.1391	26.3567	27.338	26.1255	26.4221	26.6549	0.638801	0.864278	Down-regulatted
Q01196	Runt-related transcription factor 1 (Acute myeloid leukemia 1 protein) (Core-binding factor subunit alpha-2) (CBF-alpha-2) (Oncogene AML-1) (Polyomavirus enhancer-binding protein 2 alpha B subunit) (PEA2-alpha B) (PEBP2-alpha B) (SL3-3 enhancer factor 1 alpha B subunit) (SL3/AKV core-binding factor alpha B subunit)	RUNX1 AML1 CBFA2	20.3498	20.9692	19.4184	20.2414	20.6904	20.5599	0.639088	1.19039	Up-regulated
P62424	Large ribosomal subunit protein eL8 (60S ribosomal protein L7a) (PLA-X polypeptide) (Surfeit locus protein 3)	RPL7A SURF-3 SURF3	27.7474	27.3943	26.4916	26.9586	26.8006	27.2433	0.63911	0.864377	Down-regulatted
P61353	Large ribosomal subunit protein eL27 (60S ribosomal protein L27)	RPL27	25.5628	25.0213	24.3744	24.9485	25.0066	25.6294	0.639616	1.15562	Up-regulated
Q9NQ55	Suppressor of SWI4 1 homolog (Ssf-1) (Brix domain-containing protein 3) (Peter Pan homolog)	PPAN BXDC3 SSF1	22.2334	21.5185	21.2826	21.601	21.1938	21.7313	0.639846	0.889171	Down-regulatted
Q8N0U8	Vitamin K epoxide reductase complex subunit 1-like protein 1 (VKORC1-like protein 1) (EC 1.17.4.4)	VKORC1L1	19.6023	18.3637	20.6056	18.5047	18.3486	20.3391	0.640124	0.727121	Down-regulatted
P16083	Ribosyldihydronicotinamide dehydrogenase [quinone] (EC 1.10.5.1) (NRH dehydrogenase [quinone] 2) (NRH:quinone oxidoreductase 2) (Quinone reductase 2) (QR2)	NQO2 NMOR2	20.8317	20.448	21.49	20.4797	20.7131	21.0423	0.64072	0.883805	Down-regulatted
Q8TEQ6	Gem-associated protein 5 (Gemin5)	GEMIN5	23.7143	24.0778	23.2485	23.7968	23.9939	23.6575	0.640742	1.09875	Up-regulated
O75352	Mannose-P-dolichol utilization defect 1 protein (Suppressor of Lec15 and Lec35 glycosylation mutation homolog) (SL15)	MPDU1	21.545	21.2548	20.1061	21.1722	20.9763	19.845	0.640829	0.809929	Down-regulatted
P62244	Small ribosomal subunit protein uS8 (40S ribosomal protein S15a)	RPS15A OK/SW-cl.82	26.8419	26.7052	25.8066	26.6701	27.2055	26.1511	0.640843	1.16824	Up-regulated
Q99640	Membrane-associated tyrosine- and threonine-specific cdc2-inhibitory kinase (EC 2.7.11.1) (Myt1 kinase)	PKMYT1 MYT1	18.702	18.4347	18.0876	18.5866	18.5819	18.3585	0.64124	1.07244	Up-regulated
Q15365	Poly(rC)-binding protein 1 (Alpha-CP1) (Heterogeneous nuclear ribonucleoprotein E1) (hnRNP E1) (Nucleic acid-binding protein SUB2.3)	PCBP1	27.8974	28.2035	27.6663	28.0184	28.1161	27.8963	0.641633	1.0628	Up-regulated
Q96JJ7	Protein disulfide-isomerase TMX3 (EC 5.3.4.1) (Thioredoxin domain-containing protein 10) (Thioredoxin-related transmembrane protein 3)	TMX3 KIAA1830 TXNDC10	21.7982	21.7847	22.0599	22.121	20.1867	22.2461	0.641789	0.777546	Down-regulatted
P11216	Glycogen phosphorylase, brain form (EC 2.4.1.1)	PYGB	24.0546	23.6603	22.7102	24.0785	23.9071	23.1772	0.642148	1.18583	Up-regulated
O14602	Eukaryotic translation initiation factor 1A, Y-chromosomal (eIF-1A Y isoform) (eIF1A Y isoform) (Eukaryotic translation initiation factor 4C) (eIF-4C)	EIF1AY	23.4382	23.4493	24.021	23.4438	23.3359	23.7743	0.642401	0.921358	Down-regulatted
P24928	DNA-directed RNA polymerase II subunit RPB1 (RNA polymerase II subunit B1) (EC 2.7.7.6) (3'-5' exoribonuclease) (EC 3.1.13.-) (DNA-directed RNA polymerase II subunit A) (DNA-directed RNA polymerase III largest subunit) (RNA-directed RNA polymerase II subunit RPB1) (EC 2.7.7.48)	POLR2A POLR2	22.8536	22.9214	22.3185	22.8631	22.2066	22.6175	0.642588	0.910396	Down-regulatted
Q13283	Ras GTPase-activating protein-binding protein 1 (G3BP-1) (EC 3.6.4.12) (EC 3.6.4.13) (ATP-dependent DNA helicase VIII) (hDH VIII) (GAP SH3 domain-binding protein 1)	G3BP1 G3BP	26.2539	26.1824	26.8148	26.2487	26.7021	26.6748	0.643468	1.09038	Up-regulated
Q92556	Engulfment and cell motility protein 1 (Protein ced-12 homolog)	ELMO1 KIAA0281	21.5555	22.0689	21.5762	21.7398	21.8199	21.9176	0.644246	1.06602	Up-regulated
P63162	Small nuclear ribonucleoprotein-associated protein N (snRNP-N) (Sm protein D) (Sm-D) (Sm protein N) (Sm-N) (SmN) (Tissue-specific-splicing protein)	SNRPN HCERN3 SMN	24.5219	24.4626	25.8498	24.4124	24.304	25.2879	0.644334	0.825496	Down-regulatted
P19367	Hexokinase-1 (EC 2.7.1.1) (Brain form hexokinase) (Hexokinase type I) (HK I) (Hexokinase-A)	HK1	24.5368	24.6744	23.3917	24.6144	24.5957	24.0789	0.644556	1.17178	Up-regulated
Q9NX40	OCIA domain-containing protein 1 (Ovarian cancer immunoreactive antigen domain containing 1) (Ovarian carcinoma immunoreactive antigen)	OCIAD1 ASRIJ OCIA	22.989	23.0569	24.3304	22.7669	23.1721	23.666	0.644934	0.836768	Down-regulatted
Q8N5M9	Protein jagunal homolog 1	JAGN1	21.7509	21.8329	21.425	21.7544	21.5438	21.9724	0.645248	1.06236	Up-regulated
Q8TAT6	Nuclear protein localization protein 4 homolog (Protein NPL4)	NPLOC4 KIAA1499 NPL4	23.0303	23.4076	22.2934	23.3817	23.0133	22.8895	0.64548	1.13634	Up-regulated
P33992	DNA replication licensing factor MCM5 (EC 3.6.4.12) (CDC46 homolog) (P1-CDC46)	MCM5 CDC46	25.6428	25.832	24.8531	25.8486	25.5442	25.437	0.645591	1.12295	Up-regulated
Q93008	Ubiquitin carboxyl-terminal hydrolase 9X (EC 3.4.19.12) (Deubiquitinating enzyme FAF-X) (Fat facets in mammals) (hFAM) (Fat facets protein-related, X-linked) (Ubiquitin thioesterase FAF-X) (Ubiquitin-specific protease 9, X chromosome) (Ubiquitin-specific-processing protease FAF-X)	USP9X DFFRX FAM USP9	21.3601	21.318	20.0047	21.2838	20.9141	21.2102	0.645676	1.18244	Up-regulated
Q9UG63	ATP-binding cassette sub-family F member 2 (Iron-inhibited ABC transporter 2)	ABCF2 HUSSY-18	23.0271	22.8726	22.0847	22.8662	22.5602	23.0564	0.645925	1.12205	Up-regulated
Q14376	UDP-glucose 4-epimerase (EC 5.1.3.2) (Galactowaldenase) (UDP-N-acetylgalactosamine 4-epimerase) (UDP-GalNAc 4-epimerase) (UDP-N-acetylglucosamine 4-epimerase) (UDP-GlcNAc 4-epimerase) (EC 5.1.3.7) (UDP-galactose 4-epimerase)	GALE	21.6123	21.904	21.5131	21.8695	21.5864	21.7896	0.646683	1.0512	Up-regulated
Q14566	DNA replication licensing factor MCM6 (EC 3.6.4.12) (p105MCM)	MCM6	26.7752	26.9294	26.3202	26.7722	26.8778	26.6742	0.647238	1.07162	Up-regulated
Q9Y6V7	Probable ATP-dependent RNA helicase DDX49 (EC 3.6.4.13) (DEAD box protein 49)	DDX49	22.3093	22.2396	21.5197	22.2781	21.6478	21.6563	0.647378	0.893703	Down-regulatted
P61923	Coatomer subunit zeta-1 (Zeta-1-coat protein) (Zeta-1 COP)	COPZ1 COPZ CGI-120 HSPC181	22.7782	22.8625	22.876	22.7903	22.8612	22.9469	0.647794	1.01906	Up-regulated
P07741	Adenine phosphoribosyltransferase (APRT) (EC 2.4.2.7)	APRT	24.1878	24.1326	23.4432	23.971	24.067	24.1103	0.647851	1.09295	Up-regulated
P55809	Succinyl-CoA:3-ketoacid coenzyme A transferase 1, mitochondrial (SCOT) (EC 2.8.3.5) (3-oxoacid CoA-transferase 1) (Somatic-type succinyl-CoA:3-oxoacid CoA-transferase) (SCOT-s) (Succinyl-CoA:3-oxoacid CoA transferase)	OXCT1 OXCT SCOT	23.9186	23.7407	22.9317	23.9103	23.662	23.5187	0.648579	1.12246	Up-regulated
O95456	Proteasome assembly chaperone 1 (PAC-1) (Chromosome 21 leucine-rich protein) (C21-LRP) (Down syndrome critical region protein 2) (Proteasome chaperone homolog 1) (Pba1)	PSMG1 C21LRP DSCR2 PAC1	23.5407	23.4034	22.4898	23.8466	23.2611	22.9492	0.649529	1.15482	Up-regulated
Q9UMX0	Ubiquilin-1 (Protein linking IAP with cytoskeleton 1) (PLIC-1) (hPLIC-1)	UBQLN1 DA41 PLIC1	23.8211	23.8687	25.479	23.6248	24.0327	24.5877	0.649824	0.807835	Down-regulatted
Q53EL6	Programmed cell death protein 4 (Neoplastic transformation inhibitor protein) (Nuclear antigen H731-like) (Protein 197/15a)	PDCD4 H731	22.8329	23.3333	23.9638	23.1774	23.9106	23.621	0.651028	1.14314	Up-regulated
O75569	Interferon-inducible double-stranded RNA-dependent protein kinase activator A (PKR-associated protein X) (PKR-associating protein X) (Protein activator of the interferon-induced protein kinase) (Protein kinase, interferon-inducible double-stranded RNA-dependent activator)	PRKRA PACT RAX HSD-14 HSD14	21.4482	21.6835	18.822	21.5755	21.6856	20.2386	0.65111	1.42932	Up-regulated
Q6ZQQ6	WD repeat-containing protein 87 (Testis development protein NYD-SP11)	WDR87	19.9927	19.4869	19.8397	19.4732	19.8922	20.4204	0.651751	1.11381	Up-regulated
P78527	DNA-dependent protein kinase catalytic subunit (DNA-PK catalytic subunit) (DNA-PKcs) (EC 2.7.11.1) (DNPK1) (p460)	PRKDC HYRC HYRC1	26.6278	26.638	24.151	26.7009	26.0689	25.973	0.651778	1.35849	Up-regulated
P62310	U6 snRNA-associated Sm-like protein LSm3	LSM3 MDS017	24.2064	24.0178	25.3207	24.0264	23.9436	24.8433	0.652493	0.844479	Down-regulatted
Q8WZA9	Immunity-related GTPase family Q protein	IRGQ IRGQ1 FKSG27	20.3371	20.6387	21.6804	20.2398	20.8632	20.8696	0.652744	0.853897	Down-regulatted
O95202	Mitochondrial proton/calcium exchanger protein (Electroneutral mitochondrial K(+)/H(+)exchanger) (KHE) (Leucine zipper-EF-hand-containing transmembrane protein 1)	LETM1	24.9764	25.1019	25.792	24.9546	25.16	25.3388	0.653161	0.908169	Down-regulatted
Q15054	DNA polymerase delta subunit 3 (DNA polymerase delta subunit C) (DNA polymerase delta subunit p66) (DNA polymerase delta subunit p68)	POLD3 KIAA0039	21.1578	21.2178	20.2024	21.2038	20.1758	20.5522	0.654124	0.861307	Down-regulatted
P04181	Ornithine aminotransferase, mitochondrial (EC 2.6.1.13) (Ornithine delta-aminotransferase) (Ornithine--oxo-acid aminotransferase) [Cleaved into: Ornithine aminotransferase, hepatic form; Ornithine aminotransferase, renal form]	OAT	23.3624	23.234	22.0155	22.5892	22.8634	22.4784	0.654539	0.854429	Down-regulatted
P04921	Glycophorin-C (Glycoconnectin) (Glycophorin-D) (GPD) (Glycoprotein beta) (PAS-2') (Sialoglycoprotein D) (CD antigen CD236)	GYPC GLPC GPC	20.8894	21.135	21.8795	20.8526	20.6715	21.7379	0.655306	0.862163	Down-regulatted
Q01082	Spectrin beta chain, non-erythrocytic 1 (Beta-II spectrin) (Fodrin beta chain) (Spectrin, non-erythroid beta chain 1)	SPTBN1 SPTB2	25.0803	23.377	25.4545	25.0984	21.501	25.2643	0.655604	0.622998	Down-regulatted
P07919	Cytochrome b-c1 complex subunit 6, mitochondrial (Complex III subunit 6) (Complex III subunit VIII) (Cytochrome c1 non-heme 11 kDa protein) (Mitochondrial hinge protein) (Ubiquinol-cytochrome c reductase complex 11 kDa protein)	UQCRH	23.5822	22.6156	23.768	23.1947	23.2574	22.9496	0.655825	0.877802	Down-regulatted
O15144	Actin-related protein 2/3 complex subunit 2 (Arp2/3 complex 34 kDa subunit) (p34-ARC)	ARPC2 ARC34 PRO2446	24.2931	23.5226	19.2639	23.0795	23.7339	22.7168	0.655866	1.76158	Up-regulated
Q9ULV4	Coronin-1C (Coronin-3) (hCRNN4)	CORO1C CRN2 CRNN4	21.9843	20.9094	21.2515	22.0772	22.2273	20.6895	0.656935	1.21667	Up-regulated
Q9GZX7	Single-stranded DNA cytosine deaminase (EC 3.5.4.38) (Activation-induced cytidine deaminase) (AID) (Cytidine aminohydrolase)	AICDA AID	22.2609	21.2984	24.1544	22.1995	19.1506	23.9706	0.657269	0.575279	Down-regulatted
Q02978	Mitochondrial 2-oxoglutarate/malate carrier protein (OGCP) (alpha-oxoglutarate carrier) (Solute carrier family 25 member 11) (SLC25A11)	SLC25A11 SLC20A4	23.5976	23.7012	22.815	23.3557	23.1969	23.1226	0.657378	0.903627	Down-regulatted
Q9Y295	Developmentally-regulated GTP-binding protein 1 (DRG-1) (Neural precursor cell expressed developmentally down-regulated protein 3) (NEDD-3) (Translation factor GTPase DRG1) (TRAFAC GTPase DRG1) (EC 3.6.5.-)	DRG1 NEDD3	23.8778	23.8361	23.1902	23.6328	23.6095	24.0454	0.657481	1.09268	Up-regulated
Q13077	TNF receptor-associated factor 1 (Epstein-Barr virus-induced protein 6)	TRAF1 EBI6	22.8163	23.2552	22.3908	22.9425	22.8216	23.092	0.658207	1.09525	Up-regulated
Q8IYB3	Serine/arginine repetitive matrix protein 1 (SR-related nuclear matrix protein of 160 kDa) (SRm160) (Ser/Arg-related nuclear matrix protein)	SRRM1 SRM160	22.8625	22.8706	24.3161	23.0925	22.7378	23.441	0.658393	0.835493	Down-regulatted
O43148	mRNA cap guanine-N7 methyltransferase (EC 2.1.1.56) (RG7MT1) (mRNA (guanine-N(7))-methyltransferase) (mRNA cap methyltransferase) (hCMT1) (hMet) (hcm1p)	RNMT KIAA0398	21.9188	21.5244	21.5198	21.5823	22.053	20.7007	0.65847	0.865137	Down-regulatted
Q9P1F3	Costars family protein ABRACL (ABRA C-terminal-like protein)	ABRACL C6orf115 HSPC280 PRO2013	22.9658	22.2479	23.4744	22.3278	22.2868	23.3615	0.659904	0.848312	Down-regulatted
Q10471	Polypeptide N-acetylgalactosaminyltransferase 2 (EC 2.4.1.41) (Polypeptide GalNAc transferase 2) (GalNAc-T2) (pp-GaNTase 2) (Protein-UDP acetylgalactosaminyltransferase 2) (UDP-GalNAc:polypeptide N-acetylgalactosaminyltransferase 2) [Cleaved into: Polypeptide N-acetylgalactosaminyltransferase 2 soluble form]	GALNT2	22.2161	21.5293	19.4232	21.1974	21.6328	21.6335	0.66044	1.34882	Up-regulated
P28072	Proteasome subunit beta type-6 (EC 3.4.25.1) (Macropain delta chain) (Multicatalytic endopeptidase complex delta chain) (Proteasome delta chain) (Proteasome subunit Y) (Proteasome subunit beta-1) (beta-1)	PSMB6 LMPY Y	24.3174	24.334	25.9209	24.1585	24.2959	25.2151	0.660724	0.811727	Down-regulatted
P22087	rRNA 2'-O-methyltransferase fibrillarin (EC 2.1.1.-) (34 kDa nucleolar scleroderma antigen) (Histone-glutamine methyltransferase) (U6 snRNA 2'-O-methyltransferase fibrillarin)	FBL FIB1 FLRN	25.2453	24.9569	23.9454	24.8425	24.3431	24.3314	0.660804	0.864417	Down-regulatted
O43390	Heterogeneous nuclear ribonucleoprotein R (hnRNP R)	HNRNPR HNRPR	26.1379	26.1162	26.863	26.123	26.1403	26.4597	0.66104	0.912966	Down-regulatted
Q9BQ67	Glutamate-rich WD repeat-containing protein 1	GRWD1 GRWD KIAA1942 WDR28	23.9027	23.9016	23.4757	23.872	23.8963	23.7352	0.661373	1.053	Up-regulated
A1L0T0	2-hydroxyacyl-CoA lyase 2 (EC 4.1.2.-) (Acetolactate synthase-like protein) (IlvB-like protein)	ILVBL AHAS HACL2	20.1243	19.658	20.7058	20.1928	20.5768	20.2011	0.661598	1.11796	Up-regulated
P42765	3-ketoacyl-CoA thiolase, mitochondrial (EC 2.3.1.16) (Acetyl-CoA acetyltransferase) (EC 2.3.1.9) (Acetyl-CoA acyltransferase) (Acyl-CoA hydrolase, mitochondrial) (EC 3.1.2.-, EC 3.1.2.1, EC 3.1.2.2) (Beta-ketothiolase) (Mitochondrial 3-oxoacyl-CoA thiolase) (T1)	ACAA2	24.0038	24.2224	24.7411	24.0442	24.0358	24.5048	0.661612	0.915416	Down-regulatted
P00813	Adenosine deaminase (EC 3.5.4.4) (Adenosine aminohydrolase)	ADA ADA1	21.4386	21.29	22.8519	21.6013	22.0865	22.7491	0.66177	1.2188	Up-regulated
Q969G3	SWI/SNF-related matrix-associated actin-dependent regulator of chromatin subfamily E member 1 (BRG1-associated factor 57) (BAF57)	SMARCE1 BAF57	22.9353	22.873	23.5317	22.8614	23.2403	22.8886	0.662016	0.92238	Down-regulatted
P23786	Carnitine O-palmitoyltransferase 2, mitochondrial (EC 2.3.1.21) (Carnitine palmitoyltransferase II) (CPT II)	CPT2 CPT1	18.4609	19.6138	19.8549	19.3941	18.8061	19.0496	0.662455	0.854647	Down-regulatted
Q96ST3	Paired amphipathic helix protein Sin3a (Histone deacetylase complex subunit Sin3a) (Transcriptional corepressor Sin3a)	SIN3A	21.1408	21.1769	20.7026	21.2809	20.8636	20.4805	0.662574	0.912713	Down-regulatted
Q96BW9	Phosphatidate cytidylyltransferase, mitochondrial (EC 2.7.7.41) (CDP-diacylglycerol synthase) (CDP-DAG synthase) (Mitochondrial translocator assembly and maintenance protein 41 homolog) (TAM41)	TAMM41 C3orf31	21.4634	21.554	19.8633	21.6163	21.0583	18.7119	0.663363	0.708055	Down-regulatted
P55036	26S proteasome non-ATPase regulatory subunit 4 (26S proteasome regulatory subunit RPN10) (26S proteasome regulatory subunit S5A) (Antisecretory factor 1) (AF) (ASF) (Multiubiquitin chain-binding protein)	PSMD4 MCB1	24.8769	24.835	25.328	24.5926	25.0213	25.1108	0.664388	0.929762	Down-regulatted
O14974	Protein phosphatase 1 regulatory subunit 12A (Myosin phosphatase-targeting subunit 1) (Myosin phosphatase target subunit 1) (Protein phosphatase myosin-binding subunit)	PPP1R12A MBS MYPT1	22.3396	21.7645	22.6307	22.2315	22.502	21.4211	0.664968	0.874542	Down-regulatted
P35269	General transcription factor IIF subunit 1 (General transcription factor IIF 74 kDa subunit) (Transcription initiation factor IIF subunit alpha) (TFIIF-alpha) (Transcription initiation factor RAP74)	GTF2F1 RAP74	22.4326	22.2885	23.5049	22.3871	22.1756	23.0134	0.66509	0.860571	Down-regulatted
Q15276	Rab GTPase-binding effector protein 1 (Rabaptin-4) (Rabaptin-5) (Rabaptin-5alpha) (Renal carcinoma antigen NY-REN-17)	RABEP1 RAB5EP RABPT5 RABPT5A	20.3278	20.0397	20.5002	20.1442	20.1837	20.9736	0.665186	1.10542	Up-regulated
Q6IAA8	Ragulator complex protein LAMTOR1 (Late endosomal/lysosomal adaptor and MAPK and MTOR activator 1) (Lipid raft adaptor protein p18) (Protein associated with DRMs and endosomes) (p27Kip1-releasing factor from RhoA) (p27RF-Rho)	LAMTOR1 C11orf59 PDRO PP7157	21.3212	21.1949	21.8954	21.0918	21.1605	21.7423	0.665692	0.908169	Down-regulatted
O95777	U6 snRNA-associated Sm-like protein LSm8	LSM8	24.0272	24.0629	25.2072	24.4003	24.0114	24.2917	0.666388	0.871778	Down-regulatted
Q8NBK3	Formylglycine-generating enzyme (FGE) (EC 1.8.3.7) (C-alpha-formylglycine-generating enzyme 1) (Sulfatase-modifying factor 1)	SUMF1 PSEC0152 UNQ3037/PRO9852	22.8014	24.9819	24.2177	24.337	24.2964	24.3262	0.666551	1.24793	Up-regulated
Q8WX92	Negative elongation factor B (NELF-B) (Cofactor of BRCA1)	NELFB COBRA1 KIAA1182	19.9843	21.302	20.9152	20.6349	20.8922	21.2954	0.668081	1.15429	Up-regulated
Q9BTV4	Transmembrane protein 43 (Protein LUMA)	TMEM43 UNQ2564/PRO6244	22.572	21.7664	22.888	22.7481	22.2659	22.7396	0.66863	1.12954	Up-regulated
Q13526	Peptidyl-prolyl cis-trans isomerase NIMA-interacting 1 (EC 5.2.1.8) (Peptidyl-prolyl cis-trans isomerase Pin1) (PPIase Pin1) (Rotamase Pin1)	PIN1	21.7978	21.7239	22.8266	21.885	22.4263	22.6248	0.668844	1.14546	Up-regulated
O95400	CD2 antigen cytoplasmic tail-binding protein 2 (CD2 cytoplasmic domain-binding protein 2) (CD2 tail-binding protein 2) (U5 snRNP 52K protein) (U5-52K)	CD2BP2 KIAA1178	20.5686	21.4315	22.5526	21.2645	21.0266	21.4008	0.669241	0.819642	Down-regulatted
Q9C005	Protein dpy-30 homolog (Dpy-30-like protein) (Dpy-30L)	DPY30	23.5438	22.5418	22.5276	22.8922	23.1801	21.7923	0.669368	0.841168	Down-regulatted
Q96A33	PAT complex subunit CCDC47 (Calumin) (Coiled-coil domain-containing protein 47)	CCDC47 GK001 MSTP041 PSEC0077	22.5986	22.7807	22.9842	22.6485	22.7181	22.823	0.670243	0.960617	Down-regulatted
P14625	Endoplasmin (94 kDa glucose-regulated protein) (GRP-94) (Heat shock protein 90 kDa beta member 1) (Heat shock protein family C member 4) (Tumor rejection antigen 1) (gp96 homolog)	HSP90B1 GRP94 HSPC4 TRA1	28.9424	28.8946	28.6484	28.8792	28.8612	28.8801	0.670264	1.03171	Up-regulated
P04632	Calpain small subunit 1 (CSS1) (Calcium-activated neutral proteinase small subunit) (CANP small subunit) (Calcium-dependent protease small subunit) (CDPS) (Calcium-dependent protease small subunit 1) (Calpain regulatory subunit)	CAPNS1 CAPN4 CAPNS	20.0383	20.5664	21.5651	20.4556	21.1037	21.3336	0.671938	1.18184	Up-regulated
P55327	Tumor protein D52 (Protein N8)	TPD52	24.8318	24.6592	25.4272	24.966	24.5626	25.0109	0.672282	0.91622	Down-regulatted
P25786	Proteasome subunit alpha type-1 (30 kDa prosomal protein) (PROS-30) (Macropain subunit C2) (Multicatalytic endopeptidase complex subunit C2) (Proteasome component C2) (Proteasome nu chain) (Proteasome subunit alpha-6) (alpha-6)	PSMA1 HC2 NU PROS30 PSC2	25.3708	25.3711	26.767	25.2387	25.386	26.1322	0.672537	0.840508	Down-regulatted
O75964	ATP synthase subunit g, mitochondrial (ATPase subunit g) (ATP synthase membrane subunit g)	ATP5MG ATP5L	23.3537	23.5926	22.7618	23.0595	23.2119	23.0714	0.673293	0.919062	Down-regulatted
Q96GA3	Protein LTV1 homolog	LTV1 C6orf93	20.3847	19.6087	20.3548	20.6246	19.9412	20.2223	0.673869	1.10698	Up-regulated
Q9NRK6	ATP-binding cassette sub-family B member 10, mitochondrial (ABC-mitochondrial erythroid protein) (ABC-me protein) (ATP-binding cassette transporter 10) (ABC transporter 10 protein) (Mitochondrial ATP-binding cassette 2) (M-ABC2)	ABCB10	18.8112	18.1687	20.3722	18.564	18.9462	18.8794	0.674455	0.800607	Down-regulatted
Q9H993	Damage-control phosphatase ARMT1 (EC 3.1.3.-) (Acidic residue methyltransferase 1) (Protein-glutamate O-methyltransferase) (EC 2.1.1.-) (Sugar phosphate phosphatase ARMT1)	ARMT1 C6orf211	20.963	20.8459	19.5456	20.7423	21.1037	20.2269	0.675502	1.18056	Up-regulated
Q9BRK5	45 kDa calcium-binding protein (Cab45) (Stromal cell-derived factor 4) (SDF-4)	SDF4 CAB45 PSEC0034	19.5909	19.0696	20.816	19.6268	19.1479	19.9137	0.675973	0.833527	Down-regulatted
A8MXV4	Acyl-coenzyme A diphosphatase NUDT19 (EC 3.6.1.-) (EC 3.6.1.77) (Nucleoside diphosphate-linked moiety X motif 19) (Nudix motif 19)	NUDT19	20.6852	20.4023	19.9054	20.6524	20.3736	19.3343	0.677108	0.864018	Down-regulatted
Q15942	Zyxin (Zyxin-2)	ZYX	22.4898	22.6612	23.5565	23.0974	22.893	23.204	0.677273	1.11907	Up-regulated
P06454	Prothymosin alpha [Cleaved into: Prothymosin alpha, N-terminally processed; Thymosin alpha-1]	PTMA TMSA	29.2534	29.7219	30.8948	29.2779	29.4537	30.3398	0.677535	0.831488	Down-regulatted
Q9GZT4	Serine racemase (EC 5.1.1.18) (D-serine ammonia-lyase) (D-serine dehydratase) (EC 4.3.1.18) (L-serine ammonia-lyase) (L-serine dehydratase) (EC 4.3.1.17)	SRR	18.8196	18.4733	18.7111	18.9065	18.4235	18.4121	0.67766	0.941283	Down-regulatted
P35658	Nuclear pore complex protein Nup214 (214 kDa nucleoporin) (Nucleoporin Nup214) (Protein CAN)	NUP214 CAIN CAN KIAA0023	22.3485	21.8849	21.1309	22.4636	22.015	21.4945	0.677885	1.15104	Up-regulated
Q92572	AP-3 complex subunit sigma-1 (AP-3 complex subunit sigma-3A) (Adaptor-related protein complex 3 subunit sigma-1) (Clathrin-associated/assembly/adaptor protein, small 3) (Sigma-3A-adaptin) (Sigma3A-adaptin) (Sigma-adaptin 3a)	AP3S1 CLAPS3	21.3101	21.8521	21.4478	21.5891	21.6654	21.5914	0.678017	1.05602	Up-regulated
Q9Y316	Protein MEMO1 (C21orf19-like protein) (Hepatitis C virus NS5A-transactivated protein 7) (HCV NS5A-transactivated protein 7) (Mediator of ErbB2-driven cell motility 1) (Mediator of cell motility 1) (Memo-1)	MEMO1 C2orf4 MEMO NS5ATP7 CGI-27	20.9844	21.2356	19.2966	20.9128	20.8385	20.6465	0.678167	1.22581	Up-regulated
O60762	Dolichol-phosphate mannosyltransferase subunit 1 (EC 2.4.1.83) (Dolichol-phosphate mannose synthase subunit 1) (DPM synthase subunit 1) (Dolichyl-phosphate beta-D-mannosyltransferase subunit 1) (Mannose-P-dolichol synthase subunit 1) (MPD synthase subunit 1)	DPM1	22.1576	22.1518	20.8175	22.1111	22.1781	19.4622	0.678182	0.727743	Down-regulatted
P82979	SAP domain-containing ribonucleoprotein (Cytokine-induced protein of 29 kDa) (Nuclear protein Hcc-1) (Proliferation-associated cytokine-inducible protein CIP29)	SARNP HCC1 HSPC316	24.7005	24.8424	26.1318	24.5382	24.9251	25.4877	0.678599	0.846022	Down-regulatted
P51665	26S proteasome non-ATPase regulatory subunit 7 (26S proteasome regulatory subunit RPN8) (26S proteasome regulatory subunit S12) (Mov34 protein homolog) (Proteasome subunit p40)	PSMD7 MOV34L	23.879	23.9121	24.0114	23.8538	23.9704	24.0829	0.67967	1.02446	Up-regulated
P06744	Glucose-6-phosphate isomerase (GPI) (EC 5.3.1.9) (Autocrine motility factor) (AMF) (Neuroleukin) (NLK) (Phosphoglucose isomerase) (PGI) (Phosphohexose isomerase) (PHI) (Sperm antigen 36) (SA-36)	GPI	27.4943	27.5436	28.9873	27.4968	27.6107	28.1815	0.679742	0.843582	Down-regulatted
Q01081	Splicing factor U2AF 35 kDa subunit (U2 auxiliary factor 35 kDa subunit) (U2 small nuclear RNA auxiliary factor 1) (U2 snRNP auxiliary factor small subunit)	U2AF1 U2AF35 U2AFBP FP793	24.6118	24.4544	24.2804	24.713	24.3248	24.5048	0.681139	1.04633	Up-regulated
P99999	Cytochrome c	CYCS CYC	22.012	22.2772	25.5162	22.1609	24.7096	24.8214	0.682704	1.54631	Up-regulated
P05387	Large ribosomal subunit protein P2 (60S acidic ribosomal protein P2) (Renal carcinoma antigen NY-REN-44)	RPLP2 D11S2243E RPP2	29.3636	29.6128	31.0065	29.3892	29.709	30.1271	0.682913	0.839421	Down-regulatted
P84098	Large ribosomal subunit protein eL19 (60S ribosomal protein L19)	RPL19	26.9307	26.1776	20.5253	26.0062	24.8809	25.621	0.683869	1.94284	Up-regulated
P23919	Thymidylate kinase (EC 2.7.4.9) (dTMP kinase)	DTYMK CDC8 TMPK TYMK	21.931	22.4631	21.6313	22.1703	22.2266	21.98	0.683952	1.0846	Up-regulated
O00483	Cytochrome c oxidase subunit NDUFA4 (Complex I-MLRQ) (CI-MLRQ) (NADH-ubiquinone oxidoreductase MLRQ subunit)	NDUFA4	23.8168	23.5436	23.0796	23.888	23.139	22.9366	0.684191	0.89577	Down-regulatted
Q13404	Ubiquitin-conjugating enzyme E2 variant 1 (UEV-1) (CROC-1) (TRAF6-regulated IKK activator 1 beta Uev1A)	UBE2V1 CROC1 UBE2V UEV1 P/OKcl.19	25.0885	25.329	26.0053	25.4076	25.4765	25.9727	0.684735	1.10548	Up-regulated
P78316	Nucleolar protein 14 (Nucleolar complex protein 14)	NOP14 C4orf9 NOL14 RES4-25	22.2938	21.3653	21.3063	21.1248	21.9453	21.3679	0.685854	0.885276	Down-regulatted
Q15006	ER membrane protein complex subunit 2 (Tetratricopeptide repeat protein 35) (TPR repeat protein 35)	EMC2 KIAA0103 TTC35	22.3394	22.7179	23.7823	22.5277	22.5012	23.1641	0.686314	0.861228	Down-regulatted
P57678	Gem-associated protein 4 (Gemin-4) (Component of gems 4) (p97)	GEMIN4	21.5925	20.6957	19.1982	21.0142	20.5689	18.571	0.687482	0.735043	Down-regulatted
P17174	Aspartate aminotransferase, cytoplasmic (cAspAT) (EC 2.6.1.1) (EC 2.6.1.3) (Cysteine aminotransferase, cytoplasmic) (Cysteine transaminase, cytoplasmic) (cCAT) (Glutamate oxaloacetate transaminase 1) (Transaminase A)	GOT1	24.9665	25.2185	26.1581	25.1092	25.2913	25.4289	0.687529	0.888083	Down-regulatted
Q96CT7	Coiled-coil domain-containing protein 124	CCDC124	23.4197	22.5511	24.0017	23.0692	22.8072	23.4759	0.688064	0.866497	Down-regulatted
Q9Y5U9	Immediate early response 3-interacting protein 1	IER3IP1 HSPC039	21.9369	21.7412	21.6913	21.5798	21.2859	22.1453	0.688305	0.920528	Down-regulatted
O00273	DNA fragmentation factor subunit alpha (DNA fragmentation factor 45 kDa subunit) (DFF-45) (Inhibitor of CAD) (ICAD)	DFFA DFF1 DFF45 H13	22.472	22.6043	24.0936	22.7143	23.1126	22.6045	0.68843	0.843134	Down-regulatted
Q96C86	m7GpppX diphosphatase (EC 3.6.1.59) (DCS-1) (Decapping scavenger enzyme) (Hint-related 7meGMP-directed hydrolase) (Histidine triad nucleotide-binding protein 5) (Histidine triad protein member 5) (HINT-5) (Scavenger mRNA-decapping enzyme DcpS)	DCPS DCS1 HINT5 HSPC015	22.4491	22.2988	22.2011	22.4286	22.1233	22.6068	0.689317	1.04964	Up-regulated
P57088	Transmembrane protein 33 (Protein DB83) (SHINC-3)	TMEM33 DB83	23.8648	23.4702	22.7251	23.2465	23.1086	23.2399	0.689392	0.898112	Down-regulatted
P24534	Elongation factor 1-beta (EF-1-beta)	EEF1B2 EEF1B EF1B	27.858	26.9525	28.2459	27.8229	27.5504	27.1088	0.689586	0.875735	Down-regulatted
Q8N4V1	ER membrane protein complex subunit 5 (Membrane magnesium transporter 1) (Transmembrane protein 32)	MMGT1 EMC5 TMEM32	21.9275	22.152	22.9922	22.0419	22.19	22.383	0.690922	0.899836	Down-regulatted
Q13094	Lymphocyte cytosolic protein 2 (SH2 domain-containing leukocyte protein of 76 kDa) (SLP-76 tyrosine phosphoprotein) (SLP76)	LCP2	21.0722	20.8242	21.5377	21.161	21.3299	21.2349	0.691221	1.06972	Up-regulated
P61289	Proteasome activator complex subunit 3 (11S regulator complex subunit gamma) (REG-gamma) (Activator of multicatalytic protease subunit 3) (Ki nuclear autoantigen) (Proteasome activator 28 subunit gamma) (PA28g) (PA28gamma)	PSME3	24.8477	24.9028	26.1085	24.7719	25.0224	25.4619	0.691498	0.869988	Down-regulatted
P40925	Malate dehydrogenase, cytoplasmic (EC 1.1.1.37) (Aromatic alpha-keto acid reductase) (KAR) (EC 1.1.1.96) (Cytosolic malate dehydrogenase)	MDH1 MDHA	27.6992	27.7899	29.0562	27.7212	27.9427	28.2614	0.692388	0.866537	Down-regulatted
Q9Y2Q5	Ragulator complex protein LAMTOR2 (Endosomal adaptor protein p14) (Late endosomal/lysosomal Mp1-interacting protein) (Late endosomal/lysosomal adaptor and MAPK and MTOR activator 2) (Mitogen-activated protein-binding protein-interacting protein) (MAPBP-interacting protein) (Roadblock domain-containing protein 3)	LAMTOR2 MAPBPIP ROBLD3 HSPC003	20.0895	19.9618	20.2306	19.4516	19.9858	20.4448	0.692918	0.911786	Down-regulatted
O00233	26S proteasome non-ATPase regulatory subunit 9 (26S proteasome regulatory subunit p27)	PSMD9	22.1437	23.0531	23.7748	22.7033	22.4002	23.1819	0.693025	0.853384	Down-regulatted
Q96I25	Splicing factor 45 (45 kDa-splicing factor) (RNA-binding motif protein 17)	RBM17 SPF45	21.8364	22.3284	22.6386	21.9556	22.2352	22.2782	0.693773	0.925647	Down-regulatted
Q07955	Serine/arginine-rich splicing factor 1 (Alternative-splicing factor 1) (ASF-1) (Splicing factor, arginine/serine-rich 1) (pre-mRNA-splicing factor SF2, P33 subunit)	SRSF1 ASF SF2 SF2P33 SFRS1 OK/SW-cl.3	27.2287	27.4116	28.6125	27.073	27.4458	28.0654	0.694261	0.856861	Down-regulatted
P04406	Glyceraldehyde-3-phosphate dehydrogenase (GAPDH) (EC 1.2.1.12) (Peptidyl-cysteine S-nitrosylase GAPDH) (EC 2.6.99.-)	GAPDH GAPD CDABP0047 OK/SW-cl.12	30.826	30.8971	31.8332	30.908	30.9512	31.2438	0.694449	0.900564	Down-regulatted
Q99567	Nuclear pore complex protein Nup88 (88 kDa nucleoporin) (Nucleoporin Nup88)	NUP88	23.0677	23.2601	23.1893	23.1708	23.0117	23.2263	0.694593	0.975288	Down-regulatted
P46926	Glucosamine-6-phosphate isomerase 1 (EC 3.5.99.6) (Glucosamine-6-phosphate deaminase 1) (GNPDA 1) (GlcN6P deaminase 1) (Oscillin)	GNPDA1 GNPI HLN KIAA0060	23.3023	23.7233	25.0848	23.9093	23.4312	24.0203	0.695632	0.840974	Down-regulatted
P38606	V-type proton ATPase catalytic subunit A (V-ATPase subunit A) (EC 7.1.2.2) (V-ATPase 69 kDa subunit) (Vacuolar ATPase isoform VA68) (Vacuolar proton pump subunit alpha)	ATP6V1A ATP6A1 ATP6V1A1 VPP2	23.1939	22.8438	22.2824	23.2893	22.9433	22.5244	0.695726	1.10622	Up-regulated
Q99426	Tubulin-folding cofactor B (Cytoskeleton-associated protein 1) (Cytoskeleton-associated protein CKAPI) (Tubulin-specific chaperone B)	TBCB CG22 CKAP1	23.3339	23.2753	23.8258	23.3521	23.6024	23.7466	0.696497	1.06341	Up-regulated
Q9UBM7	7-dehydrocholesterol reductase (7-DHC reductase) (EC 1.3.1.21) (Delta7-sterol reductase) (Sterol Delta(7)-reductase) (Sterol reductase SR-2)	DHCR7 D7SR	19.227	21.7226	19.5798	20.0081	19.9961	19.4582	0.696512	0.781508	Down-regulatted
Q9BWJ5	Splicing factor 3B subunit 5 (SF3b5) (Pre-mRNA-splicing factor SF3b 10 kDa subunit)	SF3B5 SF3B10	20.5419	21.2451	21.7001	21.1405	21.1742	21.6577	0.696758	1.11866	Up-regulated
O43290	U4/U6.U5 tri-snRNP-associated protein 1 (SNU66 homolog) (hSnu66) (Squamous cell carcinoma antigen recognized by T-cells 1) (SART-1) (hSART-1) (U4/U6.U5 tri-snRNP-associated 110 kDa protein) (allergen Hom s 1)	SART1	22.4898	22.4868	23.5422	21.9649	22.6486	23.2618	0.697699	0.861845	Down-regulatted
Q14839	Chromodomain-helicase-DNA-binding protein 4 (CHD-4) (EC 3.6.4.12) (ATP-dependent helicase CHD4) (Mi-2 autoantigen 218 kDa protein) (Mi2-beta)	CHD4	24.4174	24.3857	23.7832	24.3479	23.9007	24.0266	0.697964	0.930643	Down-regulatted
Q13242	Serine/arginine-rich splicing factor 9 (Pre-mRNA-splicing factor SRp30C) (Splicing factor, arginine/serine-rich 9)	SRSF9 SFRS9 SRP30C	24.0388	24.3425	24.2876	23.9609	23.9494	24.4977	0.698092	0.9415	Down-regulatted
Q99829	Copine-1 (Chromobindin 17) (Copine I)	CPNE1 CPN1	23.1127	23.026	20.9589	23.3264	23.3701	21.5578	0.698124	1.30637	Up-regulated
Q92900	Regulator of nonsense transcripts 1 (EC 3.6.4.12) (EC 3.6.4.13) (ATP-dependent helicase RENT1) (Nonsense mRNA reducing factor 1) (NORF1) (Up-frameshift suppressor 1 homolog) (hUpf1)	UPF1 KIAA0221 RENT1	24.5289	24.6486	23.8026	24.5316	24.5476	24.2659	0.698647	1.08799	Up-regulated
P43897	Elongation factor Ts, mitochondrial (EF-Ts) (EF-TsMt)	TSFM	21.9094	22.1289	21.64	22.0893	21.9433	21.8479	0.69881	1.04783	Up-regulated
Q3MHD2	Protein LSM12	LSM12	22.9408	23.1598	21.7936	22.9426	22.6415	22.8808	0.700349	1.14095	Up-regulated
P53999	Activated RNA polymerase II transcriptional coactivator p15 (Positive cofactor 4) (PC4) (SUB1 homolog) (p14)	SUB1 PC4 RPO2TC1	25.3021	25.4538	26.026	24.9594	25.215	26.0946	0.700504	0.888247	Down-regulatted
Q9NQG5	Regulation of nuclear pre-mRNA domain-containing protein 1B (Cell cycle-related and expression-elevated protein in tumor)	RPRD1B C20orf77 CREPT	24.2627	23.8015	23.3155	23.7353	23.9158	24.1072	0.700551	1.09142	Up-regulated
P35250	Replication factor C subunit 2 (Activator 1 40 kDa subunit) (A1 40 kDa subunit) (Activator 1 subunit 2) (Replication factor C 40 kDa subunit) (RF-C 40 kDa subunit) (RFC40)	RFC2	22.3643	22.6502	21.5583	22.2099	22.596	22.2191	0.700576	1.11013	Up-regulated
Q01844	RNA-binding protein EWS (EWS oncogene) (Ewing sarcoma breakpoint region 1 protein)	EWSR1 EWS	23.7566	24.0632	25.9024	24.1298	25.2619	25.306	0.700652	1.25281	Up-regulated
P35613	Basigin (5F7) (Collagenase stimulatory factor) (Extracellular matrix metalloproteinase inducer) (EMMPRIN) (Hepatoma-associated antigen) (HAb18G) (Leukocyte activation antigen M6) (OK blood group antigen) (Tumor cell-derived collagenase stimulatory factor) (TCSF) (CD antigen CD147)	BSG UNQ6505/PRO21383	23.9813	23.7977	24.9405	23.722	24.0604	24.4237	0.701722	0.888145	Down-regulatted
P30419	Glycylpeptide N-tetradecanoyltransferase 1 (EC 2.3.1.97) (Myristoyl-CoA:protein N-myristoyltransferase 1) (HsNMT1) (NMT 1) (Type I N-myristoyltransferase) (Peptide N-myristoyltransferase 1) (Protein-lysine myristoyltransferase NMT1) (EC 2.3.1.-)	NMT1 NMT	22.7449	22.6865	23.5272	22.6665	22.7163	23.1792	0.701909	0.912439	Down-regulatted
Q14558	Phosphoribosyl pyrophosphate synthase-associated protein 1 (PRPP synthase-associated protein 1) (39 kDa phosphoribosypyrophosphate synthase-associated protein) (PAP39)	PRPSAP1	21.4417	21.6966	22.0053	21.8018	21.9226	21.6487	0.702255	1.05446	Up-regulated
Q9NX14	NADH dehydrogenase [ubiquinone] 1 beta subcomplex subunit 11, mitochondrial (Complex I-ESSS) (CI-ESSS) (NADH-ubiquinone oxidoreductase ESSS subunit) (Neuronal protein 17.3) (Np17.3) (p17.3)	NDUFB11 UNQ111/PRO1064	21.8927	22.5988	22.444	22.1263	22.2446	22.2781	0.702347	0.935948	Down-regulatted
Q9Y6C9	Mitochondrial carrier homolog 2 (Met-induced mitochondrial protein)	MTCH2 MIMP HSPC032	22.5607	22.8428	21.3721	22.7398	22.4954	22.157	0.702752	1.15311	Up-regulated
P00505	Aspartate aminotransferase, mitochondrial (mAspAT) (EC 2.6.1.1) (EC 2.6.1.7) (Fatty acid-binding protein) (FABP-1) (Glutamate oxaloacetate transaminase 2) (Kynurenine aminotransferase 4) (Kynurenine aminotransferase IV) (Kynurenine--oxoglutarate transaminase 4) (Kynurenine--oxoglutarate transaminase IV) (Plasma membrane-associated fatty acid-binding protein) (FABPpm) (Transaminase A)	GOT2 KYAT4	26.0784	26.4015	27.6171	26.2334	26.4132	26.8115	0.703058	0.862761	Down-regulatted
Q8IUF8	Ribosomal oxygenase 2 (60S ribosomal protein L27a histidine hydroxylase) (Bifunctional lysine-specific demethylase and histidyl-hydroxylase MINA) (EC 1.14.11.79) (Histone lysine demethylase MINA) (MYC-induced nuclear antigen) (Mineral dust-induced gene protein) (Nucleolar protein 52) (Ribosomal oxygenase MINA) (ROX)	RIOX2 MDIG MINA MINA53 NO52	22.3936	21.4871	20.4061	21.5063	21.2306	20.7646	0.703117	0.834066	Down-regulatted
P00491	Purine nucleoside phosphorylase (PNP) (EC 2.4.2.1) (Inosine phosphorylase) (Inosine-guanosine phosphorylase)	PNP NP	25.6274	25.6883	27.0421	25.6974	25.958	26.0847	0.703201	0.866998	Down-regulatted
P11766	Alcohol dehydrogenase class-3 (EC 1.1.1.1) (Alcohol dehydrogenase 5) (Alcohol dehydrogenase class chi chain) (Alcohol dehydrogenase class-III) (Glutathione-dependent formaldehyde dehydrogenase) (FALDH) (FDH) (GSH-FDH) (EC 1.1.1.-) (S-(hydroxymethyl)glutathione dehydrogenase) (EC 1.1.1.284)	ADH5 ADHX FDH	24.1577	24.708	25.9971	24.9698	25.1178	25.5088	0.703357	1.18471	Up-regulated
Q9H8Y8	Golgi reassembly-stacking protein 2 (GRS2) (Golgi phosphoprotein 6) (GOLPH6) (Golgi reassembly-stacking protein of 55 kDa) (GRASP55) (p59)	GORASP2 GOLPH6	21.8954	21.9797	22.6769	22.0675	22.4349	22.3948	0.703856	1.08303	Up-regulated
Q9UKY7	Protein CDV3 homolog	CDV3 H41	25.1245	25.5502	26.5939	25.2905	25.6183	25.7708	0.703963	0.872766	Down-regulatted
Q13442	28 kDa heat- and acid-stable phosphoprotein (PDGF-associated protein) (PAP) (PDGFA-associated protein 1) (PAP1)	PDAP1 HASPP28	24.1233	24.2479	25.6128	24.3131	24.0803	24.9165	0.704276	0.855773	Down-regulatted
O95801	Tetratricopeptide repeat protein 4 (TPR repeat protein 4)	TTC4 My044	22.1682	21.4567	21.0599	22.2744	22.4831	20.7262	0.704354	1.20272	Up-regulated
P63151	Serine/threonine-protein phosphatase 2A 55 kDa regulatory subunit B alpha isoform (PP2A subunit B isoform B55-alpha) (PP2A subunit B isoform PR55-alpha) (PP2A subunit B isoform R2-alpha) (PP2A subunit B isoform alpha)	PPP2R2A	24.2065	23.8875	23.577	24.4558	24.248	23.4207	0.704772	1.11047	Up-regulated
O15372	Eukaryotic translation initiation factor 3 subunit H (eIF3h) (Eukaryotic translation initiation factor 3 subunit 3) (eIF-3-gamma) (eIF3 p40 subunit)	EIF3H EIF3S3	23.1716	22.4775	22.6821	22.573	23.1064	22.2574	0.704777	0.912903	Down-regulatted
P30626	Sorcin (22 kDa protein) (CP-22) (CP22) (V19)	SRI	23.059	22.5772	24.1613	23.1231	23.3496	23.9927	0.704909	1.16686	Up-regulated
P62829	Large ribosomal subunit protein uL14 (60S ribosomal protein L17) (60S ribosomal protein L23)	RPL23	27.0066	26.6466	25.8585	26.6207	26.3779	26.039	0.70509	0.896246	Down-regulatted
Q9BTD8	RNA-binding protein 42 (RNA-binding motif protein 42)	RBM42	22.1985	22.2331	23.8699	22.4904	23.2353	23.3412	0.7062	1.19345	Up-regulated
Q14690	Protein RRP5 homolog (NF-kappa-B-binding protein) (NFBP) (Programmed cell death protein 11)	PDCD11 KIAA0185	24.7271	24.1465	21.2025	24.6964	23.8803	22.9982	0.706369	1.41382	Up-regulated
Q16851	UTP--glucose-1-phosphate uridylyltransferase (EC 2.7.7.9) (UDP-glucose pyrophosphorylase) (UDPGP) (UGPase)	UGP2 UGP1	23.045	23.202	22.4541	23.1427	22.9434	22.9188	0.706409	1.07271	Up-regulated
P61803	Dolichyl-diphosphooligosaccharide--protein glycosyltransferase subunit DAD1 (Oligosaccharyl transferase subunit DAD1) (Defender against cell death 1) (DAD-1)	DAD1	23.4516	23.2686	23.0114	23.1468	22.8345	23.4758	0.707429	0.938546	Down-regulatted
Q9UI12	V-type proton ATPase subunit H (V-ATPase subunit H) (Nef-binding protein 1) (NBP1) (Protein VMA13 homolog) (V-ATPase 50/57 kDa subunits) (Vacuolar proton pump subunit H) (Vacuolar proton pump subunit SFD)	ATP6V1H CGI-11	20.377	20.3563	19.8221	20.4098	20.9382	19.7044	0.707459	1.12168	Up-regulated
P35268	Large ribosomal subunit protein eL22 (60S ribosomal protein L22) (EBER-associated protein) (EAP) (Epstein-Barr virus small RNA-associated protein) (Heparin-binding protein HBp15)	RPL22	27.168	27.0246	26.1057	27.0231	26.7821	26.928	0.708398	1.10571	Up-regulated
Q15257	Serine/threonine-protein phosphatase 2A activator (EC 5.2.1.8) (PP2A, subunit B', PR53 isoform) (Phosphotyrosyl phosphatase activator) (PTPA) (Serine/threonine-protein phosphatase 2A regulatory subunit 4) (Serine/threonine-protein phosphatase 2A regulatory subunit B')	PTPA PPP2R4	22.3442	22.5088	23.1612	22.6548	22.4683	23.3254	0.708565	1.10555	Up-regulated
P04899	Guanine nucleotide-binding protein G(i) subunit alpha-2 (Adenylate cyclase-inhibiting G alpha protein)	GNAI2 GNAI2B	25.1079	25.2893	23.9441	25.1025	24.8414	24.9453	0.709015	1.13495	Up-regulated
Q8TED0	U3 small nucleolar RNA-associated protein 15 homolog	UTP15	23.3801	23.1242	22.0996	23.0789	22.9084	23.1228	0.710002	1.12407	Up-regulated
P35580	Myosin-10 (Cellular myosin heavy chain, type B) (Myosin heavy chain 10) (Myosin heavy chain, non-muscle IIb) (Non-muscle myosin heavy chain B) (NMMHC-B) (Non-muscle myosin heavy chain IIb) (NMMHC II-b) (NMMHC-IIB)	MYH10	24.8672	24.8977	24.2906	24.823	24.8847	24.6131	0.710192	1.06321	Up-regulated
Q96T76	MMS19 nucleotide excision repair protein homolog (hMMS19) (MET18 homolog) (MMS19-like protein)	MMS19 MMS19L	20.315	19.2904	20.2407	19.7714	19.8226	20.8201	0.710392	1.14024	Up-regulated
Q8N6M0	Deubiquitinase OTUD6B (EC 3.4.19.12) (DUBA-5) (OTU domain-containing protein 6B)	OTUD6B DUBA5 CGI-77	21.0363	20.7083	21.9431	20.9717	21.2173	22.1005	0.710961	1.14918	Up-regulated
Q9GZT8	NIF3-like protein 1 (Amyotrophic lateral sclerosis 2 chromosomal region candidate gene 1 protein)	NIF3L1 ALS2CR1 MDS015 My018	20.9925	21.097	22.5667	21.2892	21.284	21.4316	0.71134	0.860273	Down-regulatted
O14818	Proteasome subunit alpha type-7 (Proteasome subunit RC6-1) (Proteasome subunit XAPC7) (Proteasome subunit alpha-4) (alpha-4)	PSMA7 HSPC	26.0313	26.1893	27.3588	26.1262	26.3656	26.5413	0.711377	0.881419	Down-regulatted
P10644	cAMP-dependent protein kinase type I-alpha regulatory subunit (Tissue-specific extinguisher 1) (TSE1)	PRKAR1A PKR1 PRKAR1 TSE1	22.0559	22.0156	22.3777	22.1292	22.0286	22.516	0.711492	1.05326	Up-regulated
Q9NRF9	DNA polymerase epsilon subunit 3 (Arsenic-transactivated protein) (AsTP) (Chromatin accessibility complex 17 kDa protein) (CHRAC-17) (HuCHRAC17) (DNA polymerase II subunit 3) (DNA polymerase epsilon subunit p17)	POLE3 CHRAC17	22.6127	22.617	23.6781	22.4349	22.6991	23.2588	0.712412	0.887816	Down-regulatted
Q6PJG6	BRCA1-associated ATM activator 1 (BRCA1-associated protein required for ATM activation protein 1)	BRAT1 BAAT1 C7orf27	19.9143	19.9376	18.9743	19.3655	19.2611	19.7697	0.712955	0.905446	Down-regulatted
Q96MU7	YTH domain-containing protein 1 (Splicing factor YT521) (YT521-B)	YTHDC1 KIAA1966 YT521	19.4506	19.5879	19.7565	20.8678	18.8121	19.8711	0.713798	1.19086	Up-regulated
P53602	Diphosphomevalonate decarboxylase (EC 4.1.1.33) (Mevalonate (diphospho)decarboxylase) (MDDase) (Mevalonate pyrophosphate decarboxylase)	MVD MPD	22.3817	21.9613	19.9113	22.0907	21.3717	21.775	0.714209	1.25501	Up-regulated
Q8NI36	WD repeat-containing protein 36 (T-cell activation WD repeat-containing protein) (TA-WDRP)	WDR36	22.7525	22.2684	21.5903	22.4636	22.4821	22.1054	0.714859	1.10698	Up-regulated
Q13596	Sorting nexin-1	SNX1	22.5602	22.7439	23.5416	22.6782	22.5578	23.1843	0.715034	0.906388	Down-regulatted
P41252	Isoleucine--tRNA ligase, cytoplasmic (EC 6.1.1.5) (Isoleucyl-tRNA synthetase) (IRS) (IleRS)	IARS1 IARS	26.1131	26.1404	25.0296	26.1364	25.9202	25.7008	0.715572	1.11582	Up-regulated
Q16543	Hsp90 co-chaperone Cdc37 (Hsp90 chaperone protein kinase-targeting subunit) (p50Cdc37) [Cleaved into: Hsp90 co-chaperone Cdc37, N-terminally processed]	CDC37 CDC37A	25.5596	25.4557	25.9958	25.4032	25.8793	26.0215	0.715967	1.07002	Up-regulated
Q9UJY5	ADP-ribosylation factor-binding protein GGA1 (Gamma-adaptin-related protein 1) (Golgi-localized, gamma ear-containing, ARF-binding protein 1)	GGA1	19.4235	18.6827	19.0469	18.8098	19.5249	18.3355	0.716105	0.894426	Down-regulatted
P07311	Acylphosphatase-1 (EC 3.6.1.7) (Acylphosphatase, erythrocyte isozyme) (Acylphosphatase, organ-common type isozyme) (Acylphosphate phosphohydrolase 1)	ACYP1 ACYPE	22.0817	22.3545	23.262	22.2855	21.9248	22.9423	0.716114	0.881562	Down-regulatted
Q9Y333	U6 snRNA-associated Sm-like protein LSm2 (Protein G7b) (Small nuclear ribonuclear protein D homolog) (snRNP core Sm-like protein Sm-x5)	LSM2 C6orf28 G7B	23.8429	24.0546	25.3072	24.1073	24.0374	24.4751	0.716842	0.873593	Down-regulatted
P21283	V-type proton ATPase subunit C 1 (V-ATPase subunit C 1) (Vacuolar proton pump subunit C 1)	ATP6V1C1 ATP6C ATP6D VATC	21.1264	20.7521	20.9037	21.036	20.592	20.9502	0.716903	0.95396	Down-regulatted
Q9UI26	Importin-11 (Imp11) (Ran-binding protein 11) (RanBP11)	IPO11 RANBP11	20.2842	20.156	20.1739	20.4298	20.5365	19.0484	0.717645	0.870671	Down-regulatted
Q8WY22	BRI3-binding protein (I3-binding protein) (Cervical cancer 1 proto-oncogene-binding protein KG19) (HCCRBP-1)	BRI3BP KG19	21.8657	21.996	22.6195	21.446	21.9653	22.5941	0.717719	0.895894	Down-regulatted
Q9NZZ3	Charged multivesicular body protein 5 (Chromatin-modifying protein 5) (SNF7 domain-containing protein 2) (Vacuolar protein sorting-associated protein 60) (Vps60) (hVps60)	CHMP5 C9orf83 SNF7DC2 CGI-34 HSPC177 PNAS-114 PNAS-2	21.6339	21.7991	22.4031	21.8761	21.8675	22.445	0.717736	1.08485	Up-regulated
Q9Y5J1	U3 small nucleolar RNA-associated protein 18 homolog (WD repeat-containing protein 50)	UTP18 WDR50 CDABP0061 CGI-48	21.2456	21.6595	19.3677	21.5373	20.8118	20.8294	0.717816	1.23277	Up-regulated
O00116	Alkyldihydroxyacetonephosphate synthase, peroxisomal (Alkyl-DHAP synthase) (EC 2.5.1.26) (Aging-associated gene 5 protein) (Alkylglycerone-phosphate synthase)	AGPS AAG5	23.6595	23.9689	23.2108	23.5587	23.2757	23.7044	0.717862	0.932947	Down-regulatted
P13489	Ribonuclease inhibitor (Placental ribonuclease inhibitor) (Placental RNase inhibitor) (Ribonuclease/angiogenin inhibitor 1) (RAI)	RNH1 PRI RNH	25.7719	25.8791	25.3354	25.7374	25.9531	25.5362	0.718095	1.05709	Up-regulated
P60660	Myosin light polypeptide 6 (17 kDa myosin light chain) (LC17) (Myosin light chain 3) (MLC-3) (Myosin light chain alkali 3) (Myosin light chain A3) (Smooth muscle and nonmuscle myosin light chain alkali 6)	MYL6	26.8591	26.9999	27.8542	26.857	27.1127	27.3353	0.718121	0.909997	Down-regulatted
P31483	Cytotoxic granule associated RNA binding protein TIA1 (Nucleolysin TIA-1 isoform p40) (RNA-binding protein TIA-1) (T-cell-restricted intracellular antigen-1) (TIA-1) (p40-TIA-1)	TIA1	19.8913	20.0236	20.3504	20.265	20.1357	20.0446	0.718531	1.04247	Up-regulated
Q9Y3I0	RNA-splicing ligase RtcB homolog (EC 6.5.1.8) (3'-phosphate/5'-hydroxy nucleic acid ligase)	RTCB C22orf28 HSPC117	24.1813	24.424	24.0525	24.3592	24.2468	24.1946	0.718574	1.03354	Up-regulated
Q07960	Rho GTPase-activating protein 1 (CDC42 GTPase-activating protein) (GTPase-activating protein rhoGAP) (Rho-related small GTPase protein activator) (Rho-type GTPase-activating protein 1) (p50-RhoGAP)	ARHGAP1 CDC42GAP RHOGAP1	22.5842	22.8121	22.6062	22.7369	22.5409	22.8627	0.718739	1.0324	Up-regulated
P23588	Eukaryotic translation initiation factor 4B (eIF-4B)	EIF4B	24.906	25.1339	26.224	24.8129	25.1876	25.6985	0.718831	0.877639	Down-regulatted
P60174	Triosephosphate isomerase (TIM) (EC 5.3.1.1) (Methylglyoxal synthase) (EC 4.2.3.3) (Triose-phosphate isomerase)	TPI1 TPI	30.1738	30.3184	31.4855	30.1672	30.4858	30.7839	0.719214	0.88254	Down-regulatted
Q07666	KH domain-containing, RNA-binding, signal transduction-associated protein 1 (GAP-associated tyrosine phosphoprotein p62) (Src-associated in mitosis 68 kDa protein) (Sam68) (p21 Ras GTPase-activating protein-associated p62) (p68)	KHDRBS1 SAM68	25.4252	25.4794	26.0929	25.5674	25.6317	26.1187	0.719279	1.07681	Up-regulated
P68036	Ubiquitin-conjugating enzyme E2 L3 (EC 2.3.2.23) (E2 ubiquitin-conjugating enzyme L3) (L-UBC) (UbcH7) (Ubiquitin carrier protein L3) (Ubiquitin-conjugating enzyme E2-F1) (Ubiquitin-protein ligase L3)	UBE2L3 UBCE7 UBCH7	26.063	25.5882	25.3864	25.9573	25.7193	24.9288	0.719963	0.904965	Down-regulatted
O95983	Methyl-CpG-binding domain protein 3 (Methyl-CpG-binding protein MBD3)	MBD3	21.7254	20.9668	21.4881	21.2613	20.8525	21.6869	0.720182	0.91603	Down-regulatted
Q9NX24	H/ACA ribonucleoprotein complex subunit 2 (Nucleolar protein family A member 2) (snoRNP protein NHP2)	NHP2 NOLA2 HSPC286	23.2598	23.5874	23.2924	23.4497	23.2597	23.5943	0.720302	1.03864	Up-regulated
P55010	Eukaryotic translation initiation factor 5 (eIF-5)	EIF5	24.0454	24.465	25.1618	24.2066	24.6794	25.3118	0.720731	1.12912	Up-regulated
P17987	T-complex protein 1 subunit alpha (TCP-1-alpha) (CCT-alpha) (Chaperonin containing T-complex polypeptide 1 subunit 1)	TCP1 CCT1 CCTA	28.0098	28.0349	26.9052	27.877	27.9356	27.6052	0.720811	1.11417	Up-regulated
P62330	ADP-ribosylation factor 6 (EC 3.6.5.2)	ARF6	22.4626	22.5431	20.9952	23.0329	22.8226	18.1247	0.721421	0.626955	Down-regulatted
Q9H0A8	COMM domain-containing protein 4	COMMD4	20.7308	20.3007	19.7805	20.7984	20.6934	19.8012	0.721801	1.11755	Up-regulated
P25705	ATP synthase subunit alpha, mitochondrial (ATP synthase F1 subunit alpha)	ATP5F1A ATP5A ATP5A1 ATP5AL2 ATPM	27.449	27.3409	26.3251	27.5534	27.2547	26.7953	0.722055	1.11946	Up-regulated
P08865	Small ribosomal subunit protein uS2 (37 kDa laminin receptor precursor) (37LRP) (37/67 kDa laminin receptor) (LRP/LR) (40S ribosomal protein SA) (67 kDa laminin receptor) (67LR) (Colon carcinoma laminin-binding protein) (Laminin receptor 1) (LamR) (Laminin-binding protein precursor p40) (LBP/p40) (Multidrug resistance-associated protein MGr1-Ag) (NEM/1CHD4)	RPSA LAMBR LAMR1	28.4094	28.563	29.2569	28.3858	28.6216	28.8756	0.722455	0.923105	Down-regulatted
Q92530	Proteasome inhibitor PI31 subunit (hPI31)	PSMF1	22.2648	22.1872	21.5112	22.0697	22.0495	22.1381	0.722521	1.07031	Up-regulated
P30086	Phosphatidylethanolamine-binding protein 1 (PEBP-1) (HCNPpp) (Neuropolypeptide h3) (Prostatic-binding protein) (Raf kinase inhibitor protein) (RKIP) [Cleaved into: Hippocampal cholinergic neurostimulating peptide (HCNP)]	PEBP1 PBP PEBP	28.0246	28.2042	29.5205	28.1236	28.2833	28.7418	0.722845	0.87043	Down-regulatted
O96000	NADH dehydrogenase [ubiquinone] 1 beta subcomplex subunit 10 (Complex I-PDSW) (CI-PDSW) (NADH-ubiquinone oxidoreductase PDSW subunit)	NDUFB10	23.7144	23.9369	24.1816	24.0408	23.8657	24.1046	0.722858	1.04203	Up-regulated
O43169	Cytochrome b5 type B (Cytochrome b5 outer mitochondrial membrane isoform)	CYB5B CYB5M OMB5	24.1084	22.8045	23.3789	24.2326	23.9607	22.7689	0.723268	1.16754	Up-regulated
P67809	Y-box-binding protein 1 (YB-1) (CCAAT-binding transcription factor I subunit A) (CBF-A) (DNA-binding protein B) (DBPB) (Enhancer factor I subunit A) (EFI-A) (Nuclease-sensitive element-binding protein 1) (Y-box transcription factor)	YBX1 NSEP1 YB1	27.926	28.0961	29.3883	27.907	27.9181	28.9286	0.72335	0.85922	Down-regulatted
Q15181	Inorganic pyrophosphatase (EC 3.6.1.1) (Pyrophosphate phospho-hydrolase) (PPase)	PPA1 IOPPP PP	27.3362	27.5818	28.6892	27.3615	27.7622	27.9523	0.723786	0.8845	Down-regulatted
P60900	Proteasome subunit alpha type-6 (27 kDa prosomal protein) (PROS-27) (p27K) (Macropain iota chain) (Multicatalytic endopeptidase complex iota chain) (Proteasome iota chain) (Proteasome subunit alpha-1) (alpha-1)	PSMA6 PROS27	26.3121	26.4978	27.8371	26.2669	26.5625	27.1797	0.724005	0.862961	Down-regulatted
Q9H501	ESF1 homolog (ABT1-associated protein)	ESF1 ABTAP C20orf6 HDCMC28P	20.4602	20.5632	21.1096	20.5678	20.9994	20.8391	0.724468	1.06518	Up-regulated
Q9Y5P6	Mannose-1-phosphate guanylyltransferase catalytic subunit beta (EC 2.7.7.13) (GDP-mannose pyrophosphorylase B) (GTP-mannose-1-phosphate guanylyltransferase beta)	GMPPB	20.3195	21.3908	19.3916	20.4132	20.7889	18.9995	0.724716	0.812196	Down-regulatted
O60925	Prefoldin subunit 1	PFDN1 PFD1	22.762	22.9273	24.4458	22.8228	23.183	23.4588	0.724815	0.856485	Down-regulatted
P35637	RNA-binding protein FUS (75 kDa DNA-pairing protein) (Oncogene FUS) (Oncogene TLS) (POMp75) (Translocated in liposarcoma protein)	FUS TLS	26.9945	26.3161	27.8027	26.2304	26.8846	27.3807	0.725318	0.867018	Down-regulatted
P30533	Alpha-2-macroglobulin receptor-associated protein (Alpha-2-MRAP) (Low density lipoprotein receptor-related protein-associated protein 1) (RAP)	LRPAP1 A2MRAP	22.6492	23.1092	24.5071	23.3661	23.5516	24.047	0.725756	1.17533	Up-regulated
P15153	Ras-related C3 botulinum toxin substrate 2 (GX) (Small G protein) (p21-Rac2)	RAC2	23.7705	24.1176	23.7696	23.8888	24.1332	23.8072	0.725939	1.04042	Up-regulated
Q8TAF3	WD repeat-containing protein 48 (USP1-associated factor 1) (WD repeat endosomal protein) (p80)	WDR48 KIAA1449 UAF1	20.2283	20.7089	20.5723	20.7683	20.3122	20.6516	0.726748	1.05278	Up-regulated
O60936	Nucleolar protein 3 (Apoptosis repressor with CARD) (Muscle-enriched cytoplasmic protein) (Myp) (Nucleolar protein of 30 kDa) (Nop30)	NOL3 ARC NOP	20.5918	20.6871	21.8247	21.4778	20.7046	21.4567	0.726903	1.13171	Up-regulated
Q13257	Mitotic spindle assembly checkpoint protein MAD2A (HsMAD2) (Mitotic arrest deficient 2-like protein 1) (MAD2-like protein 1)	MAD2L1 MAD2	21.2428	21.6955	21.4595	21.4626	21.7331	20.8739	0.727038	0.926973	Down-regulatted
Q8N4Q1	Mitochondrial intermembrane space import and assembly protein 40 (Coiled-coil-helix-coiled-coil-helix domain-containing protein 4)	CHCHD4 MIA40	22.916	22.9545	24.1802	22.9226	23.0261	23.5702	0.727242	0.884377	Down-regulatted
O95168	NADH dehydrogenase [ubiquinone] 1 beta subcomplex subunit 4 (Complex I-B15) (CI-B15) (NADH-ubiquinone oxidoreductase B15 subunit)	NDUFB4	21.8396	21.4457	21.1238	21.5093	21.3997	21.7682	0.727758	1.0639	Up-regulated
P10319	HLA class I histocompatibility antigen, B alpha chain (Human leukocyte antigen B) (HLA-B)	HLA-B HLAB	26.9025	27.7006	29.072	27.3623	27.4576	28.0712	0.727979	0.834316	Down-regulatted
P04179	Superoxide dismutase [Mn], mitochondrial (EC 1.15.1.1)	SOD2	24.0619	23.833	24.9346	24.1003	24.1917	24.1348	0.728228	0.911154	Down-regulatted
P14618	Pyruvate kinase PKM (EC 2.7.1.40) (Cytosolic thyroid hormone-binding protein) (CTHBP) (Opa-interacting protein 3) (OIP-3) (Pyruvate kinase 2/3) (Pyruvate kinase muscle isozyme) (Threonine-protein kinase PKM2) (EC 2.7.11.1) (Thyroid hormone-binding protein 1) (THBP1) (Tumor M2-PK) (Tyrosine-protein kinase PKM2) (EC 2.7.10.2) (p58)	PKM OIP3 PK2 PK3 PKM2	30.1666	30.3276	29.3989	30.2417	30.1037	29.9014	0.728334	1.08515	Up-regulated
Q9H9H4	Vacuolar protein sorting-associated protein 37B (hVps37B) (ESCRT-I complex subunit VPS37B)	VPS37B	20.8079	20.4046	21.9528	20.9125	20.7073	20.9866	0.728665	0.878857	Down-regulatted
P51649	Succinate-semialdehyde dehydrogenase, mitochondrial (EC 1.2.1.24) (Aldehyde dehydrogenase family 5 member A1) (NAD(+)-dependent succinic semialdehyde dehydrogenase)	ALDH5A1 SSADH	18.7378	18.3173	20.844	19.4064	19.5675	17.8516	0.728738	0.780318	Down-regulatted
Q9H0A0	RNA cytidine acetyltransferase (EC 2.3.1.-) (18S rRNA cytosine acetyltransferase) (N-acetyltransferase 10) (N-acetyltransferase-like protein) (hALP)	NAT10 ALP KIAA1709	24.9965	24.6727	23.6352	24.7894	24.4389	24.5744	0.728782	1.12202	Up-regulated
P49721	Proteasome subunit beta type-2 (Macropain subunit C7-I) (Multicatalytic endopeptidase complex subunit C7-I) (Proteasome component C7-I) (Proteasome subunit beta-4) (beta-4)	PSMB2	24.6681	24.6462	25.4618	24.7617	24.7477	24.9421	0.729093	0.927745	Down-regulatted
O60506	Heterogeneous nuclear ribonucleoprotein Q (hnRNP Q) (Glycine- and tyrosine-rich RNA-binding protein) (GRY-RBP) (NS1-associated protein 1) (Synaptotagmin-binding, cytoplasmic RNA-interacting protein)	SYNCRIP HNRPQ NSAP1	27.8541	27.8959	29.0123	27.9094	28.0388	28.3476	0.729157	0.897821	Down-regulatted
Q8N6H7	ADP-ribosylation factor GTPase-activating protein 2 (ARF GAP 2) (GTPase-activating protein ZNF289) (Zinc finger protein 289)	ARFGAP2 ZNF289 Nbla10535	20.3284	20.4585	21.3826	20.3699	20.7241	21.6355	0.729268	1.13813	Up-regulated
Q8N183	NADH dehydrogenase [ubiquinone] 1 alpha subcomplex assembly factor 2 (B17.2-like) (B17.2L) (Mimitin) (Myc-induced mitochondrial protein) (MMTN) (NDUFA12-like protein)	NDUFAF2 NDUFA12L	23.0362	22.3026	24.1162	22.1769	23.3508	23.2055	0.729485	0.846393	Down-regulatted
Q13907	Isopentenyl-diphosphate Delta-isomerase 1 (EC 5.3.3.2) (Isopentenyl pyrophosphate isomerase 1) (IPP isomerase 1) (IPPI1)	IDI1	23.9025	23.8961	23.7271	24.0045	23.6574	23.7268	0.729528	0.968842	Down-regulatted
Q7L4I2	Arginine/serine-rich coiled-coil protein 2	RSRC2	19.8139	19.0939	20.3698	19.9363	19.6246	20.179	0.729789	1.11273	Up-regulated
Q9H7B2	Ribosome production factor 2 homolog (Brix domain-containing protein 1) (Ribosome biogenesis protein RPF2 homolog)	RPF2 BXDC1	20.8456	20.111	19.0044	20.0737	19.6081	19.6298	0.730018	0.860671	Down-regulatted
P28482	Mitogen-activated protein kinase 1 (MAP kinase 1) (MAPK 1) (EC 2.7.11.24) (ERT1) (Extracellular signal-regulated kinase 2) (ERK-2) (MAP kinase isoform p42) (p42-MAPK) (Mitogen-activated protein kinase 2) (MAP kinase 2) (MAPK 2)	MAPK1 ERK2 PRKM1 PRKM2	23.5497	22.9821	21.8003	23.4812	23.582	22.0596	0.7301	1.20044	Up-regulated
Q13330	Metastasis-associated protein MTA1	MTA1	22.2288	22.2257	21.5247	22.518	22.0318	21.7826	0.730534	1.08503	Up-regulated
Q9Y224	RNA transcription, translation and transport factor protein (CLE7 homolog) (CLE) (hCLE)	RTRAF C14orf166 CGI-99	23.9721	23.1233	23.0326	24.3143	23.8464	22.6258	0.730851	1.16433	Up-regulated
Q86TU7	Actin-histidine N-methyltransferase (EC 2.1.1.85) (Protein-L-histidine N-tele-methyltransferase) (SET domain-containing protein 3) (hSETD3)	SETD3 C14orf154	21.1234	20.9881	21.7084	21.1702	21.5713	21.3609	0.730855	1.06745	Up-regulated
Q9BUF5	Tubulin beta-6 chain (Tubulin beta class V)	TUBB6	24.6669	23.4764	22.4944	24.96	24.1405	22.5756	0.731586	1.27115	Up-regulated
Q15084	Protein disulfide-isomerase A6 (EC 5.3.4.1) (Endoplasmic reticulum protein 5) (ER protein 5) (ERp5) (Protein disulfide isomerase P5) (Thioredoxin domain-containing protein 7)	PDIA6 ERP5 P5 TXNDC7	28.5202	28.6716	29.6385	28.4845	28.8409	29.0643	0.731742	0.90321	Down-regulatted
Q9HB07	MYG1 exonuclease (EC 3.1.-.-)	MYG1 C12orf10	22.6882	22.4537	23.5518	22.7203	22.6823	22.8931	0.731769	0.912144	Down-regulatted
P46779	Large ribosomal subunit protein eL28 (60S ribosomal protein L28)	RPL28	25.5858	25.6411	25.9959	25.4387	25.7035	25.8805	0.73204	0.95482	Down-regulatted
O43414	ERI1 exoribonuclease 3 (EC 3.1.-.-) (Prion interactor 1) (Prion protein-interacting protein)	ERI3 PINT1 PRNPIP PRNPIP1	21.3506	21.4795	21.4343	21.3534	21.4691	21.3856	0.732336	0.987076	Down-regulatted
Q9BXJ9	N-alpha-acetyltransferase 15, NatA auxiliary subunit (Gastric cancer antigen Ga19) (N-terminal acetyltransferase) (NMDA receptor-regulated protein 1) (Protein tubedown-1) (Tbdn100)	NAA15 GA19 NARG1 NATH TBDN100	24.0076	23.6447	22.6835	23.3016	24.0777	23.47	0.732681	1.12597	Up-regulated
O75367	Core histone macro-H2A.1 (Histone macroH2A1) (mH2A1) (Histone H2A.y) (H2A/y) (Medulloblastoma antigen MU-MB-50.205)	MACROH2A1 H2AFY	26.0298	25.7611	25.1491	25.617	25.3808	25.6285	0.733087	0.930084	Down-regulatted
Q9BWD1	Acetyl-CoA acetyltransferase, cytosolic (EC 2.3.1.9) (Acetyl-CoA transferase-like protein) (Cytosolic acetoacetyl-CoA thiolase)	ACAT2 ACTL	23.0863	24.1535	25.3245	23.5735	24.0223	24.195	0.733631	0.836343	Down-regulatted
Q9BSC4	Nucleolar protein 10	NOL10	22.4875	21.5414	20.2852	22.2539	21.8121	21.0576	0.734508	1.20567	Up-regulated
Q99832	T-complex protein 1 subunit eta (TCP-1-eta) (CCT-eta) (Chaperonin containing T-complex polypeptide 1 subunit 7) (HIV-1 Nef-interacting protein) [Cleaved into: T-complex protein 1 subunit eta, N-terminally processed]	CCT7 CCTH NIP7-1	27.2527	27.26	25.9225	27.3742	26.8954	26.7123	0.734864	1.13464	Up-regulated
Q9BVC6	Voltage-gated monoatomic cation channel TMEM109 (Mitsugumin-23) (Mg23) (Transmembrane protein 109)	TMEM109	19.4689	19.5347	24.0976	18.7687	18.07	23.7081	0.735201	0.554221	Down-regulatted
Q5JVF3	PCI domain-containing protein 2 (CSN12-like protein)	PCID2 HT004	21.5484	21.2301	20.3449	21.1984	21.3831	20.9725	0.735565	1.10461	Up-regulated
Q9H936	Mitochondrial glutamate carrier 1 (GC-1) (Glutamate/H(+) symporter 1) (Solute carrier family 25 member 22)	SLC25A22 GC1	20.6651	20.788	20.3852	21.0479	20.542	20.4843	0.73576	1.05602	Up-regulated
O43818	U3 small nucleolar RNA-interacting protein 2 (RRP9 homolog) (U3 small nucleolar ribonucleoprotein-associated 55 kDa protein) (U3 snoRNP-associated 55 kDa protein) (U3-55K)	RRP9 RNU3IP2 U355K	22.8033	23.3092	24.2862	23.18	23.1134	23.5863	0.736729	0.886996	Down-regulatted
Q14152	Eukaryotic translation initiation factor 3 subunit A (eIF3a) (Eukaryotic translation initiation factor 3 subunit 10) (eIF-3-theta) (eIF3 p167) (eIF3 p180) (eIF3 p185)	EIF3A EIF3S10 KIAA0139	25.7143	25.6194	24.6845	25.6916	25.4977	25.2264	0.736884	1.09619	Up-regulated
O95292	Vesicle-associated membrane protein-associated protein B/C (VAMP-B/VAMP-C) (VAMP-associated protein B/C) (VAP-B/VAP-C)	VAPB UNQ484/PRO983	21.4039	21.7776	22.721	21.7745	22.3892	22.2186	0.737486	1.11724	Up-regulated
P49773	Adenosine 5'-monophosphoramidase HINT1 (EC 3.9.1.-) (Desumoylating isopeptidase HINT1) (EC 3.4.22.-) (Histidine triad nucleotide-binding protein 1) (Protein kinase C inhibitor 1) (Protein kinase C-interacting protein 1) (PKCI-1)	HINT1 HINT PKCI1 PRKCNH1	25.3233	25.162	24.557	25.3946	25.1948	23.8615	0.737728	0.872282	Down-regulatted
Q9NVV4	Poly(A) RNA polymerase, mitochondrial (PAP) (EC 2.7.7.19) (PAP-associated domain-containing protein 1) (Polynucleotide adenylyltransferase) (Terminal uridylyltransferase 1) (TUTase 1) (mtPAP)	MTPAP PAPD1	21.587	21.1876	19.338	21.1588	20.9692	20.7867	0.738126	1.20361	Up-regulated
Q9Y613	FH1/FH2 domain-containing protein 1 (Formin homolog overexpressed in spleen 1) (FHOS) (Formin homology 2 domain-containing protein 1)	FHOD1 FHOS FHOS1	23.573	23.5236	23.063	23.2646	23.3307	23.3756	0.738179	0.957338	Down-regulatted
P54709	Sodium/potassium-transporting ATPase subunit beta-3 (Sodium/potassium-dependent ATPase subunit beta-3) (ATPB-3) (CD antigen CD298)	ATP1B3	25.0787	24.6176	25.19	24.9178	24.9537	24.8102	0.738304	0.953827	Down-regulatted
P04844	Dolichyl-diphosphooligosaccharide--protein glycosyltransferase subunit 2 (Dolichyl-diphosphooligosaccharide--protein glycosyltransferase 63 kDa subunit) (RIBIIR) (Ribophorin II) (RPN-II) (Ribophorin-2)	RPN2	25.6908	25.9854	25.4268	25.9458	25.7207	25.6394	0.738452	1.048	Up-regulated
Q15075	Early endosome antigen 1 (Endosome-associated protein p162) (Zinc finger FYVE domain-containing protein 2)	EEA1 ZFYVE2	21.9037	22.0793	23.4094	22.0638	22.7725	23.1804	0.738608	1.15517	Up-regulated
P55060	Exportin-2 (Exp2) (Cellular apoptosis susceptibility protein) (Chromosome segregation 1-like protein) (Importin-alpha re-exporter)	CSE1L CAS XPO2	29.5084	29.2636	28.9205	29.3025	29.3924	29.1988	0.738793	1.04758	Up-regulated
Q9NZJ9	Diphosphoinositol polyphosphate phosphohydrolase 2 (DIPP-2) (EC 3.6.1.52) (Diadenosine 5',5'''-P1,P6-hexaphosphate hydrolase 2) (Nucleoside diphosphate-linked moiety X motif 4) (Nudix motif 4)	NUDT4 DIPP2 KIAA0487 HDCMB47P	18.1455	21.4262	20.1482	18.8436	21.2716	20.9116	0.739587	1.3525	Up-regulated
Q01130	Serine/arginine-rich splicing factor 2 (Protein PR264) (Splicing component, 35 kDa) (Splicing factor SC35) (SC-35) (Splicing factor, arginine/serine-rich 2)	SRSF2 SFRS2	23.9958	23.9017	25.4655	24.4125	24.2752	25.3288	0.739674	1.16299	Up-regulated
Q9Y2R4	Probable ATP-dependent RNA helicase DDX52 (EC 3.6.4.13) (ATP-dependent RNA helicase ROK1-like) (DEAD box protein 52)	DDX52 ROK1 HUSSY-19	23.1883	22.4452	22.195	22.7581	22.8039	22.6102	0.740161	1.08265	Up-regulated
Q9UJZ1	Stomatin-like protein 2, mitochondrial (SLP-2) (EPB72-like protein 2) (Paraprotein target 7) (Paratarg-7)	STOML2 SLP2 HSPC108	25.6963	25.8042	25.8794	25.6145	25.8156	25.8522	0.740543	0.977702	Down-regulatted
Q96CN7	Isochorismatase domain-containing protein 1	ISOC1 CGI-111	23.5412	23.9739	25.0671	23.8381	24.0086	24.2119	0.741093	0.886054	Down-regulatted
Q14257	Reticulocalbin-2 (Calcium-binding protein ERC-55) (E6-binding protein) (E6BP)	RCN2 ERC55	21.947	22.2977	23.3264	22.3489	22.6953	23.0247	0.742127	1.12189	Up-regulated
Q99873	Protein arginine N-methyltransferase 1 (EC 2.1.1.319) (Histone-arginine N-methyltransferase PRMT1) (Interferon receptor 1-bound protein 4)	PRMT1 HMT2 HRMT1L2 IR1B4	26.4549	26.603	25.5432	26.1046	26.2324	25.88	0.742408	0.915078	Down-regulatted
P04080	Cystatin-B (CPI-B) (Liver thiol proteinase inhibitor) (Stefin-B)	CSTB CST6 STFB	24.2713	24.3946	25.503	24.3444	24.3574	24.9874	0.742807	0.895087	Down-regulatted
Q00013	55 kDa erythrocyte membrane protein (p55) (Membrane protein, palmitoylated 1)	MPP1 DXS552E EMP55	20.1556	18.0353	20.438	20.2593	19.6345	19.6073	0.743112	1.22326	Up-regulated
Q99878	Histone H2A type 1-J (Histone H2A/e)	H2AC14 H2AFE HIST1H2AJ	31.4485	31.4607	31.7503	31.6016	31.2606	32.0745	0.744483	1.06614	Up-regulated
O75131	Copine-3 (Copine III)	CPNE3 CPN3 KIAA0636	24.5379	24.3791	23.5797	24.4454	24.3521	24.0456	0.745185	1.08333	Up-regulated
Q96EY1	DnaJ homolog subfamily A member 3, mitochondrial (DnaJ protein Tid-1) (hTid-1) (Hepatocellular carcinoma-associated antigen 57) (Tumorous imaginal discs protein Tid56 homolog)	DNAJA3 HCA57 TID1	22.0545	22.2039	20.333	22.013	21.5725	21.6841	0.745526	1.16964	Up-regulated
Q9Y4X5	E3 ubiquitin-protein ligase ARIH1 (EC 2.3.2.31) (H7-AP2) (HHARI) (Monocyte protein 6) (MOP-6) (Protein ariadne-1 homolog) (ARI-1) (UbcH7-binding protein) (UbcM4-interacting protein) (Ubiquitin-conjugating enzyme E2-binding protein 1)	ARIH1 ARI MOP6 UBCH7BP HUSSY-27	19.4197	21.22	22.5288	21.2676	20.9922	19.8362	0.745715	0.780516	Down-regulatted
Q9NYH9	U3 small nucleolar RNA-associated protein 6 homolog (Hepatocellular carcinoma-associated antigen 66) (Multiple hat domains protein)	UTP6 C17orf40 HCA66 MHAT	22.1411	22.6913	21.0111	22.1051	22.671	21.6738	0.745964	1.1504	Up-regulated
P78318	Immunoglobulin-binding protein 1 (B-cell signal transduction molecule alpha 4) (Protein alpha-4) (CD79a-binding protein 1) (Protein phosphatase 2/4/6 regulatory subunit) (Renal carcinoma antigen NY-REN-16)	IGBP1 IBP1	20.5411	19.4637	21.486	19.4355	20.55	20.7589	0.747014	0.841596	Down-regulatted
O95433	Activator of 90 kDa heat shock protein ATPase homolog 1 (AHA1) (p38)	AHSA1 C14orf3 HSPC322	25.6047	25.2429	23.5495	25.7372	25.1312	24.3202	0.747079	1.20066	Up-regulated
O15371	Eukaryotic translation initiation factor 3 subunit D (eIF3d) (Eukaryotic translation initiation factor 3 subunit 7) (eIF-3-zeta) (eIF3 p66)	EIF3D EIF3S7	24.7476	24.8229	23.9581	24.9524	24.642	24.2862	0.747226	1.08473	Up-regulated
P07437	Tubulin beta chain (Tubulin beta-5 chain)	TUBB TUBB5 OK/SW-cl.56	28.8576	28.4634	27.5926	28.8772	28.471	28.0319	0.747791	1.11381	Up-regulated
Q01650	Large neutral amino acids transporter small subunit 1 (4F2 light chain) (4F2 LC) (4F2LC) (CD98 light chain) (Integral membrane protein E16) (E16) (L-type amino acid transporter 1) (hLAT1) (Solute carrier family 7 member 5) (y+ system cationic amino acid transporter)	SLC7A5 CD98LC LAT1 MPE16	22.7366	23.2144	23.2242	22.933	23.2191	22.815	0.748407	0.953056	Down-regulatted
P48643	T-complex protein 1 subunit epsilon (TCP-1-epsilon) (CCT-epsilon) (Chaperonin containing T-complex polypeptide 1 subunit 5)	CCT5 CCTE KIAA0098	27.4013	26.7984	26.1196	27.1667	27.2943	26.3478	0.748954	1.11974	Up-regulated
Q16222	UDP-N-acetylhexosamine pyrophosphorylase (Antigen X) (AGX) (Protein-pyrophosphorylation enzyme) (EC 2.7.4.-) (Sperm-associated antigen 2) (UDP-N-acetylgalactosamine pyrophosphorylase) (EC 2.7.7.83) (UDP-N-acetylglucosamine pyrophosphorylase) (EC 2.7.7.23)	UAP1 SPAG2	25.5832	25.6392	25.8332	25.8241	26.4108	25.2065	0.749736	1.09323	Up-regulated
P17612	cAMP-dependent protein kinase catalytic subunit alpha (PKA C-alpha) (EC 2.7.11.11)	PRKACA PKACA	23.1229	22.4133	21.8356	22.8604	22.7244	22.2266	0.749749	1.10691	Up-regulated
P51946	Cyclin-H (MO15-associated protein) (p34) (p37)	CCNH	20.3562	20.7525	20.6828	20.6161	20.4835	20.5546	0.749882	0.968775	Down-regulatted
P33240	Cleavage stimulation factor subunit 2 (CF-1 64 kDa subunit) (Cleavage stimulation factor 64 kDa subunit) (CSTF 64 kDa subunit) (CstF-64)	CSTF2	23.5693	23.5225	24.1391	23.2677	23.7061	23.9663	0.750317	0.935018	Down-regulatted
P62837	Ubiquitin-conjugating enzyme E2 D2 (EC 2.3.2.23) ((E3-independent) E2 ubiquitin-conjugating enzyme D2) (EC 2.3.2.24) (E2 ubiquitin-conjugating enzyme D2) (Ubiquitin carrier protein D2) (Ubiquitin-conjugating enzyme E2(17)KB 2) (Ubiquitin-conjugating enzyme E2-17 kDa 2) (Ubiquitin-protein ligase D2) (p53-regulated ubiquitin-conjugating enzyme 1)	UBE2D2 PUBC1 UBC4 UBC5B UBCH4 UBCH5B	24.8387	24.453	24.2441	25.043	24.6835	24.1358	0.750453	1.07836	Up-regulated
Q6EEV6	Small ubiquitin-related modifier 4 (SUMO-4) (Small ubiquitin-like protein 4)	SUMO4 SMT3H4	25.6428	25.5575	26.7159	25.6795	25.6611	26.1485	0.750981	0.906032	Down-regulatted
P08758	Annexin A5 (Anchorin CII) (Annexin V) (Annexin-5) (Calphobindin I) (CPB-I) (Endonexin II) (Lipocortin V) (Placental anticoagulant protein 4) (PP4) (Placental anticoagulant protein I) (PAP-I) (Thromboplastin inhibitor) (Vascular anticoagulant-alpha) (VAC-alpha)	ANXA5 ANX5 ENX2 PP4	28.8864	29.044	30.1127	29.0854	29.4258	30.0158	0.751284	1.11829	Up-regulated
Q9NSE4	Isoleucine--tRNA ligase, mitochondrial (EC 6.1.1.5) (Isoleucyl-tRNA synthetase) (IleRS)	IARS2	23.7168	23.7558	22.6472	23.7383	23.5982	23.2002	0.751524	1.10112	Up-regulated
P14927	Cytochrome b-c1 complex subunit 7 (Complex III subunit 7) (Complex III subunit VII) (QP-C) (Ubiquinol-cytochrome c reductase complex 14 kDa protein)	UQCRB UQBP	23.4129	23.4704	24.8565	23.3496	23.742	24.104	0.75154	0.881847	Down-regulatted
Q8WTT2	Nucleolar complex protein 3 homolog (NOC3 protein homolog) (Factor for adipocyte differentiation 24) (NOC3-like protein) (Nucleolar complex-associated protein 3-like protein)	NOC3L AD24 C10orf117 FAD24	22.5382	22.1734	21.8821	22.0539	22.0025	22.3156	0.751838	0.950066	Down-regulatted
Q9C0D9	Ethanolaminephosphotransferase 1 (hEPT1) (EC 2.7.8.1) (Selenoprotein I) (SelI)	SELENOI EPT1 KIAA1724 SELI	21.7908	21.9454	21.1162	21.8667	21.5569	21.7145	0.751876	1.06824	Up-regulated
P55084	Trifunctional enzyme subunit beta, mitochondrial (TP-beta) [Includes: 3-ketoacyl-CoA thiolase (EC 2.3.1.155) (EC 2.3.1.16) (Acetyl-CoA acyltransferase) (Beta-ketothiolase)]	HADHB MSTP029	24.6473	24.7255	24.0094	24.4589	24.8009	24.3913	0.751942	1.0641	Up-regulated
O75940	Survival of motor neuron-related-splicing factor 30 (30 kDa splicing factor SMNrp) (SMN-related protein) (Survival motor neuron domain-containing protein 1)	SMNDC1 SMNR SPF30	22.7009	22.546	23.738	22.5601	22.8356	23.159	0.752319	0.905383	Down-regulatted
Q8NFH5	Nucleoporin NUP35 (35 kDa nucleoporin) (Mitotic phosphoprotein 44) (MP-44) (Nuclear pore complex protein Nup53) (Nucleoporin NUP53)	NUP35 MP44 NUP53	22.4778	22.1678	22.4421	22.3576	22.4404	22.3975	0.752338	1.02522	Up-regulated
Q16186	Proteasomal ubiquitin receptor ADRM1 (110 kDa cell membrane glycoprotein) (Gp110) (Adhesion-regulating molecule 1) (ARM-1) (Proteasome regulatory particle non-ATPase 13) (hRpn13) (Rpn13 homolog)	ADRM1 GP110	23.7002	23.9912	23.096	23.7529	23.7327	23.5899	0.75274	1.06883	Up-regulated
Q9BY43	Charged multivesicular body protein 4a (Chromatin-modifying protein 4a) (CHMP4a) (SNF7 homolog associated with Alix-2) (SNF7-1) (hSnf-1) (Vacuolar protein sorting-associated protein 32-1) (Vps32-1) (hVps32-1)	CHMP4A C14orf123 SHAX2 CDA04 HSPC134	21.1508	21.2514	22.8934	21.8162	21.75	22.3598	0.752753	1.1568	Up-regulated
Q9NSI2	Ribosome biogenesis protein SLX9 homolog	SLX9 C21orf70 FAM207A PRED56	21.1856	19.8089	18.3439	20.1864	19.5071	20.5671	0.752789	1.23748	Up-regulated
P31040	Succinate dehydrogenase [ubiquinone] flavoprotein subunit, mitochondrial (EC 1.3.5.1) (Flavoprotein subunit of complex II) (Fp) (Malate dehydrogenase [quinone] flavoprotein subunit) (EC 1.1.5.-)	SDHA SDH2 SDHF	24.3169	23.6869	23.8352	24.0016	24.0197	23.5745	0.753053	0.945358	Down-regulatted
O14513	Nck-associated protein 5 (NAP-5) (Peripheral clock protein)	NCKAP5 ERIH NAP5	23.6182	24.0228	24.7401	24.1401	24.3983	24.2023	0.753105	1.08663	Up-regulated
Q9H0U4	Ras-related protein Rab-1B (EC 3.6.5.2)	RAB1B	26.1312	25.693	25.8581	25.8943	25.7632	25.8832	0.753808	0.967813	Down-regulatted
P42704	Leucine-rich PPR motif-containing protein, mitochondrial (130 kDa leucine-rich protein) (LRP 130) (GP130)	LRPPRC LRP130	28.1082	28.2035	27.557	28.07	28.0253	27.9908	0.754267	1.05151	Up-regulated
Q9GZT3	SRA stem-loop-interacting RNA-binding protein, mitochondrial	SLIRP C14orf156 DC23 DC50 PD04872	24.0632	24.2675	25.2423	24.359	23.9592	24.8097	0.754603	0.902271	Down-regulatted
P62269	Small ribosomal subunit protein uS13 (40S ribosomal protein S18) (Ke-3) (Ke3)	RPS18 D6S218E	27.4947	27.5012	28.1719	27.4143	27.4533	28.004	0.754696	0.933853	Down-regulatted
O43715	TP53-regulated inhibitor of apoptosis 1 (Protein 15E1.1) (WF-1) (p53-inducible cell-survival factor) (p53CSV)	TRIAP1 15E1.1 HSPC132	21.1874	21.8755	22.3438	20.9082	21.5239	22.4197	0.75573	0.879669	Down-regulatted
P51784	Ubiquitin carboxyl-terminal hydrolase 11 (EC 3.4.19.12) (Deubiquitinating enzyme 11) (Ubiquitin thioesterase 11) (Ubiquitin-specific-processing protease 11)	USP11 UHX1	22.1377	20.6526	21.1853	20.9113	21.6548	20.901	0.756156	0.889151	Down-regulatted
Q01105	Protein SET (HLA-DR-associated protein II) (Inhibitor of granzyme A-activated DNase) (IGAAD) (PHAPII) (Phosphatase 2A inhibitor I2PP2A) (I-2PP2A) (Template-activating factor I) (TAF-I)	SET	27.9328	27.9324	29.4596	27.8507	28.2452	28.6553	0.756586	0.875877	Down-regulatted
Q02790	Peptidyl-prolyl cis-trans isomerase FKBP4 (PPIase FKBP4) (EC 5.2.1.8) (51 kDa FK506-binding protein) (FKBP51) (52 kDa FK506-binding protein) (52 kDa FKBP) (FKBP-52) (59 kDa immunophilin) (p59) (FK506-binding protein 4) (FKBP-4) (FKBP59) (HSP-binding immunophilin) (HBI) (Immunophilin FKBP52) (Rotamase) [Cleaved into: Peptidyl-prolyl cis-trans isomerase FKBP4, N-terminally processed]	FKBP4 FKBP52	26.7142	26.7967	27.5735	26.7821	26.8852	27.1157	0.756712	0.932731	Down-regulatted
P46108	Adapter molecule crk (Proto-oncogene c-Crk) (p38)	CRK	20.4719	19.3536	20.3344	19.8118	20.1044	20.6785	0.757004	1.10568	Up-regulated
P62861	Ubiquitin-like FUBI-ribosomal protein eS30 fusion protein (FAU ubiquitin like and ribosomal protein S30 fusion) [Cleaved into: Ubiquitin-like protein FUBI; Small ribosomal subunit protein eS30 (40S ribosomal protein S30)]	FAU	24.7842	24.6454	26.6085	24.4273	24.6685	26.1225	0.757544	0.827444	Down-regulatted
Q8IYF3	Testis-expressed protein 11 (Protein ZIP4 homolog) (ZIP4H)	TEX11 ZIP4	22.4671	22.821	23.0794	22.6084	22.6356	22.9183	0.757743	0.953695	Down-regulatted
P49790	Nuclear pore complex protein Nup153 (153 kDa nucleoporin) (Nucleoporin Nup153)	NUP153	19.4437	21.134	19.6766	20.7407	21.1747	19.1448	0.75797	1.20467	Up-regulated
P08238	Heat shock protein HSP 90-beta (HSP 90) (Heat shock 84 kDa) (HSP 84) (HSP84) (Heat shock protein family C member 3)	HSP90AB1 HSP90B HSPC2 HSPC3 HSPCB	32.2301	32.2895	31.931	32.1835	32.2437	32.1428	0.758157	1.02797	Up-regulated
Q9BTT0	Acidic leucine-rich nuclear phosphoprotein 32 family member E (LANP-like protein) (LANP-L)	ANP32E	25.3012	25.372	26.7607	25.5323	26.0957	26.3449	0.758304	1.13262	Up-regulated
P48059	LIM and senescent cell antigen-like-containing domain protein 1 (Particularly interesting new Cys-His protein 1) (PINCH-1) (Renal carcinoma antigen NY-REN-48)	LIMS1 PINCH PINCH1	20.8978	21.7291	21.6702	21.2057	21.0606	21.7024	0.758891	0.926931	Down-regulatted
P30050	Large ribosomal subunit protein uL11 (60S ribosomal protein L12)	RPL12	28.1233	28.3186	28.6267	28.2573	28.1724	28.4679	0.758896	0.961261	Down-regulatted
Q06830	Peroxiredoxin-1 (EC 1.11.1.24) (Natural killer cell-enhancing factor A) (NKEF-A) (Proliferation-associated gene protein) (PAG) (Thioredoxin peroxidase 2) (Thioredoxin-dependent peroxide reductase 2) (Thioredoxin-dependent peroxiredoxin 1)	PRDX1 PAGA PAGB TDPX2	29.5117	29.6693	29.9248	29.5482	29.6743	29.748	0.758968	0.969223	Down-regulatted
O15126	Secretory carrier-associated membrane protein 1 (Secretory carrier membrane protein 1)	SCAMP1 SCAMP	21.2449	21.2736	21.8062	21.3515	21.233	21.5355	0.759315	0.953805	Down-regulatted
O43464	Serine protease HTRA2, mitochondrial (EC 3.4.21.108) (High temperature requirement protein A2) (HtrA2) (Omi stress-regulated endoprotease) (Serine protease 25) (Serine proteinase OMI)	HTRA2 OMI PRSS25	21.4362	22.1741	23.7314	21.57	22.0874	22.9039	0.759492	0.835011	Down-regulatted
P09651	Heterogeneous nuclear ribonucleoprotein A1 (hnRNP A1) (Helix-destabilizing protein) (Single-strand RNA-binding protein) (hnRNP core protein A1) [Cleaved into: Heterogeneous nuclear ribonucleoprotein A1, N-terminally processed]	HNRNPA1 HNRPA1	30.289	30.1998	30.9563	30.3208	30.3549	30.5153	0.760258	0.942981	Down-regulatted
O95218	Zinc finger Ran-binding domain-containing protein 2 (Zinc finger protein 265) (Zinc finger, splicing)	ZRANB2 ZIS ZNF265	23.3906	23.2871	25.1162	23.7116	24.0109	24.7403	0.760315	1.16713	Up-regulated
P60709	Actin, cytoplasmic 1 (EC 3.6.4.-) (Beta-actin) [Cleaved into: Actin, cytoplasmic 1, N-terminally processed]	ACTB	24.0379	23.2613	20.0486	23.8933	23.8171	21.1353	0.760476	1.41353	Up-regulated
Q15070	Mitochondrial inner membrane protein OXA1L (OXA1Hs) (Oxidase assembly 1-like protein) (OXA1-like protein)	OXA1L	21.0854	20.6483	20.3485	21.0135	20.7744	19.8982	0.761287	0.912544	Down-regulatted
O75475	PC4 and SFRS1-interacting protein (CLL-associated antigen KW-7) (Dense fine speckles 70 kDa protein) (DFS 70) (Lens epithelium-derived growth factor) (Transcriptional coactivator p75/p52)	PSIP1 DFS70 LEDGF PSIP2	23.1067	23.1962	24.0889	22.9683	23.0427	23.9474	0.761329	0.904714	Down-regulatted
Q7Z7H8	Large ribosomal subunit protein uL10m (39S ribosomal protein L10, mitochondrial) (L10mt) (MRP-L10) (39S ribosomal protein L8, mitochondrial) (L8mt) (MRP-L8)	MRPL10 MRPL8 RPML8	20.3642	19.8293	19.6573	20.2538	20.07	19.1215	0.761692	0.910565	Down-regulatted
P61163	Alpha-centractin (Centractin) (ARP1) (Actin-RPV) (Centrosome-associated actin homolog)	ACTR1A CTRN1	23.4282	23.2119	22.5849	23.4712	23.2886	22.7819	0.763116	1.07592	Up-regulated
Q9NX63	MICOS complex subunit MIC19 (Coiled-coil-helix-coiled-coil-helix domain-containing protein 3)	CHCHD3 MIC19 MINOS3	23.449	23.6437	24.5141	23.5709	23.6644	24.0178	0.763874	0.921528	Down-regulatted
P41208	Centrin-2 (Caltractin isoform 1)	CETN2 CALT CEN2	19.8733	20.0815	21.0504	20.0876	20.4631	20.0685	0.764164	0.914676	Down-regulatted
Q96DI7	U5 small nuclear ribonucleoprotein 40 kDa protein (U5 snRNP 40 kDa protein) (U5-40K) (38 kDa-splicing factor) (Prp8-binding protein) (hPRP8BP) (U5 snRNP-specific 40 kDa protein) (WD repeat-containing protein 57)	SNRNP40 PRP8BP SFP38 WDR57	23.2772	23.5581	22.5051	23.5983	23.4556	22.6923	0.764876	1.0983	Up-regulated
P61978	Heterogeneous nuclear ribonucleoprotein K (hnRNP K) (Transformation up-regulated nuclear protein) (TUNP)	HNRNPK HNRPK	29.588	29.5977	30.0447	29.5545	29.6409	29.8632	0.765022	0.961083	Down-regulatted
O43143	ATP-dependent RNA helicase DHX15 (EC 3.6.4.13) (ATP-dependent RNA helicase #46) (DEAH box protein 15) (Splicing factor Prp43) (hPrp43)	DHX15 DBP1 DDX15	25.3464	25.0761	23.9432	25.0748	24.7982	23.9692	0.765087	0.886075	Down-regulatted
Q15459	Splicing factor 3A subunit 1 (SF3a120) (Spliceosome-associated protein 114) (SAP 114)	SF3A1 SAP114	25.0152	25.3033	26.0903	25.0132	25.43	25.6072	0.765134	0.920528	Down-regulatted
Q8TCJ2	Dolichyl-diphosphooligosaccharide--protein glycosyltransferase subunit STT3B (Oligosaccharyl transferase subunit STT3B) (STT3-B) (EC 2.4.99.18) (Source of immunodominant MHC-associated peptides homolog)	STT3B SIMP	21.7294	21.6428	20.2524	21.2892	21.2274	21.6049	0.765649	1.12166	Up-regulated
O75368	Adapter SH3BGRL (SH3 domain-binding glutamic acid-rich-like protein 1)	SH3BGRL	22.8191	22.8992	24.6283	22.8529	23.3354	23.5374	0.766297	0.866357	Down-regulatted
Q9NR33	DNA polymerase epsilon subunit 4 (DNA polymerase II subunit 4) (DNA polymerase epsilon subunit p12)	POLE4	18.1069	18.0802	19.5506	18.5347	18.3915	19.3645	0.766573	1.13629	Up-regulated
Q96JB2	Conserved oligomeric Golgi complex subunit 3 (COG complex subunit 3) (Component of oligomeric Golgi complex 3) (Vesicle-docking protein SEC34 homolog) (p94)	COG3 SEC34	19.364	19.7892	19.0879	19.3737	19.1682	19.4798	0.766664	0.950571	Down-regulatted
Q15738	Sterol-4-alpha-carboxylate 3-dehydrogenase, decarboxylating (EC 1.1.1.170) (Protein H105e3)	NSDHL H105E3	22.8909	22.7967	21.7185	22.3485	22.5129	22.1545	0.766782	0.913789	Down-regulatted
P68400	Casein kinase II subunit alpha (CK II alpha) (EC 2.7.11.1)	CSNK2A1 CK2A1	24.8603	24.3655	23.5358	24.9664	24.6797	23.6458	0.766834	1.13035	Up-regulated
Q9Y5A9	YTH domain-containing family protein 2 (DF2) (CLL-associated antigen KW-14) (High-glucose-regulated protein 8) (Renal carcinoma antigen NY-REN-2)	YTHDF2 HGRG8	22.7974	22.6464	22.426	22.6502	22.8732	22.493	0.767256	1.03445	Up-regulated
P31939	Bifunctional purine biosynthesis protein ATIC (AICAR transformylase/inosine monophosphate cyclohydrolase) (ATIC) [Cleaved into: Bifunctional purine biosynthesis protein ATIC, N-terminally processed] [Includes: Phosphoribosylaminoimidazolecarboxamide formyltransferase (EC 2.1.2.3) (5-aminoimidazole-4-carboxamide ribonucleotide formyltransferase) (AICAR formyltransferase) (AICAR transformylase); In…	ATIC PURH OK/SW-cl.86	27.8301	27.9435	29.2543	27.8419	27.985	28.6925	0.767753	0.889151	Down-regulatted
Q96C90	Protein phosphatase 1 regulatory subunit 14B (Phospholipase C-beta-3 neighbouring gene protein)	PPP1R14B PLCB3N PNG	22.9005	23.1511	24.1029	23.2196	23.0082	23.5378	0.767944	0.914064	Down-regulatted
Q99459	Cell division cycle 5-like protein (Cdc5-like protein) (Pombe cdc5-related protein)	CDC5L KIAA0432 PCDC5RP	23.2161	23.0409	23.571	22.7193	23.417	23.4235	0.768426	0.939914	Down-regulatted
Q9Y512	Sorting and assembly machinery component 50 homolog (Transformation-related gene 3 protein) (TRG-3)	SAMM50 SAM50 CGI-51 TRG3	23.439	23.005	22.5274	23.1832	22.8108	22.6863	0.7685	0.934954	Down-regulatted
P42696	RNA-binding protein 34 (RNA-binding motif protein 34)	RBM34 KIAA0117	20.9204	18.9549	20.21	20.74	20.5734	19.4413	0.768985	1.16727	Up-regulated
P49327	Fatty acid synthase (EC 2.3.1.85) (Type I fatty acid synthase) [Includes: [Acyl-carrier-protein] S-acetyltransferase (EC 2.3.1.38); [Acyl-carrier-protein] S-malonyltransferase (EC 2.3.1.39); 3-oxoacyl-[acyl-carrier-protein] synthase (EC 2.3.1.41); 3-oxoacyl-[acyl-carrier-protein] reductase (EC 1.1.1.100); 3-hydroxyacyl-[acyl-carrier-protein] dehydratase (EC 4.2.1.59); Enoyl-[acyl-carrier-protein]…	FASN FAS	29.4767	29.6173	28.412	29.4424	29.3809	29.074	0.769564	1.09462	Up-regulated
Q9H2U1	ATP-dependent DNA/RNA helicase DHX36 (EC 3.6.4.12) (EC 3.6.4.13) (DEAD/H box polypeptide 36) (DEAH-box protein 36) (G4-resolvase-1) (G4R1) (MLE-like protein 1) (RNA helicase associated with AU-rich element protein)	DHX36 DDX36 KIAA1488 MLEL1 RHAU	22.649	22.6814	22.0477	22.8686	22.4535	22.3062	0.77021	1.05951	Up-regulated
Q86SX6	Glutaredoxin-related protein 5, mitochondrial (Monothiol glutaredoxin-5)	GLRX5 C14orf87	22.9649	23.3024	24.6739	23.5242	23.1474	23.7313	0.770249	0.88305	Down-regulatted
Q00796	Sorbitol dehydrogenase (SDH) (EC 1.1.1.-) ((R,R)-butanediol dehydrogenase) (EC 1.1.1.4) (L-iditol 2-dehydrogenase) (EC 1.1.1.14) (Polyol dehydrogenase) (Ribitol dehydrogenase) (RDH) (EC 1.1.1.56) (Xylitol dehydrogenase) (XDH) (EC 1.1.1.9)	SORD	24.5577	24.4008	23.7468	24.4239	24.0859	23.9207	0.770581	0.938481	Down-regulatted
Q9NZ01	Very-long-chain enoyl-CoA reductase (EC 1.3.1.93) (Synaptic glycoprotein SC2) (Trans-2,3-enoyl-CoA reductase) (TER)	TECR GPSN2 SC2	21.3106	18.0808	19.9554	18.5925	20.9456	20.9526	0.771096	1.30252	Up-regulated
Q9UHX1	Poly(U)-binding-splicing factor PUF60 (60 kDa poly(U)-binding-splicing factor) (FUSE-binding protein-interacting repressor) (FBP-interacting repressor) (Ro-binding protein 1) (RoBP1) (Siah-binding protein 1) (Siah-BP1)	PUF60 FIR ROBPI SIAHBP1	25.2443	25.7254	26.3272	25.6908	25.8622	26.0663	0.771237	1.07733	Up-regulated
Q99627	COP9 signalosome complex subunit 8 (SGN8) (Signalosome subunit 8) (COP9 homolog) (hCOP9) (JAB1-containing signalosome subunit 8)	COPS8 CSN8	23.2486	23.1879	24.0993	23.2157	23.7037	23.9591	0.771923	1.0824	Up-regulated
Q9H444	Charged multivesicular body protein 4b (Chromatin-modifying protein 4b) (CHMP4b) (SNF7 homolog associated with Alix 1) (SNF7-2) (hSnf7-2) (Vacuolar protein sorting-associated protein 32-2) (Vps32-2) (hVps32-2)	CHMP4B C20orf178 SHAX1	22.7664	22.7716	24.0733	22.6718	23.0677	23.4105	0.77228	0.8989	Down-regulatted
Q6PI48	Aspartate--tRNA ligase, mitochondrial (EC 6.1.1.12) (Aspartyl-tRNA synthetase) (AspRS)	DARS2	20.9825	21.4622	20.5847	21.2862	21.017	20.9872	0.772575	1.06216	Up-regulated
P42285	Exosome RNA helicase MTR4 (EC 3.6.4.13) (ATP-dependent RNA helicase DOB1) (ATP-dependent RNA helicase SKIV2L2) (Superkiller viralicidic activity 2-like 2) (TRAMP-like complex helicase)	MTREX DOB1 KIAA0052 MTR4 SKIV2L2	23.9677	24.0714	23.0672	23.8367	23.9351	23.6546	0.773428	1.07676	Up-regulated
Q9NYJ1	Cytochrome c oxidase assembly factor 4 homolog, mitochondrial (Coiled-coil-helix-coiled-coil-helix domain-containing protein 8) (E2-induced gene 2 protein)	COA4 CHCHD8 E2IG2	22.3533	22.5275	23.8958	22.43	22.6569	23.1801	0.773454	0.888925	Down-regulatted
P24666	Low molecular weight phosphotyrosine protein phosphatase (LMW-PTP) (LMW-PTPase) (EC 3.1.3.48) (Adipocyte acid phosphatase) (Low molecular weight cytosolic acid phosphatase) (EC 3.1.3.2) (Red cell acid phosphatase 1)	ACP1	25.0471	25.3009	25.1072	25.0814	25.0695	25.22	0.774483	0.980711	Down-regulatted
P63261	Actin, cytoplasmic 2 (EC 3.6.4.-) (Gamma-actin) [Cleaved into: Actin, cytoplasmic 2, N-terminally processed]	ACTG1 ACTG	32.9288	32.8772	31.9943	32.8542	32.7515	32.5014	0.774916	1.07346	Up-regulated
Q9Y5S9	RNA-binding protein 8A (Binder of OVCA1-1) (BOV-1) (RNA-binding motif protein 8A) (RNA-binding protein Y14) (Ribonucleoprotein RBM8A)	RBM8A RBM8 HSPC114 MDS014	23.6954	23.8292	25.432	23.8514	23.9475	24.5855	0.775125	0.87616	Down-regulatted
P26373	Large ribosomal subunit protein eL13 (60S ribosomal protein L13) (Breast basic conserved protein 1)	RPL13 BBC1 OK/SW-cl.46	26.7379	26.1682	25.5112	26.0841	26.0682	26.6403	0.775344	1.09058	Up-regulated
Q92882	Osteoclast-stimulating factor 1	OSTF1	20.0695	20.7573	21.9768	20.8695	20.1534	21.1871	0.775445	0.871839	Down-regulatted
Q9C0C9	(E3-independent) E2 ubiquitin-conjugating enzyme (EC 2.3.2.24) (E2/E3 hybrid ubiquitin-protein ligase UBE2O) (Ubiquitin carrier protein O) (Ubiquitin-conjugating enzyme E2 O) (Ubiquitin-conjugating enzyme E2 of 230 kDa) (Ubiquitin-conjugating enzyme E2-230K) (Ubiquitin-protein ligase O)	UBE2O KIAA1734	22.0927	21.8183	22.2497	22.3609	21.9232	22.0426	0.775734	1.0391	Up-regulated
Q9Y4P1	Cysteine protease ATG4B (EC 3.4.22.-) (AUT-like 1 cysteine endopeptidase) (Autophagy-related cysteine endopeptidase 1) (Autophagin-1) (Autophagy-related protein 4 homolog B) (HsAPG4B) (hAPG4B)	ATG4B APG4B AUTL1 KIAA0943	22.3974	21.3556	18.7014	22.1969	21.673	19.8018	0.775895	1.32479	Up-regulated
Q96K17	Transcription factor BTF3 homolog 4 (Basic transcription factor 3-like 4)	BTF3L4	22.9853	23.3385	24.698	23.5318	23.6912	24.3406	0.776011	1.13336	Up-regulated
P14317	Hematopoietic lineage cell-specific protein (Hematopoietic cell-specific LYN substrate 1) (LckBP1) (p75)	HCLS1 HS1	23.3386	23.2158	24.8637	23.2577	23.9305	23.6943	0.776307	0.883601	Down-regulatted
Q9Y3T9	Nucleolar complex protein 2 homolog (Protein NOC2 homolog) (NOC2-like protein) (Novel INHAT repressor)	NOC2L NIR	23.379	23.0539	22.318	23.0447	23.2412	22.7856	0.776373	1.07689	Up-regulated
Q14181	DNA polymerase alpha subunit B (DNA polymerase alpha 70 kDa subunit)	POLA2	19.7616	20.1169	18.3731	18.8079	18.8088	20.0227	0.776421	0.8681	Down-regulatted
Q9Y276	Mitochondrial chaperone BCS1 (h-BCS1) (BCS1-like protein)	BCS1L BCS1	21.2496	20.5404	20.1555	20.8144	20.6292	20.1549	0.776589	0.922956	Down-regulatted
P53041	Serine/threonine-protein phosphatase 5 (PP5) (EC 3.1.3.16) (Protein phosphatase T) (PP-T) (PPT)	PPP5C PPP5	23.1591	22.5491	23.1163	22.9734	22.9209	22.732	0.776848	0.955239	Down-regulatted
Q5JTH9	RRP12-like protein	RRP12 KIAA0690	24.5973	23.6409	23.0443	23.9937	23.6506	23.1622	0.776854	0.895853	Down-regulatted
Q9Y3D9	Small ribosomal subunit protein mS23 (28S ribosomal protein S23, mitochondrial) (MRP-S23) (S23mt)	MRPS23 CGI-138 HSPC329	21.2605	21.534	21.9255	21.2877	21.4902	22.2685	0.777468	1.07833	Up-regulated
Q8IYS1	Xaa-Arg dipeptidase (EC 3.4.13.4) (Beta-Ala-Lys dipeptidase)	PM20D2 ACY1L2	20.2313	20.8522	20.0437	20.3241	20.2901	20.7796	0.777615	1.06353	Up-regulated
Q460N5	Protein mono-ADP-ribosyltransferase PARP14 (EC 2.4.2.-) (ADP-ribosyltransferase diphtheria toxin-like 8) (ARTD8) (B aggressive lymphoma protein 2) (Poly [ADP-ribose] polymerase 14) (PARP-14)	PARP14 BAL2 KIAA1268	20.067	20.3194	19.0913	20.1005	19.9945	19.7509	0.778433	1.0888	Up-regulated
Q8WVY7	Ubiquitin-like domain-containing CTD phosphatase 1 (EC 3.1.3.16) (Nuclear proteasome inhibitor UBLCP1)	UBLCP1	21.2016	21.4904	21.0299	21.7059	21.7716	20.6175	0.77861	1.09003	Up-regulated
P04350	Tubulin beta-4A chain (Tubulin 5 beta) (Tubulin beta-4 chain)	TUBB4A TUBB4 TUBB5	23.0814	23.0545	21.8611	22.8148	22.8068	22.7623	0.779044	1.09351	Up-regulated
P42677	Small ribosomal subunit protein eS27 (40S ribosomal protein S27) (Metallopan-stimulin 1) (MPS-1)	RPS27 MPS1	26.5127	26.4339	25.5215	26.1927	25.8832	26.0802	0.779209	0.93045	Down-regulatted
Q92979	Ribosomal RNA small subunit methyltransferase NEP1 (EC 2.1.1.-) (18S rRNA (pseudouridine(1248)-N1)-methyltransferase) (18S rRNA Psi1248 methyltransferase) (Nucleolar protein EMG1 homolog) (Protein C2f) (Ribosome biogenesis protein NEP1)	EMG1 C2F	23.9123	23.5451	24.1755	23.7855	23.5904	24.0525	0.779841	0.953849	Down-regulatted
Q16718	NADH dehydrogenase [ubiquinone] 1 alpha subcomplex subunit 5 (Complex I subunit B13) (Complex I-13kD-B) (CI-13kD-B) (NADH-ubiquinone oxidoreductase 13 kDa-B subunit)	NDUFA5	21.9975	22.3364	23.7052	22.459	22.8015	23.3079	0.780848	1.13009	Up-regulated
O43707	Alpha-actinin-4 (Non-muscle alpha-actinin 4)	ACTN4	27.5108	27.6854	28.9222	27.8583	28.2689	28.4311	0.781146	1.10698	Up-regulated
Q13740	CD166 antigen (Activated leukocyte cell adhesion molecule) (CD antigen CD166)	ALCAM MEMD	21.8624	21.731	22.3237	22.0068	21.9431	22.1427	0.781678	1.04138	Up-regulated
Q9BYG3	MKI67 FHA domain-interacting nucleolar phosphoprotein (Nucleolar phosphoprotein Nopp34) (Nucleolar protein interacting with the FHA domain of pKI-67) (hNIFK)	NIFK MKI67IP NOPP34	24.41	24.1467	23.8982	23.8934	23.8182	24.5074	0.782251	0.946954	Down-regulatted
P52789	Hexokinase-2 (EC 2.7.1.1) (Hexokinase type II) (HK II) (Hexokinase-B) (Muscle form hexokinase)	HK2	22.8347	22.8533	22.026	22.5184	22.7994	22.66	0.782569	1.06285	Up-regulated
Q96P70	Importin-9 (Imp9) (Ran-binding protein 9) (RanBP9)	IPO9 IMP9 KIAA1192 RANBP9 HSPC273	22.8066	22.4564	20.9198	22.5929	22.7403	21.4774	0.782662	1.1561	Up-regulated
P51610	Host cell factor 1 (HCF) (HCF-1) (C1 factor) (CFF) (VCAF) (VP16 accessory protein) [Cleaved into: HCF N-terminal chain 1; HCF N-terminal chain 2; HCF N-terminal chain 3; HCF N-terminal chain 4; HCF N-terminal chain 5; HCF N-terminal chain 6; HCF C-terminal chain 1; HCF C-terminal chain 2; HCF C-terminal chain 3; HCF C-terminal chain 4; HCF C-terminal chain 5; HCF C-terminal chain 6]	HCFC1 HCF1 HFC1	23.3408	24.041	23.5808	23.2011	23.874	23.6356	0.782682	0.94346	Down-regulatted
Q9H845	Complex I assembly factor ACAD9, mitochondrial (Acyl-CoA dehydrogenase family member 9) (ACAD-9) (EC 1.3.8.-)	ACAD9	22.941	23.0624	21.6348	22.6942	22.9439	22.4423	0.78318	1.10757	Up-regulated
P49915	GMP synthase [glutamine-hydrolyzing] (EC 6.3.5.2) (GMP synthetase) (Glutamine amidotransferase)	GMPS	25.5971	25.3955	24.6878	25.3545	25.3364	25.2487	0.784381	1.06172	Up-regulated
P46109	Crk-like protein	CRKL	21.0219	22.1558	21.9719	21.485	21.8235	22.2047	0.784545	1.08764	Up-regulated
Q9NP77	RNA polymerase II subunit A C-terminal domain phosphatase SSU72 (CTD phosphatase SSU72) (EC 3.1.3.16)	SSU72 HSPC182 PNAS-120	21.1629	21.8321	23.0413	21.8956	22.1478	22.5225	0.784617	1.13016	Up-regulated
P09382	Galectin-1 (Gal-1) (14 kDa laminin-binding protein) (HLBP14) (14 kDa lectin) (Beta-galactoside-binding lectin L-14-I) (Galaptin) (HBL) (HPL) (Lactose-binding lectin 1) (Lectin galactoside-binding soluble 1) (Putative MAPK-activating protein PM12) (S-Lac lectin 1)	LGALS1	27.904	28.6934	28.7799	28.1959	28.3366	29.2167	0.784737	1.08973	Up-regulated
O15511	Actin-related protein 2/3 complex subunit 5 (Arp2/3 complex 16 kDa subunit) (p16-ARC)	ARPC5 ARC16	22.5986	22.9051	23.6168	22.898	23.2526	23.2634	0.78543	1.07017	Up-regulated
P55209	Nucleosome assembly protein 1-like 1 (NAP-1-related protein) (hNRP)	NAP1L1 NRP	28.1426	28.1954	29.2602	28.0417	28.427	28.7581	0.785836	0.917767	Down-regulatted
O00762	Ubiquitin-conjugating enzyme E2 C (EC 2.3.2.23) ((E3-independent) E2 ubiquitin-conjugating enzyme C) (EC 2.3.2.24) (E2 ubiquitin-conjugating enzyme C) (UbcH10) (Ubiquitin carrier protein C) (Ubiquitin-protein ligase C)	UBE2C UBCH10	22.2401	22.7408	24.2069	22.4453	22.5984	23.5398	0.785862	0.869686	Down-regulatted
Q9NR30	Nucleolar RNA helicase 2 (EC 3.6.4.13) (DEAD box protein 21) (Gu-alpha) (Nucleolar RNA helicase Gu) (Nucleolar RNA helicase II) (RH II/Gu)	DDX21	27.2253	27.2738	26.3399	27.1137	26.5785	26.8445	0.786813	0.932537	Down-regulatted
Q9H583	HEAT repeat-containing protein 1 (Protein BAP28) (U3 small nucleolar RNA-associated protein 10 homolog) [Cleaved into: HEAT repeat-containing protein 1, N-terminally processed]	HEATR1 BAP28 UTP10	24.7282	24.6407	23.0655	24.7991	24.3801	23.7973	0.78712	1.13343	Up-regulated
Q16881	Thioredoxin reductase 1, cytoplasmic (TR) (EC 1.8.1.9) (Gene associated with retinoic and interferon-induced mortality 12 protein) (GRIM-12) (Gene associated with retinoic and IFN-induced mortality 12 protein) (KM-102-derived reductase-like factor) (Peroxidase TXNRD1) (EC 1.11.1.2) (Thioredoxin reductase TR1)	TXNRD1 GRIM12 KDRF	23.5329	23.8059	25.006	23.7742	23.7639	24.3659	0.787309	0.903168	Down-regulatted
P25788	Proteasome subunit alpha type-3 (Macropain subunit C8) (Multicatalytic endopeptidase complex subunit C8) (Proteasome component C8) (Proteasome subunit alpha-7) (alpha-7)	PSMA3 HC8 PSC8	24.9581	25.0178	26.4329	25.0086	25.0879	25.8287	0.787405	0.894281	Down-regulatted
Q07866	Kinesin light chain 1 (KLC 1)	KLC1 KLC KNS2	18.862	21.6467	19.8689	19.2289	21.5538	18.5408	0.788182	0.783841	Down-regulatted
Q8IYD1	Eukaryotic peptide chain release factor GTP-binding subunit ERF3B (Eukaryotic peptide chain release factor subunit 3b) (eRF3b) (EC 3.6.5.-) (G1 to S phase transition protein 2 homolog)	GSPT2 ERF3B	19.2481	21.8952	20.5266	21.0077	22.6979	19.0844	0.788466	1.29537	Up-regulated
Q96AG4	Leucine-rich repeat-containing protein 59 (Ribosome-binding protein p34) (p34) [Cleaved into: Leucine-rich repeat-containing protein 59, N-terminally processed]	LRRC59 PRO1855	24.7367	25.133	25.4536	24.6464	25.2495	25.7602	0.78874	1.07993	Up-regulated
Q9P013	Spliceosome-associated protein CWC15 homolog	CWC15 C11orf5 AD-002 HSPC148	21.6028	21.5993	22.4255	20.9873	21.5861	22.5849	0.789977	0.897241	Down-regulatted
Q96A49	Synapse-associated protein 1 (BSD domain-containing signal transducer and Akt interactor protein) (BSTA)	SYAP1 PRO3113	21.2249	21.8953	23.2234	21.2764	22.3867	22.0948	0.790262	0.873432	Down-regulatted
Q9H0S4	Probable ATP-dependent RNA helicase DDX47 (EC 3.6.4.13) (DEAD box protein 47)	DDX47	24.6056	24.6564	23.4853	24.5148	24.3572	24.2273	0.790303	1.08473	Up-regulated
Q5SSJ5	Heterochromatin protein 1-binding protein 3 (Protein HP1-BP74)	HP1BP3	23.9466	23.5561	23.0252	23.6802	23.3519	23.7536	0.790379	1.06137	Up-regulated
P50990	T-complex protein 1 subunit theta (TCP-1-theta) (CCT-theta) (Chaperonin containing T-complex polypeptide 1 subunit 8) (Renal carcinoma antigen NY-REN-15)	CCT8 C21orf112 CCTQ KIAA0002	28.2096	28.2888	27.5546	28.1333	28.1064	28.0259	0.790419	1.05035	Up-regulated
Q9UQE7	Structural maintenance of chromosomes protein 3 (SMC protein 3) (SMC-3) (Basement membrane-associated chondroitin proteoglycan) (Bamacan) (Chondroitin sulfate proteoglycan 6) (Chromosome-associated polypeptide) (hCAP)	SMC3 BAM BMH CSPG6 SMC3L1	23.4684	23.9666	22.0704	23.4173	23.5002	23.1089	0.790795	1.12792	Up-regulated
P35270	Sepiapterin reductase (SPR) (EC 1.1.1.153)	SPR	20.199	21.4424	20.6937	20.5363	21.2354	20.9208	0.791543	1.08608	Up-regulated
Q99613	Eukaryotic translation initiation factor 3 subunit C (eIF3c) (Eukaryotic translation initiation factor 3 subunit 8) (eIF3 p110)	EIF3C EIF3S8	25.0092	25.1909	24.3945	24.9397	24.8661	25.0079	0.791904	1.05193	Up-regulated
Q15427	Splicing factor 3B subunit 4 (Pre-mRNA-splicing factor SF3b 49 kDa subunit) (Spliceosome-associated protein 49) (SAP 49)	SF3B4 SAP49	23.1511	23.1902	24.0781	23.2856	23.1363	23.6991	0.791945	0.933378	Down-regulatted
O00629	Importin subunit alpha-3 (Importin alpha Q1) (Qip1) (Karyopherin subunit alpha-4)	KPNA4 QIP1	22.1392	21.6826	22.1893	22.5783	22.1532	21.5675	0.792215	1.06878	Up-regulated
P22102	Trifunctional purine biosynthetic protein adenosine-3 [Includes: Phosphoribosylamine--glycine ligase (EC 6.3.4.13) (Glycinamide ribonucleotide synthetase) (GARS) (Phosphoribosylglycinamide synthetase); Phosphoribosylformylglycinamidine cyclo-ligase (EC 6.3.3.1) (AIR synthase) (AIRS) (Phosphoribosyl-aminoimidazole synthetase); Phosphoribosylglycinamide formyltransferase (EC 2.1.2.2) (5'-phosphorib…	GART PGFT PRGS	26.5093	26.6811	25.5687	26.575	26.2801	26.2236	0.792424	1.07664	Up-regulated
Q9HC07	Putative divalent cation/proton antiporter TMEM165 (Transmembrane protein 165) (Transmembrane protein PT27) (Transmembrane protein TPARL)	TMEM165 TPARL	21.6834	21.5957	21.6086	21.5409	21.5523	21.7349	0.792526	0.986324	Down-regulatted
P61981	14-3-3 protein gamma (Protein kinase C inhibitor protein 1) (KCIP-1) [Cleaved into: 14-3-3 protein gamma, N-terminally processed]	YWHAG	26.2526	26.2036	27.5947	26.4392	26.721	27.3427	0.792776	1.11008	Up-regulated
Q9NY61	Protein AATF (Apoptosis-antagonizing transcription factor) (Rb-binding protein Che-1)	AATF CHE1 DED HSPC277	23.8447	23.739	22.8871	23.3949	23.2208	23.575	0.793313	0.937333	Down-regulatted
O75439	Mitochondrial-processing peptidase subunit beta (EC 3.4.24.64) (Beta-MPP) (P-52)	PMPCB MPPB	22.7208	22.77	21.9175	22.4721	22.5085	22.6785	0.793535	1.05966	Up-regulated
O75380	NADH dehydrogenase [ubiquinone] iron-sulfur protein 6, mitochondrial (Complex I-13kD-A) (CI-13kD-A) (NADH-ubiquinone oxidoreductase 13 kDa-A subunit)	NDUFS6	21.0884	21.8169	22.4589	21.3182	21.5805	22.0788	0.794279	0.914528	Down-regulatted
O75822	Eukaryotic translation initiation factor 3 subunit J (eIF3j) (Eukaryotic translation initiation factor 3 subunit 1) (eIF-3-alpha) (eIF3 p35)	EIF3J EIF3S1 PRO0391	23.8556	24.1171	25.1739	24.126	24.4292	24.9946	0.794376	1.09764	Up-regulated
Q9UL46	Proteasome activator complex subunit 2 (11S regulator complex subunit beta) (REG-beta) (Activator of multicatalytic protease subunit 2) (Proteasome activator 28 subunit beta) (PA28b) (PA28beta)	PSME2	27.1809	26.1749	26.4097	27.122	27.041	25.9977	0.794671	1.09561	Up-regulated
Q14847	LIM and SH3 domain protein 1 (LASP-1) (Metastatic lymph node gene 50 protein) (MLN 50)	LASP1 MLN50	23.7841	23.9501	25.2373	23.8334	24.1697	24.5381	0.79532	0.905362	Down-regulatted
Q8IY81	pre-rRNA 2'-O-ribose RNA methyltransferase FTSJ3 (EC 2.1.1.-) (Protein ftsJ homolog 3) (Putative rRNA methyltransferase 3)	FTSJ3 SB92	24.2129	24.2752	23.1789	24.2127	23.9336	23.8443	0.795371	1.07763	Up-regulated
P09104	Gamma-enolase (EC 4.2.1.11) (2-phospho-D-glycerate hydro-lyase) (Enolase 2) (Neural enolase) (Neuron-specific enolase) (NSE)	ENO2	26.754	26.405	27.6813	26.5457	27.0116	26.9326	0.795813	0.922231	Down-regulatted
Q9NRX4	14 kDa phosphohistidine phosphatase (EC 3.9.1.3) (Phosphohistidine phosphatase 1) (PHPT1) (Protein histidine phosphatase) (PHP) (Protein janus-A homolog)	PHPT1 PHP14 CGI-202 HSPC141	24.54	24.5578	24.8094	24.5228	24.7815	24.6989	0.796029	1.02243	Up-regulated
Q7KZF4	Staphylococcal nuclease domain-containing protein 1 (EC 3.1.31.1) (100 kDa coactivator) (EBNA2 coactivator p100) (Tudor domain-containing protein 11) (p100 co-activator)	SND1 TDRD11	26.6263	26.5416	25.7691	26.3364	26.1874	26.17	0.796188	0.945358	Down-regulatted
Q14061	Cytochrome c oxidase copper chaperone	COX17	24.2856	24.3382	25.6021	24.208	24.3448	25.2286	0.797056	0.902396	Down-regulatted
Q9NQ50	Large ribosomal subunit protein mL40 (39S ribosomal protein L40, mitochondrial) (L40mt) (MRP-L40) (Nuclear localization signal-containing protein deleted in velocardiofacial syndrome) (Up-regulated in metastasis)	MRPL40 NLVCF URIM	20.6915	20.6748	22.0299	21.4876	20.5568	20.9132	0.797058	0.903627	Down-regulatted
P0DP25	Calmodulin-3	CALM3 CALML2 CAM3 CAMC CAMIII	28.5523	28.5297	29.7556	28.5512	28.6003	29.2928	0.797304	0.913135	Down-regulatted
Q13085	Acetyl-CoA carboxylase 1 (ACC1) (EC 6.4.1.2) (Acetyl-Coenzyme A carboxylase alpha) (ACC-alpha)	ACACA ACAC ACC1 ACCA	21.61	21.4897	19.6294	21.6848	20.932	19.3362	0.797614	0.835841	Down-regulatted
Q9NTK5	Obg-like ATPase 1 (DNA damage-regulated overexpressed in cancer 45) (DOC45) (GTP-binding protein 9)	OLA1 GTPBP9 PRO2455 PTD004	26.439	26.1807	25.6756	26.3799	26.3062	25.841	0.797641	1.05502	Up-regulated
Q9GZZ1	N-alpha-acetyltransferase 50 (hNaa50p) (EC 2.3.1.258) (N-acetyltransferase 13) (N-acetyltransferase 5) (hNAT5) (N-acetyltransferase san homolog) (hSAN) (N-epsilon-acetyltransferase 50) (EC 2.3.1.-) (NatE catalytic subunit)	NAA50 MAK3 NAT13 NAT5	22.891	23.0396	22.313	23.307	22.765	22.4468	0.797925	1.06565	Up-regulated
Q5T8P6	RNA-binding protein 26 (CTCL tumor antigen se70-2) (RNA-binding motif protein 26)	RBM26 C13orf10 PRO1777	20.6403	19.0034	21.8139	21.291	21.08	19.8633	0.797975	1.19657	Up-regulated
Q8TDP1	Ribonuclease H2 subunit C (RNase H2 subunit C) (Aicardi-Goutieres syndrome 3 protein) (AGS3) (RNase H1 small subunit) (Ribonuclease HI subunit C)	RNASEH2C AYP1	21.1782	20.3667	20.6124	20.4948	20.6744	20.7716	0.798256	0.951208	Down-regulatted
Q8NE71	ATP-binding cassette sub-family F member 1 (ATP-binding cassette 50) (TNF-alpha-stimulated ABC protein)	ABCF1 ABC50	24.335	24.1955	23.5203	24.3755	23.5873	23.8059	0.798292	0.9369	Down-regulatted
Q8N766	ER membrane protein complex subunit 1	EMC1 KIAA0090 PSEC0263	22.9009	22.965	22.5207	22.6127	22.9074	22.7313	0.798407	0.969245	Down-regulatted
P54886	Delta-1-pyrroline-5-carboxylate synthase (P5CS) (Aldehyde dehydrogenase family 18 member A1) [Includes: Glutamate 5-kinase (GK) (EC 2.7.2.11) (Gamma-glutamyl kinase); Gamma-glutamyl phosphate reductase (GPR) (EC 1.2.1.41) (Glutamate-5-semialdehyde dehydrogenase) (Glutamyl-gamma-semialdehyde dehydrogenase)]	ALDH18A1 GSAS P5CS PYCS	23.9724	23.9356	22.4045	23.9648	22.5274	23.2791	0.799522	0.882458	Down-regulatted
Q9BQA1	Methylosome protein WDR77 (Androgen receptor cofactor p44) (Methylosome protein 50) (MEP-50) (WD repeat-containing protein 77) (p44/Mep50)	WDR77 MEP50 WD45 HKMT1069 Nbla10071	24.3496	24.2652	24.5293	24.5885	24.1978	24.237	0.799613	0.972475	Down-regulatted
Q01469	Fatty acid-binding protein 5 (Epidermal-type fatty acid-binding protein) (E-FABP) (Fatty acid-binding protein, epidermal) (Psoriasis-associated fatty acid-binding protein homolog) (PA-FABP)	FABP5	29.7331	29.9428	31.2992	29.8441	30.1721	30.5145	0.799665	0.902417	Down-regulatted
Q8WVJ2	NudC domain-containing protein 2	NUDCD2	21.2125	21.6593	21.5796	21.5145	21.6299	21.1433	0.799702	0.962884	Down-regulatted
P00441	Superoxide dismutase [Cu-Zn] (EC 1.15.1.1) (Superoxide dismutase 1) (hSod1)	SOD1	26.7264	27.0691	28.2008	26.8697	27.9208	27.6525	0.799904	1.10872	Up-regulated
Q9NYK5	Large ribosomal subunit protein mL39 (39S ribosomal protein L39, mitochondrial) (L39mt) (MRP-L39) (39S ribosomal protein L5, mitochondrial) (L5mt) (MRP-L5)	MRPL39 C21orf92 MRPL5 RPML5 MSTP003 PRED22	21.4677	21.4444	21.1316	21.8226	20.795	21.156	0.799931	0.939501	Down-regulatted
Q13885	Tubulin beta-2A chain (Tubulin beta class IIa)	TUBB2A TUBB2	22.6494	22.6852	22.168	22.6514	22.46	22.54	0.799981	1.03498	Up-regulated
P51149	Ras-related protein Rab-7a (EC 3.6.5.2)	RAB7A RAB7	26.1225	26.1874	26.0029	26.2046	26.0522	25.9877	0.800141	0.984343	Down-regulatted
P36507	Dual specificity mitogen-activated protein kinase kinase 2 (MAP kinase kinase 2) (MAPKK 2) (EC 2.7.12.2) (ERK activator kinase 2) (MAPK/ERK kinase 2) (MEK 2)	MAP2K2 MEK2 MKK2 PRKMK2	19.7083	19.9161	18.738	19.7534	20.2542	17.6136	0.80015	0.842608	Down-regulatted
Q8WX93	Palladin (SIH002) (Sarcoma antigen NY-SAR-77)	PALLD KIAA0992 CGI-151	23.1362	23.101	23.1635	23.3699	23.2559	22.8983	0.800213	1.02892	Up-regulated
Q96F07	Cytoplasmic FMR1-interacting protein 2 (p53-inducible protein 121)	CYFIP2 KIAA1168 PIR121	22.7814	22.9907	19.3116	23.0061	22.666	20.5723	0.800331	1.30758	Up-regulated
Q92616	Stalled ribosome sensor GCN1 (GCN1 eIF-2-alpha kinase activator homolog) (GCN1-like protein 1) (General control of amino-acid synthesis 1-like protein 1) (Translational activator GCN1) (HsGCN1)	GCN1 GCN1L1 KIAA0219	25.8726	25.4707	23.747	25.6685	25.2489	24.7596	0.801221	1.14517	Up-regulated
P63244	Small ribosomal subunit protein RACK1 (Cell proliferation-inducing gene 21 protein) (Guanine nucleotide-binding protein subunit beta-2-like 1) (Guanine nucleotide-binding protein subunit beta-like protein 12.3) (Human lung cancer oncogene 7 protein) (HLC-7) (Receptor for activated C kinase) (Receptor of activated protein C kinase 1) [Cleaved into: Small ribosomal subunit protein RACK1, N-terminal…	RACK1 GNB2L1 HLC7 PIG21	28.8952	29.0949	27.9802	29.0516	28.8153	28.4237	0.801229	1.07681	Up-regulated
Q9NRP0	Oligosaccharyltransferase complex subunit OSTC (Hydrophobic protein HSF-28)	OSTC DC2 HDCMD45P HSPC307	22.4056	22.2868	21.8262	22.5052	21.8886	21.9077	0.801231	0.951077	Down-regulatted
Q9UMS0	NFU1 iron-sulfur cluster scaffold homolog, mitochondrial (HIRA-interacting protein 5)	NFU1 HIRIP5 CGI-33	21.0323	21.1252	22.8281	21.1248	21.0506	22.2409	0.801489	0.876748	Down-regulatted
Q9Y6D6	Brefeldin A-inhibited guanine nucleotide-exchange protein 1 (Brefeldin A-inhibited GEP 1) (ADP-ribosylation factor guanine nucleotide-exchange factor 1) (p200 ARF guanine nucleotide exchange factor) (p200 ARF-GEP1)	ARFGEF1 ARFGEP1 BIG1	17.5359	17.6154	20.2847	18.2336	18.0353	20.0686	0.801528	1.23157	Up-regulated
Q9BRT9	DNA replication complex GINS protein SLD5 (GINS complex subunit 4) [Cleaved into: DNA replication complex GINS protein SLD5, N-terminally processed]	GINS4 SLD5	21.3893	21.8156	22.7779	21.8249	22.1233	22.4037	0.801656	1.08902	Up-regulated
Q96HQ2	CDKN2AIP N-terminal-like protein (CDKN2A-interacting protein N-terminal-like protein)	CDKN2AIPNL	18.7105	18.1281	20.886	18.6461	18.4863	19.82	0.802029	0.836594	Down-regulatted
P08621	U1 small nuclear ribonucleoprotein 70 kDa (U1 snRNP 70 kDa) (U1-70K) (snRNP70)	SNRNP70 RNPU1Z RPU1 SNRP70 U1AP1	24.4364	24.339	25.2667	24.0943	24.1781	25.362	0.802112	0.910102	Down-regulatted
P33993	DNA replication licensing factor MCM7 (EC 3.6.4.12) (CDC47 homolog) (P1.1-MCM3)	MCM7 CDC47 MCM2	26.278	26.3323	25.1074	26.2497	25.9671	25.8508	0.802344	1.0842	Up-regulated
P11172	Uridine 5'-monophosphate synthase (UMP synthase) [Includes: Orotate phosphoribosyltransferase (OPRT) (OPRTase) (EC 2.4.2.10); Orotidine 5'-phosphate decarboxylase (ODC) (OMPD) (EC 4.1.1.23) (OMPdecase)]	UMPS OK/SW-cl.21	24.1087	24.1687	23.3348	23.8941	23.8551	24.0972	0.8026	1.0556	Up-regulated
P59998	Actin-related protein 2/3 complex subunit 4 (Arp2/3 complex 20 kDa subunit) (p20-ARC)	ARPC4 ARC20	24.6213	24.7229	23.2024	24.5128	24.4738	23.9921	0.802858	1.10499	Up-regulated
Q9Y5V0	Zinc finger protein 706	ZNF706 HSPC038 PNAS-113	21.2255	21.392	21.9063	21.2791	21.561	21.9011	0.803726	1.05151	Up-regulated
Q96CP6	Protein Aster-A (GRAM domain-containing protein 1A)	GRAMD1A KIAA1533	20.2809	19.7742	20.312	20.1712	20.2299	20.1149	0.804391	1.035	Up-regulated
P17812	CTP synthase 1 (EC 6.3.4.2) (CTP synthetase 1) (UTP--ammonia ligase 1)	CTPS1 CTPS	25.2671	25.2598	24.1084	25.2571	25.1523	24.5801	0.804795	1.08528	Up-regulated
O60678	Protein arginine N-methyltransferase 3 (EC 2.1.1.319) (Heterogeneous nuclear ribonucleoprotein methyltransferase-like protein 3)	PRMT3 HRMT1L3	21.2573	21.0876	20.03	21.0456	21.1974	20.4869	0.804871	1.08548	Up-regulated
Q9P289	Serine/threonine-protein kinase 26 (EC 2.7.11.1) (MST3 and SOK1-related kinase) (Mammalian STE20-like protein kinase 4) (MST-4) (STE20-like kinase MST4) (Serine/threonine-protein kinase MASK)	STK26 MASK MST4	23.8278	23.5375	23.2009	23.5163	23.9142	23.3321	0.806112	1.04642	Up-regulated
Q16555	Dihydropyrimidinase-related protein 2 (DRP-2) (Collapsin response mediator protein 2) (CRMP-2) (N2A3) (Unc-33-like phosphoprotein 2) (ULIP-2)	DPYSL2 CRMP2 ULIP2	26.1862	26.3854	27.2664	26.5442	26.6235	26.9596	0.806423	1.06913	Up-regulated
Q10570	Cleavage and polyadenylation specificity factor subunit 1 (Cleavage and polyadenylation specificity factor 160 kDa subunit) (CPSF 160 kDa subunit)	CPSF1 CPSF160	22.7791	22.919	22.3737	22.78	22.475	22.668	0.806736	0.966204	Down-regulatted
Q96B26	Exosome complex component RRP43 (Exosome component 8) (Opa-interacting protein 2) (OIP-2) (Ribosomal RNA-processing protein 43) (p9)	EXOSC8 OIP2 RRP43	22.385	22.0905	21.1972	22.0446	22.177	21.7593	0.80677	1.07381	Up-regulated
Q9Y5Q8	General transcription factor 3C polypeptide 5 (TF3C-epsilon) (Transcription factor IIIC 63 kDa subunit) (TFIIIC 63 kDa subunit) (TFIIIC63) (Transcription factor IIIC subunit epsilon)	GTF3C5 CDABP0017	21.4961	21.4596	20.3774	21.1753	20.962	20.8849	0.806923	0.930686	Down-regulatted
Q15397	Pumilio homolog 3 (HBV X-transactivated gene 5 protein) (HBV XAg-transactivated protein 5) (Minor histocompatibility antigen HA-8) (HLA-HA8)	PUM3 cPERP-C KIAA0020 PUF-A XTP5	22.9452	22.7145	21.4212	22.7122	22.2532	21.6703	0.80698	0.902251	Down-regulatted
Q6DKI1	Ribosomal protein uL30-like (60S ribosomal protein L7-like 1) (Large ribosomal subunit protein uL30-like 1)	RPL7L1	21.6989	21.0791	20.6386	21.1274	21.044	20.9874	0.806994	0.942175	Down-regulatted
Q9NR50	Translation initiation factor eIF2B subunit gamma (eIF2B GDP-GTP exchange factor subunit gamma)	EIF2B3	22.621	22.7806	22.234	22.4685	22.5718	22.4582	0.807138	0.96882	Down-regulatted
Q9UI30	Multifunctional methyltransferase subunit TRM112-like protein (tRNA methyltransferase 112 homolog)	TRMT112 AD-001 HSPC152 HSPC170	23.0116	22.9095	23.7089	22.8364	23.1986	23.3612	0.80729	0.947414	Down-regulatted
Q5UIP0	Telomere-associated protein RIF1 (Rap1-interacting factor 1 homolog)	RIF1	21.1754	20.6903	20.4556	20.5304	20.9254	21.075	0.807434	1.0496	Up-regulated
Q9UJU6	Drebrin-like protein (Cervical SH3P7) (Cervical mucin-associated protein) (Drebrin-F) (HPK1-interacting protein of 55 kDa) (HIP-55) (SH3 domain-containing protein 7)	DBNL CMAP SH3P7 PP5423	23.5031	23.2065	23.686	23.297	23.5902	23.6469	0.807694	1.03252	Up-regulated
P42574	Caspase-3 (CASP-3) (EC 3.4.22.56) (Apopain) (Cysteine protease CPP32) (CPP-32) (Protein Yama) (SREBP cleavage activity 1) (SCA-1) [Cleaved into: Caspase-3 subunit p17; Caspase-3 subunit p12]	CASP3 CPP32	21.6747	22.3533	23.5715	21.9045	22.1251	23.0537	0.808592	0.88757	Down-regulatted
P46776	Large ribosomal subunit protein uL15 (60S ribosomal protein L27a)	RPL27A	26.8604	26.0354	25.6488	25.9503	25.8841	26.3977	0.808918	0.930342	Down-regulatted
P22392	Nucleoside diphosphate kinase B (NDK B) (NDP kinase B) (EC 2.7.4.6) (C-myc purine-binding transcription factor PUF) (Histidine protein kinase NDKB) (EC 2.7.13.3) (nm23-H2)	NME2 NM23B	28.1484	28.4776	29.6187	28.3684	28.618	28.881	0.809793	0.916517	Down-regulatted
Q9NQP4	Prefoldin subunit 4 (Protein C-1)	PFDN4 PFD4	23.3968	23.6886	24.4994	23.6926	23.6797	23.9371	0.810044	0.938351	Down-regulatted
Q9BRP8	Partner of Y14 and mago (PYM homolog 1 exon junction complex-associated factor) (Protein wibg homolog)	PYM1 PYM WIBG	22.901	22.7096	24.5089	22.8351	22.9409	23.8321	0.810132	0.888555	Down-regulatted
P60983	Glia maturation factor beta (GMF-beta)	GMFB	22.5975	22.294	23.1178	22.3553	22.4974	22.9276	0.810312	0.948465	Down-regulatted
Q9BXS5	AP-1 complex subunit mu-1 (AP-mu chain family member mu1A) (Adaptor protein complex AP-1 subunit mu-1) (Adaptor-related protein complex 1 subunit mu-1) (Clathrin assembly protein complex 1 mu-1 medium chain 1) (Clathrin coat assembly protein AP47) (Clathrin coat-associated protein AP47) (Golgi adaptor HA1/AP1 adaptin mu-1 subunit) (Mu-adaptin 1) (Mu1A-adaptin)	AP1M1 CLTNM	23.8362	24.052	22.913	23.7884	23.775	23.5285	0.810344	1.06947	Up-regulated
P41091	Eukaryotic translation initiation factor 2 subunit 3 (EC 3.6.5.3) (Eukaryotic translation initiation factor 2 subunit gamma X) (eIF2-gamma X) (eIF2gX)	EIF2S3 EIF2G	26.889	27.0675	26.0043	26.748	26.5204	26.4169	0.810578	0.93833	Down-regulatted
P04843	Dolichyl-diphosphooligosaccharide--protein glycosyltransferase subunit 1 (Dolichyl-diphosphooligosaccharide--protein glycosyltransferase 67 kDa subunit) (Ribophorin I) (RPN-I) (Ribophorin-1)	RPN1	26.2198	26.1761	25.674	25.9836	25.9298	26.0126	0.810735	0.967299	Down-regulatted
Q13601	KRR1 small subunit processome component homolog (HIV-1 Rev-binding protein 2) (KRR-R motif-containing protein 1) (Rev-interacting protein 1) (Rip-1)	KRR1 HRB2	18.7411	22.1093	21.5101	22.2487	21.7461	19.4082	0.810893	1.27235	Up-regulated
Q9Y5B9	FACT complex subunit SPT16 (Chromatin-specific transcription elongation factor 140 kDa subunit) (FACT 140 kDa subunit) (FACTp140) (Facilitates chromatin transcription complex subunit SPT16) (hSPT16)	SUPT16H FACT140 FACTP140	26.3576	26.4464	25.6692	26.2597	25.9107	26.093	0.811321	0.952682	Down-regulatted
P46783	Small ribosomal subunit protein eS10 (40S ribosomal protein S10)	RPS10	26.2527	26.055	26.5486	26.2226	26.08	26.4197	0.811593	0.969514	Down-regulatted
P62166	Neuronal calcium sensor 1 (NCS-1) (Frequenin homolog) (Frequenin-like protein) (Frequenin-like ubiquitous protein)	NCS1 FLUP FREQ	22.7658	22.8089	23.7639	23.0454	23.011	23.5721	0.811646	1.06928	Up-regulated
Q8WYP5	Protein ELYS (Embryonic large molecule derived from yolk sac) (Protein MEL-28) (Putative AT-hook-containing transcription factor 1)	AHCTF1 ELYS TMBS62 MSTP108	19.8179	23.5732	23.2175	23.9408	23.5517	17.1758	0.812003	0.63871	Down-regulatted
O75531	Barrier-to-autointegration factor (Breakpoint cluster region protein 1) [Cleaved into: Barrier-to-autointegration factor, N-terminally processed]	BANF1 BAF BCRG1	23.3104	23.5621	25.0088	23.673	24.419	24.2413	0.812006	1.11008	Up-regulated
P40926	Malate dehydrogenase, mitochondrial (EC 1.1.1.37)	MDH2	27.8539	28.0441	29.4199	27.9774	28.1123	28.7967	0.812254	0.905111	Down-regulatted
Q7RTV0	PHD finger-like domain-containing protein 5A (PHD finger-like domain protein 5A) (Splicing factor 3B-associated 14 kDa protein) (SF3b14b)	PHF5A	23.1842	23.1011	23.3688	22.9866	23.0792	23.8027	0.812407	1.05078	Up-regulated
P45880	Voltage-dependent anion-selective channel protein 2 (VDAC-2) (hVDAC2) (Outer mitochondrial membrane protein porin 2)	VDAC2	26.3292	26.424	25.2943	26.3072	26.0567	25.9824	0.81251	1.07148	Up-regulated
O14980	Exportin-1 (Exp1) (Chromosome region maintenance 1 protein homolog)	XPO1 CRM1	25.9017	25.6654	24.4038	25.9236	25.6627	24.8197	0.813548	1.10576	Up-regulated
P42766	Large ribosomal subunit protein uL29 (60S ribosomal protein L35)	RPL35	25.3007	24.9936	25.7289	25.1592	24.9241	25.7028	0.813787	0.946692	Down-regulatted
P08574	Cytochrome c1, heme protein, mitochondrial (EC 7.1.1.8) (Complex III subunit 4) (Complex III subunit IV) (Cytochrome b-c1 complex subunit 4) (Ubiquinol-cytochrome-c reductase complex cytochrome c1 subunit) (Cytochrome c-1)	CYC1	22.8539	23.0925	22.7984	22.536	23.2999	22.7157	0.814017	0.956343	Down-regulatted
P02792	Ferritin light chain (Ferritin L subunit)	FTL	24.446	23.7921	25.4571	24.9849	24.2334	24.8915	0.814724	1.10053	Up-regulated
Q9NS87	Kinesin-like protein KIF15 (Kinesin-like protein 2) (hKLP2) (Kinesin-like protein 7) (Serologically defined breast cancer antigen NY-BR-62)	KIF15 KLP2 KNSL7	23.2328	22.798	22.3895	22.955	22.7405	22.9233	0.81492	1.04693	Up-regulated
P61006	Ras-related protein Rab-8A (EC 3.6.5.2) (Oncogene c-mel)	RAB8A MEL RAB8	21.7563	21.1133	20.4095	21.5954	21.3419	20.6983	0.815046	1.08586	Up-regulated
Q6NYC1	Bifunctional arginine demethylase and lysyl-hydroxylase JMJD6 (EC 1.14.11.-) (Histone arginine demethylase JMJD6) (JmjC domain-containing protein 6) (Jumonji domain-containing protein 6) (Lysyl-hydroxylase JMJD6) (Peptide-lysine 5-dioxygenase JMJD6) (Phosphatidylserine receptor) (Protein PTDSR)	JMJD6 KIAA0585 PSR PTDSR	21.7157	21.4208	20.8936	21.4711	21.3417	21.41	0.815507	1.04553	Up-regulated
P49458	Signal recognition particle 9 kDa protein (SRP9)	SRP9	24.554	24.7321	26.0217	24.9341	25.0511	25.7213	0.815762	1.0965	Up-regulated
Q9BVK6	Transmembrane emp24 domain-containing protein 9 (GMP25) (Glycoprotein 25L2) (p24 family protein alpha-2) (p24alpha2) (p25)	TMED9 GP25L2	24.2523	24.211	24.016	24.4649	24.2122	23.9324	0.815958	1.03054	Up-regulated
Q9BQG0	Myb-binding protein 1A	MYBBP1A P160	24.2267	23.9347	22.5982	24.1007	23.4586	23.6147	0.816201	1.10048	Up-regulated
Q9BTE7	DCN1-like protein 5 (DCNL5) (DCUN1 domain-containing protein 5) (Defective in cullin neddylation protein 1-like protein 5) (Squamous cell carcinoma-related oncogene 5)	DCUN1D5 SCCRO5	21.316	20.9195	20.9079	21.0942	20.9392	21.0008	0.817073	0.975085	Down-regulatted
Q9NP97	Dynein light chain roadblock-type 1 (Bithoraxoid-like protein) (BLP) (Dynein light chain 2A, cytoplasmic) (Dynein-associated protein Km23) (Roadblock domain-containing protein 1)	DYNLRB1 BITH DNCL2A DNLC2A ROBLD1 HSPC162	23.1738	23.5316	23.5297	23.2794	23.3164	23.7907	0.817132	1.0356	Up-regulated
Q9HC38	Glyoxalase domain-containing protein 4	GLOD4 C17orf25 CGI-150 My027	23.6767	24.264	25.3858	24.1104	24.2264	24.5855	0.817206	0.910838	Down-regulatted
Q9NVI7	ATPase family AAA domain-containing protein 3A	ATAD3A	24.6947	24.7242	24.2305	24.4134	24.6113	24.7664	0.817692	1.03328	Up-regulated
Q9BPY3	Protein FAM118B	FAM118B	18.5431	19.127	18.519	18.5293	18.8942	18.5942	0.81782	0.961172	Down-regulatted
Q5JTV8	Torsin-1A-interacting protein 1 (Lamin-associated protein 1B) (LAP1B)	TOR1AIP1 LAP1	23.2778	23.172	23.8528	23.1499	23.4712	23.5014	0.818074	0.959242	Down-regulatted
Q15050	Ribosome biogenesis regulatory protein homolog	RRS1 KIAA0112 RRR	22.9598	22.8332	23.9862	22.9973	22.9917	24.1882	0.818107	1.09632	Up-regulated
[truncated: 562 more rows]

## Sheet: HuT102-12H treatment
Table S2. The list of significant proteins and up- and down-regulation status for each comparison for HuT-102 cells, along with their protein IDs, protein names, gene IDs, p-values, and FCs.
[truncated: 2,293 more rows]

[truncated: 1 more sheets: HuT102-24H treatment]
