# Supplementary material for: Exploring the Anti-Leukemic Effect of the Synthetic Retinoid ST1926 on Malignant T Cells: A Comprehensive Proteomics Approach
Source: Int J Mol Sci. 2025 May 13;26(10):4651. doi: 10.3390/ijms26104651 (PMC12111145; doi:10.3390/ijms26104651)
Supplement: Supplementary file 1 [file ijms-26-04651-s001.zip › Supplementary Table S3_IJMS.xlsx]

## Sheet: MOLT4-2H treatment
Table S3. The list of significant proteins and up- and downregulation status for each comparison for MOLT-4 cells, along with their protein IDs, protein names, gene IDs, p-values, and FCs.
Protein ID: 2099	# Significant Proteins: 86 (highlighted in blue)		No Treatment (Control)			ST1926- 2h (Treatment-2h)
Protein IDs	Protein Names	Gene IDs	M	Q	U	N	R	V	P-Values	Fold Changes	Expression
P47897	Glutamine--tRNA ligase (EC 6.1.1.18) (Glutaminyl-tRNA synthetase) (GlnRS)	QARS1 QARS	24.1591	24.1222	24.1212	24.5078	24.4678	24.4383	0.000419951	1.26324	Up-regulated
O95865	Putative hydrolase DDAH2 (EC 3.-.-.-) (DDAHII) (Inactive N(G),N(G)-dimethylarginine dimethylaminohydrolase 2) (DDAH-2) (Inactive dimethylarginine dimethylaminohydrolase 2) (Protein G6a) (S-phase protein)	DDAH2 DDAH G6A NG30	23.61	23.6075	23.6872	24.0523	23.9961	24.023	0.000617859	1.30939	Up-regulated
Q86SJ6	Desmoglein-4 (Cadherin family member 13)	DSG4 CDHF13	26.4282	26.3739	26.3345	19.1133	19.2452	19.985	0.00139196	0.00819504	Down-regulated
Q9Y3A4	Ribosomal RNA-processing protein 7 homolog A (Gastric cancer antigen Zg14)	RRP7A CGI-96	22.217	22.1474	22.0722	21.798	21.7059	21.653	0.00200833	0.74403	Down-regulated
P14618	Pyruvate kinase PKM (EC 2.7.1.40) (Cytosolic thyroid hormone-binding protein) (CTHBP) (Opa-interacting protein 3) (OIP-3) (Pyruvate kinase 2/3) (Pyruvate kinase muscle isozyme) (Threonine-protein kinase PKM2) (EC 2.7.11.1) (Thyroid hormone-binding protein 1) (THBP1) (Tumor M2-PK) (Tyrosine-protein kinase PKM2) (EC 2.7.10.2) (p58)	PKM OIP3 PK2 PK3 PKM2	29.3343	29.3267	29.3944	29.5721	29.569	29.6528	0.0026068	1.18605	Up-regulated
Q06203	Amidophosphoribosyltransferase (ATase) (EC 2.4.2.14) (Glutamine phosphoribosylpyrophosphate amidotransferase) (GPAT)	PPAT GPAT	24.7355	24.7711	24.7867	24.5879	24.5746	24.6361	0.00275676	0.89199	Down-regulated
Q15910	Histone-lysine N-methyltransferase EZH2 (EC 2.1.1.356) (ENX-1) (Enhancer of zeste homolog 2) (Lysine N-methyltransferase 6)	EZH2 KMT6	19.8338	19.3719	19.7201	20.7369	20.9623	20.9591	0.00393022	2.36882	Up-regulated
Q9UK76	Jupiter microtubule associated homolog 1 (Androgen-regulated protein 2) (Hematological and neurological expressed 1 protein) [Cleaved into: Jupiter microtubule associated homolog 1, N-terminally processed]	JPT1 ARM2 HN1	25.3859	25.417	25.25	24.9872	24.7731	24.8084	0.0049805	0.709693	Down-regulated
Q96GQ7	Probable ATP-dependent RNA helicase DDX27 (EC 3.6.4.13) (DEAD box protein 27)	DDX27 cPERP-F RHLP HSPC259 PP3241	23.0089	23.0728	22.9107	22.5929	22.4631	22.6614	0.00538472	0.744839	Down-regulated
P52907	F-actin-capping protein subunit alpha-1 (CapZ alpha-1)	CAPZA1	26.694	26.7924	26.7645	26.9448	26.9716	27.0519	0.00547834	1.18028	Up-regulated
P63165	Small ubiquitin-related modifier 1 (SUMO-1) (GAP-modifying protein 1) (GMP1) (SMT3 homolog 3) (Sentrin) (Ubiquitin-homology domain protein PIC1) (Ubiquitin-like protein SMT3C) (Smt3C) (Ubiquitin-like protein UBL1)	SUMO1 SMT3C SMT3H3 UBL1 OK/SW-cl.43	23.5476	23.4904	23.4907	23.7074	23.6305	23.6869	0.00573367	1.12145	Up-regulated
P35579	Myosin-9 (Cellular myosin heavy chain, type A) (Myosin heavy chain 9) (Myosin heavy chain, non-muscle IIa) (Non-muscle myosin heavy chain A) (NMMHC-A) (Non-muscle myosin heavy chain IIa) (NMMHC II-a) (NMMHC-IIA)	MYH9	29.2348	29.2192	29.2357	29.3503	29.3649	29.3206	0.00588584	1.08325	Up-regulated
P49821	NADH dehydrogenase [ubiquinone] flavoprotein 1, mitochondrial (NDUFV1) (EC 7.1.1.2) (Complex I-51kD) (CI-51kD) (NADH dehydrogenase flavoprotein 1) (NADH-ubiquinone oxidoreductase 51 kDa subunit)	NDUFV1 UQOR1	21.9534	21.872	21.8625	20.3146	19.8185	19.8089	0.00626837	0.265117	Down-regulated
Q12904	Aminoacyl tRNA synthase complex-interacting multifunctional protein 1 (Multisynthase complex auxiliary component p43) [Cleaved into: Endothelial monocyte-activating polypeptide 2 (EMAP-2) (Endothelial monocyte-activating polypeptide II) (EMAP-II) (Small inducible cytokine subfamily E member 1)]	AIMP1 EMAP2 SCYE1	23.6777	23.6405	23.6835	23.4711	23.5164	23.5464	0.0066362	0.897552	Down-regulated
P62304	Small nuclear ribonucleoprotein E (snRNP-E) (Sm protein E) (Sm-E) (SmE)	SNRPE	23.682	23.5627	23.6703	23.8351	23.9221	23.8928	0.00847538	1.18509	Up-regulated
P61026	Ras-related protein Rab-10 (EC 3.6.5.2)	RAB10	21.8711	21.7203	21.6497	22.1403	22.1658	22.2571	0.00884722	1.35726	Up-regulated
P62861	Ubiquitin-like FUBI-ribosomal protein eS30 fusion protein (FAU ubiquitin like and ribosomal protein S30 fusion) [Cleaved into: Ubiquitin-like protein FUBI; Small ribosomal subunit protein eS30 (40S ribosomal protein S30)]	FAU	24.5049	24.2448	24.3938	24.0431	23.9076	23.8079	0.010714	0.726164	Down-regulated
P60174	Triosephosphate isomerase (TIM) (EC 5.3.1.1) (Methylglyoxal synthase) (EC 4.2.3.3) (Triose-phosphate isomerase)	TPI1 TPI	29.9474	29.9751	29.9837	30.1517	30.1807	30.2581	0.0117917	1.17129	Up-regulated
P62851	Small ribosomal subunit protein eS25 (40S ribosomal protein S25)	RPS25	25.7777	25.6048	25.5958	25.309	25.3003	25.0809	0.0120791	0.742588	Down-regulated
O15145	Actin-related protein 2/3 complex subunit 3 (Arp2/3 complex 21 kDa subunit) (p21-ARC)	ARPC3 ARC21	23.0812	23.2915	23.2331	23.5579	23.5075	23.6348	0.012655	1.2877	Up-regulated
Q15102	Platelet-activating factor acetylhydrolase IB subunit alpha1 (EC 3.1.1.47) (PAF acetylhydrolase 29 kDa subunit) (PAF-AH 29 kDa subunit) (PAF-AH subunit gamma) (PAFAH subunit gamma)	PAFAH1B3 PAFAHG	24.2054	24.0876	24.1272	24.4361	24.4347	24.4446	0.0126623	1.22978	Up-regulated
Q9H583	HEAT repeat-containing protein 1 (Protein BAP28) (U3 small nucleolar RNA-associated protein 10 homolog) [Cleaved into: HEAT repeat-containing protein 1, N-terminally processed]	HEATR1 BAP28 UTP10	23.1547	22.8975	23.0031	22.5153	22.6531	22.648	0.0144702	0.751077	Down-regulated
P12270	Nucleoprotein TPR (Megator) (NPC-associated intranuclear protein) (Translocated promoter region protein)	TPR	25.578	25.5451	25.6606	25.9663	25.8001	25.837	0.0145729	1.20851	Up-regulated
Q86U38	Nucleolar protein 9	NOP9 C14orf21 KIAA2021	21.4577	21.5674	21.3813	21.2449	21.0865	21.201	0.0158892	0.817147	Down-regulated
P48506	Glutamate--cysteine ligase catalytic subunit (EC 6.3.2.2) (GCS heavy chain) (Gamma-ECS) (Gamma-glutamylcysteine synthetase)	GCLC GLCL GLCLC	22.187	22.0206	21.8992	22.4865	22.3857	22.5591	0.0165036	1.35802	Up-regulated
Q7Z3K3	Pogo transposable element with ZNF domain (Suppressor of hairy wing homolog 5) (Zinc finger protein 280E) (Zinc finger protein 635)	POGZ KIAA0461 SUHW5 ZNF280E ZNF635 Nbla00003	20.9607	20.9555	20.8716	20.7695	20.7787	20.6631	0.0168798	0.87529	Down-regulated
P10515	Dihydrolipoyllysine-residue acetyltransferase component of pyruvate dehydrogenase complex, mitochondrial (EC 2.3.1.12) (70 kDa mitochondrial autoantigen of primary biliary cirrhosis) (PBC) (Dihydrolipoamide acetyltransferase component of pyruvate dehydrogenase complex) (M2 antigen complex 70 kDa subunit) (Pyruvate dehydrogenase complex component E2) (PDC-E2) (PDCE2)	DLAT DLTA	21.6187	21.6467	21.7582	21.8755	22.0247	22.094	0.0185946	1.25139	Up-regulated
Q8WY22	BRI3-binding protein (I3-binding protein) (Cervical cancer 1 proto-oncogene-binding protein KG19) (HCCRBP-1)	BRI3BP KG19	22.9045	22.7035	22.8105	23.0552	23.2481	23.0799	0.0186599	1.24969	Up-regulated
P62701	Small ribosomal subunit protein eS4, X isoform (40S ribosomal protein S4) (SCR10) (Single copy abundant mRNA protein)	RPS4X CCG2 RPS4 SCAR	26.3803	26.3543	26.4352	26.2007	26.1821	26.0502	0.0196442	0.843465	Down-regulated
P61960	Ubiquitin-fold modifier 1	UFM1 C13orf20 BM-002	23.3414	23.3309	23.3846	23.48	23.598	23.5231	0.0196447	1.13398	Up-regulated
Q13435	Splicing factor 3B subunit 2 (Pre-mRNA-splicing factor SF3b 145 kDa subunit) (SF3b145) (Spliceosome-associated protein 145) (SAP 145)	SF3B2 SAP145	25.1614	25.1575	25.3989	24.8155	24.9697	24.6955	0.0215151	0.75139	Down-regulated
P51948	CDK-activating kinase assembly factor MAT1 (CDK7/cyclin-H assembly factor) (Cyclin-G1-interacting protein) (Menage a trois) (RING finger protein 66) (RING finger protein MAT1) (p35) (p36)	MNAT1 CAP35 MAT1 RNF66	20.4289	20.2879	20.3829	20.154	19.9468	20.1096	0.0225129	0.814263	Down-regulated
Q16666	Gamma-interferon-inducible protein 16 (Ifi-16) (Interferon-inducible myeloid differentiation transcriptional activator)	IFI16 IFNGIP1	25.1487	25.2195	25.1728	25.4786	25.5681	25.3744	0.0235547	1.2255	Up-regulated
Q9NR30	Nucleolar RNA helicase 2 (EC 3.6.4.13) (DEAD box protein 21) (Gu-alpha) (Nucleolar RNA helicase Gu) (Nucleolar RNA helicase II) (RH II/Gu)	DDX21	26.7316	26.6998	26.604	26.5302	26.4818	26.4666	0.0236648	0.879283	Down-regulated
P52597	Heterogeneous nuclear ribonucleoprotein F (hnRNP F) (Nucleolin-like protein mcs94-1) [Cleaved into: Heterogeneous nuclear ribonucleoprotein F, N-terminally processed]	HNRNPF HNRPF	25.8981	25.8585	25.7239	25.503	25.6695	25.5211	0.0245096	0.833758	Down-regulated
P26038	Moesin (Membrane-organizing extension spike protein)	MSN	28.6091	28.6049	28.5692	28.7471	28.6672	28.6962	0.0248062	1.07856	Up-regulated
P11021	Endoplasmic reticulum chaperone BiP (EC 3.6.4.10) (78 kDa glucose-regulated protein) (GRP-78) (Binding-immunoglobulin protein) (BiP) (Heat shock protein 70 family protein 5) (HSP70 family protein 5) (Heat shock protein family A member 5) (Immunoglobulin heavy chain-binding protein)	HSPA5 GRP78	28.7156	28.7431	28.7702	28.8622	28.8624	28.9575	0.0248106	1.11039	Up-regulated
P04083	Annexin A1 (Annexin I) (Annexin-1) (Calpactin II) (Calpactin-2) (Chromobindin-9) (Lipocortin I) (Phospholipase A2 inhibitory protein) (p35) [Cleaved into: Annexin Ac2-26]	ANXA1 ANX1 LPC1	27.4146	27.3416	27.5167	27.6167	27.678	27.8283	0.026551	1.21703	Up-regulated
P54687	Branched-chain-amino-acid aminotransferase, cytosolic (BCAT(c)) (EC 2.6.1.42) (Protein ECA39)	BCAT1 BCT1 ECA39	24.6444	24.6288	24.5469	24.7586	24.8012	24.6964	0.0275653	1.10601	Up-regulated
P09972	Fructose-bisphosphate aldolase C (EC 4.1.2.13) (Brain-type aldolase)	ALDOC ALDC	27.1835	27.2243	27.1392	27.5051	27.4292	27.6747	0.0292694	1.2781	Up-regulated
O95684	Centrosomal protein 43 (FGFR1 oncogene partner)	CEP43 FGFR1OP FOP	20.1556	20.4794	20.4646	19.7006	19.9066	19.3344	0.0294565	0.607378	Down-regulated
O00425	Insulin-like growth factor 2 mRNA-binding protein 3 (IGF2 mRNA-binding protein 3) (IMP-3) (IGF-II mRNA-binding protein 3) (KH domain-containing protein overexpressed in cancer) (hKOC) (VICKZ family member 3)	IGF2BP3 IMP3 KOC1 VICKZ3	21.4822	21.6109	21.3937	22.1831	21.8601	21.852	0.030066	1.3846	Up-regulated
P00338	L-lactate dehydrogenase A chain (LDH-A) (EC 1.1.1.27) (Cell proliferation-inducing gene 19 protein) (LDH muscle subunit) (LDH-M) (Renal carcinoma antigen NY-REN-59)	LDHA PIG19	30.3574	30.2383	30.3985	30.5938	30.5125	30.5077	0.0300955	1.15397	Up-regulated
Q96PU8	KH domain-containing RNA-binding protein QKI (Protein quaking) (Hqk) (HqkI)	QKI HKQ	20.7424	20.6825	20.9327	21.0159	21.2179	21.3364	0.0301834	1.32335	Up-regulated
P11908	Ribose-phosphate pyrophosphokinase 2 (EC 2.7.6.1) (PPRibP) (Phosphoribosyl pyrophosphate synthase II) (PRS-II)	PRPS2	24.3774	24.4312	24.5459	24.6346	24.8854	24.7572	0.0302526	1.23762	Up-regulated
P52788	Spermine synthase (SPMSY) (EC 2.5.1.22) (Spermidine aminopropyltransferase)	SMS	23.2915	23.3616	23.0186	22.7709	22.3746	22.7901	0.0305102	0.669567	Down-regulated
Q13155	Aminoacyl tRNA synthase complex-interacting multifunctional protein 2 (Multisynthase complex auxiliary component p38) (Protein JTV-1)	AIMP2 JTV1 PRO0992	22.2315	22.4389	22.2545	21.7769	22.0901	21.8326	0.0305335	0.753441	Down-regulated
Q8WXC6	COP9 signalosome complex subunit 9 (CSN acidic protein) (CSNAP) (Myeloma-overexpressed gene 2 protein)	COPS9 MYEOV2	19.128	19.9294	19.6028	18.5804	18.7827	18.3201	0.0308923	0.502664	Down-regulated
Q96K17	Transcription factor BTF3 homolog 4 (Basic transcription factor 3-like 4)	BTF3L4	23.5637	23.6032	23.4948	23.8786	23.8236	23.6876	0.0310498	1.1832	Up-regulated
Q9UL25	Ras-related protein Rab-21	RAB21 KIAA0118	23.3001	23.3088	23.2693	23.5605	23.4761	23.4224	0.0319212	1.14361	Up-regulated
P62879	Guanine nucleotide-binding protein G(I)/G(S)/G(T) subunit beta-2 (G protein subunit beta-2) (Transducin beta chain 2)	GNB2	23.7695	23.7367	23.8527	23.9308	24.0403	23.9091	0.0322476	1.128	Up-regulated
P22234	Bifunctional phosphoribosylaminoimidazole carboxylase/phosphoribosylaminoimidazole succinocarboxamide synthetase (PAICS) [Includes: Phosphoribosylaminoimidazole carboxylase (EC 4.1.1.21) (AIR carboxylase) (AIRC); Phosphoribosylaminoimidazole succinocarboxamide synthetase (EC 6.3.2.6) (SAICAR synthetase)]	PAICS ADE2 AIRC PAIS	27.9083	28.0571	28.0152	27.7742	27.8278	27.6255	0.0326957	0.840294	Down-regulated
P55210	Caspase-7 (CASP-7) (EC 3.4.22.60) (Apoptotic protease Mch-3) (CMH-1) (ICE-like apoptotic protease 3) (ICE-LAP3) [Cleaved into: Caspase-7 subunit p20; Caspase-7 subunit p11]	CASP7 MCH3	21.8937	21.5723	21.4793	20.3629	20.7645	19.6993	0.0335147	0.386123	Down-regulated
O95373	Importin-7 (Imp7) (Ran-binding protein 7) (RanBP7)	IPO7 RANBP7	25.4799	25.3809	25.5185	25.233	25.3427	25.2986	0.0343991	0.88987	Down-regulated
P08133	Annexin A6 (67 kDa calelectrin) (Annexin VI) (Annexin-6) (Calphobindin-II) (CPB-II) (Chromobindin-20) (Lipocortin VI) (Protein III) (p68) (p70)	ANXA6 ANX6	27.4149	27.343	27.4304	27.5288	27.4629	27.5294	0.0351455	1.07993	Up-regulated
Q9H8Y8	Golgi reassembly-stacking protein 2 (GRS2) (Golgi phosphoprotein 6) (GOLPH6) (Golgi reassembly-stacking protein of 55 kDa) (GRASP55) (p59)	GORASP2 GOLPH6	22.6567	22.6176	22.7484	22.7817	22.8852	22.9462	0.0353392	1.14615	Up-regulated
Q9NT62	Ubiquitin-like-conjugating enzyme ATG3 (EC 2.3.2.-) (Autophagy-related protein 3) (APG3-like) (hApg3) (Protein PC3-96)	ATG3 APG3 APG3L	23.6934	23.6583	23.7345	23.4704	23.6016	23.4696	0.0353474	0.881765	Down-regulated
P08758	Annexin A5 (Anchorin CII) (Annexin V) (Annexin-5) (Calphobindin I) (CPB-I) (Endonexin II) (Lipocortin V) (Placental anticoagulant protein 4) (PP4) (Placental anticoagulant protein I) (PAP-I) (Thromboplastin inhibitor) (Vascular anticoagulant-alpha) (VAC-alpha)	ANXA5 ANX5 ENX2 PP4	26.1383	26.0301	26.2016	26.3168	26.3136	26.5025	0.0358652	1.19276	Up-regulated
O00410	Importin-5 (Imp5) (Importin subunit beta-3) (Karyopherin beta-3) (Ran-binding protein 5) (RanBP5)	IPO5 KPNB3 RANBP5	26.4831	26.6424	26.4391	26.2828	26.2063	26.3319	0.036074	0.842141	Down-regulated
P41567	Eukaryotic translation initiation factor 1 (eIF1) (A121) (Protein translation factor SUI1 homolog) (Sui1iso1)	EIF1 SUI1	25.767	25.6471	25.8088	25.9432	25.8694	26.0233	0.0363159	1.15215	Up-regulated
P30566	Adenylosuccinate lyase (ADSL) (ASL) (EC 4.3.2.2) (Adenylosuccinase) (ASase)	ADSL AMPS	24.1758	24.1077	24.4633	24.8228	24.5088	24.8545	0.0364464	1.39452	Up-regulated
P40121	Macrophage-capping protein (Actin regulatory protein CAP-G)	CAPG AFCP MCP	24.8714	24.5699	25.2378	25.5048	25.961	25.5359	0.0365967	1.71024	Up-regulated
O95674	Phosphatidate cytidylyltransferase 2 (EC 2.7.7.41) (CDP-DAG synthase 2) (CDP-DG synthase 2) (CDP-diacylglycerol synthase 2) (CDS 2) (CDP-diglyceride pyrophosphorylase 2) (CDP-diglyceride synthase 2) (CTP:phosphatidate cytidylyltransferase 2)	CDS2	19.2361	19.7638	19.8799	18.6664	18.7648	19.1018	0.0371745	0.581453	Down-regulated
Q8WX92	Negative elongation factor B (NELF-B) (Cofactor of BRCA1)	NELFB COBRA1 KIAA1182	20.9159	20.9232	20.732	21.0829	21.1712	21.0979	0.037237	1.19773	Up-regulated
P53634	Dipeptidyl peptidase 1 (EC 3.4.14.1) (Cathepsin C) (Cathepsin J) (Dipeptidyl peptidase I) (DPP-I) (DPPI) (Dipeptidyl transferase) [Cleaved into: Dipeptidyl peptidase 1 exclusion domain chain (Dipeptidyl peptidase I exclusion domain chain); Dipeptidyl peptidase 1 heavy chain (Dipeptidyl peptidase I heavy chain); Dipeptidyl peptidase 1 light chain (Dipeptidyl peptidase I light chain)]	CTSC CPPI	23.2192	23.2802	23.2301	23.1076	23.1926	23.1265	0.0385207	0.93243	Down-regulated
P48507	Glutamate--cysteine ligase regulatory subunit (GCS light chain) (Gamma-ECS regulatory subunit) (Gamma-glutamylcysteine synthetase regulatory subunit) (Glutamate--cysteine ligase modifier subunit)	GCLM GLCLR	21.5776	21.3644	21.4701	21.644	21.7062	21.7771	0.0393128	1.17968	Up-regulated
Q8N4Q1	Mitochondrial intermembrane space import and assembly protein 40 (Coiled-coil-helix-coiled-coil-helix domain-containing protein 4)	CHCHD4 MIA40	22.9925	22.852	23.008	22.7422	22.7056	22.7518	0.0397547	0.859975	Down-regulated
Q9UBS4	DnaJ homolog subfamily B member 11 (APOBEC1-binding protein 2) (ABBP-2) (DnaJ protein homolog 9) (ER-associated DNAJ) (ER-associated Hsp40 co-chaperone) (Endoplasmic reticulum DNA J domain-containing protein 3) (ER-resident protein ERdj3) (ERdj3) (ERj3p) (HEDJ) (Human DnaJ protein 9) (hDj-9) (PWP1-interacting protein 4)	DNAJB11 EDJ ERJ3 HDJ9 PSEC0121 UNQ537/PRO1080	22.8944	23.1324	23.3648	23.7942	23.6271	23.6586	0.0401862	1.4771	Up-regulated
Q9P035	Very-long-chain (3R)-3-hydroxyacyl-CoA dehydratase 3 (EC 4.2.1.134) (3-hydroxyacyl-CoA dehydratase 3) (HACD3) (Butyrate-induced protein 1) (B-ind1) (hB-ind1) (Protein-tyrosine phosphatase-like A domain-containing protein 1)	HACD3 BIND1 PTPLAD1	22.8192	22.8016	22.7767	23.2825	23.0172	23.1656	0.0404919	1.27981	Up-regulated
P16150	Leukosialin (GPL115) (Galactoglycoprotein) (GALGP) (Leukocyte sialoglycoprotein) (Sialophorin) (CD antigen CD43) [Cleaved into: CD43 cytoplasmic tail (CD43-ct) (CD43ct)]	SPN CD43	22.0803	21.8426	21.5656	22.2144	22.6232	22.3831	0.041085	1.49216	Up-regulated
P53999	Activated RNA polymerase II transcriptional coactivator p15 (Positive cofactor 4) (PC4) (SUB1 homolog) (p14)	SUB1 PC4 RPO2TC1	26.7539	26.6244	26.8272	26.9903	26.9115	27.164	0.0421652	1.2199	Up-regulated
Q9Y5V0	Zinc finger protein 706	ZNF706 HSPC038 PNAS-113	21.6916	22.1106	22.0981	21.6163	21.3882	21.1026	0.0422286	0.660791	Down-regulated
Q9GZL7	Ribosome biogenesis protein WDR12 (WD repeat-containing protein 12)	WDR12	23.5624	23.889	23.4271	23.3017	23.0561	22.962	0.0424633	0.697581	Down-regulated
P07900	Heat shock protein HSP 90-alpha (EC 3.6.4.10) (Heat shock 86 kDa) (HSP 86) (HSP86) (Heat shock protein family C member 1) (Lipopolysaccharide-associated protein 2) (LAP-2) (LPS-associated protein 2) (Renal carcinoma antigen NY-REN-38)	HSP90AA1 HSP90A HSPC1 HSPCA	30.0901	30.3292	30.1411	29.8401	29.854	29.8758	0.0427758	0.795445	Down-regulated
Q5UIP0	Telomere-associated protein RIF1 (Rap1-interacting factor 1 homolog)	RIF1	20.122	18.9563	19.9676	20.6213	21.1437	21.3822	0.0432623	2.57952	Up-regulated
O00571	ATP-dependent RNA helicase DDX3X (EC 3.6.4.13) (CAP-Rf) (DEAD box protein 3, X-chromosomal) (DEAD box, X isoform) (DBX) (Helicase-like protein 2) (HLP2)	DDX3X DBX DDX3	25.5177	25.5284	25.3907	25.3537	25.2387	25.1336	0.0437752	0.848547	Down-regulated
O00567	Nucleolar protein 56 (Nucleolar protein 5A)	NOP56 NOL5A	25.4574	25.4461	25.4299	25.3318	25.3077	25.3915	0.0452098	0.932516	Down-regulated
Q14181	DNA polymerase alpha subunit B (DNA polymerase alpha 70 kDa subunit)	POLA2	19.8809	20.5875	20.4256	19.2961	19.5527	19.558	0.0453583	0.562893	Down-regulated
P06753	Tropomyosin alpha-3 chain (Gamma-tropomyosin) (Tropomyosin-3) (Tropomyosin-5) (hTM5)	TPM3	25.4579	25.5393	25.5832	25.7855	25.9005	26.1429	0.0461732	1.33438	Up-regulated
P83916	Chromobox protein homolog 1 (HP1Hsbeta) (Heterochromatin protein 1 homolog beta) (HP1 beta) (Heterochromatin protein p25) (M31) (Modifier 1 protein) (p25beta)	CBX1 CBX	24.1007	24.1766	24.0107	22.8363	23.5753	22.9456	0.0461949	0.508059	Down-regulated
P18859	ATP synthase-coupling factor 6, mitochondrial (ATPase subunit F6) (ATP synthase peripheral stalk subunit F6)	ATP5PF ATP5A ATP5J ATPM	24.7841	24.8623	25.0318	25.0561	25.1815	25.2632	0.0463091	1.20932	Up-regulated
P45880	Voltage-dependent anion-selective channel protein 2 (VDAC-2) (hVDAC2) (Outer mitochondrial membrane protein porin 2)	VDAC2	25.9667	25.9952	26.1443	26.3597	26.1916	26.2077	0.0472518	1.1628	Up-regulated
Q13283	Ras GTPase-activating protein-binding protein 1 (G3BP-1) (EC 3.6.4.12) (EC 3.6.4.13) (ATP-dependent DNA helicase VIII) (hDH VIII) (GAP SH3 domain-binding protein 1)	G3BP1 G3BP	26.9	26.9246	26.6843	26.6722	26.4662	26.5243	0.047483	0.822412	Down-regulated
P26358	DNA (cytosine-5)-methyltransferase 1 (Dnmt1) (EC 2.1.1.37) (CXXC-type zinc finger protein 9) (DNA methyltransferase HsaI) (DNA MTase HsaI) (M.HsaI) (MCMT)	DNMT1 AIM CXXC9 DNMT	25.1017	25.513	25.3123	24.9809	24.8623	24.7861	0.0492976	0.740942	Down-regulated
P04040	Catalase (EC 1.11.1.6)	CAT	24.589	24.5485	24.5142	24.6459	24.7027	24.8027	0.0498036	1.12236	Up-regulated
Q96IX5	ATP synthase membrane subunit K, mitochondrial (ATP synthase membrane subunit DAPIT, mitochondrial) (Diabetes-associated protein in insulin-sensitive tissues) (HCV F-transactivated protein 2) (Up-regulated during skeletal muscle growth protein 5)	ATP5MK ATP5MD DAPIT HCVFTP2 USMG5 PD04912	24.1307	24.1481	24.1825	24.231	24.2797	24.1992	0.0499319	1.05912	Up-regulated
P06744	Glucose-6-phosphate isomerase (GPI) (EC 5.3.1.9) (Autocrine motility factor) (AMF) (Neuroleukin) (NLK) (Phosphoglucose isomerase) (PGI) (Phosphohexose isomerase) (PHI) (Sperm antigen 36) (SA-36)	GPI	28.0453	27.8843	27.9975	28.1319	28.1847	28.3691	0.0508862	1.19157	Up-regulated
Q9Y3A6	Transmembrane emp24 domain-containing protein 5 (p24 family protein gamma-2) (p24gamma2) (p28)	TMED5 CGI-100 UNQ397/PRO733	21.1283	21.116	21.1931	21.3414	21.3804	21.2226	0.0511555	1.12428	Up-regulated
P22695	Cytochrome b-c1 complex subunit 2, mitochondrial (Complex III subunit 2) (Core protein II) (Ubiquinol-cytochrome-c reductase complex core protein 2)	UQCRC2	24.1902	24.0809	24.3807	24.5828	24.5761	24.4136	0.0512664	1.23705	Up-regulated
Q58FF6	Putative heat shock protein HSP 90-beta 4	HSP90AB4P	24.9248	24.904	24.0635	22.8024	23.9709	23.4442	0.0516769	0.427817	Down-regulated
P51970	NADH dehydrogenase [ubiquinone] 1 alpha subcomplex subunit 8 (Complex I-19kD) (CI-19kD) (Complex I-PGIV) (CI-PGIV) (NADH-ubiquinone oxidoreductase 19 kDa subunit)	NDUFA8	22.7074	22.3026	22.2328	22.8107	22.8445	23.1431	0.0520819	1.43247	Up-regulated
P00403	Cytochrome c oxidase subunit 2 (EC 7.1.1.9) (Cytochrome c oxidase polypeptide II)	MT-CO2 COII COX2 COXII MTCO2	23.8861	23.8853	23.6779	24.3018	23.9823	24.33	0.0520927	1.30882	Up-regulated
Q15366	Poly(rC)-binding protein 2 (Alpha-CP2) (Heterogeneous nuclear ribonucleoprotein E2) (hnRNP E2)	PCBP2	27.2733	27.3245	27.2392	27.1941	27.221	27.1404	0.0522095	0.93703	Down-regulated
Q15435	Protein phosphatase 1 regulatory subunit 7 (Protein phosphatase 1 regulatory subunit 22)	PPP1R7 SDS22	22.5344	22.4595	22.3366	22.2169	22.3177	22.1054	0.0524015	0.852536	Down-regulated
P49841	Glycogen synthase kinase-3 beta (GSK-3 beta) (EC 2.7.11.26) (Serine/threonine-protein kinase GSK3B) (EC 2.7.11.1)	GSK3B	22.1534	22.1244	22.4717	22.737	22.6149	22.6494	0.0528119	1.3354	Up-regulated
Q14353	Guanidinoacetate N-methyltransferase (EC 2.1.1.2)	GAMT	21.845	22.5132	23.3431	21.2971	20.2188	18.8371	0.0537732	0.183083	Down-regulated
P00558	Phosphoglycerate kinase 1 (EC 2.7.2.3) (Cell migration-inducing gene 10 protein) (Primer recognition protein 2) (PRP 2)	PGK1 PGKA MIG10 OK/SW-cl.110	30.0557	30.167	30.2648	30.3752	30.3079	30.4259	0.0546218	1.15442	Up-regulated
P04075	Fructose-bisphosphate aldolase A (EC 4.1.2.13) (Lung cancer antigen NY-LU-1) (Muscle-type aldolase)	ALDOA ALDA	29.0259	29.0976	29.249	29.256	29.4105	29.3828	0.0553647	1.16926	Up-regulated
Q9NP79	Vacuolar protein sorting-associated protein VTA1 homolog (Dopamine-responsive gene 1 protein) (DRG-1) (LYST-interacting protein 5) (LIP5) (SKD1-binding protein 1) (SBP1)	VTA1 C6orf55 HSPC228 My012	24.5579	24.5035	24.6969	24.7087	24.8026	24.8348	0.0554234	1.14546	Up-regulated
Q9H0U4	Ras-related protein Rab-1B (EC 3.6.5.2)	RAB1B	26.0086	26.0006	26.0303	26.2749	26.1097	26.2183	0.0563493	1.13903	Up-regulated
Q9Y6V7	Probable ATP-dependent RNA helicase DDX49 (EC 3.6.4.13) (DEAD box protein 49)	DDX49	21.5383	21.791	21.5929	21.4913	21.1914	21.1437	0.0581738	0.776325	Down-regulated
O75352	Mannose-P-dolichol utilization defect 1 protein (Suppressor of Lec15 and Lec35 glycosylation mutation homolog) (SL15)	MPDU1	19.4286	19.3979	19.4537	19.7161	19.5726	19.8302	0.0584257	1.21383	Up-regulated
O96008	Mitochondrial import receptor subunit TOM40 homolog (Protein Haymaker) (Translocase of outer membrane 40 kDa subunit homolog) (p38.5)	TOMM40 C19orf1 PEREC1 TOM40	23.967	23.8355	23.7494	23.4868	23.6185	23.7201	0.0592478	0.845475	Down-regulated
P53007	Tricarboxylate transport protein, mitochondrial (Citrate transport protein) (CTP) (Mitochondrial citrate carrier) (CIC) (Solute carrier family 25 member 1) (Tricarboxylate carrier protein)	SLC25A1 SLC20A3	21.0825	20.9366	20.7193	21.2005	21.3607	21.2142	0.0629223	1.27074	Up-regulated
Q9Y6G9	Cytoplasmic dynein 1 light intermediate chain 1 (LIC1) (Dynein light chain A) (DLC-A) (Dynein light intermediate chain 1, cytosolic) (DLIC-1)	DYNC1LI1 DNCLI1	22.7384	22.5412	22.8492	22.972	22.969	23.0852	0.0632626	1.23041	Up-regulated
Q16543	Hsp90 co-chaperone Cdc37 (Hsp90 chaperone protein kinase-targeting subunit) (p50Cdc37) [Cleaved into: Hsp90 co-chaperone Cdc37, N-terminally processed]	CDC37 CDC37A	25.1774	24.9054	24.9622	25.1696	25.3162	25.3688	0.0633163	1.2057	Up-regulated
P78316	Nucleolar protein 14 (Nucleolar complex protein 14)	NOP14 C4orf9 NOL14 RES4-25	21.2621	21.1917	21.1098	21.0532	21.0913	20.9942	0.0637396	0.906492	Down-regulated
O15173	Membrane-associated progesterone receptor component 2 (Progesterone membrane-binding protein) (Steroid receptor protein DG6)	PGRMC2 DG6 PMBP	22.2294	22.1751	22.7373	23.0605	22.7195	23.0856	0.0644058	1.48926	Up-regulated
Q9UBV8	Peflin (PEF protein with a long N-terminal hydrophobic domain) (Penta-EF hand domain-containing protein 1)	PEF1 ABP32 UNQ1845/PRO3573	21.0844	21.0282	20.6293	20.2096	20.6273	20.4683	0.0650644	0.717525	Down-regulated
Q13618	Cullin-3 (CUL-3)	CUL3 KIAA0617	23.3214	23.2631	23.1086	23.5885	23.3556	23.6862	0.0654489	1.24177	Up-regulated
Q9NUJ1	Palmitoyl-protein thioesterase ABHD10, mitochondrial (EC 3.1.2.22) (Acyl-protein thioesterase ABHD10) (Alpha/beta hydrolase domain-containing protein 10) (Abhydrolase domain-containing protein 10) (Mycophenolic acid acyl-glucuronide esterase, mitochondrial) (EC 3.1.1.93)	ABHD10	22.8018	22.5664	22.8777	23.0745	22.9172	23.1851	0.0654915	1.23997	Up-regulated
P57740	Nuclear pore complex protein Nup107 (107 kDa nucleoporin) (Nucleoporin Nup107)	NUP107	21.1919	20.9989	20.7678	20.5933	20.7307	20.4708	0.0662945	0.764224	Down-regulated
P26640	Valine--tRNA ligase (EC 6.1.1.9) (Protein G7a) (Valyl-tRNA synthetase) (ValRS)	VARS1 G7A VARS VARS2	24.3049	24.4402	24.5554	24.7047	24.6583	24.7021	0.0664856	1.19323	Up-regulated
P62847	Small ribosomal subunit protein eS24 (40S ribosomal protein S24)	RPS24	20.1588	21.4742	21.512	19.3125	20.1339	19.4978	0.0674187	0.378859	Down-regulated
Q9NR28	Diablo IAP-binding mitochondrial protein (Diablo homolog, mitochondrial) (Direct IAP-binding protein with low pI) (Second mitochondria-derived activator of caspases) (SMAC) [Cleaved into: Diablo IAP-binding mitochondrial protein, cleaved form]	DIABLO SMAC	22.8875	22.8126	22.8256	23.3019	22.9852	23.2234	0.0674741	1.2555	Up-regulated
Q8WXF1	Paraspeckle component 1 (Paraspeckle protein 1)	PSPC1 PSP1	24.1367	24.0165	24.1674	24.2367	24.3753	24.5418	0.0679514	1.21229	Up-regulated
P62899	Large ribosomal subunit protein eL31 (60S ribosomal protein L31)	RPL31	26.1965	26.2469	26.116	26.0839	26.074	25.933	0.068659	0.897406	Down-regulated
Q06210	Glutamine--fructose-6-phosphate aminotransferase [isomerizing] 1 (EC 2.6.1.16) (D-fructose-6-phosphate amidotransferase 1) (Glutamine:fructose-6-phosphate amidotransferase 1) (GFAT 1) (GFAT1) (Hexosephosphate aminotransferase 1)	GFPT1 GFAT GFPT	24.8164	24.8499	24.8349	24.7921	24.7472	24.8027	0.068753	0.963885	Down-regulated
P46934	E3 ubiquitin-protein ligase NEDD4 (EC 2.3.2.26) (Cell proliferation-inducing gene 53 protein) (HECT-type E3 ubiquitin transferase NEDD4) (Neural precursor cell expressed developmentally down-regulated protein 4) (NEDD-4)	NEDD4 KIAA0093 NEDD4-1 RPF1 PIG53	20.4439	20.5894	20.2557	20.6419	20.8655	20.6885	0.0696985	1.23311	Up-regulated
O75083	WD repeat-containing protein 1 (Actin-interacting protein 1) (AIP1) (NORI-1)	WDR1	26.7793	27.0275	26.6559	26.5299	26.5737	26.2358	0.0698552	0.771408	Down-regulated
O14980	Exportin-1 (Exp1) (Chromosome region maintenance 1 protein homolog)	XPO1 CRM1	25.0216	25.1782	24.9515	24.8046	24.8273	24.8107	0.07046	0.848959	Down-regulated
P50579	Methionine aminopeptidase 2 (MAP 2) (MetAP 2) (EC 3.4.11.18) (Initiation factor 2-associated 67 kDa glycoprotein) (p67) (p67eIF2) (Peptidase M)	METAP2 MNPEP P67EIF2	24.232	24.2434	24.4221	23.7576	23.9118	24.1551	0.0707461	0.780426	Down-regulated
Q9BQ52	Zinc phosphodiesterase ELAC protein 2 (EC 3.1.26.11) (ElaC homolog protein 2) (Heredity prostate cancer protein 2) (Ribonuclease Z 2) (RNase Z 2) (tRNA 3 endonuclease 2) (tRNase Z 2)	ELAC2 HPC2	22.353	22.7465	22.721	22.2424	22.1551	22.1446	0.0711955	0.744254	Down-regulated
P01850	T cell receptor beta constant 1	TRBC1	26.4015	26.5402	26.5054	26.2945	26.2153	25.9508	0.0713813	0.79618	Down-regulated
Q12769	Nuclear pore complex protein Nup160 (160 kDa nucleoporin) (Nucleoporin Nup160)	NUP160 KIAA0197 NUP120	28.6945	28.6893	28.2806	27.9989	28.3096	28.0935	0.0722371	0.74701	Down-regulated
Q9H6Z4	Ran-binding protein 3 (RanBP3)	RANBP3	19.3579	19.1704	19.9344	20.3662	19.851	20.4077	0.0724548	1.64802	Up-regulated
O96019	Actin-like protein 6A (53 kDa BRG1-associated factor A) (Actin-related protein Baf53a) (ArpNbeta) (BRG1-associated factor 53A) (BAF53A) (INO80 complex subunit K)	ACTL6A BAF53 BAF53A INO80K	24.2465	24.1162	24.0218	23.9442	23.9667	23.8693	0.0728843	0.869686	Down-regulated
Q15056	Eukaryotic translation initiation factor 4H (eIF-4H) (Williams-Beuren syndrome chromosomal region 1 protein)	EIF4H KIAA0038 WBSCR1 WSCR1	24.82	24.973	24.6863	24.3998	24.0375	24.5816	0.0735769	0.713606	Down-regulated
Q12906	Interleukin enhancer-binding factor 3 (Double-stranded RNA-binding protein 76) (DRBP76) (M-phase phosphoprotein 4) (MPP4) (Nuclear factor associated with dsRNA) (NFAR) (Nuclear factor of activated T-cells 90 kDa) (NF-AT-90) (Translational control protein 80) (TCP80)	ILF3 DRBF MPHOSPH4 NF90	27.0335	27.0934	27.1444	27.1605	27.2028	27.204	0.0738022	1.07078	Up-regulated
Q99880	Histone H2B type 1-L (Histone H2B.c) (H2B/c)	H2BC13 H2BFC HIST1H2BL	31.9792	31.9567	31.7255	31.6664	31.5556	31.2149	0.0751047	0.75358	Down-regulated
Q92882	Osteoclast-stimulating factor 1	OSTF1	21.7016	21.795	21.6043	22.2791	21.9459	22.5563	0.0754013	1.47441	Up-regulated
O00743	Serine/threonine-protein phosphatase 6 catalytic subunit (PP6C) (EC 3.1.3.16) [Cleaved into: Serine/threonine-protein phosphatase 6 catalytic subunit, N-terminally processed]	PPP6C PPP6	23.3998	23.4977	23.0466	22.8145	23.0998	22.7814	0.0764049	0.749431	Down-regulated
P49354	Protein farnesyltransferase/geranylgeranyltransferase type-1 subunit alpha (EC 2.5.1.58) (EC 2.5.1.59) (CAAX farnesyltransferase subunit alpha) (FTase-alpha) (Ras proteins prenyltransferase subunit alpha) (Type I protein geranyl-geranyltransferase subunit alpha) (GGTase-I-alpha)	FNTA	22.5687	22.4325	22.2223	22.1357	22.1741	21.8035	0.0767718	0.773747	Down-regulated
Q8N3U4	Cohesin subunit SA-2 (SCC3 homolog 2) (Stromal antigen 2)	STAG2 SA2	23.2135	23.3295	23.1588	23.3427	23.5799	23.4144	0.0769603	1.15808	Up-regulated
P18583	Protein SON (Bax antagonist selected in saccharomyces 1) (BASS1) (Negative regulatory element-binding protein) (NRE-binding protein) (Protein DBP-5) (SON3)	SON C21orf50 DBP5 KIAA1019 NREBP HSPC310 HSPC312	22.0993	21.8126	22.2849	22.6028	22.7255	22.2567	0.0780279	1.37815	Up-regulated
Q29RF7	Sister chromatid cohesion protein PDS5 homolog A (Cell proliferation-inducing gene 54 protein) (Sister chromatid cohesion protein 112) (SCC-112)	PDS5A KIAA0648 PDS5 PIG54	24.3577	24.2048	24.2849	24.4628	24.3552	24.426	0.0782206	1.09596	Up-regulated
Q92841	Probable ATP-dependent RNA helicase DDX17 (EC 3.6.4.13) (DEAD box protein 17) (DEAD box protein p72) (DEAD box protein p82) (RNA-dependent helicase p72)	DDX17	26.6787	26.5959	26.6417	26.5488	26.5462	26.6031	0.0782794	0.950835	Down-regulated
Q99538	Legumain (EC 3.4.22.34) (Asparaginyl endopeptidase) (AEP) (Protease, cysteine 1)	LGMN PRSC1	20.5496	21.0242	20.9346	21.2868	21.1542	21.3755	0.0785302	1.35288	Up-regulated
P50402	Emerin	EMD EDMD STA	22.8003	22.7024	22.5896	22.5272	22.5275	22.2703	0.0786198	0.837542	Down-regulated
O75791	GRB2-related adapter protein 2 (Adapter protein GRID) (GRB-2-like protein) (GRB2L) (GRBLG) (GRBX) (Grf40 adapter protein) (Grf-40) (Growth factor receptor-binding protein) (Hematopoietic cell-associated adapter protein GrpL) (P38) (Protein GADS) (SH3-SH2-SH3 adapter Mona)	GRAP2 GADS GRB2L GRID	24.3857	24.3871	24.4314	24.3458	24.3656	24.3564	0.079178	0.968976	Down-regulated
P12236	ADP/ATP translocase 3 (ADP,ATP carrier protein 3) (ADP,ATP carrier protein, isoform T2) (ANT 2) (Adenine nucleotide translocator 3) (ANT 3) (Solute carrier family 25 member 6) [Cleaved into: ADP/ATP translocase 3, N-terminally processed]	SLC25A6 AAC3 ANT3 CDABP0051	27.8828	27.8029	27.8209	27.8844	27.9024	27.9323	0.0798261	1.05032	Up-regulated
O15126	Secretory carrier-associated membrane protein 1 (Secretory carrier membrane protein 1)	SCAMP1 SCAMP	21.601	21.3071	21.094	18.7826	20.6545	18.9833	0.0807061	0.275368	Down-regulated
Q9UKY7	Protein CDV3 homolog	CDV3 H41	24.8386	24.9529	25.0474	24.8463	24.7601	24.638	0.0811303	0.871658	Down-regulated
Q96QR8	Transcriptional regulator protein Pur-beta (Purine-rich element-binding protein B)	PURB	22.1548	21.9875	21.9691	21.327	21.7814	21.7281	0.0815336	0.744856	Down-regulated
P42224	Signal transducer and activator of transcription 1-alpha/beta (Transcription factor ISGF-3 components p91/p84)	STAT1	23.7877	23.6929	23.6454	23.4604	23.5207	23.6492	0.0816128	0.891784	Down-regulated
Q8WU90	Zinc finger CCCH domain-containing protein 15 (DRG family-regulatory protein 1) (Likely ortholog of mouse immediate early response erythropoietin 4)	ZC3H15 DFRP1 LEREPO4 HSPC303 HT010 MSTP012 PP730	23.2781	23.1697	23.0337	23.4252	23.2617	23.4219	0.0829691	1.15597	Up-regulated
P13639	Elongation factor 2 (EF-2) (EC 3.6.5.-)	EEF2 EF2	29.7277	29.8343	29.7177	29.6551	29.6898	29.5553	0.0830701	0.916051	Down-regulated
O00505	Importin subunit alpha-4 (Importin alpha Q2) (Qip2) (Karyopherin subunit alpha-3) (SRP1-gamma)	KPNA3 QIP2	22.1155	22.2184	22.455	22.5067	22.5096	22.874	0.0832542	1.28979	Up-regulated
P13798	Acylamino-acid-releasing enzyme (AARE) (EC 3.4.19.1) (Acyl-peptide hydrolase) (APH) (Acylaminoacyl-peptidase) (Oxidized protein hydrolase) (OPH)	APEH D3F15S2 D3S48E DNF15S2	24.0133	23.6308	24.1304	24.4657	24.3786	24.2619	0.0836379	1.36028	Up-regulated
O75521	Enoyl-CoA delta isomerase 2 (EC 5.3.3.8) (DRS-1) (Delta(3),delta(2)-enoyl-CoA isomerase) (D3,D2-enoyl-CoA isomerase) (Diazepam-binding inhibitor-related protein 1) (DBI-related protein 1) (Dodecenoyl-CoA isomerase) (Hepatocellular carcinoma-associated antigen 88) (Peroxisomal 3,2-trans-enoyl-CoA isomerase) (pECI) (Renal carcinoma antigen NY-REN-1)	ECI2 DRS1 HCA88 PECI	21.943	21.9893	21.813	21.8339	21.7322	21.6244	0.0838001	0.87969	Down-regulated
P04899	Guanine nucleotide-binding protein G(i) subunit alpha-2 (Adenylate cyclase-inhibiting G alpha protein)	GNAI2 GNAI2B	25.7266	25.4974	25.7806	25.9627	25.9467	25.9102	0.0843847	1.2072	Up-regulated
Q9Y678	Coatomer subunit gamma-1 (Gamma-1-coat protein) (Gamma-1-COP)	COPG1 COPG	24.647	24.5235	24.9028	24.2903	24.3458	24.4786	0.0849608	0.801329	Down-regulated
P31150	Rab GDP dissociation inhibitor alpha (Rab GDI alpha) (Guanosine diphosphate dissociation inhibitor 1) (GDI-1) (Oligophrenin-2) (Protein XAP-4)	GDI1 GDIL OPHN2 RABGDIA XAP4	23.205	23.1466	23.1224	23.2508	23.5017	23.536	0.0853319	1.20706	Up-regulated
P61006	Ras-related protein Rab-8A (EC 3.6.5.2) (Oncogene c-mel)	RAB8A MEL RAB8	21.5835	21.1443	21.0993	20.7804	21.0048	20.3626	0.0855047	0.678412	Down-regulated
Q9UDW1	Cytochrome b-c1 complex subunit 9 (Complex III subunit 9) (Complex III subunit X) (Cytochrome c1 non-heme 7 kDa protein) (Ubiquinol-cytochrome c reductase complex 7.2 kDa protein)	UQCR10 UCRC HSPC119	23.5847	23.729	23.4517	23.3237	23.4454	23.3138	0.0857806	0.854114	Down-regulated
Q7Z434	Mitochondrial antiviral-signaling protein (MAVS) (CARD adapter inducing interferon beta) (Cardif) (Interferon beta promoter stimulator protein 1) (IPS-1) (Putative NF-kappa-B-activating protein 031N) (Virus-induced-signaling adapter) (VISA)	MAVS IPS1 KIAA1271 VISA	22.1878	22.4927	22.6683	21.9457	22.0247	22.1816	0.0863383	0.758419	Down-regulated
O95400	CD2 antigen cytoplasmic tail-binding protein 2 (CD2 cytoplasmic domain-binding protein 2) (CD2 tail-binding protein 2) (U5 snRNP 52K protein) (U5-52K)	CD2BP2 KIAA1178	21.6038	21.4944	21.8473	21.2162	21.403	21.4381	0.0869393	0.81447	Down-regulated
Q9UJX2	Cell division cycle protein 23 homolog (Anaphase-promoting complex subunit 8) (APC8) (Cyclosome subunit 8)	CDC23 ANAPC8	22.4997	22.2818	22.4169	22.4818	22.6699	22.6239	0.0874061	1.14266	Up-regulated
P61970	Nuclear transport factor 2 (NTF-2) (Placental protein 15) (PP15)	NUTF2 NTF2	23.7952	23.6807	23.8949	24.0531	23.8928	24.2149	0.0875771	1.20025	Up-regulated
P52701	DNA mismatch repair protein Msh6 (hMSH6) (G/T mismatch-binding protein) (GTBP) (GTMBP) (MutS protein homolog 6) (MutS-alpha 160 kDa subunit) (p160)	MSH6 GTBP	25.5376	25.4321	25.5191	25.5489	25.5898	25.6281	0.0877063	1.06634	Up-regulated
P28340	DNA polymerase delta catalytic subunit (EC 2.7.7.7) (3'-5' exodeoxyribonuclease) (EC 3.1.11.-) (DNA polymerase subunit delta p125)	POLD1 POLD	21.9879	22.2464	22.1415	21.6512	21.7448	22.0254	0.0878199	0.802107	Down-regulated
Q8TED0	U3 small nucleolar RNA-associated protein 15 homolog	UTP15	22.7204	22.5783	22.3469	22.2683	22.3602	22.0746	0.0886813	0.804315	Down-regulated
P60953	Cell division control protein 42 homolog (EC 3.6.5.2) (G25K GTP-binding protein)	CDC42	25.61	25.2893	25.5298	25.7058	25.7477	25.8153	0.0888201	1.21411	Up-regulated
P30040	Endoplasmic reticulum resident protein 29 (ERp29) (Endoplasmic reticulum resident protein 28) (ERp28) (Endoplasmic reticulum resident protein 31) (ERp31)	ERP29 C12orf8 ERP28	24.9435	25.1191	25.3237	25.2552	25.5757	25.6067	0.0896399	1.27494	Up-regulated
P28065	Proteasome subunit beta type-9 (EC 3.4.25.1) (Low molecular mass protein 2) (Macropain chain 7) (Multicatalytic endopeptidase complex chain 7) (Proteasome chain 7) (Proteasome subunit beta-1i) (Really interesting new gene 12 protein)	PSMB9 LMP2 PSMB6i RING12	21.9878	22.2991	22.3358	22.5407	22.3661	22.6948	0.0900324	1.25379	Up-regulated
Q9NQ48	Leucine zipper transcription factor-like protein 1	LZTFL1	25.0147	24.9728	25.3077	25.2938	25.3514	25.5395	0.0903438	1.22816	Up-regulated
Q9HC35	Echinoderm microtubule-associated protein-like 4 (EMAP-4) (Restrictedly overexpressed proliferation-associated protein) (Ropp 120)	EML4 C2orf2 EMAPL4	22.9389	22.8866	22.8248	22.9394	23.1447	23.1597	0.0910388	1.14697	Up-regulated
Q13823	Nucleolar GTP-binding protein 2 (Autoantigen NGP-1)	GNL2 NGP1	21.3646	21.7619	21.8207	21.3256	21.1825	21.2017	0.0912944	0.751338	Down-regulated
Q03013	Glutathione S-transferase Mu 4 (EC 2.5.1.18) (GST class-mu 4) (GST-Mu2) (GSTM4-4) (Leukotriene C4 synthase GSTM4) (EC 4.4.1.20)	GSTM4	22.8081	22.782	23.0158	23.0856	23.0402	23.1194	0.0913538	1.15918	Up-regulated
Q13442	28 kDa heat- and acid-stable phosphoprotein (PDGF-associated protein) (PAP) (PDGFA-associated protein 1) (PAP1)	PDAP1 HASPP28	24.6713	24.7108	24.7859	24.8645	24.8966	25.1388	0.0915387	1.18424	Up-regulated
P62316	Small nuclear ribonucleoprotein Sm D2 (Sm-D2) (snRNP core protein D2)	SNRPD2 SNRPD1	25.3944	25.4412	25.0011	24.9857	24.7786	24.9088	0.0923385	0.764259	Down-regulated
Q3SXM5	Inactive hydroxysteroid dehydrogenase-like protein 1 (Short chain dehydrogenase/reductase family 12C member 3)	HSDL1 SDR12C3	20.766	20.8775	20.8315	20.77	20.6637	20.5733	0.0924605	0.89751	Down-regulated
P41223	Protein BUD31 homolog (Protein EDG-2) (Protein G10 homolog)	BUD31 EDG2	23.2282	23.7131	23.4539	23.0501	22.9858	23.1952	0.0926843	0.764171	Down-regulated
P49591	Serine--tRNA ligase, cytoplasmic (EC 6.1.1.11) (Seryl-tRNA synthetase) (SerRS) (Seryl-tRNA(Ser/Sec) synthetase)	SARS1 SARS SERS	25.4554	25.2901	25.4022	25.527	25.5766	25.4533	0.0930414	1.09916	Up-regulated
Q9H299	SH3 domain-binding glutamic acid-rich-like protein 3 (SH3 domain-binding protein 1) (SH3BP-1) (TNF inhibitory protein B1) (TIP-B1)	SH3BGRL3 P1725	23.492	23.7506	23.913	24.102	24.0358	24.099	0.0946191	1.28378	Up-regulated
P00491	Purine nucleoside phosphorylase (PNP) (EC 2.4.2.1) (Inosine phosphorylase) (Inosine-guanosine phosphorylase)	PNP NP	25.6632	25.5998	25.777	25.5388	25.45	25.6029	0.0952416	0.901605	Down-regulated
Q96S44	EKC/KEOPS complex subunit TP53RK (EC 3.6.-.-) (Atypical serine/threonine protein kinase TP53RK) (Nori-2) (TP53-regulating kinase) (EC 2.7.11.1) (p53-related protein kinase)	TP53RK C20orf64 PRPK	19.7321	19.4468	21.1328	22.3011	21.098	21.2287	0.0959123	2.71076	Up-regulated
Q9Y2Q5	Ragulator complex protein LAMTOR2 (Endosomal adaptor protein p14) (Late endosomal/lysosomal Mp1-interacting protein) (Late endosomal/lysosomal adaptor and MAPK and MTOR activator 2) (Mitogen-activated protein-binding protein-interacting protein) (MAPBP-interacting protein) (Roadblock domain-containing protein 3)	LAMTOR2 MAPBPIP ROBLD3 HSPC003	20.7392	20.4883	20.7467	21.029	20.7552	20.9565	0.0963581	1.19375	Up-regulated
P37268	Squalene synthase (SQS) (SS) (EC 2.5.1.21) (FPP:FPP farnesyltransferase) (Farnesyl-diphosphate farnesyltransferase) (Farnesyl-diphosphate farnesyltransferase 1)	FDFT1	23.9	24.1821	24.0709	24.4991	24.1406	24.413	0.0964461	1.23106	Up-regulated
Q14847	LIM and SH3 domain protein 1 (LASP-1) (Metastatic lymph node gene 50 protein) (MLN 50)	LASP1 MLN50	23.5645	23.1053	23.3664	23.7793	23.6391	23.7295	0.0974641	1.29286	Up-regulated
P13804	Electron transfer flavoprotein subunit alpha, mitochondrial (Alpha-ETF)	ETFA	23.9508	23.8587	23.986	24.0533	23.9958	24.052	0.0975472	1.07316	Up-regulated
Q13303	Voltage-gated potassium channel subunit beta-2 (EC 1.1.1.-) (K(+) channel subunit beta-2) (Kv-beta-2) (hKvbeta2)	KCNAB2 KCNA2B KCNK2	22.4293	22.0871	22.5171	23.9245	23.2506	22.7196	0.0976818	1.93688	Up-regulated
Q8WXH0	Nesprin-2 (KASH domain-containing protein 2) (KASH2) (Nuclear envelope spectrin repeat protein 2) (Nucleus and actin connecting element protein) (Protein NUANCE) (Synaptic nuclear envelope protein 2) (Syne-2)	SYNE2 KIAA1011 NUA	21.666	20.6025	19.6521	22.4256	22.1898	22.3983	0.0977591	3.24383	Up-regulated
Q16851	UTP--glucose-1-phosphate uridylyltransferase (EC 2.7.7.9) (UDP-glucose pyrophosphorylase) (UDPGP) (UGPase)	UGP2 UGP1	23.8747	23.6618	24.1349	24.1481	24.407	24.2127	0.0981375	1.2883	Up-regulated
Q9NQ88	Fructose-2,6-bisphosphatase TIGAR (EC 3.1.3.46) (TP53-induced glycolysis and apoptosis regulator) (TP53-induced glycolysis regulatory phosphatase)	TIGAR C12orf5	20.2042	21.0673	21.1155	20.094	20.2787	19.6247	0.0983642	0.575731	Down-regulated
O75380	NADH dehydrogenase [ubiquinone] iron-sulfur protein 6, mitochondrial (Complex I-13kD-A) (CI-13kD-A) (NADH-ubiquinone oxidoreductase 13 kDa-A subunit)	NDUFS6	21.6336	21.4351	21.6625	21.2386	21.4266	21.4428	0.0993494	0.865897	Down-regulated
P30084	Enoyl-CoA hydratase, mitochondrial (mECH) (mECH1) (EC 4.2.1.17) (EC 5.3.3.8) (Enoyl-CoA hydratase 1) (ECHS1) (Short-chain enoyl-CoA hydratase) (SCEH)	ECHS1	24.113	24.0451	23.9535	24.1546	24.1909	24.1516	0.0997088	1.09316	Up-regulated
Q99714	3-hydroxyacyl-CoA dehydrogenase type-2 (EC 1.1.1.35) (17-beta-estradiol 17-dehydrogenase) (EC 1.1.1.62) (2-methyl-3-hydroxybutyryl-CoA dehydrogenase) (MHBD) (3-alpha-(17-beta)-hydroxysteroid dehydrogenase (NAD(+))) (EC 1.1.1.239) (3-hydroxy-2-methylbutyryl-CoA dehydrogenase) (EC 1.1.1.178) (3-hydroxyacyl-CoA dehydrogenase type II) (3alpha(or 20beta)-hydroxysteroid dehydrogenase) (EC 1.1.1.53) (7-…	HSD17B10 ERAB HADH2 MRPP2 SCHAD SDR5C1 XH98G2	25.5967	25.7842	25.494	25.5359	25.2455	25.3106	0.0998703	0.834529	Down-regulated
Q71DI3	Histone H3.2 (H3-clustered histone 13) (H3-clustered histone 14) (H3-clustered histone 15) (Histone H3/m) (Histone H3/o)	H3C15 HIST2H3A; H3C14 H3F2 H3FM HIST2H3C; H3C13 HIST2H3D	30.6315	30.7037	30.496	31.1072	30.8821	30.7238	0.100435	1.22601	Up-regulated
P52292	Importin subunit alpha-1 (Karyopherin subunit alpha-2) (RAG cohort protein 1) (SRP1-alpha)	KPNA2 RCH1 SRP1	25.7235	25.7636	25.8997	25.4832	25.6009	25.727	0.100485	0.875452	Down-regulated
Q01581	Hydroxymethylglutaryl-CoA synthase, cytoplasmic (HMG-CoA synthase) (EC 2.3.3.10) (3-hydroxy-3-methylglutaryl coenzyme A synthase)	HMGCS1 HMGCS	24.8149	24.3964	24.9273	25.1109	25.3237	24.9843	0.101179	1.34422	Up-regulated
Q9BVL2	Nucleoporin p58/p45 (58 kDa nucleoporin) (Nucleoporin-like protein 1)	NUP58 KIAA0410 NUPL1	21.7914	21.8933	22.3747	21.7238	21.3468	21.564	0.101205	0.7195	Down-regulated
Q8N1F7	Nuclear pore complex protein Nup93 (93 kDa nucleoporin) (Nucleoporin Nup93)	NUP93 KIAA0095	24.3342	24.245	24.6773	24.7676	24.8267	24.7912	0.101462	1.29804	Up-regulated
Q5JVF3	PCI domain-containing protein 2 (CSN12-like protein)	PCID2 HT004	22.2412	22.1617	21.9687	22.2773	22.3724	22.3711	0.101571	1.16183	Up-regulated
Q96FV9	THO complex subunit 1 (Nuclear matrix protein p84) (p84N5) (hTREX84)	THOC1 HPR1	21.2999	21.2779	21.3426	21.5225	21.4147	21.7124	0.101682	1.18351	Up-regulated
Q12874	Splicing factor 3A subunit 3 (SF3a60) (Spliceosome-associated protein 61) (SAP 61)	SF3A3 SAP61	25.5478	25.3743	25.5568	25.5827	25.7587	25.9308	0.101685	1.20116	Up-regulated
P55263	Adenosine kinase (AK) (EC 2.7.1.20) (Adenosine 5'-phosphotransferase)	ADK	23.1481	23.1763	23.4325	23.5594	23.3669	23.556	0.101848	1.18247	Up-regulated
Q6IAA8	Ragulator complex protein LAMTOR1 (Late endosomal/lysosomal adaptor and MAPK and MTOR activator 1) (Lipid raft adaptor protein p18) (Protein associated with DRMs and endosomes) (p27Kip1-releasing factor from RhoA) (p27RF-Rho)	LAMTOR1 C11orf59 PDRO PP7157	21.4506	20.3059	21.3442	20.6834	19.063	19.2477	0.10237	0.387195	Down-regulated
P29692	Elongation factor 1-delta (EF-1-delta) (Antigen NY-CO-4)	EEF1D EF1D	28.0234	27.6561	27.8364	27.6063	27.6575	27.3752	0.102576	0.816599	Down-regulated
P25685	DnaJ homolog subfamily B member 1 (DnaJ protein homolog 1) (Heat shock 40 kDa protein 1) (HSP40) (Heat shock protein 40) (Human DnaJ protein 1) (hDj-1)	DNAJB1 DNAJ1 HDJ1 HSPF1	24.302	24.3937	24.4567	24.2742	24.2575	24.2443	0.102882	0.916707	Down-regulated
Q96A26	Protein FAM162A (E2-induced gene 5 protein) (Growth and transformation-dependent protein) (HGTD-P)	FAM162A C3orf28 E2IG5 DC16 FWP001	23.3112	23.0279	23.4215	23.7344	23.3683	23.7086	0.102963	1.27477	Up-regulated
Q9HC38	Glyoxalase domain-containing protein 4	GLOD4 C17orf25 CGI-150 My027	24.0495	24.1144	24.4166	24.4733	24.3778	24.6192	0.103072	1.22825	Up-regulated
Q96HQ2	CDKN2AIP N-terminal-like protein (CDKN2A-interacting protein N-terminal-like protein)	CDKN2AIPNL	17.9351	18.5052	18.4772	18.9065	19.778	18.7441	0.103569	1.78637	Up-regulated
Q9UIV1	CCR4-NOT transcription complex subunit 7 (EC 3.1.13.4) (BTG1-binding factor 1) (CCR4-associated factor 1) (CAF-1) (Caf1a)	CNOT7 CAF1	21.4364	21.937	21.4105	20.7517	21.2827	21.2329	0.103822	0.7044	Down-regulated
Q9UKX7	Nuclear pore complex protein Nup50 (50 kDa nucleoporin) (Nuclear pore-associated protein 60 kDa-like) (Nucleoporin Nup50)	NUP50 NPAP60L PRO1146	22.6307	22.5866	23.0276	22.9727	23.4716	23.9063	0.103912	1.62665	Up-regulated
Q15006	ER membrane protein complex subunit 2 (Tetratricopeptide repeat protein 35) (TPR repeat protein 35)	EMC2 KIAA0103 TTC35	22.1307	22.1691	22.385	23.1523	22.4548	22.6941	0.104864	1.45276	Up-regulated
Q15785	Mitochondrial import receptor subunit TOM34 (hTom34) (Translocase of outer membrane 34 kDa subunit)	TOMM34 URCC3	21.5657	22.5176	22.0384	22.7353	22.4313	23.2677	0.10506	1.70629	Up-regulated
P19367	Hexokinase-1 (EC 2.7.1.1) (Brain form hexokinase) (Hexokinase type I) (HK I) (Hexokinase-A)	HK1	23.4541	23.5104	23.4789	23.9998	23.6407	23.7164	0.105221	1.23499	Up-regulated
Q9NXR7	BRISC and BRCA1-A complex member 2 (BRCA1-A complex subunit BRE) (BRCA1/BRCA2-containing complex subunit 45) (Brain and reproductive organ-expressed protein)	BABAM2 BRCC45 BRE	20.5328	20.233	20.4727	20.7069	20.5623	20.6791	0.105947	1.17821	Up-regulated
P06748	Nucleophosmin (NPM) (Nucleolar phosphoprotein B23) (Nucleolar protein NO38) (Numatrin)	NPM1 NPM	29.0796	29.5511	29.1807	29.0069	28.8667	28.8175	0.106679	0.771943	Down-regulated
P51649	Succinate-semialdehyde dehydrogenase, mitochondrial (EC 1.2.1.24) (Aldehyde dehydrogenase family 5 member A1) (NAD(+)-dependent succinic semialdehyde dehydrogenase)	ALDH5A1 SSADH	20.919	20.7282	20.8929	20.6275	20.7227	20.3635	0.107216	0.826183	Down-regulated
O60828	Polyglutamine-binding protein 1 (PQBP-1) (38 kDa nuclear protein containing a WW domain) (Npw38) (Polyglutamine tract-binding protein 1)	PQBP1 NPW38 JM26	22.6865	23.0903	22.7262	22.4851	22.664	22.208	0.107513	0.767391	Down-regulated
P68400	Casein kinase II subunit alpha (CK II alpha) (EC 2.7.11.1)	CSNK2A1 CK2A1	24.4747	24.7387	24.6852	25.1268	24.8262	24.7911	0.107616	1.21574	Up-regulated
P13674	Prolyl 4-hydroxylase subunit alpha-1 (4-PH alpha-1) (EC 1.14.11.2) (Procollagen-proline,2-oxoglutarate-4-dioxygenase subunit alpha-1)	P4HA1 P4HA	21.6674	21.3836	22.0225	22.2921	22.2441	21.9566	0.107664	1.38809	Up-regulated
P78344	Eukaryotic translation initiation factor 4 gamma 2 (eIF-4-gamma 2) (eIF-4G 2) (eIF4G 2) (Death-associated protein 5) (DAP-5) (p97)	EIF4G2 DAP5 OK/SW-cl.75	24.2473	24.1752	24.3205	23.7971	24.002	24.15	0.107711	0.83241	Down-regulated
P61247	Small ribosomal subunit protein eS1 (40S ribosomal protein S3a) (v-fos transformation effector protein) (Fte-1)	RPS3A FTE1 MFTL	26.8447	27.1114	26.9151	26.6874	26.8769	26.6271	0.107973	0.854647	Down-regulated
O43252	Bifunctional 3'-phosphoadenosine 5'-phosphosulfate synthase 1 (PAPS synthase 1) (PAPSS 1) (Sulfurylase kinase 1) (SK 1) (SK1) [Includes: Sulfate adenylyltransferase (EC 2.7.7.4) (ATP-sulfurylase) (Sulfate adenylate transferase) (SAT); Adenylyl-sulfate kinase (EC 2.7.1.25) (3'-phosphoadenosine-5'-phosphosulfate synthase) (APS kinase) (Adenosine-5'-phosphosulfate 3'-phosphotransferase) (Adenylylsul…	PAPSS1 ATPSK1 PAPSS	22.6916	22.5558	22.64	22.5224	22.3588	22.5476	0.108293	0.899461	Down-regulated
P38159	RNA-binding motif protein, X chromosome (Glycoprotein p43) (Heterogeneous nuclear ribonucleoprotein G) (hnRNP G) [Cleaved into: RNA-binding motif protein, X chromosome, N-terminally processed]	RBMX HNRPG RBMXP1	27.4648	27.3371	27.2982	27.7484	27.4674	27.5339	0.108586	1.16194	Up-regulated
Q9H8H0	Nucleolar protein 11	NOL11 L14	22.5305	22.5149	22.7618	22.3799	22.5035	22.2876	0.108662	0.8633	Down-regulated
P62917	Large ribosomal subunit protein uL2 (60S ribosomal protein L8)	RPL8	25.6726	25.9912	26.1669	26.3837	26.3994	26.151	0.109151	1.29038	Up-regulated
Q9UPN3	Microtubule-actin cross-linking factor 1, isoforms 1/2/3/4/5 (620 kDa actin-binding protein) (ABP620) (Actin cross-linking family protein 7) (Macrophin-1) (Trabeculin-alpha)	MACF1 ABP620 ACF7 KIAA0465 KIAA0754 KIAA1251	22.942	22.7396	23.4471	23.4081	23.6891	23.6486	0.109495	1.453	Up-regulated
Q14161	ARF GTPase-activating protein GIT2 (ARF GAP GIT2) (Cool-interacting tyrosine-phosphorylated protein 2) (CAT-2) (CAT2) (G protein-coupled receptor kinase-interactor 2) (GRK-interacting protein 2)	GIT2 KIAA0148	19.6698	19.6808	19.7886	19.2378	19.632	19.2537	0.109585	0.790827	Down-regulated
P46087	28S rRNA (cytosine(4447)-C(5))-methyltransferase (EC 2.1.1.-) (Nucleolar protein 1) (Nucleolar protein 2 homolog) (Proliferating-cell nucleolar antigen p120) (Proliferation-associated nucleolar protein p120)	NOP2 NOL1 NSUN1	24.2516	24.0177	24.3935	24.1014	23.824	23.8679	0.109903	0.817997	Down-regulated
Q9Y285	Phenylalanine--tRNA ligase alpha subunit (EC 6.1.1.20) (CML33) (Phenylalanyl-tRNA synthetase alpha subunit) (PheRS)	FARSA FARS FARSL FARSLA	23.5702	23.5277	23.795	23.4175	23.3681	23.4574	0.109945	0.860571	Down-regulated
Q8NF91	Nesprin-1 (Enaptin) (KASH domain-containing protein 1) (KASH1) (Myocyte nuclear envelope protein 1) (Myne-1) (Nuclear envelope spectrin repeat protein 1) (Synaptic nuclear envelope protein 1) (Syne-1)	SYNE1 C6orf98 KIAA0796 KIAA1262 KIAA1756 MYNE1	24.7853	24.5108	24.7303	24.8543	24.9536	24.8652	0.110357	1.16116	Up-regulated
P17096	High mobility group protein HMG-I/HMG-Y (HMG-I(Y)) (High mobility group AT-hook protein 1) (High mobility group protein A1) (High mobility group protein R)	HMGA1 HMGIY	24.941	24.1257	24.5468	24.0058	23.8961	23.8312	0.110854	0.647611	Down-regulated
P20700	Lamin-B1	LMNB1 LMN2 LMNB	28.4728	28.4172	28.5696	28.5698	28.57	28.6617	0.111425	1.0822	Up-regulated
P67775	Serine/threonine-protein phosphatase 2A catalytic subunit alpha isoform (PP2A-alpha) (EC 3.1.3.16) (Replication protein C) (RP-C)	PPP2CA	25.5541	25.6141	25.7249	25.3791	25.4505	25.5839	0.112447	0.895108	Down-regulated
Q9BVK6	Transmembrane emp24 domain-containing protein 9 (GMP25) (Glycoprotein 25L2) (p24 family protein alpha-2) (p24alpha2) (p25)	TMED9 GP25L2	23.7719	23.7321	23.8306	23.9631	23.813	23.8878	0.112659	1.07905	Up-regulated
P62269	Small ribosomal subunit protein uS13 (40S ribosomal protein S18) (Ke-3) (Ke3)	RPS18 D6S218E	27.385	27.1828	27.3115	27.2421	27.0687	27.0104	0.11305	0.879019	Down-regulated
P31153	S-adenosylmethionine synthase isoform type-2 (AdoMet synthase 2) (EC 2.5.1.6) (Methionine adenosyltransferase 2) (MAT 2) (Methionine adenosyltransferase II) (MAT-II)	MAT2A AMS2 MATA2	26.4523	26.4829	26.364	26.4047	26.2785	26.283	0.113272	0.925946	Down-regulated
P14854	Cytochrome c oxidase subunit 6B1 (Cytochrome c oxidase subunit VIb isoform 1) (COX VIb-1)	COX6B1 COX6B	24.6635	25.0045	24.4568	24.2547	24.5226	24.1072	0.113394	0.750834	Down-regulated
P60468	Protein transport protein Sec61 subunit beta	SEC61B	23.8448	23.1167	23.9082	24.459	24.0599	24.257	0.113696	1.55337	Up-regulated
P63173	Large ribosomal subunit protein eL38 (60S ribosomal protein L38)	RPL38	23.8347	24.3744	23.9122	24.3496	24.3924	24.6341	0.114642	1.33632	Up-regulated
P63104	14-3-3 protein zeta/delta (Protein kinase C inhibitor protein 1) (KCIP-1)	YWHAZ	29.7089	29.7003	29.9147	29.8609	29.9546	30.0911	0.115516	1.14412	Up-regulated
P37198	Nuclear pore glycoprotein p62 (62 kDa nucleoporin) (Nucleoporin Nup62)	NUP62	23.5132	23.5437	23.8899	23.9385	23.8845	24.034	0.115955	1.23405	Up-regulated
O43809	Cleavage and polyadenylation specificity factor subunit 5 (Cleavage and polyadenylation specificity factor 25 kDa subunit) (CPSF 25 kDa subunit) (Cleavage factor Im complex 25 kDa subunit) (CFIm25) (Nucleoside diphosphate-linked moiety X motif 21) (Nudix motif 21) (Nudix hydrolase 21) (Pre-mRNA cleavage factor Im 68 kDa subunit)	NUDT21 CFIM25 CPSF25 CPSF5	24.8269	24.8887	25.4088	24.7217	24.6904	24.3131	0.116009	0.723768	Down-regulated
O00299	Chloride intracellular channel protein 1 (Chloride channel ABP) (Glutaredoxin-like oxidoreductase CLIC1) (EC 1.8.-.-) (Glutathione-dependent dehydroascorbate reductase CLIC1) (EC 1.8.5.1) (Nuclear chloride ion channel 27) (NCC27) (Regulatory nuclear chloride ion channel protein) (hRNCC)	CLIC1 G6 NCC27	27.2364	27.299	27.3019	27.3484	27.4582	27.6093	0.116374	1.14303	Up-regulated
Q9HB07	MYG1 exonuclease (EC 3.1.-.-)	MYG1 C12orf10	21.8975	22.1238	22.7198	21.4958	21.6992	21.6621	0.11687	0.647073	Down-regulated
P62318	Small nuclear ribonucleoprotein Sm D3 (Sm-D3) (snRNP core protein D3)	SNRPD3	26.096	26.4129	25.9699	25.7891	25.8505	25.8016	0.116896	0.786835	Down-regulated
P49959	Double-strand break repair protein MRE11 (EC 3.1.-.-) (Meiotic recombination 11 homolog 1) (MRE11 homolog 1) (Meiotic recombination 11 homolog A) (MRE11 homolog A)	MRE11 HNGS1 MRE11A	22.3072	22.1234	22.2525	22.1093	22.0523	22.1126	0.116945	0.90985	Down-regulated
P27824	Calnexin (IP90) (Major histocompatibility complex class I antigen-binding protein p88) (p90)	CANX	27.3179	27.4751	27.2159	27.0863	27.2601	27.0841	0.117542	0.874906	Down-regulated
Q9NTJ3	Structural maintenance of chromosomes protein 4 (SMC protein 4) (SMC-4) (Chromosome-associated polypeptide C) (hCAP-C) (XCAP-C homolog)	SMC4 CAPC SMC4L1	22.7785	22.8694	22.8226	22.9116	22.8654	23.0111	0.117827	1.07614	Up-regulated
Q9NZG7	Ninjurin-2 (Nerve injury-induced protein 2)	NINJ2	23.7252	23.5906	23.6688	23.7564	23.7852	23.7329	0.118082	1.06928	Up-regulated
Q02978	Mitochondrial 2-oxoglutarate/malate carrier protein (OGCP) (alpha-oxoglutarate carrier) (Solute carrier family 25 member 11) (SLC25A11)	SLC25A11 SLC20A4	24.2957	24.327	24.2893	24.217	23.9844	24.1632	0.11823	0.881195	Down-regulated
P84095	Rho-related GTP-binding protein RhoG	RHOG ARHG	25.607	25.3369	25.5368	25.5689	25.7717	25.7718	0.118748	1.15714	Up-regulated
Q9Y570	Protein phosphatase methylesterase 1 (PME-1) (EC 3.1.1.89)	PPME1 PME1 PP2593 PRO0750	22.2885	22.9908	22.8861	22.308	21.9117	22.334	0.118986	0.689091	Down-regulated
Q07020	Large ribosomal subunit protein eL18 (60S ribosomal protein L18)	RPL18	25.4262	26.0115	25.4598	26.1388	25.8559	26.5577	0.119064	1.46574	Up-regulated
O14745	Na(+)/H(+) exchange regulatory cofactor NHE-RF1 (NHERF-1) (Ezrin-radixin-moesin-binding phosphoprotein 50) (EBP50) (Regulatory cofactor of Na(+)/H(+) exchanger) (Sodium-hydrogen exchanger regulatory factor 1) (Solute carrier family 9 isoform A3 regulatory factor 1)	NHERF1 NHERF SLC9A3R1	24.5755	24.634	24.9497	25.0097	24.8933	25.1059	0.119095	1.21692	Up-regulated
Q9Y605	MORF4 family-associated protein 1 (Protein PGR1) (Protein associated with MRG of 14 kDa)	MRFAP1 PAM14 PGR1	22.2587	22.0497	22.3473	21.9507	22.0357	22.0093	0.121059	0.858565	Down-regulated
Q5JS54	Proteasome assembly chaperone 4 (PAC-4) (hPAC4) (Proteasome chaperone homolog 4) (Pba4)	PSMG4 C6orf86 PAC4	21.4077	21.1045	21.4398	20.9047	19.8561	20.7621	0.121609	0.5705	Down-regulated
P62829	Large ribosomal subunit protein uL14 (60S ribosomal protein L17) (60S ribosomal protein L23)	RPL23	26.495	26.3281	26.5689	26.5889	26.7278	26.5955	0.121613	1.12771	Up-regulated
P52732	Kinesin-like protein KIF11 (Kinesin-like protein 1) (Kinesin-like spindle protein HKSP) (Kinesin-related motor protein Eg5) (Thyroid receptor-interacting protein 5) (TR-interacting protein 5) (TRIP-5)	KIF11 EG5 KNSL1 TRIP5	21.3719	22.1034	22.1332	22.4818	22.3802	22.6087	0.122017	1.53766	Up-regulated
P61009	Signal peptidase complex subunit 3 (Microsomal signal peptidase 22/23 kDa subunit) (SPC22/23) (SPase 22/23 kDa subunit)	SPCS3 SPC22 UNQ1841/PRO3567	23.1915	23.0416	22.9266	23.3236	23.4039	23.1132	0.122405	1.1704	Up-regulated
Q16401	26S proteasome non-ATPase regulatory subunit 5 (26S protease subunit S5 basic) (26S proteasome subunit S5B)	PSMD5 KIAA0072	23.3149	23.1193	23.3609	23.6269	23.4255	23.3719	0.122437	1.15647	Up-regulated
Q9NP72	Ras-related protein Rab-18	RAB18	22.9167	22.849	23.1084	23.017	23.4502	23.4595	0.122518	1.27533	Up-regulated
P61978	Heterogeneous nuclear ribonucleoprotein K (hnRNP K) (Transformation up-regulated nuclear protein) (TUNP)	HNRNPK HNRPK	29.8466	29.8541	29.928	29.7813	29.8425	29.8147	0.123222	0.957006	Down-regulated
P60660	Myosin light polypeptide 6 (17 kDa myosin light chain) (LC17) (Myosin light chain 3) (MLC-3) (Myosin light chain alkali 3) (Myosin light chain A3) (Smooth muscle and nonmuscle myosin light chain alkali 6)	MYL6	27.4991	27.4539	27.4683	27.5476	27.5441	27.6925	0.123368	1.08746	Up-regulated
Q9BRA2	Thioredoxin domain-containing protein 17 (14 kDa thioredoxin-related protein) (TRP14) (Protein 42-9-9) (Thioredoxin-like protein 5)	TXNDC17 TXNL5	24.1855	24.017	24.2189	24.3194	24.2449	24.3108	0.123694	1.11052	Up-regulated
Q8NBT2	Kinetochore protein Spc24 (hSpc24)	SPC24 SPBC24	21.1214	21.115	20.5081	19.6784	20.615	20.3772	0.123985	0.619296	Down-regulated
Q8N684	Cleavage and polyadenylation specificity factor subunit 7 (Cleavage and polyadenylation specificity factor 59 kDa subunit) (CPSF 59 kDa subunit) (Cleavage factor Im complex 59 kDa subunit) (CFIm59) (Pre-mRNA cleavage factor Im 59 kDa subunit)	CPSF7	21.0775	21.2399	21.1169	19.4559	20.8943	19.5872	0.124832	0.445769	Down-regulated
Q15843	NEDD8 (Neddylin) (Neural precursor cell expressed developmentally down-regulated protein 8) (NEDD-8) (Ubiquitin-like protein Nedd8)	NEDD8	21.5185	21.3353	21.2375	19.4227	20.1939	21.0168	0.125093	0.449803	Down-regulated
P47755	F-actin-capping protein subunit alpha-2 (CapZ alpha-2)	CAPZA2	24.9477	24.6824	24.5803	24.6477	24.351	24.1678	0.125706	0.785691	Down-regulated
Q9H936	Mitochondrial glutamate carrier 1 (GC-1) (Glutamate/H(+) symporter 1) (Solute carrier family 25 member 22)	SLC25A22 GC1	19.9886	19.7184	20.7449	20.8336	21.2122	20.5942	0.126471	1.65791	Up-regulated
P51149	Ras-related protein Rab-7a (EC 3.6.5.2)	RAB7A RAB7	26.3109	26.224	26.2183	26.3267	26.3352	26.3135	0.126486	1.05268	Up-regulated
Q9UKN8	General transcription factor 3C polypeptide 4 (EC 2.3.1.48) (TF3C-delta) (Transcription factor IIIC 90 kDa subunit) (TFIIIC 90 kDa subunit) (TFIIIC90) (Transcription factor IIIC subunit delta)	GTF3C4	21.4221	21.9303	21.2428	20.6159	21.0771	19.4491	0.126546	0.450303	Down-regulated
P06454	Prothymosin alpha [Cleaved into: Prothymosin alpha, N-terminally processed; Thymosin alpha-1]	PTMA TMSA	30.5739	30.2034	30.6137	30.7372	30.7318	30.8657	0.126579	1.24364	Up-regulated
P42229	Signal transducer and activator of transcription 5A	STAT5A STAT5	24.1351	24.2989	24.4844	24.5487	24.4406	24.8441	0.126618	1.23542	Up-regulated
Q9NQW7	Xaa-Pro aminopeptidase 1 (EC 3.4.11.9) (Aminoacylproline aminopeptidase) (Cytosolic aminopeptidase P) (Soluble aminopeptidase P) (sAmp) (X-Pro aminopeptidase 1) (X-prolyl aminopeptidase 1, soluble)	XPNPEP1 XPNPEPL XPNPEPL1	23.3799	23.635	23.252	23.0956	23.1563	23.1853	0.12673	0.825553	Down-regulated
Q04917	14-3-3 protein eta (Protein AS1)	YWHAH YWHA1	25.3956	25.1882	25.3933	25.4072	25.4952	25.6633	0.126864	1.14568	Up-regulated
O60232	Protein ZNRD2 (Autoantigen p27) (Sjoegren syndrome/scleroderma autoantigen 1) (Zinc ribbon domain-containing protein 2)	ZNRD2 SSSCA1	21.4487	21.1719	21.0473	20.6914	21.0931	20.9285	0.128212	0.802014	Down-regulated
Q12905	Interleukin enhancer-binding factor 2 (Nuclear factor of activated T-cells 45 kDa)	ILF2 NF45 PRO3063	27.3847	27.3103	27.3985	27.3883	27.4661	27.4467	0.1288	1.04913	Up-regulated
Q70J99	Protein unc-13 homolog D (Munc13-4)	UNC13D	21.3307	21.3725	21.5113	21.3508	21.0203	20.9099	0.129645	0.80599	Down-regulated
Q8TAT6	Nuclear protein localization protein 4 homolog (Protein NPL4)	NPLOC4 KIAA1499 NPL4	23.7485	23.7896	23.6808	23.6146	23.6366	23.716	0.130633	0.943504	Down-regulated
P09874	Poly [ADP-ribose] polymerase 1 (PARP-1) (EC 2.4.2.30) (ADP-ribosyltransferase diphtheria toxin-like 1) (ARTD1) (DNA ADP-ribosyltransferase PARP1) (EC 2.4.2.-) (NAD(+) ADP-ribosyltransferase 1) (ADPRT 1) (Poly[ADP-ribose] synthase 1) (Protein poly-ADP-ribosyltransferase PARP1) (EC 2.4.2.-) [Cleaved into: Poly [ADP-ribose] polymerase 1, processed C-terminus (Poly [ADP-ribose] polymerase 1, 89-kDa f…	PARP1 ADPRT PPOL	26.542	26.5105	26.672	26.6898	26.6497	26.7297	0.131142	1.0829	Up-regulated
P61313	Large ribosomal subunit protein eL15 (60S ribosomal protein L15)	RPL15 EC45 TCBAP0781	24.0813	24.9765	24.9629	25.713	25.3225	25.0692	0.131362	1.61851	Up-regulated
Q9NUQ9	CYFIP-related Rac1 interactor B (L1)	CYRIB CYRI FAM49B BM-009	25.962	25.6366	24.9061	24.7846	24.7389	24.6827	0.132345	0.587978	Down-regulated
Q96MX6	Dynein axonemal assembly factor 10 (WD repeat-containing protein 92) (WD repeat-containing protein Monad)	DNAAF10 WDR92	19.7656	19.8323	19.7947	19.9024	20.0868	20.3502	0.132915	1.24453	Up-regulated
Q16531	DNA damage-binding protein 1 (DDB p127 subunit) (DNA damage-binding protein a) (DDBa) (Damage-specific DNA-binding protein 1) (HBV X-associated protein 1) (XAP-1) (UV-damaged DNA-binding factor) (UV-damaged DNA-binding protein 1) (UV-DDB 1) (XPE-binding factor) (XPE-BF) (Xeroderma pigmentosum group E-complementing protein) (XPCe)	DDB1 XAP1	26.1633	26.4088	26.1162	26.1125	25.9798	25.9691	0.133257	0.865157	Down-regulated
Q9Y4E8	Ubiquitin carboxyl-terminal hydrolase 15 (EC 3.4.19.12) (Deubiquitinating enzyme 15) (Ubiquitin thioesterase 15) (Ubiquitin-specific-processing protease 15) (Unph-2) (Unph4)	USP15 KIAA0529	19.9875	20.2382	20.1052	20.4592	20.1952	20.2769	0.133688	1.1488	Up-regulated
Q14807	Kinesin-like protein KIF22 (Kinesin-like DNA-binding protein) (Kinesin-like protein 4)	KIF22 KID KNSL4	20.9362	21.4729	21.4938	20.9473	19.1414	20.1692	0.134481	0.430773	Down-regulated
Q86UP2	Kinectin (CG-1 antigen) (Kinesin receptor)	KTN1 CG1 KIAA0004	23.851	23.5572	23.7944	23.8196	23.9687	24.142	0.134494	1.1831	Up-regulated
Q06124	Tyrosine-protein phosphatase non-receptor type 11 (EC 3.1.3.48) (Protein-tyrosine phosphatase 1D) (PTP-1D) (Protein-tyrosine phosphatase 2C) (PTP-2C) (SH-PTP2) (SHP-2) (Shp2) (SH-PTP3)	PTPN11 PTP2C SHPTP2	22.5981	22.4566	21.9171	21.908	21.847	21.7462	0.135863	0.711926	Down-regulated
P60866	Small ribosomal subunit protein uS10 (40S ribosomal protein S20)	RPS20	27.3756	27.2335	27.3047	27.1984	27.0336	27.242	0.136259	0.903377	Down-regulated
P48449	Lanosterol synthase (EC 5.4.99.7) (2,3-epoxysqualene--lanosterol cyclase) (Oxidosqualene--lanosterol cyclase) (OSC) (hOSC)	LSS OSC	21.5168	22.0086	21.6885	22.3595	21.8917	22.0691	0.136782	1.29128	Up-regulated
P42166	Lamina-associated polypeptide 2, isoform alpha (Thymopoietin isoform alpha) (TP alpha) (Thymopoietin-related peptide isoform alpha) (TPRP isoform alpha) [Cleaved into: Thymopoietin (TP) (Splenin); Thymopentin (TP5)]	TMPO LAP2	27.5574	27.4287	27.504	27.5189	27.7155	27.7598	0.137152	1.12353	Up-regulated
O14617	AP-3 complex subunit delta-1 (AP-3 complex subunit delta) (Adaptor-related protein complex 3 subunit delta-1) (Delta-adaptin)	AP3D1 PRO0039	21.6229	21.472	21.741	22.0458	21.7163	21.7891	0.137203	1.17971	Up-regulated
P62195	26S proteasome regulatory subunit 8 (26S proteasome AAA-ATPase subunit RPT6) (Proteasome 26S subunit ATPase 5) (Proteasome subunit p45) (Thyroid hormone receptor-interacting protein 1) (TRIP1) (p45/SUG)	PSMC5 SUG1	23.7121	23.7269	23.8997	24.1904	23.8168	24.2346	0.137215	1.23203	Up-regulated
P30153	Serine/threonine-protein phosphatase 2A 65 kDa regulatory subunit A alpha isoform (Medium tumor antigen-associated 61 kDa protein) (PP2A subunit A isoform PR65-alpha) (PP2A subunit A isoform R1-alpha)	PPP2R1A	26.0064	26.3177	26.1561	25.852	26.0195	25.9955	0.137917	0.8679	Down-regulated
P67812	Signal peptidase complex catalytic subunit SEC11A (EC 3.4.21.89) (Endopeptidase SP18) (Microsomal signal peptidase 18 kDa subunit) (SPase 18 kDa subunit) (SEC11 homolog A) (SEC11-like protein 1) (SPC18)	SEC11A SEC11L1 SPC18 SPCS4A	21.7792	21.7743	21.4195	22.0094	21.9445	21.8286	0.138045	1.20567	Up-regulated
P60842	Eukaryotic initiation factor 4A-I (eIF-4A-I) (eIF4A-I) (EC 3.6.4.13) (ATP-dependent RNA helicase eIF4A-1)	EIF4A1 DDX2A EIF4A	27.8528	27.8917	28.0846	27.8194	27.7135	27.8108	0.138645	0.893909	Down-regulated
Q86VP6	Cullin-associated NEDD8-dissociated protein 1 (Cullin-associated and neddylation-dissociated protein 1) (TBP-interacting protein of 120 kDa A) (TBP-interacting protein 120A) (p120 CAND1)	CAND1 KIAA0829 TIP120 TIP120A	26.969	26.9713	27.0803	27.1038	27.1181	27.0475	0.139986	1.05917	Up-regulated
Q92797	Symplekin	SYMPK SPK	22.0363	21.8032	21.5047	22.2298	22.0627	22.0946	0.141953	1.27247	Up-regulated
P06733	Alpha-enolase (EC 4.2.1.11) (2-phospho-D-glycerate hydro-lyase) (C-myc promoter-binding protein) (Enolase 1) (MBP-1) (MPB-1) (Non-neural enolase) (NNE) (Phosphopyruvate hydratase) (Plasminogen-binding protein)	ENO1 ENO1L1 MBPB1 MPB1	31.0614	30.994	31.0561	31.1727	31.0609	31.1006	0.142264	1.0528	Up-regulated
P13612	Integrin alpha-4 (CD49 antigen-like family member D) (Integrin alpha-IV) (VLA-4 subunit alpha) (CD antigen CD49d)	ITGA4 CD49D	22.8866	22.9084	22.892	23.0525	22.954	23.2169	0.144	1.13194	Up-regulated
P07355	Annexin A2 (Annexin II) (Annexin-2) (Calpactin I heavy chain) (Calpactin-1 heavy chain) (Chromobindin-8) (Lipocortin II) (Placental anticoagulant protein IV) (PAP-IV) (Protein I) (p36)	ANXA2 ANX2 ANX2L4 CAL1H LPC2D	20.7417	20.924	20.8153	21.3426	22.1082	21.1089	0.144765	1.61653	Up-regulated
P62873	Guanine nucleotide-binding protein G(I)/G(S)/G(T) subunit beta-1 (Transducin beta chain 1)	GNB1	25.7228	25.7035	25.6902	25.7259	25.8079	25.8735	0.14555	1.0695	Up-regulated
Q6DKI1	Ribosomal protein uL30-like (60S ribosomal protein L7-like 1) (Large ribosomal subunit protein uL30-like 1)	RPL7L1	20.5079	20.7862	20.4675	19.58	19.2165	20.4653	0.145969	0.561257	Down-regulated
P63092	Guanine nucleotide-binding protein G(s) subunit alpha isoforms short (EC 3.6.5.-) (Adenylate cyclase-stimulating G alpha protein)	GNAS GNAS1 GSP	23.7392	23.8705	23.7261	24.0074	23.8514	23.8522	0.146849	1.09056	Up-regulated
O14966	Ras-related protein Rab-7L1 (Rab-7-like protein 1) (Ras-related protein Rab-29)	RAB29 RAB7L1	23.4806	23.3058	23.421	23.4237	23.7001	23.6414	0.146868	1.13755	Up-regulated
Q9NTZ6	RNA-binding protein 12 (RNA-binding motif protein 12) (SH3/WW domain anchor protein in the nucleus) (SWAN)	RBM12 KIAA0765 HRIHFB2091	23.3217	23.0072	23.102	22.9812	22.9917	22.8464	0.147031	0.86822	Down-regulated
P63241	Eukaryotic translation initiation factor 5A-1 (eIF-5A-1) (eIF-5A1) (Eukaryotic initiation factor 5A isoform 1) (eIF-5A) (Rev-binding factor) (eIF-4D)	EIF5A	25.4539	25.9148	25.0988	25.2305	25.0102	24.5467	0.147391	0.678286	Down-regulated
Q9BPY3	Protein FAM118B	FAM118B	19.5504	19.1222	19.0722	19.0505	18.7663	18.9323	0.147805	0.794489	Down-regulated
Q9UKL0	REST corepressor 1 (Protein CoREST)	RCOR1 KIAA0071 RCOR	21.1833	21.3744	20.8203	20.6471	20.619	20.9998	0.148027	0.773407	Down-regulated
O60684	Importin subunit alpha-7 (Karyopherin subunit alpha-6)	KPNA6 IPOA7	24.1137	24.5647	24.2782	23.763	24.2472	23.8977	0.148719	0.78482	Down-regulated
P21796	Non-selective voltage-gated ion channel VDAC1 (Outer mitochondrial membrane protein porin 1) (Plasmalemmal porin) (Porin 31HL) (Porin 31HM) (Voltage-dependent anion-selective channel protein 1) (VDAC-1) (hVDAC1)	VDAC1 VDAC	26.8937	26.9708	26.7621	27.1818	27.2165	26.896	0.149012	1.16681	Up-regulated
O00115	Deoxyribonuclease-2-alpha (EC 3.1.22.1) (Acid DNase) (Deoxyribonuclease II alpha) (DNase II alpha) (Lysosomal DNase II) (R31240_2)	DNASE2 DNASE2A DNL2	20.7607	20.7397	20.5661	20.9976	20.836	20.748	0.149035	1.12638	Up-regulated
O43684	Mitotic checkpoint protein BUB3	BUB3	25.7247	25.7025	25.7863	25.8691	25.8508	25.7467	0.149247	1.06022	Up-regulated
P80303	Nucleobindin-2 (DNA-binding protein NEFA) (Epididymis secretory protein Li 109) (Gastric cancer antigen Zg4) (Prepronesfatin) [Cleaved into: Nesfatin-1]	NUCB2 NEFA	23.0453	23.0577	22.8927	23.0908	23.8167	23.4868	0.149533	1.38147	Up-regulated
P42167	Lamina-associated polypeptide 2, isoforms beta/gamma (Thymopoietin, isoforms beta/gamma) (TP beta/gamma) (Thymopoietin-related peptide isoforms beta/gamma) (TPRP isoforms beta/gamma) [Cleaved into: Thymopoietin (TP) (Splenin); Thymopentin (TP5)]	TMPO LAP2	21.9274	21.8693	19.6155	20.0459	19.4744	18.9494	0.150673	0.319193	Down-regulated
P62937	Peptidyl-prolyl cis-trans isomerase A (PPIase A) (EC 5.2.1.8) (Cyclophilin A) (Cyclosporin A-binding protein) (Rotamase A) [Cleaved into: Peptidyl-prolyl cis-trans isomerase A, N-terminally processed]	PPIA CYPA	30.2231	30.3929	30.1337	30.1364	30.0185	30.1031	0.151178	0.892609	Down-regulated
O60869	Endothelial differentiation-related factor 1 (EDF-1) (Multiprotein-bridging factor 1) (MBF1)	EDF1	24.1968	24.0459	24.2523	24.2907	24.2287	24.4169	0.151406	1.10734	Up-regulated
Q9HDC9	Adipocyte plasma membrane-associated protein (Protein BSCv)	APMAP C20orf3 UNQ1869/PRO4305	23.6434	23.3711	23.3881	23.6341	23.5728	23.7821	0.151953	1.14509	Up-regulated
Q96T88	E3 ubiquitin-protein ligase UHRF1 (EC 2.3.2.27) (Inverted CCAAT box-binding protein of 90 kDa) (Nuclear protein 95) (Nuclear zinc finger protein Np95) (HuNp95) (hNp95) (RING finger protein 106) (RING-type E3 ubiquitin transferase UHRF1) (Transcription factor ICBP90) (Ubiquitin-like PHD and RING finger domain-containing protein 1) (hUHRF1) (Ubiquitin-like-containing PHD and RING finger domains pro…	UHRF1 ICBP90 NP95 RNF106	25.9193	26.3027	26.0778	25.7508	26.0029	25.8096	0.151983	0.843523	Down-regulated
P55265	Double-stranded RNA-specific adenosine deaminase (DRADA) (EC 3.5.4.37) (136 kDa double-stranded RNA-binding protein) (p136) (Interferon-inducible protein 4) (IFI-4) (K88DSRBP)	ADAR ADAR1 DSRAD G1P1 IFI4	24.388	24.5947	24.675	24.7145	24.8005	24.6968	0.152148	1.13658	Up-regulated
P08238	Heat shock protein HSP 90-beta (HSP 90) (Heat shock 84 kDa) (HSP 84) (HSP84) (Heat shock protein family C member 3)	HSP90AB1 HSP90B HSPC2 HSPC3 HSPCB	32.1925	32.1319	32.2176	32.0631	32.0517	32.1732	0.15296	0.943002	Down-regulated
P27694	Replication protein A 70 kDa DNA-binding subunit (RP-A p70) (Replication factor A protein 1) (RF-A protein 1) (Single-stranded DNA-binding protein) [Cleaved into: Replication protein A 70 kDa DNA-binding subunit, N-terminally processed]	RPA1 REPA1 RPA70	25.4844	25.5761	25.6136	25.6006	25.7593	25.9338	0.153313	1.15391	Up-regulated
P61019	Ras-related protein Rab-2A (EC 3.6.5.2)	RAB2A RAB2	24.2053	24.18	24.6982	24.7924	24.7478	24.6511	0.153487	1.2917	Up-regulated
P46379	Large proline-rich protein BAG6 (BAG family molecular chaperone regulator 6) (BCL2-associated athanogene 6) (BAG-6) (HLA-B-associated transcript 3) (Protein G3) (Protein Scythe)	BAG6 BAT3 G3	23.2891	23.0514	23.3806	23.0368	23.1428	22.8661	0.153582	0.855516	Down-regulated
Q08945	FACT complex subunit SSRP1 (Chromatin-specific transcription elongation factor 80 kDa subunit) (Facilitates chromatin transcription complex 80 kDa subunit) (FACT 80 kDa subunit) (FACTp80) (Facilitates chromatin transcription complex subunit SSRP1) (Recombination signal sequence recognition protein 1) (Structure-specific recognition protein 1) (hSSRP1) (T160)	SSRP1 FACT80	26.6607	26.4199	26.3966	26.4238	26.1745	26.2921	0.154486	0.87321	Down-regulated
O75489	NADH dehydrogenase [ubiquinone] iron-sulfur protein 3, mitochondrial (EC 7.1.1.2) (Complex I-30kD) (CI-30kD) (NADH-ubiquinone oxidoreductase 30 kDa subunit)	NDUFS3	24.2241	24.1574	24.1865	24.2024	24.3021	24.3626	0.154522	1.07155	Up-regulated
P11142	Heat shock cognate 71 kDa protein (EC 3.6.4.10) (Heat shock 70 kDa protein 8) (Heat shock protein family A member 8) (Lipopolysaccharide-associated protein 1) (LAP-1) (LPS-associated protein 1)	HSPA8 HSC70 HSP73 HSPA10	31.396	31.4614	31.4878	31.2692	31.3075	31.4392	0.154852	0.926738	Down-regulated
P42025	Beta-centractin (Actin-related protein 1B) (ARP1B)	ACTR1B CTRN2	21.8727	21.9151	21.9618	21.9333	22.1076	22.1846	0.156336	1.11623	Up-regulated
Q13043	Serine/threonine-protein kinase 4 (EC 2.7.11.1) (Mammalian STE20-like protein kinase 1) (MST-1) (STE20-like kinase MST1) (Serine/threonine-protein kinase Krs-2) [Cleaved into: Serine/threonine-protein kinase 4 37kDa subunit (MST1/N); Serine/threonine-protein kinase 4 18kDa subunit (MST1/C)]	STK4 KRS2 MST1	21.4035	21.0311	21.108	21.4371	21.4775	21.3576	0.156532	1.18362	Up-regulated
P13995	Bifunctional methylenetetrahydrofolate dehydrogenase/cyclohydrolase, mitochondrial [Includes: NAD-dependent methylenetetrahydrofolate dehydrogenase (EC 1.5.1.15); Methenyltetrahydrofolate cyclohydrolase (EC 3.5.4.9)]	MTHFD2 NMDMC	23.6225	23.6105	23.6624	23.3426	23.2453	23.6035	0.156809	0.849881	Down-regulated
Q08AG7	Mitotic-spindle organizing protein 1 (Mitotic-spindle organizing protein associated with a ring of gamma-tubulin 1)	MZT1 C13orf37 MOZART1	21.122	21.5417	21.4037	20.2117	21.0456	19.0596	0.15693	0.4204	Down-regulated
P51003	Poly(A) polymerase alpha (PAP-alpha) (EC 2.7.7.19) (Polynucleotide adenylyltransferase alpha)	PAPOLA PAP	21.5405	21.6584	21.6597	21.5951	21.473	21.5109	0.157127	0.937441	Down-regulated
Q92665	Small ribosomal subunit protein mS31 (28S ribosomal protein S31, mitochondrial) (MRP-S31) (S31mt) (Imogen 38)	MRPS31 IMOGN38	22.0411	21.7458	22.6426	22.39	22.7444	23.0116	0.157206	1.48675	Up-regulated
Q6JBY9	CapZ-interacting protein (Protein kinase substrate CapZIP) (RCSD domain-containing protein 1)	RCSD1 CAPZIP	21.5945	21.8326	21.7645	21.2552	21.219	19.987	0.157252	0.532136	Down-regulated
P49327	Fatty acid synthase (EC 2.3.1.85) (Type I fatty acid synthase) [Includes: [Acyl-carrier-protein] S-acetyltransferase (EC 2.3.1.38); [Acyl-carrier-protein] S-malonyltransferase (EC 2.3.1.39); 3-oxoacyl-[acyl-carrier-protein] synthase (EC 2.3.1.41); 3-oxoacyl-[acyl-carrier-protein] reductase (EC 1.1.1.100); 3-hydroxyacyl-[acyl-carrier-protein] dehydratase (EC 4.2.1.59); Enoyl-[acyl-carrier-protein]…	FASN FAS	27.1588	27.1733	27.3201	27.2741	27.4121	27.3129	0.157703	1.08345	Up-regulated
P41252	Isoleucine--tRNA ligase, cytoplasmic (EC 6.1.1.5) (Isoleucyl-tRNA synthetase) (IRS) (IleRS)	IARS1 IARS	25.5836	25.4866	25.5181	25.4422	25.4836	25.2882	0.158816	0.917152	Down-regulated
P16989	Y-box-binding protein 3 (Cold shock domain-containing protein A) (DNA-binding protein A) (Single-strand DNA-binding protein NF-GMB)	YBX3 CSDA DBPA	25.23	25.2741	25.41	25.0412	25.1607	25.2679	0.15883	0.902438	Down-regulated
P29590	Protein PML (E3 SUMO-protein ligase PML) (EC 2.3.2.-) (Promyelocytic leukemia protein) (RING finger protein 71) (RING-type E3 SUMO transferase PML) (Tripartite motif-containing protein 19) (TRIM19)	PML MYL PP8675 RNF71 TRIM19	20.5941	20.9597	20.6896	18.8589	20.461	19.8985	0.158859	0.49712	Down-regulated
Q8N1G4	Leucine-rich repeat-containing protein 47	LRRC47 KIAA1185	24.0542	23.9834	24.3128	24.2957	24.3437	24.3602	0.158914	1.16183	Up-regulated
Q13573	SNW domain-containing protein 1 (Nuclear protein SkiP) (Nuclear receptor coactivator NCoA-62) (Ski-interacting protein)	SNW1 SKIIP SKIP	23.0748	23.2453	23.5926	23.7283	23.3902	23.9131	0.159276	1.29501	Up-regulated
Q9GZR7	ATP-dependent RNA helicase DDX24 (EC 3.6.4.13) (DEAD box protein 24)	DDX24	24.2794	24.2046	24.5342	24.5121	24.6601	24.4764	0.159354	1.1568	Up-regulated
O43488	Aflatoxin B1 aldehyde reductase member 2 (EC 1.1.1.n11) (AFB1 aldehyde reductase 1) (AFB1-AR 1) (Aldoketoreductase 7) (Succinic semialdehyde reductase) (SSA reductase)	AKR7A2 AFAR AFAR1 AKR7	21.8926	21.9213	22.0469	22.0675	21.9904	22.1774	0.159428	1.09038	Up-regulated
P15498	Proto-oncogene vav	VAV1 VAV	21.9307	22.1465	22.2726	21.1494	21.9015	21.8103	0.159776	0.708972	Down-regulated
P62253	Ubiquitin-conjugating enzyme E2 G1 (EC 2.3.2.23) (E2 ubiquitin-conjugating enzyme G1) (E217K) (UBC7) (Ubiquitin carrier protein G1) (Ubiquitin-protein ligase G1) [Cleaved into: Ubiquitin-conjugating enzyme E2 G1, N-terminally processed]	UBE2G1 UBE2G	21.118	21.4812	21.551	21.0724	21.107	21.0929	0.160325	0.816411	Down-regulated
P30046	D-dopachrome decarboxylase (EC 4.1.1.84) (D-dopachrome tautomerase) (Phenylpyruvate tautomerase II)	DDT	23.3202	23.2862	23.2731	23.8799	23.3464	23.6649	0.160475	1.26333	Up-regulated
Q15800	Methylsterol monooxygenase 1 (EC 1.14.18.9) (C-4 methylsterol oxidase) (Sterol-C4-methyl oxidase)	MSMO1 DESP4 ERG25 SC4MOL	20.9218	21.1632	20.5695	21.3007	21.3347	21.0982	0.160679	1.28316	Up-regulated
Q9Y5L0	Transportin-3 (Importin-12) (Imp12) (Transportin-SR) (TRN-SR)	TNPO3 IPO12	23.5516	23.2446	23.3065	23.5784	23.5543	23.5811	0.16081	1.15165	Up-regulated
Q9Y3A5	Ribosome maturation protein SBDS (Shwachman-Bodian-Diamond syndrome protein)	SBDS CGI-97	21.4266	21.0307	20.829	21.0519	20.0809	19.8442	0.160941	0.586512	Down-regulated
P42677	Small ribosomal subunit protein eS27 (40S ribosomal protein S27) (Metallopan-stimulin 1) (MPS-1)	RPS27 MPS1	26.4954	26.5832	26.4932	26.4529	26.4693	26.4581	0.160974	0.956719	Down-regulated
Q8N5M9	Protein jagunal homolog 1	JAGN1	21.4871	20.9554	21.4839	21.4472	21.8393	21.7739	0.161748	1.29954	Up-regulated
Q8WTT2	Nucleolar complex protein 3 homolog (NOC3 protein homolog) (Factor for adipocyte differentiation 24) (NOC3-like protein) (Nucleolar complex-associated protein 3-like protein)	NOC3L AD24 C10orf117 FAD24	21.718	21.9759	22.1251	21.54	21.7439	21.7821	0.161984	0.840314	Down-regulated
P29762	Cellular retinoic acid-binding protein 1 (Cellular retinoic acid-binding protein I) (CRABP-I)	CRABP1 RBP5	24.8039	24.6905	24.9528	24.8563	25.1274	25.3441	0.162311	1.22564	Up-regulated
P31350	Ribonucleoside-diphosphate reductase subunit M2 (EC 1.17.4.1) (Ribonucleotide reductase small chain) (Ribonucleotide reductase small subunit)	RRM2 RR2	25.1312	25.1155	25.1956	24.3551	24.9618	24.8925	0.163324	0.752119	Down-regulated
Q99873	Protein arginine N-methyltransferase 1 (EC 2.1.1.319) (Histone-arginine N-methyltransferase PRMT1) (Interferon receptor 1-bound protein 4)	PRMT1 HMT2 HRMT1L2 IR1B4	26.4743	26.6068	26.6595	26.4344	26.5486	26.3621	0.163514	0.912671	Down-regulated
Q14008	Cytoskeleton-associated protein 5 (Colonic and hepatic tumor overexpressed gene protein) (Ch-TOG)	CKAP5 KIAA0097	23.6363	24.2127	23.8858	23.4301	23.5388	23.7368	0.165924	0.788382	Down-regulated
Q13123	Protein Red (Cytokine IK) (IK factor) (Protein RER)	IK RED RER	21.1114	20.0377	19.3871	19.2261	18.4673	19.6574	0.166257	0.479034	Down-regulated
P32119	Peroxiredoxin-2 (EC 1.11.1.24) (Natural killer cell-enhancing factor B) (NKEF-B) (PRP) (Thiol-specific antioxidant protein) (TSA) (Thioredoxin peroxidase 1) (Thioredoxin-dependent peroxide reductase 1) (Thioredoxin-dependent peroxiredoxin 2)	PRDX2 NKEFB TDPX1	27.0816	26.7496	27.0247	27.1612	27.0593	27.2717	0.166276	1.15837	Up-regulated
Q12962	Transcription initiation factor TFIID subunit 10 (STAF28) (Transcription initiation factor TFIID 30 kDa subunit) (TAF(II)30) (TAFII-30) (TAFII30)	TAF10 TAF2A TAF2H TAFII30	20.968	20.832	21.1451	20.7489	20.7685	20.871	0.166288	0.879304	Down-regulated
P49207	Large ribosomal subunit protein eL34 (60S ribosomal protein L34)	RPL34	23.8601	24.3305	24.0496	24.4103	24.2965	24.386	0.16668	1.21773	Up-regulated
P30459	HLA class I histocompatibility antigen, A alpha chain (Human leukocyte antigen A) (HLA-A)	HLA-A HLAA	21.1257	21.0289	20.921	20.7297	21.0184	20.7239	0.166719	0.869827	Down-regulated
Q14739	Delta(14)-sterol reductase LBR (Delta-14-SR) (EC 1.3.1.70) (3-beta-hydroxysterol Delta (14)-reductase) (C-14 sterol reductase) (C14SR) (Integral nuclear envelope inner membrane protein) (LMN2R) (Lamin-B receptor) (Sterol C14-reductase)	LBR	23.7721	23.4686	23.504	24.0774	23.7846	23.6696	0.168957	1.19939	Up-regulated
Q9HCN8	Stromal cell-derived factor 2-like protein 1 (SDF2-like protein 1) (PWP1-interacting protein 8)	SDF2L1 UNQ1941/PRO4424	19.9416	18.9859	19.5726	22.5221	23.264	19.6088	0.169387	4.91866	Up-regulated
P50440	Glycine amidinotransferase, mitochondrial (EC 2.1.4.1) (L-arginine:glycine amidinotransferase) (Transamidinase)	GATM AGAT	22.6323	22.1577	22.513	22.3292	20.3146	19.6825	0.169643	0.316681	Down-regulated
Q03252	Lamin-B2	LMNB2 LMN2	24.5071	24.4672	24.5328	24.7248	24.6367	24.5153	0.171273	1.08917	Up-regulated
P26641	Elongation factor 1-gamma (EF-1-gamma) (eEF-1B gamma)	EEF1G EF1G PRO1608	27.2217	27.3722	27.3173	27.2662	27.0757	27.208	0.17154	0.919911	Down-regulated
Q00534	Cyclin-dependent kinase 6 (EC 2.7.11.22) (Cell division protein kinase 6) (Serine/threonine-protein kinase PLSTIRE)	CDK6 CDKN6	27.7524	27.6379	27.7743	27.6525	27.66	27.4754	0.171757	0.916644	Down-regulated
Q9BW71	HIRA-interacting protein 3	HIRIP3	19.89	19.9401	19.581	19.8659	21.1406	20.6665	0.171994	1.68642	Up-regulated
Q9NWV4	CXXC motif containing zinc binding protein (UPF0587 protein C1orf123)	CZIB C1orf123	23.2838	23.6951	23.4016	23.6713	23.5894	23.887	0.172647	1.19394	Up-regulated
P63261	Actin, cytoplasmic 2 (EC 3.6.4.-) (Gamma-actin) [Cleaved into: Actin, cytoplasmic 2, N-terminally processed]	ACTG1 ACTG	32.5772	32.5709	32.6467	32.7987	32.6122	32.7068	0.173112	1.07746	Up-regulated
Q99720	Sigma non-opioid intracellular receptor 1 (Aging-associated gene 8 protein) (SR31747-binding protein) (SR-BP) (Sigma 1-type opioid receptor) (SIG-1R) (Sigma1-receptor) (Sigma1R) (hSigmaR1)	SIGMAR1 OPRS1 SRBP AAG8	19.1499	18.8177	19.4642	20.0588	19.1969	20.5532	0.173144	1.73191	Up-regulated
P78406	mRNA export factor RAE1 (Rae1 protein homolog) (mRNA-associated protein mrnp 41)	RAE1 MRNP41	22.542	22.6753	22.6745	22.5578	19.7152	19.6796	0.173248	0.253537	Down-regulated
P61160	Actin-related protein 2 (Actin-like protein 2)	ACTR2 ARP2	25.0953	25.2273	24.7188	24.737	24.8619	24.4972	0.173964	0.803795	Down-regulated
P08670	Vimentin	VIM	30.0553	29.8567	30.0313	30.0422	30.1145	30.1633	0.174249	1.09094	Up-regulated
Q9BRX5	DNA replication complex GINS protein PSF3 (GINS complex subunit 3)	GINS3 PSF3	20.9778	21.4451	20.6762	20.5625	20.366	20.8203	0.174515	0.731992	Down-regulated
Q9P2J5	Leucine--tRNA ligase, cytoplasmic (EC 6.1.1.4) (Leucyl-tRNA synthetase) (LeuRS) (cLRS)	LARS1 KIAA1352 LARS	26.0816	26.1207	26.0935	26.2144	26.1016	26.1798	0.174706	1.04729	Up-regulated
O75995	SAM and SH3 domain-containing protein 3 (SH3 protein expressed in lymphocytes homolog)	SASH3 CXorf9 SLY	23.808	23.9295	24.0475	24.3001	23.9284	24.3065	0.174847	1.18921	Up-regulated
O15294	UDP-N-acetylglucosamine--peptide N-acetylglucosaminyltransferase 110 kDa subunit (EC 2.4.1.255) (O-GlcNAc transferase subunit p110) (O-linked N-acetylglucosamine transferase 110 kDa subunit) (OGT)	OGT	21.0994	21.0599	21.1633	21.1363	21.3472	21.2083	0.175013	1.08905	Up-regulated
P53990	IST1 homolog (hIST1) (Charged multivesicular body protein 8) (CHMP8) (Putative MAPK-activating protein PM28)	IST1 KIAA0174	20.2843	21.4682	19.4865	20.8989	21.8081	22.0026	0.175091	2.22973	Up-regulated
O75431	Metaxin-2 (Mitochondrial outer membrane import complex protein 2)	MTX2	20.6781	21.7991	20.5033	20.1051	20.5859	18.5764	0.175136	0.424048	Down-regulated
Q16181	Septin-7 (CDC10 protein homolog)	SEPTIN7 CDC10 SEPT7	25.6878	25.5773	25.8382	25.868	25.8438	25.8577	0.175154	1.11373	Up-regulated
P68036	Ubiquitin-conjugating enzyme E2 L3 (EC 2.3.2.23) (E2 ubiquitin-conjugating enzyme L3) (L-UBC) (UbcH7) (Ubiquitin carrier protein L3) (Ubiquitin-conjugating enzyme E2-F1) (Ubiquitin-protein ligase L3)	UBE2L3 UBCE7 UBCH7	25.5735	25.8058	24.9683	24.8895	25.2873	24.5126	0.175321	0.681727	Down-regulated
P14625	Endoplasmin (94 kDa glucose-regulated protein) (GRP-94) (Heat shock protein 90 kDa beta member 1) (Heat shock protein family C member 4) (Tumor rejection antigen 1) (gp96 homolog)	HSP90B1 GRP94 HSPC4 TRA1	28.2986	28.2577	28.1825	28.3057	28.2799	28.402	0.175517	1.05917	Up-regulated
P54577	Tyrosine--tRNA ligase, cytoplasmic (EC 6.1.1.1) (Tyrosyl-tRNA synthetase) (TyrRS) [Cleaved into: Tyrosine--tRNA ligase, cytoplasmic, N-terminally processed]	YARS1 YARS	26.0216	25.9702	25.9369	26.1848	25.9926	26.3143	0.175955	1.13892	Up-regulated
Q9BV44	tRNA (guanine(6)-N2)-methyltransferase THUMP3 (EC 2.1.1.256) (THUMP domain-containing protein 3)	THUMPD3	21.2375	19.5246	19.2249	21.4177	21.2024	21.2096	0.176274	2.42991	Up-regulated
P17987	T-complex protein 1 subunit alpha (TCP-1-alpha) (CCT-alpha) (Chaperonin containing T-complex polypeptide 1 subunit 1)	TCP1 CCT1 CCTA	27.8808	27.9935	28.1248	28.0965	28.1546	28.1695	0.176374	1.10229	Up-regulated
O94979	Protein transport protein Sec31A (ABP125) (ABP130) (SEC31-like protein 1) (SEC31-related protein A) (Web1-like protein)	SEC31A KIAA0905 SEC31L1 HSPC275 HSPC334	22.7821	23.1787	22.9769	23.1103	23.4831	23.15	0.178094	1.20461	Up-regulated
O94842	TOX high mobility group box family member 4 (Epidermal Langerhans cell protein LCP1)	TOX4 C14orf92 KIAA0737	22.5433	22.6836	22.6709	22.7375	22.6578	22.8057	0.178107	1.07257	Up-regulated
P22626	Heterogeneous nuclear ribonucleoproteins A2/B1 (hnRNP A2/B1)	HNRNPA2B1 HNRPA2B1	29.886	29.7918	29.9302	30.0262	29.8951	29.9593	0.178312	1.06501	Up-regulated
P49773	Adenosine 5'-monophosphoramidase HINT1 (EC 3.9.1.-) (Desumoylating isopeptidase HINT1) (EC 3.4.22.-) (Histidine triad nucleotide-binding protein 1) (Protein kinase C inhibitor 1) (Protein kinase C-interacting protein 1) (PKCI-1)	HINT1 HINT PKCI1 PRKCNH1	24.6959	25.6532	24.5903	24.3455	24.1135	24.4758	0.17882	0.629291	Down-regulated
Q99661	Kinesin-like protein KIF2C (Kinesin-like protein 6) (Mitotic centromere-associated kinesin) (MCAK)	KIF2C KNSL6	21.6202	21.6277	21.0022	21.036	21.0471	20.9209	0.179009	0.749829	Down-regulated
P10319	HLA class I histocompatibility antigen, B alpha chain (Human leukocyte antigen B) (HLA-B)	HLA-B HLAB	24.0341	24.0615	24.4111	24.143	19.3351	19.3013	0.180665	0.105665	Down-regulated
Q8NF37	Lysophosphatidylcholine acyltransferase 1 (LPC acyltransferase 1) (LPCAT-1) (LysoPC acyltransferase 1) (EC 2.3.1.23) (1-acylglycerol-3-phosphate O-acyltransferase) (EC 2.3.1.51) (1-acylglycerophosphocholine O-acyltransferase) (1-alkenylglycerophosphocholine O-acyltransferase) (EC 2.3.1.25) (1-alkylglycerophosphocholine O-acetyltransferase) (EC 2.3.1.67) (Acetyl-CoA:lyso-platelet-activating factor…	LPCAT1 AYTL2 PFAAP3	19.202	20.5464	21.0606	20.9458	21.2449	21.8607	0.18096	2.11521	Up-regulated
O76003	Glutaredoxin-3 (PKC-interacting cousin of thioredoxin) (PICOT) (PKC-theta-interacting protein) (PKCq-interacting protein) (Thioredoxin-like protein 2)	GLRX3 PICOT TXNL2 HUSSY-22	25.9639	26.7041	26.0209	25.6896	25.7294	25.858	0.181847	0.721648	Down-regulated
P41208	Centrin-2 (Caltractin isoform 1)	CETN2 CALT CEN2	20.3735	20.7215	20.8551	20.6608	19.0103	19.2547	0.182314	0.497201	Down-regulated
Q14839	Chromodomain-helicase-DNA-binding protein 4 (CHD-4) (EC 3.6.4.12) (ATP-dependent helicase CHD4) (Mi-2 autoantigen 218 kDa protein) (Mi2-beta)	CHD4	25.2352	25.2536	25.2165	25.2579	25.3683	25.5042	0.182493	1.1032	Up-regulated
P28482	Mitogen-activated protein kinase 1 (MAP kinase 1) (MAPK 1) (EC 2.7.11.24) (ERT1) (Extracellular signal-regulated kinase 2) (ERK-2) (MAP kinase isoform p42) (p42-MAPK) (Mitogen-activated protein kinase 2) (MAP kinase 2) (MAPK 2)	MAPK1 ERK2 PRKM1 PRKM2	23.4284	23.7824	23.1473	22.6691	23.1564	23.273	0.182584	0.747494	Down-regulated
Q9BX67	Junctional adhesion molecule C (JAM-C) (JAM-2) (Junctional adhesion molecule 3) (JAM-3) [Cleaved into: Soluble form of JAM-C (sJAM-C)]	JAM3 UNQ859/PRO1868	19.7639	21.1749	21.4425	21.3542	22.0622	21.9892	0.182905	2.01126	Up-regulated
Q92820	Gamma-glutamyl hydrolase (EC 3.4.19.9) (Conjugase) (GH) (Gamma-Glu-X carboxypeptidase)	GGH	22.2184	21.9934	22.3354	22.369	22.3155	22.4464	0.182958	1.14438	Up-regulated
O43414	ERI1 exoribonuclease 3 (EC 3.1.-.-) (Prion interactor 1) (Prion protein-interacting protein)	ERI3 PINT1 PRNPIP PRNPIP1	21.0115	21.3007	21.1989	20.9229	21.1013	20.563	0.183059	0.807779	Down-regulated
O43760	Synaptogyrin-2 (Cellugyrin)	SYNGR2 UNQ352/PRO615	20.9241	19.8802	21.2149	21.1132	21.7509	21.5076	0.183131	1.7221	Up-regulated
Q14978	Nucleolar and coiled-body phosphoprotein 1 (140 kDa nucleolar phosphoprotein) (Nopp140) (Hepatitis C virus NS5A-transactivated protein 13) (HCV NS5A-transactivated protein 13) (Nucleolar 130 kDa protein) (Nucleolar phosphoprotein p130)	NOLC1 KIAA0035 NS5ATP13	23.4902	24.6393	23.4672	22.8502	23.272	23.2217	0.183352	0.594219	Down-regulated
P08575	Receptor-type tyrosine-protein phosphatase C (EC 3.1.3.48) (Leukocyte common antigen) (L-CA) (T200) (CD antigen CD45)	PTPRC CD45	25.2608	25.2606	25.478	25.3782	25.504	25.7122	0.183436	1.14737	Up-regulated
Q14152	Eukaryotic translation initiation factor 3 subunit A (eIF3a) (Eukaryotic translation initiation factor 3 subunit 10) (eIF-3-theta) (eIF3 p167) (eIF3 p180) (eIF3 p185)	EIF3A EIF3S10 KIAA0139	25.196	25.3485	25.3703	25.3017	25.0805	24.9929	0.183861	0.882764	Down-regulated
P42768	Actin nucleation-promoting factor WAS (Wiskott-Aldrich syndrome protein) (WASp)	WAS IMD2	23.0907	23.6846	22.8842	23.8265	23.9697	23.3477	0.183907	1.40913	Up-regulated
Q13057	Bifunctional coenzyme A synthase (CoA synthase) (NBP) (POV-2) [Includes: Phosphopantetheine adenylyltransferase (EC 2.7.7.3) (Dephospho-CoA pyrophosphorylase) (Pantetheine-phosphate adenylyltransferase) (PPAT); Dephospho-CoA kinase (DPCK) (EC 2.7.1.24) (Dephosphocoenzyme A kinase) (DPCOAK)]	COASY PSEC0106	19.9608	19.4237	20.1556	20.3229	20.1942	20.313	0.184735	1.34723	Up-regulated
Q9UNL2	Translocon-associated protein subunit gamma (TRAP-gamma) (Signal sequence receptor subunit gamma) (SSR-gamma)	SSR3 TRAPG	22.1275	22.227	22.1752	22.5322	22.4547	22.1751	0.185267	1.1573	Up-regulated
P15531	Nucleoside diphosphate kinase A (NDK A) (NDP kinase A) (EC 2.7.4.6) (Granzyme A-activated DNase) (GAAD) (Metastasis inhibition factor nm23) (NM23-H1) (Tumor metastatic process-associated protein)	NME1 NDPKA NM23	26.3125	25.9408	26.1526	19.2512	19.4982	26.1683	0.185373	0.0443148	Down-regulated
Q0D2K0	Magnesium transporter NIPA4 (Ichthyin) (NIPA-like protein 4) (Non-imprinted in Prader-Willi/Angelman syndrome region protein 4)	NIPAL4 ICHN NIPA4	22.0527	19.3122	20.8978	22.2856	22.4411	22.2568	0.185522	2.97647	Up-regulated
Q9NY33	Dipeptidyl peptidase 3 (EC 3.4.14.4) (Dipeptidyl aminopeptidase III) (Dipeptidyl arylamidase III) (Dipeptidyl peptidase III) (DPP III) (Enkephalinase B)	DPP3	24.8034	24.9029	24.9309	24.901	25.007	25.1548	0.18569	1.10333	Up-regulated
O00233	26S proteasome non-ATPase regulatory subunit 9 (26S proteasome regulatory subunit p27)	PSMD9	22.3285	21.5938	21.584	21.462	21.3383	19.9924	0.18657	0.534205	Down-regulated
P56537	Eukaryotic translation initiation factor 6 (eIF-6) (B(2)GCN homolog) (B4 integrin interactor) (CAB) (p27(BBP))	EIF6 EIF3A ITGB4BP OK/SW-cl.27	25.0988	24.7189	25.1041	25.1985	25.0817	25.4295	0.18666	1.19967	Up-regulated
P30044	Peroxiredoxin-5, mitochondrial (EC 1.11.1.24) (Alu corepressor 1) (Antioxidant enzyme B166) (AOEB166) (Liver tissue 2D-page spot 71B) (PLP) (Peroxiredoxin V) (Prx-V) (Peroxisomal antioxidant enzyme) (TPx type VI) (Thioredoxin peroxidase PMP20) (Thioredoxin-dependent peroxiredoxin 5)	PRDX5 ACR1 SBBI10	25.197	24.9872	25.4539	25.396	25.4692	25.5507	0.1867	1.19687	Up-regulated
Q8WXX5	DnaJ homolog subfamily C member 9 (HDJC9) (DnaJ protein SB73)	DNAJC9	24.9651	25.2332	24.8088	24.6939	24.7345	24.8679	0.18681	0.848547	Down-regulated
Q15427	Splicing factor 3B subunit 4 (Pre-mRNA-splicing factor SF3b 49 kDa subunit) (Spliceosome-associated protein 49) (SAP 49)	SF3B4 SAP49	24.0304	23.6952	24.07	23.9479	19.0103	19.7505	0.186943	0.122515	Down-regulated
Q92900	Regulator of nonsense transcripts 1 (EC 3.6.4.12) (EC 3.6.4.13) (ATP-dependent helicase RENT1) (Nonsense mRNA reducing factor 1) (NORF1) (Up-frameshift suppressor 1 homolog) (hUpf1)	UPF1 KIAA0221 RENT1	25.3103	25.3689	25.3817	25.0573	25.162	25.3486	0.187676	0.892341	Down-regulated
Q09161	Nuclear cap-binding protein subunit 1 (80 kDa nuclear cap-binding protein) (CBP80) (NCBP 80 kDa subunit)	NCBP1 CBP80 NCBP	23.883	24.151	24.117	24.2276	24.4409	24.1029	0.187934	1.15413	Up-regulated
P49903	Selenide, water dikinase 1 (EC 2.7.9.3) (Selenium donor protein 1) (Selenophosphate synthase 1)	SEPHS1 SELD SPS SPS1	23.8556	23.7788	23.5554	23.5486	23.5399	23.5732	0.188402	0.885133	Down-regulated
P53582	Methionine aminopeptidase 1 (MAP 1) (MetAP 1) (EC 3.4.11.18) (Peptidase M 1)	METAP1 KIAA0094	21.5056	22.118	21.5526	18.0185	19.2473	21.6705	0.188721	0.23652	Down-regulated
Q99653	Calcineurin B homologous protein 1 (Calcineurin B-like protein) (Calcium-binding protein CHP) (Calcium-binding protein p22) (EF-hand calcium-binding domain-containing protein p22)	CHP1 CHP	20.2601	19.8547	20.1517	20.4497	20.3232	20.1953	0.189175	1.17601	Up-regulated
P50991	T-complex protein 1 subunit delta (TCP-1-delta) (CCT-delta) (Chaperonin containing T-complex polypeptide 1 subunit 4) (Stimulator of TAR RNA-binding)	CCT4 CCTD SRB	27.7843	27.9205	27.654	27.7524	27.5198	27.5975	0.189343	0.893145	Down-regulated
Q9BQA9	Cytochrome b-245 chaperone 1 (Essential for reactive oxygen species protein) (Eros)	CYBC1 C17orf62 EROS	20.5482	19.7466	18.5463	19.8538	21.387	21.2076	0.189582	2.30127	Up-regulated
Q8WVC0	RNA polymerase-associated protein LEO1 (Replicative senescence down-regulated leo1-like protein)	LEO1 RDL	20.7374	21.4541	21.3127	21.5414	21.5894	21.6482	0.189979	1.34251	Up-regulated
Q02543	Large ribosomal subunit protein eL20 (60S ribosomal protein L18a)	RPL18A	24.5017	24.5506	24.0616	24.0701	24.1518	24.0029	0.190603	0.814301	Down-regulated
P19404	NADH dehydrogenase [ubiquinone] flavoprotein 2, mitochondrial (NDUFV2) (EC 7.1.1.2) (NADH-ubiquinone oxidoreductase 24 kDa subunit)	NDUFV2	21.8657	21.6446	21.6957	21.9451	21.7647	22.174	0.190684	1.16953	Up-regulated
P04844	Dolichyl-diphosphooligosaccharide--protein glycosyltransferase subunit 2 (Dolichyl-diphosphooligosaccharide--protein glycosyltransferase 63 kDa subunit) (RIBIIR) (Ribophorin II) (RPN-II) (Ribophorin-2)	RPN2	25.9442	25.9459	25.9215	25.9343	26.0657	26.0537	0.190767	1.05753	Up-regulated
Q9Y3S2	Zinc finger protein 330 (Nucleolar autoantigen 36) (Nucleolar cysteine-rich protein)	ZNF330 NOA36	20.6982	20.4542	20.7231	20.591	18.9512	19.5723	0.190811	0.528387	Down-regulated
O14497	AT-rich interactive domain-containing protein 1A (ARID domain-containing protein 1A) (B120) (BRG1-associated factor 250) (BAF250) (BRG1-associated factor 250a) (BAF250A) (Osa homolog 1) (hOSA1) (SWI-like protein) (SWI/SNF complex protein p270) (SWI/SNF-related, matrix-associated, actin-dependent regulator of chromatin subfamily F member 1) (hELD)	ARID1A BAF250 BAF250A C1orf4 OSA1 SMARCF1	21.1429	21.4275	21.895	21.5534	19.3034	19.5957	0.191561	0.395669	Down-regulated
Q8NBA8	tRNA-uridine aminocarboxypropyltransferase 2 (EC 2.5.1.25) (DTW domain-containing protein 2)	DTWD2	18.508	18.6579	18.5296	18.6215	18.7902	19.127	0.191794	1.21509	Up-regulated
Q92974	Rho guanine nucleotide exchange factor 2 (Guanine nucleotide exchange factor H1) (GEF-H1) (Microtubule-regulated Rho-GEF) (Proliferating cell nucleolar antigen p40)	ARHGEF2 KIAA0651 LFP40	22.1246	22.5979	22.2097	21.9654	22.2179	21.9016	0.192047	0.822203	Down-regulated
P36957	Dihydrolipoyllysine-residue succinyltransferase component of 2-oxoglutarate dehydrogenase complex, mitochondrial (EC 2.3.1.61) (2-oxoglutarate dehydrogenase complex component E2) (OGDC-E2) (Dihydrolipoamide succinyltransferase component of 2-oxoglutarate dehydrogenase complex) (E2K)	DLST DLTS	24.4298	24.3541	24.3087	24.3863	24.4633	24.6024	0.192716	1.08658	Up-regulated
Q92688	Acidic leucine-rich nuclear phosphoprotein 32 family member B (Acidic protein rich in leucines) (Putative HLA-DR-associated protein I-2) (PHAPI2) (Silver-stainable protein SSP29)	ANP32B APRIL PHAPI2	24.1307	24.3701	26.2176	25.846	25.764	26.8358	0.192995	2.36603	Up-regulated
P24941	Cyclin-dependent kinase 2 (EC 2.7.11.22) (Cell division protein kinase 2) (p33 protein kinase)	CDK2 CDKN2	22.1568	22.8933	22.1567	23.151	22.965	22.5424	0.193554	1.39849	Up-regulated
P20226	TATA-box-binding protein (TATA sequence-binding protein) (TATA-binding factor) (TATA-box factor) (Transcription initiation factor TFIID TBP subunit)	TBP GTF2D1 TF2D TFIID	19.5816	18.4767	19.066	19.3704	19.6028	20.8798	0.193713	1.87848	Up-regulated
P07686	Beta-hexosaminidase subunit beta (EC 3.2.1.52) (Beta-N-acetylhexosaminidase subunit beta) (Hexosaminidase subunit B) (Cervical cancer proto-oncogene 7 protein) (HCC-7) (N-acetyl-beta-glucosaminidase subunit beta) [Cleaved into: Beta-hexosaminidase subunit beta chain B; Beta-hexosaminidase subunit beta chain A]	HEXB HCC7	21.3825	21.4374	21.6153	21.9606	21.5537	21.629	0.193963	1.17775	Up-regulated
P54105	Methylosome subunit pICln (Chloride channel, nucleotide sensitive 1A) (Chloride conductance regulatory protein ICln) (I(Cln)) (Chloride ion current inducer protein) (ClCI) (Reticulocyte pICln)	CLNS1A CLCI ICLN	24.0849	24.288	24.3063	23.9432	23.4806	24.1476	0.194075	0.774176	Down-regulated
P49458	Signal recognition particle 9 kDa protein (SRP9)	SRP9	26.4597	26.2726	26.4943	26.4535	26.5382	26.6859	0.195058	1.10983	Up-regulated
Q15005	Signal peptidase complex subunit 2 (Microsomal signal peptidase 25 kDa subunit) (SPase 25 kDa subunit)	SPCS2 KIAA0102 SPC25	21.2065	21.2297	21.0809	21.3842	21.1646	21.4146	0.195253	1.10862	Up-regulated
P28838	Cytosol aminopeptidase (EC 3.4.11.1) (Cysteinylglycine-S-conjugate dipeptidase) (EC 3.4.13.23) (Leucine aminopeptidase 3) (LAP-3) (Leucyl aminopeptidase) (Peptidase S) (Proline aminopeptidase) (EC 3.4.11.5) (Prolyl aminopeptidase)	LAP3 LAPEP PEPS	25.0721	25.4561	25.2239	24.9566	24.9629	23.9495	0.195887	0.647207	Down-regulated
P62280	Small ribosomal subunit protein uS17 (40S ribosomal protein S11)	RPS11	26.3491	26.3533	26.3937	26.4887	26.5084	26.3598	0.196254	1.06211	Up-regulated
P51812	Ribosomal protein S6 kinase alpha-3 (S6K-alpha-3) (EC 2.7.11.1) (90 kDa ribosomal protein S6 kinase 3) (p90-RSK 3) (p90RSK3) (Insulin-stimulated protein kinase 1) (ISPK-1) (MAP kinase-activated protein kinase 1b) (MAPK-activated protein kinase 1b) (MAPKAP kinase 1b) (MAPKAPK-1b) (Ribosomal S6 kinase 2) (RSK-2) (pp90RSK2)	RPS6KA3 ISPK1 MAPKAPK1B RSK2	21.7627	21.2097	21.6013	19.9996	21.4642	18.8689	0.196265	0.375356	Down-regulated
P31689	DnaJ homolog subfamily A member 1 (DnaJ protein homolog 2) (HSDJ) (Heat shock 40 kDa protein 4) (Heat shock protein J2) (HSJ-2) (Human DnaJ protein 2) (hDj-2)	DNAJA1 DNAJ2 HDJ2 HSJ2 HSPF4	25.5167	25.2636	25.9133	25.2334	25.2703	25.1247	0.196458	0.781834	Down-regulated
P14550	Aldo-keto reductase family 1 member A1 (EC 1.1.1.2) (EC 1.1.1.372) (EC 1.1.1.54) (Alcohol dehydrogenase [NADP(+)]) (Aldehyde reductase) (Glucuronate reductase) (EC 1.1.1.19) (Glucuronolactone reductase) (EC 1.1.1.20) (S-nitroso-CoA reductase) (ScorR) (EC 1.6.-.-)	AKR1A1 ALDR1 ALR	25.2893	25.1052	25.4364	25.374	25.4508	25.5411	0.196461	1.13158	Up-regulated
Q96EY1	DnaJ homolog subfamily A member 3, mitochondrial (DnaJ protein Tid-1) (hTid-1) (Hepatocellular carcinoma-associated antigen 57) (Tumorous imaginal discs protein Tid56 homolog)	DNAJA3 HCA57 TID1	22.0626	21.7617	21.6999	21.221	21.0927	21.8717	0.197485	0.73394	Down-regulated
O00116	Alkyldihydroxyacetonephosphate synthase, peroxisomal (Alkyl-DHAP synthase) (EC 2.5.1.26) (Aging-associated gene 5 protein) (Alkylglycerone-phosphate synthase)	AGPS AAG5	24.0026	24.044	23.9478	24.0104	23.7578	23.7685	0.198113	0.899648	Down-regulated
P48735	Isocitrate dehydrogenase [NADP], mitochondrial (IDH) (EC 1.1.1.42) (ICD-M) (IDP) (NADP(+)-specific ICDH) (Oxalosuccinate decarboxylase)	IDH2	26.2328	26.9265	26.389	26.3176	26.1141	25.9498	0.198343	0.763694	Down-regulated
O43852	Calumenin (Crocalbin) (IEF SSP 9302)	CALU	23.301	23.5167	23.262	23.0265	23.3606	23.0856	0.198876	0.869144	Down-regulated
Q8TDB8	Solute carrier family 2, facilitated glucose transporter member 14 (Glucose transporter type 14) (GLUT-14)	SLC2A14 GLUT14	21.3037	21.8796	21.4356	20.58	21.0975	21.4678	0.198889	0.711433	Down-regulated
Q9Y5U9	Immediate early response 3-interacting protein 1	IER3IP1 HSPC039	21.8153	21.9302	22.1392	22.2525	22.0086	22.1813	0.199013	1.13753	Up-regulated
Q8N257	Histone H2B type 3-B (H2B type 12) (H2B-clustered histone 26) (H2B.U histone 1)	H2BC26 H2BU1 HIST3H2BB	28.2392	28.1371	27.411	27.7626	27.3335	27.2152	0.199236	0.711039	Down-regulated
Q3ZCM7	Tubulin beta-8 chain (Tubulin beta 8 class VIII)	TUBB8	25.1962	26.1182	24.8102	24.8681	24.4734	24.6406	0.200669	0.609557	Down-regulated
O60763	General vesicular transport factor p115 (Protein USO1 homolog) (Transcytosis-associated protein) (TAP) (Vesicle-docking protein)	USO1 VDP	24.4	24.6296	24.7669	24.8232	24.7492	24.8186	0.200928	1.14724	Up-regulated
P49736	DNA replication licensing factor MCM2 (EC 3.6.4.12) (Minichromosome maintenance protein 2 homolog) (Nuclear protein BM28)	MCM2 BM28 CCNL1 CDCL1 KIAA0030	26.966	26.9366	27.0678	27.1223	27.0145	27.0677	0.201086	1.05558	Up-regulated
P00367	Glutamate dehydrogenase 1, mitochondrial (GDH 1) (EC 1.4.1.3)	GLUD1 GLUD	25.1691	25.1395	25.2401	25.2122	25.2695	25.4378	0.201642	1.08945	Up-regulated
Q9Y2Z0	Protein SGT1 homolog (Protein 40-6-3) (Sgt1) (Suppressor of G2 allele of SKP1 homolog)	SUGT1	24.1818	23.982	23.8441	23.7115	23.9924	23.6215	0.201743	0.854114	Down-regulated
Q16563	Synaptophysin-like protein 1 (Pantophysin)	SYPL1 SYPL	23.9888	23.758	23.8532	23.7057	23.8463	23.5957	0.201827	0.900772	Down-regulated
O43324	Eukaryotic translation elongation factor 1 epsilon-1 (Aminoacyl tRNA synthetase complex-interacting multifunctional protein 3) (Elongation factor p18) (Multisynthase complex auxiliary component p18)	EEF1E1 AIMP3 P18	22.5925	19.754	20.1922	22.7832	22.3147	22.3529	0.201839	3.11097	Up-regulated
O95336	6-phosphogluconolactonase (6PGL) (EC 3.1.1.31)	PGLS	25.1246	25.277	25.1166	25.2944	25.1903	25.3818	0.201908	1.0838	Up-regulated
P61011	Signal recognition particle subunit SRP54 (EC 3.6.5.4) (Signal recognition particle 54 kDa protein)	SRP54	22.2727	22.6848	22.5812	22.501	22.9834	23.0232	0.202445	1.2509	Up-regulated
P40222	Alpha-taxilin	TXLNA TXLN	23.8936	23.7285	23.9339	23.8198	24.3914	24.4843	0.202556	1.30119	Up-regulated
O75367	Core histone macro-H2A.1 (Histone macroH2A1) (mH2A1) (Histone H2A.y) (H2A/y) (Medulloblastoma antigen MU-MB-50.205)	MACROH2A1 H2AFY	27.2444	27.1653	27.0764	27.3695	27.2928	27.1707	0.202677	1.08345	Up-regulated
Q8IXH7	Negative elongation factor C/D (NELF-C/D) (TH1-like protein)	NELFCD NELFD TH1 TH1L HSPC130	20.9895	20.9922	21.2057	21.0083	20.8846	20.9007	0.203103	0.913029	Down-regulated
Q9UQ35	Serine/arginine repetitive matrix protein 2 (300 kDa nuclear matrix antigen) (Serine/arginine-rich splicing factor-related nuclear matrix protein of 300 kDa) (SR-related nuclear matrix protein of 300 kDa) (Ser/Arg-related nuclear matrix protein of 300 kDa) (Splicing coactivator subunit SRm300) (Tax-responsive enhancer element-binding protein 803) (TaxREB803)	SRRM2 KIAA0324 SRL300 SRM300 HSPC075	24.6623	24.3956	24.6484	24.9256	24.8075	24.5819	0.203269	1.15101	Up-regulated
P13010	X-ray repair cross-complementing protein 5 (EC 3.6.4.-) (86 kDa subunit of Ku antigen) (ATP-dependent DNA helicase 2 subunit 2) (ATP-dependent DNA helicase II 80 kDa subunit) (CTC box-binding factor 85 kDa subunit) (CTC85) (CTCBF) (DNA repair protein XRCC5) (Ku80) (Ku86) (Lupus Ku autoantigen protein p86) (Nuclear factor IV) (Thyroid-lupus autoantigen) (TLAA) (X-ray repair complementing defective…	XRCC5 G22P2	27.8319	27.5775	27.8321	27.7681	28.0009	27.9938	0.203494	1.128	Up-regulated
Q13356	RING-type E3 ubiquitin-protein ligase PPIL2 (EC 2.3.2.27) (CYC4) (Cyclophilin-60) (Cyclophilin-like protein Cyp-60) (Cyp60) (hCyP-60) (Probable inactive peptidyl-prolyl cis-trans isomerase-like 2) (PPIase) (Rotamase PPIL2)	PPIL2	20.7375	20.4046	20.3378	20.3703	20.281	19.757	0.203631	0.780678	Down-regulated
Q8IZL8	Proline-, glutamic acid- and leucine-rich protein 1 (Modulator of non-genomic activity of estrogen receptor) (Transcription factor HMX3)	PELP1 HMX3 MNAR	22.21	20.6734	19.5722	19.5069	19.3769	19.311	0.20388	0.373643	Down-regulated
P36776	Lon protease homolog, mitochondrial (EC 3.4.21.53) (LONHs) (Lon protease-like protein) (LONP) (Mitochondrial ATP-dependent protease Lon) (Serine protease 15)	LONP1 PRSS15	25.1771	25.1651	24.8831	25.2088	25.2708	25.2742	0.203904	1.12988	Up-regulated
P63151	Serine/threonine-protein phosphatase 2A 55 kDa regulatory subunit B alpha isoform (PP2A subunit B isoform B55-alpha) (PP2A subunit B isoform PR55-alpha) (PP2A subunit B isoform R2-alpha) (PP2A subunit B isoform alpha)	PPP2R2A	24.3885	24.1645	24.1203	24.2285	24.483	24.6357	0.204245	1.16848	Up-regulated
P62263	Small ribosomal subunit protein uS11 (40S ribosomal protein S14)	RPS14 PRO2640	26.1592	25.9488	25.8276	26.1905	26.0163	26.3446	0.204575	1.1529	Up-regulated
P32121	Beta-arrestin-2 (Arrestin beta-2) (Non-visual arrestin-3)	ARRB2 ARB2 ARR2	21.668	21.7139	21.3895	21.3495	21.204	21.5605	0.204911	0.859081	Down-regulated
P15880	Small ribosomal subunit protein uS5 (40S ribosomal protein S2) (40S ribosomal protein S4) (Protein LLRep3)	RPS2 RPS4	27.1325	27.203	26.7033	26.4751	26.8673	26.7913	0.204972	0.811296	Down-regulated
Q16630	Cleavage and polyadenylation specificity factor subunit 6 (Cleavage and polyadenylation specificity factor 68 kDa subunit) (CPSF 68 kDa subunit) (Cleavage factor Im complex 68 kDa subunit) (CFIm68) (Pre-mRNA cleavage factor Im 68 kDa subunit) (Protein HPBRII-4/7)	CPSF6 CFIM68	23.5873	24.5696	23.8335	23.0794	23.5413	23.7231	0.205277	0.683557	Down-regulated
Q14694	Ubiquitin carboxyl-terminal hydrolase 10 (EC 3.4.19.12) (Deubiquitinating enzyme 10) (Ubiquitin thioesterase 10) (Ubiquitin-specific-processing protease 10)	USP10 KIAA0190	23.318	23.4005	23.1372	23.1148	23.1962	23.1232	0.205595	0.907205	Down-regulated
P12955	Xaa-Pro dipeptidase (X-Pro dipeptidase) (EC 3.4.13.9) (Imidodipeptidase) (Peptidase D) (Proline dipeptidase) (Prolidase)	PEPD PRD	22.1435	22.3142	22.2795	22.2112	20.0634	18.5004	0.205667	0.252193	Down-regulated
O43390	Heterogeneous nuclear ribonucleoprotein R (hnRNP R)	HNRNPR HNRPR	27.0408	27.0539	26.7837	26.8496	26.8439	26.7054	0.205773	0.895128	Down-regulated
Q9BYW2	Histone-lysine N-methyltransferase SETD2 (EC 2.1.1.359) (HIF-1) (Huntingtin yeast partner B) (Huntingtin-interacting protein 1) (HIP-1) (Huntingtin-interacting protein B) (Lysine N-methyltransferase 3A) (Protein-lysine N-methyltransferase SETD2) (EC 2.1.1.-) (SET domain-containing protein 2) (hSET2) (p231HBP)	SETD2 HIF1 HYPB KIAA1732 KMT3A SET2 HSPC069	24.1806	23.8639	24.3566	24.0878	24.8443	24.8909	0.205901	1.38892	Up-regulated
P31146	Coronin-1A (Coronin-like protein A) (Clipin-A) (Coronin-like protein p57) (Tryptophan aspartate-containing coat protein) (TACO)	CORO1A CORO1	28.1756	28.0842	27.6507	26.4332	27.1271	27.9621	0.20615	0.575931	Down-regulated
O60502	Protein O-GlcNAcase (OGA) (EC 3.2.1.169) (Beta-N-acetylglucosaminidase) (Beta-N-acetylhexosaminidase) (Beta-hexosaminidase) (Meningioma-expressed antigen 5) (N-acetyl-beta-D-glucosaminidase) (N-acetyl-beta-glucosaminidase) (Nuclear cytoplasmic O-GlcNAcase and acetyltransferase) (NCOAT)	OGA HEXC KIAA0679 MEA5 MGEA5	20.0964	20.3647	19.7876	20.2792	20.3327	20.5389	0.206231	1.23174	Up-regulated
Q9BPX5	Actin-related protein 2/3 complex subunit 5-like protein (Arp2/3 complex 16 kDa subunit 2) (ARC16-2)	ARPC5L	21.9663	21.6386	22.0608	21.6128	21.6626	21.6897	0.206613	0.850549	Down-regulated
Q9GZS3	Superkiller complex protein 8 (Ski8) (Meiotic recombination REC14 protein homolog) (WD repeat-containing protein 61) [Cleaved into: Superkiller complex protein 8, N-terminally processed (WD repeat-containing protein 61, N-terminally processed)]	SKIC8 WDR61	22.8526	22.95	21.989	22.5075	21.7895	21.6759	0.207138	0.65691	Down-regulated
Q96FX7	tRNA (adenine(58)-N(1))-methyltransferase catalytic subunit TRMT61A (EC 2.1.1.220) (mRNA methyladenosine-N(1)-methyltransferase catalytic subunit TRMT61A) (EC 2.1.1.-) (tRNA(m1A58)-methyltransferase subunit TRMT61A) (tRNA(m1A58)MTase subunit TRMT61A)	TRMT61A C14orf172 TRM61	22.2428	21.8973	22.2469	22.3753	22.438	22.2072	0.208076	1.15762	Up-regulated
Q96EK6	Glucosamine 6-phosphate N-acetyltransferase (EC 2.3.1.4) (Phosphoglucosamine acetylase) (Phosphoglucosamine transacetylase)	GNPNAT1 GNA1	20.8781	21.3611	21.0181	21.2482	21.3769	21.4029	0.208496	1.19491	Up-regulated
P18031	Tyrosine-protein phosphatase non-receptor type 1 (EC 3.1.3.48) (Protein-tyrosine phosphatase 1B) (PTP-1B)	PTPN1 PTP1B	23.2826	23.0741	23.3382	23.2836	23.3665	23.5416	0.209071	1.12163	Up-regulated
O43143	ATP-dependent RNA helicase DHX15 (EC 3.6.4.13) (ATP-dependent RNA helicase #46) (DEAH box protein 15) (Splicing factor Prp43) (hPrp43)	DHX15 DBP1 DDX15	25.2927	25.0971	25.459	25.1475	25.1776	24.9308	0.209716	0.87198	Down-regulated
Q8IWA0	WD repeat-containing protein 75 (U3 small nucleolar RNA-associated protein 17 homolog)	WDR75 UTP17	23.1475	23.0259	22.8751	22.5164	22.7193	23.0221	0.21021	0.833026	Down-regulated
P53597	Succinate--CoA ligase [ADP/GDP-forming] subunit alpha, mitochondrial (EC 6.2.1.4) (EC 6.2.1.5) (Succinyl-CoA synthetase subunit alpha) (SCS-alpha)	SUCLG1	23.2097	23.2901	23.229	22.8086	22.9993	23.2425	0.210252	0.854923	Down-regulated
P35613	Basigin (5F7) (Collagenase stimulatory factor) (Extracellular matrix metalloproteinase inducer) (EMMPRIN) (Hepatoma-associated antigen) (HAb18G) (Leukocyte activation antigen M6) (OK blood group antigen) (Tumor cell-derived collagenase stimulatory factor) (TCSF) (CD antigen CD147)	BSG UNQ6505/PRO21383	22.8529	23.3669	23.093	22.8219	22.9239	22.7723	0.210313	0.832256	Down-regulated
Q9UJW0	Dynactin subunit 4 (Dyn4) (Dynactin subunit p62)	DCTN4	22.2441	22.2256	22.3238	21.7019	22.2664	21.9412	0.210444	0.815261	Down-regulated
Q9UKK9	ADP-sugar pyrophosphatase (EC 3.6.1.13) (8-oxo-dGDP phosphatase) (EC 3.6.1.58) (Nuclear ATP-synthesis protein NUDIX5) (EC 2.7.7.96) (Nucleoside diphosphate-linked moiety X motif 5) (Nudix motif 5) (hNUDT5) (YSA1H)	NUDT5 NUDIX5 HSPC115	24.5136	24.7664	24.7911	24.8131	24.7657	25.0301	0.211129	1.13231	Up-regulated
Q9UJA5	tRNA (adenine(58)-N(1))-methyltransferase non-catalytic subunit TRM6 (mRNA methyladenosine-N(1)-methyltransferase non-catalytic subunit TRM6) (tRNA(m1A58)-methyltransferase subunit TRM6) (tRNA(m1A58)MTase subunit TRM6)	TRMT6 KIAA1153 TRM6 CGI-09	21.0247	21.0082	20.4874	20.4895	20.6625	19.5874	0.212359	0.662672	Down-regulated
P60900	Proteasome subunit alpha type-6 (27 kDa prosomal protein) (PROS-27) (p27K) (Macropain iota chain) (Multicatalytic endopeptidase complex iota chain) (Proteasome iota chain) (Proteasome subunit alpha-1) (alpha-1)	PSMA6 PROS27	26.6112	26.6238	26.8089	26.7354	26.7689	26.9271	0.212441	1.09366	Up-regulated
P27816	Microtubule-associated protein 4 (MAP-4)	MAP4	24.7918	24.2633	24.4735	24.9251	24.528	25.0618	0.212651	1.25594	Up-regulated
P11177	Pyruvate dehydrogenase E1 component subunit beta, mitochondrial (PDHE1-B) (EC 1.2.4.1)	PDHB PHE1B	22.5083	22.8912	22.9936	23.064	23.121	22.9956	0.212867	1.19956	Up-regulated
P62910	Large ribosomal subunit protein eL32 (60S ribosomal protein L32)	RPL32 PP9932	22.0126	22.7036	22.76	19.6029	19.4787	22.7243	0.21291	0.269788	Down-regulated
P52655	Transcription initiation factor IIA subunit 1 (General transcription factor IIA subunit 1) (TFIIAL) (Transcription initiation factor TFIIA 42 kDa subunit) (TFIIA-42) [Cleaved into: Transcription initiation factor IIA alpha chain (TFIIA p35 subunit); Transcription initiation factor IIA beta chain (TFIIA p19 subunit)]	GTF2A1 TF2A1	21.2477	18.3641	19.1335	21.6982	19.8233	22.3062	0.213112	3.23582	Up-regulated
Q96DI7	U5 small nuclear ribonucleoprotein 40 kDa protein (U5 snRNP 40 kDa protein) (U5-40K) (38 kDa-splicing factor) (Prp8-binding protein) (hPRP8BP) (U5 snRNP-specific 40 kDa protein) (WD repeat-containing protein 57)	SNRNP40 PRP8BP SFP38 WDR57	23.2981	23.2887	23.0313	23.4243	23.2704	23.3896	0.213175	1.11373	Up-regulated
Q9BSJ8	Extended synaptotagmin-1 (E-Syt1) (Membrane-bound C2 domain-containing protein)	ESYT1 FAM62A KIAA0747 MBC2	24.755	24.7676	24.6561	24.8353	24.8488	24.7268	0.21347	1.05511	Up-regulated
Q6NXE6	Armadillo repeat-containing protein 6	ARMC6	21.4325	21.3871	21.3916	21.4256	20.2444	20.6802	0.213694	0.650521	Down-regulated
P35580	Myosin-10 (Cellular myosin heavy chain, type B) (Myosin heavy chain 10) (Myosin heavy chain, non-muscle IIb) (Non-muscle myosin heavy chain B) (NMMHC-B) (Non-muscle myosin heavy chain IIb) (NMMHC II-b) (NMMHC-IIB)	MYH10	25.9624	25.7152	25.943	25.9869	26.0479	26.0076	0.214435	1.10236	Up-regulated
Q8N0U8	Vitamin K epoxide reductase complex subunit 1-like protein 1 (VKORC1-like protein 1) (EC 1.17.4.4)	VKORC1L1	19.6865	19.3824	19.0022	20.2747	19.2828	20.385	0.214478	1.54093	Up-regulated
P06132	Uroporphyrinogen decarboxylase (UPD) (URO-D) (EC 4.1.1.37)	UROD	21.4746	21.01	21.2019	18.8685	20.6699	20.8208	0.215268	0.463583	Down-regulated
Q9UHD1	Cysteine and histidine-rich domain-containing protein 1 (CHORD domain-containing protein 1) (CHORD-containing protein 1) (CHP-1) (Protein morgana)	CHORDC1 CHP1	23.8271	23.5458	23.6154	23.6539	23.9368	24.0175	0.215816	1.15399	Up-regulated
P53041	Serine/threonine-protein phosphatase 5 (PP5) (EC 3.1.3.16) (Protein phosphatase T) (PP-T) (PPT)	PPP5C PPP5	22.8841	22.8736	22.8358	22.42	22.8856	22.1773	0.216312	0.773675	Down-regulated
P63162	Small nuclear ribonucleoprotein-associated protein N (snRNP-N) (Sm protein D) (Sm-D) (Sm protein N) (Sm-N) (SmN) (Tissue-specific-splicing protein)	SNRPN HCERN3 SMN	24.9306	24.7373	24.9479	25.0424	24.8947	25.283	0.21657	1.14984	Up-regulated
P62314	Small nuclear ribonucleoprotein Sm D1 (Sm-D1) (Sm-D autoantigen) (snRNP core protein D1)	SNRPD1	24.9079	25.3401	25.1372	25.0326	24.7565	24.9228	0.216877	0.855931	Down-regulated
Q96QK1	Vacuolar protein sorting-associated protein 35 (hVPS35) (Maternal-embryonic 3) (Vesicle protein sorting 35)	VPS35 MEM3 TCCCTA00141	24.9882	25.4126	25.2156	24.9649	24.9399	25.0719	0.218014	0.862602	Down-regulated
Q9BVI4	Nucleolar complex protein 4 homolog (NOC4 protein homolog) (NOC4-like protein) (Nucleolar complex-associated protein 4-like protein)	NOC4L	21.5472	21.113	21.3442	20.5188	21.262	19.4271	0.218153	0.524071	Down-regulated
O94776	Metastasis-associated protein MTA2 (Metastasis-associated 1-like 1) (MTA1-L1 protein) (p53 target protein in deacetylase complex)	MTA2 MTA1L1 PID	25.5863	25.4861	25.3525	25.8377	25.4484	25.7746	0.218895	1.15824	Up-regulated
Q9Y508	E3 ubiquitin-protein ligase RNF114 (EC 2.3.2.27) (RING finger protein 114) (RING-type E3 ubiquitin transferase RNF114) (Zinc finger protein 228) (Zinc finger protein 313)	RNF114 ZNF228 ZNF313	20.0249	19.1732	21.7512	21.3489	21.5666	21.9976	0.219029	2.49885	Up-regulated
Q13247	Serine/arginine-rich splicing factor 6 (Pre-mRNA-splicing factor SRP55) (Splicing factor, arginine/serine-rich 6)	SRSF6 SFRS6 SRP55	24.0773	23.8726	23.9373	24.1479	23.9568	24.2221	0.219431	1.10691	Up-regulated
P23284	Peptidyl-prolyl cis-trans isomerase B (PPIase B) (EC 5.2.1.8) (CYP-S1) (Cyclophilin B) (Rotamase B) (S-cyclophilin) (SCYLP)	PPIB CYPB	25.7535	26.1268	26.2362	26.1746	26.2613	26.4478	0.219671	1.19394	Up-regulated
P51784	Ubiquitin carboxyl-terminal hydrolase 11 (EC 3.4.19.12) (Deubiquitinating enzyme 11) (Ubiquitin thioesterase 11) (Ubiquitin-specific-processing protease 11)	USP11 UHX1	22.5169	22.9215	22.76	22.8798	22.9772	22.9536	0.220336	1.15194	Up-regulated
Q969U7	Proteasome assembly chaperone 2 (PAC-2) (Hepatocellular carcinoma-susceptibility protein 3) (Tumor necrosis factor superfamily member 5-induced protein 1)	PSMG2 HCCA3 PAC2 TNFSF5IP1	21.3628	21.2032	21.4543	21.8111	21.5112	21.3748	0.220649	1.16926	Up-regulated
O14933	Ubiquitin/ISG15-conjugating enzyme E2 L6 (EC 2.3.2.23) (E2 ubiquitin-conjugating enzyme L6) (Retinoic acid-induced gene B protein) (RIG-B) (UbcH8) (Ubiquitin carrier protein L6) (Ubiquitin-protein ligase L6)	UBE2L6 UBCH8	21.5521	21.3693	21.565	21.4005	21.144	21.4408	0.220706	0.890672	Down-regulated
P62258	14-3-3 protein epsilon (14-3-3E)	YWHAE	28.8216	28.763	28.9429	28.946	28.8652	29.1073	0.221373	1.09455	Up-regulated
Q9BTM9	Ubiquitin-related modifier 1	URM1 C9orf74	23.3133	20.515	20.1036	22.7875	23.4153	22.981	0.221893	3.36506	Up-regulated
P17252	Protein kinase C alpha type (PKC-A) (PKC-alpha) (EC 2.7.11.13)	PRKCA PKCA PRKACA	22.2047	22.1345	22.1939	21.5658	22.0355	22.0793	0.224407	0.821216	Down-regulated
Q9UI08	Ena/VASP-like protein (Ena/vasodilator-stimulated phosphoprotein-like)	EVL RNB6	23.5417	23.4957	23.5908	23.7317	23.6976	23.5254	0.224619	1.07836	Up-regulated
Q92575	UBX domain-containing protein 4 (Erasin) (UBX domain-containing protein 2)	UBXN4 KIAA0242 UBXD2 UBXDC1	22.5541	22.3931	22.4709	21.9856	22.381	21.1193	0.224636	0.639907	Down-regulated
P33992	DNA replication licensing factor MCM5 (EC 3.6.4.12) (CDC46 homolog) (P1-CDC46)	MCM5 CDC46	26.8872	26.7891	26.7338	26.7784	26.6281	26.732	0.2249	0.939175	Down-regulated
Q8NI36	WD repeat-containing protein 36 (T-cell activation WD repeat-containing protein) (TA-WDRP)	WDR36	21.1672	21.3197	20.8261	21.0494	20.8217	20.3953	0.226001	0.785201	Down-regulated
Q14157	Ubiquitin-associated protein 2-like (Protein NICE-4) (RNA polymerase II degradation factor UBAP2L)	UBAP2L KIAA0144 NICE4	23.8353	23.7271	24.0367	23.5065	23.8609	23.6431	0.227609	0.872847	Down-regulated
Q9UHY7	Enolase-phosphatase E1 (EC 3.1.3.77) (2,3-diketo-5-methylthio-1-phosphopentane phosphatase) (MASA homolog)	ENOPH1 MASA MSTP145	23.9284	23.9039	23.7431	23.612	23.8206	23.7754	0.227935	0.918616	Down-regulated
P30419	Glycylpeptide N-tetradecanoyltransferase 1 (EC 2.3.1.97) (Myristoyl-CoA:protein N-myristoyltransferase 1) (HsNMT1) (NMT 1) (Type I N-myristoyltransferase) (Peptide N-myristoyltransferase 1) (Protein-lysine myristoyltransferase NMT1) (EC 2.3.1.-)	NMT1 NMT	22.7928	23.0312	22.9965	22.7021	22.7621	22.9276	0.22831	0.905697	Down-regulated
Q96KR1	Zinc finger RNA-binding protein (hZFR) (M-phase phosphoprotein homolog)	ZFR	22.7126	22.9381	22.5549	22.5619	22.6724	22.2391	0.228437	0.844362	Down-regulated
P21283	V-type proton ATPase subunit C 1 (V-ATPase subunit C 1) (Vacuolar proton pump subunit C 1)	ATP6V1C1 ATP6C ATP6D VATC	21.2519	20.4634	21.005	20.3404	19.3465	20.8189	0.228784	0.599501	Down-regulated
Q02880	DNA topoisomerase 2-beta (EC 5.6.2.2) (DNA topoisomerase II, beta isozyme)	TOP2B	24.8974	24.8862	24.591	24.6914	24.6326	24.5453	0.229772	0.889808	Down-regulated
P45974	Ubiquitin carboxyl-terminal hydrolase 5 (EC 3.4.19.12) (Deubiquitinating enzyme 5) (Isopeptidase T) (Ubiquitin thioesterase 5) (Ubiquitin-specific-processing protease 5)	USP5 ISOT	25.0597	25.0968	25.3143	25.2435	25.2304	25.4978	0.229956	1.1227	Up-regulated
P18615	Negative elongation factor E (NELF-E) (RNA-binding protein RD)	NELFE RD RDBP	21.5173	21.0871	21.5695	21.036	20.9666	21.3458	0.230285	0.826355	Down-regulated
Q9UHD2	Serine/threonine-protein kinase TBK1 (EC 2.7.11.1) (NF-kappa-B-activating kinase) (T2K) (TANK-binding kinase 1)	TBK1 NAK	20.0487	19.9438	19.9883	20.1763	20.0081	20.4561	0.230668	1.16465	Up-regulated
P08754	Guanine nucleotide-binding protein G(i) subunit alpha-3 (G(i) alpha-3)	GNAI3	23.104	23.0686	23.2131	23.3546	23.2902	23.1123	0.231766	1.0896	Up-regulated
Q9BZE1	Large ribosomal subunit protein mL37 (39S ribosomal protein L2, mitochondrial) (L2mt) (MRP-L2) (39S ribosomal protein L37, mitochondrial) (L37mt) (MRP-L37)	MRPL37 MRPL2 RPML2 HSPC235	21.6987	21.4715	21.6805	21.3715	21.6365	21.2195	0.232393	0.865897	Down-regulated
P42766	Large ribosomal subunit protein uL29 (60S ribosomal protein L35)	RPL35	24.4449	24.6516	24.9927	24.5034	24.5631	24.1504	0.232416	0.817468	Down-regulated
Q9Y3D7	Mitochondrial import inner membrane translocase subunit TIM16 (Mitochondria-associated granulocyte macrophage CSF-signaling molecule) (Presequence translocated-associated motor subunit PAM16)	PAM16 MAGMAS TIM16 TIMM16 CGI-136	19.5977	19.6474	19.9201	19.8603	19.8293	19.9766	0.232873	1.12272	Up-regulated
Q9NYU2	UDP-glucose:glycoprotein glucosyltransferase 1 (UGT1) (hUGT1) (EC 2.4.1.-) (UDP--Glc:glycoprotein glucosyltransferase) (UDP-glucose ceramide glucosyltransferase-like 1)	UGGT1 GT UGCGL1 UGGT UGT1 UGTR	22.9619	22.7298	23.2677	23.0139	23.3408	23.4891	0.233187	1.22671	Up-regulated
P31942	Heterogeneous nuclear ribonucleoprotein H3 (hnRNP H3) (Heterogeneous nuclear ribonucleoprotein 2H9) (hnRNP 2H9)	HNRNPH3 HNRPH3	25.1949	25.0186	24.9854	25.1758	25.4459	25.1078	0.233391	1.13043	Up-regulated
P09525	Annexin A4 (35-beta calcimedin) (Annexin IV) (Annexin-4) (Carbohydrate-binding protein p33/p41) (Chromobindin-4) (Endonexin I) (Lipocortin IV) (P32.5) (PP4-X) (Placental anticoagulant protein II) (PAP-II) (Protein II)	ANXA4 ANX4	22.6849	22.6812	23.0667	22.8724	23.0129	23.3484	0.234384	1.20328	Up-regulated
Q96AG4	Leucine-rich repeat-containing protein 59 (Ribosome-binding protein p34) (p34) [Cleaved into: Leucine-rich repeat-containing protein 59, N-terminally processed]	LRRC59 PRO1855	25.2179	25.3637	25.1613	25.4651	25.2553	25.3818	0.235068	1.08656	Up-regulated
Q96C23	Galactose mutarotase (EC 5.1.3.3) (Aldose 1-epimerase)	GALM BLOCK25	19.6185	19.571	21.0091	21.3512	20.6719	20.5376	0.235692	1.72592	Up-regulated
O75940	Survival of motor neuron-related-splicing factor 30 (30 kDa splicing factor SMNrp) (SMN-related protein) (Survival motor neuron domain-containing protein 1)	SMNDC1 SMNR SPF30	23.6955	23.258	23.7254	23.1271	23.4937	23.2697	0.235894	0.833469	Down-regulated
Q9H4G4	Golgi-associated plant pathogenesis-related protein 1 (GAPR-1) (Golgi-associated PR-1 protein) (Glioma pathogenesis-related protein 2) (GliPR 2)	GLIPR2 C9orf19 GAPR1	20.1537	20.8474	20.7567	20.8047	21.0606	20.9651	0.237103	1.28123	Up-regulated
Q9H845	Complex I assembly factor ACAD9, mitochondrial (Acyl-CoA dehydrogenase family member 9) (ACAD-9) (EC 1.3.8.-)	ACAD9	22.3846	22.7731	22.4947	22.8322	22.6234	22.7735	0.237355	1.14253	Up-regulated
P62241	Small ribosomal subunit protein eS8 (40S ribosomal protein S8)	RPS8 OK/SW-cl.83	27.2652	27.7009	27.5402	27.9328	27.7892	27.5171	0.238014	1.18449	Up-regulated
Q9NYF8	Bcl-2-associated transcription factor 1 (Btf) (BCLAF1 and THRAP3 family member 1)	BCLAF1 BTF KIAA0164	24.0748	23.7572	24.0264	24.2001	24.0605	24.084	0.238198	1.11889	Up-regulated
O14929	Histone acetyltransferase type B catalytic subunit (EC 2.3.1.48) (Histone acetyltransferase 1)	HAT1 KAT1	25.3487	25.5345	25.4197	25.0239	25.4545	25.2112	0.238241	0.86788	Down-regulated
Q9UL15	BAG family molecular chaperone regulator 5 (BAG-5) (Bcl-2-associated athanogene 5)	BAG5 KIAA0873	19.8819	20.1076	20.1131	20.731	20.2092	20.109	0.238424	1.24447	Up-regulated
Q9BXS5	AP-1 complex subunit mu-1 (AP-mu chain family member mu1A) (Adaptor protein complex AP-1 subunit mu-1) (Adaptor-related protein complex 1 subunit mu-1) (Clathrin assembly protein complex 1 mu-1 medium chain 1) (Clathrin coat assembly protein AP47) (Clathrin coat-associated protein AP47) (Golgi adaptor HA1/AP1 adaptin mu-1 subunit) (Mu-adaptin 1) (Mu1A-adaptin)	AP1M1 CLTNM	23.8969	23.778	23.8518	23.8571	23.3321	23.59	0.238492	0.841382	Down-regulated
P82970	High mobility group nucleosome-binding domain-containing protein 5 (Nucleosome-binding protein 1)	HMGN5 NSBP1	20.9123	20.9321	21.1348	21.0307	21.2037	21.651	0.238771	1.23291	Up-regulated
O00193	Small acidic protein	SMAP C11orf58	24.5476	24.586	24.6984	24.1733	24.459	24.5937	0.239705	0.869345	Down-regulated
Q9UI26	Importin-11 (Imp11) (Ran-binding protein 11) (RanBP11)	IPO11 RANBP11	19.7206	18.9625	19.9624	18.3174	18.9222	19.5088	0.239967	0.645117	Down-regulated
P46781	Small ribosomal subunit protein uS4 (40S ribosomal protein S9)	RPS9	26.93	27.1516	27.2317	27.2776	27.2064	27.2716	0.240045	1.1076	Up-regulated
P33241	Lymphocyte-specific protein 1 (47 kDa actin-binding protein) (52 kDa phosphoprotein) (pp52) (Lymphocyte-specific antigen WP34)	LSP1 WP34	24.1238	23.9565	24.2174	24.0946	24.295	24.4917	0.240605	1.14435	Up-regulated
Q9Y6E2	eIF5-mimic protein 1 (Basic leucine zipper and W2 domain-containing protein 2)	BZW2 5MP1 HSPC028 MSTP017	22.387	22.0272	22.7847	22.8363	22.6964	22.7407	0.240721	1.2818	Up-regulated
Q13951	Core-binding factor subunit beta (CBF-beta) (Polyomavirus enhancer-binding protein 2 beta subunit) (PEA2-beta) (PEBP2-beta) (SL3-3 enhancer factor 1 subunit beta) (SL3/AKV core-binding factor beta subunit)	CBFB	23.7682	23.4138	23.6694	23.5189	23.3981	22.7184	0.240903	0.755062	Down-regulated
P14324	Farnesyl pyrophosphate synthase (FPP synthase) (FPS) (EC 2.5.1.10) ((2E,6E)-farnesyl diphosphate synthase) (Dimethylallyltranstransferase) (EC 2.5.1.1) (Farnesyl diphosphate synthase) (Geranyltranstransferase)	FDPS FPS KIAA1293	24.4879	24.8966	24.6273	24.2275	24.6846	24.3462	0.24095	0.840217	Down-regulated
P05023	Sodium/potassium-transporting ATPase subunit alpha-1 (Na(+)/K(+) ATPase alpha-1 subunit) (EC 7.2.2.13) (Sodium pump subunit alpha-1)	ATP1A1	25.6613	25.5349	25.6477	25.6594	25.6457	25.7763	0.241612	1.05641	Up-regulated
P28072	Proteasome subunit beta type-6 (EC 3.4.25.1) (Macropain delta chain) (Multicatalytic endopeptidase complex delta chain) (Proteasome delta chain) (Proteasome subunit Y) (Proteasome subunit beta-1) (beta-1)	PSMB6 LMPY Y	24.2046	24.2535	24.2811	24.2292	24.4308	24.3692	0.241695	1.0693	Up-regulated
O75369	Filamin-B (FLN-B) (ABP-278) (ABP-280 homolog) (Actin-binding-like protein) (Beta-filamin) (Filamin homolog 1) (Fh1) (Filamin-3) (Thyroid autoantigen) (Truncated actin-binding protein) (Truncated ABP)	FLNB FLN1L FLN3 TABP TAP	25.5421	25.5907	25.651	25.5765	25.7261	25.7905	0.243312	1.07408	Up-regulated
Q9UKV3	Apoptotic chromatin condensation inducer in the nucleus (Acinus)	ACIN1 ACINUS KIAA0670	24.0033	23.9306	23.936	24.0503	24.0121	23.9559	0.243419	1.03488	Up-regulated
Q9UBC2	Epidermal growth factor receptor substrate 15-like 1 (Eps15-related protein) (Eps15R)	EPS15L1 EPS15R	21.8261	21.8368	21.9531	22.1386	21.8411	22.3452	0.243541	1.17797	Up-regulated
P05388	Large ribosomal subunit protein uL10 (60S acidic ribosomal protein P0) (60S ribosomal protein L10E)	RPLP0	28.2939	28.2161	28.254	28.2671	28.1376	28.1649	0.243694	0.956078	Down-regulated
P68104	Elongation factor 1-alpha 1 (EF-1-alpha-1) (EC 3.6.5.-) (Elongation factor Tu) (EF-Tu) (Eukaryotic elongation factor 1 A-1) (eEF1A-1) (Leukocyte receptor cluster member 7)	EEF1A1 EEF1A EF1A LENG7	30.5974	30.6258	30.3179	30.5255	30.2633	30.0899	0.244442	0.858089	Down-regulated
Q86X55	Histone-arginine methyltransferase CARM1 (EC 2.1.1.319) (Coactivator-associated arginine methyltransferase 1) (Protein arginine N-methyltransferase 4)	CARM1 PRMT4	21.2752	22.6986	22.9622	19.9486	18.5202	22.6349	0.244458	0.259877	Down-regulated
P63279	SUMO-conjugating enzyme UBC9 (EC 2.3.2.-) (RING-type E3 SUMO transferase UBC9) (SUMO-protein ligase) (Ubiquitin carrier protein 9) (Ubiquitin carrier protein I) (Ubiquitin-conjugating enzyme E2 I) (Ubiquitin-protein ligase I) (p18)	UBE2I UBC9 UBCE9	24.3832	24.5724	23.7339	24.6876	24.748	24.4782	0.244699	1.32694	Up-regulated
Q9H6F5	Coiled-coil domain-containing protein 86 (Cytokine-induced protein with coiled-coil domain)	CCDC86 CYCLON	22.8054	22.483	22.7223	22.3479	22.58	22.5746	0.244775	0.889212	Down-regulated
P62249	Small ribosomal subunit protein uS9 (40S ribosomal protein S16)	RPS16	26.2554	26.4458	26.3629	26.5462	26.3532	26.4883	0.24605	1.07763	Up-regulated
P11233	Ras-related protein Ral-A (EC 3.6.5.2)	RALA RAL	22.1193	21.6728	22.2755	21.6954	21.7075	21.7908	0.246117	0.817165	Down-regulated
Q8NBX0	Saccharopine dehydrogenase-like oxidoreductase (EC 1.-.-.-)	SCCPDH CGI-49	22.4305	22.3638	22.5736	23.2423	22.6242	22.5529	0.246409	1.275	Up-regulated
Q9UNX4	WD repeat-containing protein 3	WDR3	21.9441	22.0099	21.5419	20.8723	19.6845	21.8818	0.24653	0.493424	Down-regulated
Q5BKZ1	DBIRD complex subunit ZNF326 (Zinc finger protein 326) (Zinc finger protein interacting with mRNPs and DBC1)	ZNF326 ZIRD	21.5411	21.3262	21.1265	20.9181	21.049	21.3328	0.24809	0.851867	Down-regulated
Q00839	Heterogeneous nuclear ribonucleoprotein U (hnRNP U) (GRIP120) (Nuclear p120 ribonucleoprotein) (Scaffold-attachment factor A) (SAF-A) (p120) (pp120)	HNRNPU C1orf199 HNRPU SAFA U21.1	28.7231	28.8319	28.7883	28.6475	28.6921	28.7889	0.24812	0.951582	Down-regulated
Q9HCD5	Nuclear receptor coactivator 5 (NCoA-5) (Coactivator independent of AF-2) (CIA)	NCOA5 KIAA1637	19.438	22.659	23.2588	23.5544	23.24	24.2397	0.248188	3.71347	Up-regulated
P14868	Aspartate--tRNA ligase, cytoplasmic (EC 6.1.1.12) (Aspartyl-tRNA synthetase) (AspRS) (Cell proliferation-inducing gene 40 protein)	DARS1 DARS PIG40	26.6951	26.5293	26.6136	26.6303	26.8142	26.6862	0.250584	1.06997	Up-regulated
Q6EEV6	Small ubiquitin-related modifier 4 (SUMO-4) (Small ubiquitin-like protein 4)	SUMO4 SMT3H4	26.7434	26.772	27.136	27.0519	27.0691	27.1325	0.250769	1.14926	Up-regulated
P43403	Tyrosine-protein kinase ZAP-70 (EC 2.7.10.2) (70 kDa zeta-chain associated protein) (Syk-related tyrosine kinase)	ZAP70 SRK	26.0776	26.0112	26.1612	26.1927	26.0809	26.2227	0.250818	1.05856	Up-regulated
O94915	Protein furry homolog-like (ALL1-fused gene from chromosome 4p12 protein)	FRYL AF4P12 KIAA0826	18.7078	18.9329	18.805	19.42	18.9441	20.9035	0.25102	1.91937	Up-regulated
Q7Z7K6	Centromere protein V (CENP-V) (Nuclear protein p30) (Proline-rich protein 6)	CENPV PRR6	21.9026	21.9849	21.6284	21.6926	21.7494	21.5575	0.251705	0.887529	Down-regulated
Q5RKV6	Exosome complex component MTR3 (Exosome component 6) (mRNA transport regulator 3 homolog) (hMtr3) (p11)	EXOSC6 MTR3	22.608	23.0015	22.8488	23.219	22.778	23.2141	0.251784	1.18998	Up-regulated
O00203	AP-3 complex subunit beta-1 (Adaptor protein complex AP-3 subunit beta-1) (Adaptor-related protein complex 3 subunit beta-1) (Beta-3A-adaptin) (Clathrin assembly protein complex 3 beta-1 large chain)	AP3B1 ADTB3A	22.3129	22.4712	22.1258	21.1931	19.1782	22.2462	0.251954	0.370925	Down-regulated
Q69YN4	Protein virilizer homolog	VIRMA KIAA1429 MSTP054	20.6698	20.5611	20.2679	20.3345	20.3526	20.2445	0.252128	0.877173	Down-regulated
Q12972	Nuclear inhibitor of protein phosphatase 1 (NIPP-1) (Protein phosphatase 1 regulatory inhibitor subunit 8) [Includes: Activator of RNA decay (EC 3.1.4.-) (ARD-1)]	PPP1R8 ARD1 NIPP1	21.5121	21.2028	21.3674	21.8547	21.615	21.3366	0.253339	1.18208	Up-regulated
O43617	Trafficking protein particle complex subunit 3 (BET3 homolog)	TRAPPC3 BET3 CDABP0066	21.3439	21.4606	21.1385	21.586	21.5752	21.3065	0.253518	1.12889	Up-regulated
Q15388	Mitochondrial import receptor subunit TOM20 homolog (Mitochondrial 20 kDa outer membrane protein) (Outer mitochondrial membrane receptor Tom20)	TOMM20 KIAA0016	23.4086	22.8344	23.4645	23.3865	23.5403	23.7347	0.254395	1.2466	Up-regulated
Q9H1E3	Nuclear ubiquitous casein and cyclin-dependent kinase substrate 1 (P1)	NUCKS1 NUCKS JC7	25.05	25.2859	25.266	25.241	25.305	25.5935	0.254437	1.13226	Up-regulated
O14979	Heterogeneous nuclear ribonucleoprotein D-like (hnRNP D-like) (hnRNP DL) (AU-rich element RNA-binding factor) (JKT41-binding protein) (Protein laAUF1)	HNRNPDL HNRPDL JKTBP	26.9444	26.9514	26.9345	26.8038	26.8008	26.9665	0.254634	0.94187	Down-regulated
P36915	Guanine nucleotide-binding protein-like 1 (GTP-binding protein HSR1)	GNL1 HSR1	21.6482	21.8076	21.7878	21.7091	21.5612	21.698	0.255191	0.938373	Down-regulated
P07741	Adenine phosphoribosyltransferase (APRT) (EC 2.4.2.7)	APRT	24.3535	24.3156	24.5154	24.3276	23.8609	24.2931	0.255615	0.850097	Down-regulated
O95202	Mitochondrial proton/calcium exchanger protein (Electroneutral mitochondrial K(+)/H(+)exchanger) (KHE) (Leucine zipper-EF-hand-containing transmembrane protein 1)	LETM1	24.0539	23.8298	23.7157	24.0036	23.9173	24.3766	0.255891	1.17503	Up-regulated
P62837	Ubiquitin-conjugating enzyme E2 D2 (EC 2.3.2.23) ((E3-independent) E2 ubiquitin-conjugating enzyme D2) (EC 2.3.2.24) (E2 ubiquitin-conjugating enzyme D2) (Ubiquitin carrier protein D2) (Ubiquitin-conjugating enzyme E2(17)KB 2) (Ubiquitin-conjugating enzyme E2-17 kDa 2) (Ubiquitin-protein ligase D2) (p53-regulated ubiquitin-conjugating enzyme 1)	UBE2D2 PUBC1 UBC4 UBC5B UBCH4 UBCH5B	24.5742	25.1119	24.2068	22.8708	24.5453	19.4781	0.256055	0.198485	Down-regulated
Q5TDH0	Protein DDI1 homolog 2 (EC 3.4.23.-)	DDI2	22.2407	22.1257	22.0821	21.5926	21.9267	22.1604	0.256453	0.837252	Down-regulated
P11216	Glycogen phosphorylase, brain form (EC 2.4.1.1)	PYGB	23.8285	23.8975	24.0078	23.9721	23.9643	24.0427	0.256466	1.05831	Up-regulated
O43815	Striatin	STRN	21.2486	21.3035	21.2421	21.296	20.719	20.9961	0.256725	0.83449	Down-regulated
Q96I99	Succinate--CoA ligase [GDP-forming] subunit beta, mitochondrial (EC 6.2.1.4) (GTP-specific succinyl-CoA synthetase subunit beta) (G-SCS) (GTPSCS) (Succinyl-CoA synthetase beta-G chain) (SCS-betaG)	SUCLG2	22.7648	23.0411	23.2437	23.1582	23.2935	23.2422	0.258287	1.16052	Up-regulated
O95487	Protein transport protein Sec24B (SEC24-related protein B)	SEC24B	20.9548	20.6132	20.7952	20.8435	20.3947	20.4063	0.258332	0.847	Down-regulated
Q04637	Eukaryotic translation initiation factor 4 gamma 1 (eIF-4-gamma 1) (eIF-4G 1) (eIF-4G1) (p220)	EIF4G1 EIF4F EIF4G EIF4GI	24.42	24.0288	24.2399	24.4432	24.3438	24.4262	0.258622	1.12883	Up-regulated
P14174	Macrophage migration inhibitory factor (MIF) (EC 5.3.2.1) (Glycosylation-inhibiting factor) (GIF) (L-dopachrome isomerase) (L-dopachrome tautomerase) (EC 5.3.3.12) (Phenylpyruvate tautomerase)	MIF GLIF MMIF	27.0368	26.7612	27.0642	27.6427	26.8263	27.7055	0.25863	1.35419	Up-regulated
Q9H444	Charged multivesicular body protein 4b (Chromatin-modifying protein 4b) (CHMP4b) (SNF7 homolog associated with Alix 1) (SNF7-2) (hSnf7-2) (Vacuolar protein sorting-associated protein 32-2) (Vps32-2) (hVps32-2)	CHMP4B C20orf178 SHAX1	23.7318	23.6939	23.8284	23.8043	23.8133	24.1243	0.258662	1.1193	Up-regulated
Q8WZA9	Immunity-related GTPase family Q protein	IRGQ IRGQ1 FKSG27	21.0492	20.7036	20.8279	20.5928	20.8685	20.5686	0.258711	0.880503	Down-regulated
Q9BV38	WD repeat-containing protein 18	WDR18	21.1853	19.9148	20.788	21.1856	21.2168	21.2428	0.258793	1.50077	Up-regulated
Q9BXY0	Protein MAK16 homolog (NNP78) (Protein RBM13)	MAK16 RBM13	21.5785	22.4073	21.6849	21.7195	21.4248	21.3146	0.259371	0.755795	Down-regulated
Q16881	Thioredoxin reductase 1, cytoplasmic (TR) (EC 1.8.1.9) (Gene associated with retinoic and interferon-induced mortality 12 protein) (GRIM-12) (Gene associated with retinoic and IFN-induced mortality 12 protein) (KM-102-derived reductase-like factor) (Peroxidase TXNRD1) (EC 1.11.1.2) (Thioredoxin reductase TR1)	TXNRD1 GRIM12 KDRF	24.7541	24.6588	24.7521	24.7052	24.8289	24.8606	0.259417	1.05451	Up-regulated
O60506	Heterogeneous nuclear ribonucleoprotein Q (hnRNP Q) (Glycine- and tyrosine-rich RNA-binding protein) (GRY-RBP) (NS1-associated protein 1) (Synaptotagmin-binding, cytoplasmic RNA-interacting protein)	SYNCRIP HNRPQ NSAP1	28.1213	28.0856	28.2044	27.915	28.1429	28.0439	0.260071	0.930987	Down-regulated
Q9Y5K6	CD2-associated protein (Adapter protein CMS) (Cas ligand with multiple SH3 domains)	CD2AP	22.9248	22.9498	23.5346	23.1213	22.6903	22.5693	0.260189	0.788528	Down-regulated
Q06546	GA-binding protein alpha chain (GABP subunit alpha) (Nuclear respiratory factor 2 subunit alpha) (Transcription factor E4TF1-60)	GABPA E4TF1A	22.8649	22.6925	22.8828	22.496	22.4857	22.8702	0.260296	0.872907	Down-regulated
Q9NR31	Small COPII coat GTPase SAR1A (EC 3.6.5.2) (COPII-associated small GTPase) (Secretion-associated Ras-related GTPase 1A)	SAR1A SAR1 SARA SARA1	24.2485	24.2168	24.2541	24.3713	24.5343	24.2267	0.260342	1.1001	Up-regulated
Q9Y617	Phosphoserine aminotransferase (EC 2.6.1.52) (Phosphohydroxythreonine aminotransferase) (PSAT)	PSAT1 PSA	24.1057	23.9236	23.8809	24.1485	24.235	23.9536	0.260506	1.10366	Up-regulated
P63208	S-phase kinase-associated protein 1 (Cyclin-A/CDK2-associated protein p19) (p19A) (Organ of Corti protein 2) (OCP-2) (Organ of Corti protein II) (OCP-II) (RNA polymerase II elongation factor-like protein) (SIII) (Transcription elongation factor B polypeptide 1-like) (p19skp1)	SKP1 EMC19 OCP2 SKP1A TCEB1L	24.9633	24.9407	24.899	24.7182	24.8651	24.9306	0.261098	0.935386	Down-regulated
P54709	Sodium/potassium-transporting ATPase subunit beta-3 (Sodium/potassium-dependent ATPase subunit beta-3) (ATPB-3) (CD antigen CD298)	ATP1B3	23.2252	23.217	23.3546	23.3273	23.3748	23.8265	0.261519	1.18422	Up-regulated
Q6IN85	Serine/threonine-protein phosphatase 4 regulatory subunit 3A (SMEK homolog 1)	PPP4R3A KIAA2010 PP4R3A SMEK1 MSTP033	22.7739	22.3403	22.7719	22.9834	22.8379	22.7348	0.261704	1.16743	Up-regulated
Q52LJ0	Protein FAM98B	FAM98B	23.624	23.7224	23.4618	23.2196	23.5491	23.5221	0.262195	0.887324	Down-regulated
Q9BPX3	Condensin complex subunit 3 (Chromosome-associated protein G) (Condensin subunit CAP-G) (hCAP-G) (Melanoma antigen NY-MEL-3) (Non-SMC condensin I complex subunit G) (XCAP-G homolog)	NCAPG CAPG NYMEL3	23.3867	23.6381	23.7257	23.3746	23.572	23.2835	0.262775	0.886709	Down-regulated
P17858	ATP-dependent 6-phosphofructokinase, liver type (ATP-PFK) (PFK-L) (EC 2.7.1.11) (6-phosphofructokinase type B) (Phosphofructo-1-kinase isozyme B) (PFK-B) (Phosphohexokinase)	PFKL	21.5069	22.0439	21.9632	22.3503	22.1456	21.8706	0.263413	1.21771	Up-regulated
P55010	Eukaryotic translation initiation factor 5 (eIF-5)	EIF5	23.6276	23.4392	19.7798	24.1644	24.4639	23.9787	0.264107	3.78458	Up-regulated
Q9Y383	Putative RNA-binding protein Luc7-like 2	LUC7L2 CGI-59 CGI-74	23.0976	22.9286	23.3564	23.1949	22.6044	22.712	0.265879	0.817656	Down-regulated
Q9BUJ2	Heterogeneous nuclear ribonucleoprotein U-like protein 1 (Adenovirus early region 1B-associated protein 5) (E1B-55 kDa-associated protein 5) (E1B-AP5)	HNRNPUL1 E1BAP5 HNRPUL1	25.1827	25.4226	25.1538	25.0586	25.1556	25.1586	0.266899	0.914613	Down-regulated
P47985	Cytochrome b-c1 complex subunit Rieske, mitochondrial (EC 7.1.1.8) (Complex III subunit 5) (Cytochrome b-c1 complex subunit 5) (Rieske iron-sulfur protein) (RISP) (Rieske protein UQCRFS1) (Ubiquinol-cytochrome c reductase iron-sulfur subunit) [Cleaved into: Cytochrome b-c1 complex subunit 9 (Su9) (Subunit 9) (8 kDa subunit 9) (Complex III subunit IX) (Cytochrome b-c1 complex subunit 11) (UQCRFS1 …	UQCRFS1	22.9547	22.4159	22.8494	22.911	22.9635	23.0916	0.267173	1.18814	Up-regulated
Q8WWQ0	PH-interacting protein (PHIP) (DDB1- and CUL4-associated factor 14) (IRS-1 PH domain-binding protein) (WD repeat-containing protein 11)	PHIP DCAF14 WDR11	20.0693	19.8076	19.7465	19.8277	19.6561	19.6838	0.267494	0.900044	Down-regulated
Q9NX62	Golgi-resident adenosine 3',5'-bisphosphate 3'-phosphatase (Golgi-resident PAP phosphatase) (gPAPP) (EC 3.1.3.7) (3'(2'), 5'-bisphosphate nucleotidase 2) (Inositol monophosphatase domain-containing protein 1) (Myo-inositol monophosphatase A3) (Phosphoadenosine phosphate 3'-nucleotidase)	BPNT2 IMPA3 IMPAD1	21.4076	21.2125	21.2097	21.1451	21.2493	21.1326	0.268023	0.93243	Down-regulated
O43399	Tumor protein D54 (hD54) (Tumor protein D52-like 2)	TPD52L2	24.4726	24.7095	24.6831	24.8258	24.8723	24.6011	0.268213	1.10548	Up-regulated
Q969X6	U3 small nucleolar RNA-associated protein 4 homolog (Cirhin) (UTP4 small subunit processome component)	UTP4 CIRH1A cPERP-E KIAA1988	22.7656	22.4908	22.7939	23.0537	22.9349	22.654	0.26885	1.14666	Up-regulated
O00303	Eukaryotic translation initiation factor 3 subunit F (eIF3f) (Deubiquitinating enzyme eIF3f) (EC 3.4.19.12) (Eukaryotic translation initiation factor 3 subunit 5) (eIF-3-epsilon) (eIF3 p47)	EIF3F EIF3S5	23.9131	23.7981	24.082	23.6344	23.1582	23.9572	0.269642	0.785781	Down-regulated
Q13242	Serine/arginine-rich splicing factor 9 (Pre-mRNA-splicing factor SRp30C) (Splicing factor, arginine/serine-rich 9)	SRSF9 SFRS9 SRP30C	24.7159	24.8203	24.7997	24.8828	24.7615	24.9076	0.269869	1.05117	Up-regulated
A6NKT7	RanBP2-like and GRIP domain-containing protein 3	RGPD3 RGP3	21.6024	21.8163	22.1336	22.1356	21.9007	22.2419	0.269888	1.1826	Up-regulated
Q9NZ08	Endoplasmic reticulum aminopeptidase 1 (EC 3.4.11.-) (ARTS-1) (Adipocyte-derived leucine aminopeptidase) (A-LAP) (Aminopeptidase PILS) (Puromycin-insensitive leucyl-specific aminopeptidase) (PILS-AP) (Type 1 tumor necrosis factor receptor shedding aminopeptidase regulator)	ERAP1 APPILS ARTS1 KIAA0525 UNQ584/PRO1154	24.2005	23.8751	24.2427	24.2481	24.2025	24.3959	0.269979	1.1298	Up-regulated
Q969G3	SWI/SNF-related matrix-associated actin-dependent regulator of chromatin subfamily E member 1 (BRG1-associated factor 57) (BAF57)	SMARCE1 BAF57	23.5199	23.297	23.7163	24.0523	23.4382	23.9183	0.270102	1.22422	Up-regulated
P46783	Small ribosomal subunit protein eS10 (40S ribosomal protein S10)	RPS10	25.8633	25.8589	25.5632	25.7405	25.6072	25.3997	0.270407	0.883111	Down-regulated
P50990	T-complex protein 1 subunit theta (TCP-1-theta) (CCT-theta) (Chaperonin containing T-complex polypeptide 1 subunit 8) (Renal carcinoma antigen NY-REN-15)	CCT8 C21orf112 CCTQ KIAA0002	27.9991	27.9272	28.0125	27.9267	27.9519	27.9417	0.271426	0.972992	Down-regulated
P62277	Small ribosomal subunit protein uS15 (40S ribosomal protein S13)	RPS13	26.3545	26.2906	26.2293	26.3407	25.9967	26.0725	0.273255	0.898236	Down-regulated
Q01082	Spectrin beta chain, non-erythrocytic 1 (Beta-II spectrin) (Fodrin beta chain) (Spectrin, non-erythroid beta chain 1)	SPTBN1 SPTB2	27.199	27.198	28.4155	29.2121	27.8881	27.9609	0.273675	1.68125	Up-regulated
P22061	Protein-L-isoaspartate(D-aspartate) O-methyltransferase (PIMT) (EC 2.1.1.77) (L-isoaspartyl protein carboxyl methyltransferase) (Protein L-isoaspartyl/D-aspartyl methyltransferase) (Protein-beta-aspartate methyltransferase)	PCMT1	23.3898	23.1473	23.0263	23.2079	23.4265	23.4311	0.274803	1.12301	Up-regulated
Q9Y6H1	Coiled-coil-helix-coiled-coil-helix domain-containing protein 2 (Aging-associated gene 10 protein) (HCV NS2 trans-regulated protein) (NS2TP)	CHCHD2 C7orf17 AAG10	25.0785	24.9011	24.8663	24.7536	24.6109	24.9837	0.275028	0.891372	Down-regulated
P02751	Fibronectin (FN) (Cold-insoluble globulin) (CIG) [Cleaved into: Anastellin; Ugl-Y1; Ugl-Y2; Ugl-Y3]	FN1 FN	25.6937	23.4995	24.6696	23.5744	23.8532	23.6217	0.276072	0.522016	Down-regulated
O00273	DNA fragmentation factor subunit alpha (DNA fragmentation factor 45 kDa subunit) (DFF-45) (Inhibitor of CAD) (ICAD)	DFFA DFF1 DFF45 H13	22.3111	22.557	22.3112	22.739	20.7895	19.6846	0.276344	0.399962	Down-regulated
O43681	ATPase GET3 (EC 3.6.-.-) (Arsenical pump-driving ATPase) (Arsenite-stimulated ATPase) (Guided entry of tail-anchored proteins factor 3, ATPase) (Transmembrane domain recognition complex 40 kDa ATPase subunit) (hARSA-I) (hASNA-I)	GET3 ARSA ASNA1 TRC40	23.6323	23.5534	23.6414	23.5543	23.3235	23.5851	0.27645	0.919295	Down-regulated
P16435	NADPH--cytochrome P450 reductase (CPR) (P450R) (EC 1.6.2.4)	POR CYPOR	20.4127	20.5167	19.8718	20.3405	19.722	19.562	0.276733	0.761949	Down-regulated
P07108	Acyl-CoA-binding protein (ACBP) (Diazepam-binding inhibitor) (DBI) (Endozepine) (EP)	DBI	24.6384	24.6667	24.7885	25.0202	25.0751	24.624	0.277124	1.15554	Up-regulated
Q9Y294	Histone chaperone ASF1A (Anti-silencing function protein 1 homolog A) (hAsf1) (hAsf1a) (CCG1-interacting factor A) (CIA) (hCIA)	ASF1A CGI-98 HSPC146	22.1088	21.4871	22.0084	21.6861	21.6018	21.4683	0.277294	0.822051	Down-regulated
Q9NRW1	Ras-related protein Rab-6B (EC 3.6.5.2)	RAB6B	25.2366	26.1803	25.3646	26.4791	25.4565	26.6576	0.277464	1.51982	Up-regulated
P40763	Signal transducer and activator of transcription 3 (Acute-phase response factor)	STAT3 APRF	24.4408	24.6474	24.6974	24.2901	24.3603	24.6347	0.277631	0.890796	Down-regulated
P61081	NEDD8-conjugating enzyme Ubc12 (EC 2.3.2.34) (NEDD8 carrier protein) (Ubiquitin-conjugating enzyme E2 M)	UBE2M UBC12	24.2665	23.9332	24.6219	24.6433	24.504	24.5499	0.277892	1.22422	Up-regulated
O43776	Asparagine--tRNA ligase, cytoplasmic (EC 6.1.1.22) (Asparaginyl-tRNA synthetase) (AsnRS) (Asparaginyl-tRNA synthetase 1)	NARS1 NARS NRS	25.26	25.0344	25.0212	25.0726	24.9067	24.9825	0.277936	0.921507	Down-regulated
Q14697	Neutral alpha-glucosidase AB (EC 3.2.1.207) (Alpha-glucosidase 2) (Glucosidase II subunit alpha)	GANAB G2AN KIAA0088	26.5518	26.5034	26.6106	26.5702	26.6027	26.7749	0.278379	1.06733	Up-regulated
O60888	Protein CutA (Acetylcholinesterase-associated protein) (Brain acetylcholinesterase putative membrane anchor)	CUTA ACHAP C6orf82	22.7098	22.6575	22.8002	22.9649	22.6666	23.007	0.27847	1.11497	Up-regulated
P20073	Annexin A7 (Annexin VII) (Annexin-7) (Synexin)	ANXA7 ANX7 SNX OK/SW-cl.95	23.4723	23.1893	23.4131	23.3756	23.5007	23.6186	0.278629	1.10196	Up-regulated
Q9Y6A4	Cilia- and flagella-associated protein 20 (Basal body up-regulated protein 22) (Transcription factor IIB)	CFAP20 BUG22 C16orf80 GTL3	22.8222	23.138	23.818	23.5941	23.879	23.591	0.279333	1.34596	Up-regulated
Q9NZJ9	Diphosphoinositol polyphosphate phosphohydrolase 2 (DIPP-2) (EC 3.6.1.52) (Diadenosine 5',5'''-P1,P6-hexaphosphate hydrolase 2) (Nucleoside diphosphate-linked moiety X motif 4) (Nudix motif 4)	NUDT4 DIPP2 KIAA0487 HDCMB47P	21.1597	20.8409	21.4294	21.1382	20.7367	19.7615	0.279853	0.66073	Down-regulated
A6NDG6	Glycerol-3-phosphate phosphatase (G3PP) (EC 3.1.3.21) (Aspartate-based ubiquitous Mg(2+)-dependent phosphatase) (AUM) (EC 3.1.3.48) (Phosphoglycolate phosphatase) (PGP)	PGP	21.2201	21.1906	21.2261	21.5259	21.2119	21.3063	0.281035	1.09868	Up-regulated
Q9Y5J1	U3 small nucleolar RNA-associated protein 18 homolog (WD repeat-containing protein 50)	UTP18 WDR50 CDABP0061 CGI-48	20.0411	20.4814	20.5052	20.5306	20.7223	20.4462	0.281042	1.16781	Up-regulated
Q8TC12	Retinol dehydrogenase 11 (EC 1.1.1.300) (Androgen-regulated short-chain dehydrogenase/reductase 1) (HCV core-binding protein HCBP12) (Prostate short-chain dehydrogenase/reductase 1) (Retinal reductase 1) (RalR1) (Short chain dehydrogenase/reductase family 7C member 1)	RDH11 ARSDR1 PSDR1 SDR7C1 CGI-82	22.3637	22.2978	22.4902	22.3025	22.3732	22.1129	0.282159	0.919529	Down-regulated
O75533	Splicing factor 3B subunit 1 (Pre-mRNA-splicing factor SF3b 155 kDa subunit) (SF3b155) (Spliceosome-associated protein 155) (SAP 155)	SF3B1 SAP155	25.8274	25.8213	25.8678	25.8523	25.7797	25.7645	0.282603	0.972655	Down-regulated
P14317	Hematopoietic lineage cell-specific protein (Hematopoietic cell-specific LYN substrate 1) (LckBP1) (p75)	HCLS1 HS1	23.5923	23.1193	23.7116	24.0356	24.1272	23.3769	0.283519	1.2943	Up-regulated
P07384	Calpain-1 catalytic subunit (EC 3.4.22.52) (Calcium-activated neutral proteinase 1) (CANP 1) (Calpain mu-type) (Calpain-1 large subunit) (Cell proliferation-inducing gene 30 protein) (Micromolar-calpain) (muCANP)	CAPN1 CANPL1 PIG30	23.6923	23.866	23.1904	23.2797	23.2716	23.3159	0.283699	0.815732	Down-regulated
Q15008	26S proteasome non-ATPase regulatory subunit 6 (26S proteasome regulatory subunit RPN7) (26S proteasome regulatory subunit S10) (Breast cancer-associated protein SGA-113M) (Phosphonoformate immuno-associated protein 4) (Proteasome regulatory particle subunit p44S10) (p42A)	PSMD6 KIAA0107 PFAAP4	24.323	24.3985	23.932	24.0552	24.1468	23.4198	0.284028	0.787908	Down-regulated
Q10713	Mitochondrial-processing peptidase subunit alpha (Alpha-MPP) (Inactive zinc metalloprotease alpha) (P-55)	PMPCA INPP5E KIAA0123 MPPA	23.5795	22.993	22.7416	22.882	22.342	19.3541	0.284765	0.334791	Down-regulated
Q99426	Tubulin-folding cofactor B (Cytoskeleton-associated protein 1) (Cytoskeleton-associated protein CKAPI) (Tubulin-specific chaperone B)	TBCB CG22 CKAP1	24.3274	24.3907	24.3137	24.0451	24.3596	24.2335	0.285293	0.913072	Down-regulated
Q9Y295	Developmentally-regulated GTP-binding protein 1 (DRG-1) (Neural precursor cell expressed developmentally down-regulated protein 3) (NEDD-3) (Translation factor GTPase DRG1) (TRAFAC GTPase DRG1) (EC 3.6.5.-)	DRG1 NEDD3	24.1286	24.2006	24.3562	24.3653	24.4998	24.2149	0.285805	1.09546	Up-regulated
Q9UKK6	NTF2-related export protein 1 (Protein p15)	NXT1	21.1442	21.0682	20.603	20.3234	20.9279	20.6654	0.285907	0.812496	Down-regulated
Q9NRX4	14 kDa phosphohistidine phosphatase (EC 3.9.1.3) (Phosphohistidine phosphatase 1) (PHPT1) (Protein histidine phosphatase) (PHP) (Protein janus-A homolog)	PHPT1 PHP14 CGI-202 HSPC141	24.7234	24.3238	24.7071	24.4799	22.8917	24.2526	0.286259	0.611306	Down-regulated
P55084	Trifunctional enzyme subunit beta, mitochondrial (TP-beta) [Includes: 3-ketoacyl-CoA thiolase (EC 2.3.1.155) (EC 2.3.1.16) (Acetyl-CoA acyltransferase) (Beta-ketothiolase)]	HADHB MSTP029	23.4429	23.2501	23.6077	23.4596	23.6022	23.7149	0.286281	1.11626	Up-regulated
Q9NR45	Sialic acid synthase (N-acetylneuraminate synthase) (EC 2.5.1.56) (N-acetylneuraminate-9-phosphate synthase) (EC 2.5.1.57) (N-acetylneuraminic acid phosphate synthase) (N-acetylneuraminic acid synthase)	NANS SAS	22.9934	22.4771	22.6906	23.1816	22.7573	22.9391	0.287342	1.18015	Up-regulated
Q9NPJ3	Acyl-coenzyme A thioesterase 13 (Acyl-CoA thioesterase 13) (EC 3.1.2.-) (Hotdog-fold thioesterase superfamily member 2) (Palmitoyl-CoA hydrolase) (EC 3.1.2.2) (Thioesterase superfamily member 2) (THEM2) [Cleaved into: Acyl-coenzyme A thioesterase 13, N-terminally processed]	ACOT13 THEM2 HT012 PNAS-27	20.2859	22.1019	22.0504	22.3096	22.3621	22.3389	0.287362	1.81185	Up-regulated
O15143	Actin-related protein 2/3 complex subunit 1B (Arp2/3 complex 41 kDa subunit) (p41-ARC)	ARPC1B ARC41	24.4101	24.8774	24.4011	24.4164	24.4797	23.9451	0.28812	0.822184	Down-regulated
P07737	Profilin-1 (Epididymis tissue protein Li 184a) (Profilin I)	PFN1	29.358	29.122	29.4366	29.4777	29.3763	29.4667	0.288179	1.09786	Up-regulated
P25398	Small ribosomal subunit protein eS12 (40S ribosomal protein S12)	RPS12	27.0317	26.8898	27.1488	27.085	27.0756	27.2728	0.288582	1.08751	Up-regulated
Q5TZA2	Rootletin (Ciliary rootlet coiled-coil protein)	CROCC KIAA0445	24.126	23.8921	23.9802	24.2166	24.0605	25.0901	0.288595	1.37202	Up-regulated
Q13813	Spectrin alpha chain, non-erythrocytic 1 (Alpha-II spectrin) (Fodrin alpha chain) (Spectrin, non-erythroid alpha subunit)	SPTAN1 NEAS SPTA2	27.9976	28.0884	27.9965	27.9864	28.232	28.1879	0.288627	1.07768	Up-regulated
O95433	Activator of 90 kDa heat shock protein ATPase homolog 1 (AHA1) (p38)	AHSA1 C14orf3 HSPC322	24.1524	24.3673	24.6521	24.3595	21.6291	23.6792	0.289241	0.445038	Down-regulated
Q9BRT9	DNA replication complex GINS protein SLD5 (GINS complex subunit 4) [Cleaved into: DNA replication complex GINS protein SLD5, N-terminally processed]	GINS4 SLD5	22.2906	22.1841	20.9821	22.4334	22.8343	22.0234	0.289314	1.52778	Up-regulated
Q9UKD2	mRNA turnover protein 4 homolog (Ribosome assembly factor MRTO4)	MRTO4 C1orf33 MRT4	22.1204	22.4345	22.659	22.4657	22.6012	22.8731	0.2904	1.18266	Up-regulated
O75531	Barrier-to-autointegration factor (Breakpoint cluster region protein 1) [Cleaved into: Barrier-to-autointegration factor, N-terminally processed]	BANF1 BAF BCRG1	24.7161	24.848	24.7557	24.6001	24.2926	24.8007	0.29107	0.865257	Down-regulated
P04843	Dolichyl-diphosphooligosaccharide--protein glycosyltransferase subunit 1 (Dolichyl-diphosphooligosaccharide--protein glycosyltransferase 67 kDa subunit) (Ribophorin I) (RPN-I) (Ribophorin-1)	RPN1	26.3206	25.975	26.2876	26.3969	26.3979	26.2571	0.291736	1.11437	Up-regulated
P40925	Malate dehydrogenase, cytoplasmic (EC 1.1.1.37) (Aromatic alpha-keto acid reductase) (KAR) (EC 1.1.1.96) (Cytosolic malate dehydrogenase)	MDH1 MDHA	27.4732	27.3742	27.5445	27.5098	27.5089	27.5858	0.292121	1.05035	Up-regulated
Q06830	Peroxiredoxin-1 (EC 1.11.1.24) (Natural killer cell-enhancing factor A) (NKEF-A) (Proliferation-associated gene protein) (PAG) (Thioredoxin peroxidase 2) (Thioredoxin-dependent peroxide reductase 2) (Thioredoxin-dependent peroxiredoxin 1)	PRDX1 PAGA PAGB TDPX2	29.8005	29.6917	29.4772	29.8133	29.6723	29.9222	0.292477	1.1066	Up-regulated
P53621	Coatomer subunit alpha (Alpha-coat protein) (Alpha-COP) (HEP-COP) (HEPCOP) [Cleaved into: Xenin (Xenopsin-related peptide); Proxenin]	COPA	25.2456	25.7407	25.4918	25.4499	25.3169	24.7297	0.292501	0.797082	Down-regulated
Q9NTK5	Obg-like ATPase 1 (DNA damage-regulated overexpressed in cancer 45) (DOC45) (GTP-binding protein 9)	OLA1 GTPBP9 PRO2455 PTD004	25.3687	25.3943	25.2355	25.0962	25.3902	25.0824	0.29271	0.905488	Down-regulated
P15927	Replication protein A 32 kDa subunit (RP-A p32) (Replication factor A protein 2) (RF-A protein 2) (Replication protein A 34 kDa subunit) (RP-A p34)	RPA2 REPA2 RPA32 RPA34	23.2816	23.5121	23.6415	23.4164	23.8323	23.8155	0.293461	1.15642	Up-regulated
P16615	Sarcoplasmic/endoplasmic reticulum calcium ATPase 2 (SERCA2) (SR Ca(2+)-ATPase 2) (EC 7.2.2.10) (Calcium pump 2) (Calcium-transporting ATPase sarcoplasmic reticulum type, slow twitch skeletal muscle isoform) (Endoplasmic reticulum class 1/2 Ca(2+) ATPase)	ATP2A2 ATP2B	24.283	23.9306	24.0868	24.1894	24.2563	24.2834	0.294042	1.10412	Up-regulated
O14672	Disintegrin and metalloproteinase domain-containing protein 10 (ADAM 10) (EC 3.4.24.81) (CDw156) (Kuzbanian protein homolog) (Mammalian disintegrin-metalloprotease) (CD antigen CD156c)	ADAM10 KUZ MADM	22.2312	22.203	22.474	21.9231	22.1585	22.3092	0.294055	0.887324	Down-regulated
Q4G0J3	La-related protein 7 (La ribonucleoprotein domain family member 7) (hLARP7) (P-TEFb-interaction protein for 7SK stability) (PIP7S)	LARP7 HDCMA18P	21.7663	21.6635	21.7844	21.66	22.069	22.0375	0.294198	1.13611	Up-regulated
P27707	Deoxycytidine kinase (dCK) (EC 2.7.1.74) (Deoxyadenosine kinase) (EC 2.7.1.76) (Deoxyguanosine kinase) (EC 2.7.1.113)	DCK	22.8567	22.9192	22.3192	23.0454	23.0979	22.7696	0.294536	1.20798	Up-regulated
Q8WYA6	Beta-catenin-like protein 1 (Nuclear-associated protein) (NAP) (Testis development protein NYD-SP19)	CTNNBL1 C20orf33 PP8304	22.3397	22.2663	22.5955	22.401	22.86	22.5548	0.294593	1.1525	Up-regulated
Q13405	Large ribosomal subunit protein mL49 (39S ribosomal protein L49, mitochondrial) (L49mt) (MRP-L49) (Neighbor of FAU) (NOF) (Protein NOF1)	MRPL49 C11orf4 NOF1 OK/SW-cl.67	22.3381	22.1078	22.3074	22.3004	22.711	22.3177	0.29481	1.14229	Up-regulated
P62081	Small ribosomal subunit protein eS7 (40S ribosomal protein S7)	RPS7	26.9882	27.0752	26.6611	26.3728	26.8241	26.819	0.295547	0.848979	Down-regulated
Q9ULA0	Aspartyl aminopeptidase (EC 3.4.11.21)	DNPEP ASPEP DAP	22.3263	22.2714	22.8146	22.3887	21.9332	22.288	0.29597	0.830777	Down-regulated
Q9NR50	Translation initiation factor eIF2B subunit gamma (eIF2B GDP-GTP exchange factor subunit gamma)	EIF2B3	22.0909	22.3187	22.4102	21.8933	22.021	22.3245	0.295986	0.874381	Down-regulated
Q8IU85	Calcium/calmodulin-dependent protein kinase type 1D (EC 2.7.11.17) (CaM kinase I delta) (CaM kinase ID) (CaM-KI delta) (CaMKI delta) (CaMKID) (CaMKI-like protein kinase) (CKLiK)	CAMK1D CAMKID	20.0096	18.4161	20.6452	20.726	20.4807	20.6468	0.296159	1.90202	Up-regulated
Q9BTV4	Transmembrane protein 43 (Protein LUMA)	TMEM43 UNQ2564/PRO6244	21.5016	21.3319	21.3882	21.3594	21.6514	21.5952	0.296279	1.09285	Up-regulated
P13051	Uracil-DNA glycosylase (UDG) (EC 3.2.2.27)	UNG DGU UNG1 UNG15	22.8268	22.623	22.4756	22.7161	22.3308	22.1701	0.296308	0.849018	Down-regulated
Q05519	Serine/arginine-rich splicing factor 11 (Arginine-rich 54 kDa nuclear protein) (p54) (Splicing factor, arginine/serine-rich 11)	SRSF11 SFRS11	23.8528	23.7233	23.692	23.8154	23.7804	24.096	0.296419	1.10285	Up-regulated
P56134	ATP synthase subunit f, mitochondrial (ATP synthase membrane subunit f)	ATP5MF ATP5J2 ATP5JL	24.035	24.1497	23.9902	24.0829	24.1613	24.1317	0.296656	1.04754	Up-regulated
Q6IN84	rRNA methyltransferase 1, mitochondrial (EC 2.1.1.-) (16S rRNA (guanosine(1145)-2'-O)-methyltransferase) (16S rRNA [Gm1145] 2'-O-methyltransferase)	MRM1	19.6827	21.5544	20.6125	19.2092	19.9309	20.3553	0.296715	0.580459	Down-regulated
P16949	Stathmin (Leukemia-associated phosphoprotein p18) (Metablastin) (Oncoprotein 18) (Op18) (Phosphoprotein p19) (pp19) (Prosolin) (Protein Pr22) (pp17)	STMN1 C1orf215 LAP18 OP18	28.2793	27.7477	28.1009	28.7143	28.0999	28.203	0.296795	1.2281	Up-regulated
P00387	NADH-cytochrome b5 reductase 3 (B5R) (Cytochrome b5 reductase) (EC 1.6.2.2) (Diaphorase-1)	CYB5R3 DIA1	23.2302	23.2381	23.4848	23.0789	23.3648	23.0157	0.296841	0.892196	Down-regulated
Q10570	Cleavage and polyadenylation specificity factor subunit 1 (Cleavage and polyadenylation specificity factor 160 kDa subunit) (CPSF 160 kDa subunit)	CPSF1 CPSF160	22.9369	23.2215	23.0241	23.1235	22.5559	22.8052	0.297104	0.85108	Down-regulated
Q96P11	28S rRNA (cytosine-C(5))-methyltransferase (EC 2.1.1.-) (NOL1-related protein) (NOL1R) (NOL1/NOP2/Sun domain family member 5) (Williams-Beuren syndrome chromosomal region 20A protein)	NSUN5 NSUN5A WBSCR20 WBSCR20A	20.9719	21.3888	21.2759	20.99	19.7658	21.0989	0.29721	0.662519	Down-regulated
Q9BYD6	Large ribosomal subunit protein uL1m (39S ribosomal protein L1, mitochondrial) (L1mt) (MRP-L1)	MRPL1 BM-022	20.5423	20.5989	20.6259	19.9936	20.2309	20.689	0.297291	0.821007	Down-regulated
Q9UL46	Proteasome activator complex subunit 2 (11S regulator complex subunit beta) (REG-beta) (Activator of multicatalytic protease subunit 2) (Proteasome activator 28 subunit beta) (PA28b) (PA28beta)	PSME2	26.0523	26.5168	25.8167	25.4771	25.9694	25.9837	0.297735	0.801885	Down-regulated
P78318	Immunoglobulin-binding protein 1 (B-cell signal transduction molecule alpha 4) (Protein alpha-4) (CD79a-binding protein 1) (Protein phosphatase 2/4/6 regulatory subunit) (Renal carcinoma antigen NY-REN-16)	IGBP1 IBP1	21.0063	21.0015	20.8911	20.88	19.4453	20.6925	0.29801	0.647507	Down-regulated
Q15637	Splicing factor 1 (Mammalian branch point-binding protein) (BBP) (mBBP) (Transcription factor ZFM1) (Zinc finger gene in MEN1 locus) (Zinc finger protein 162)	SF1 ZFM1 ZNF162	24.1071	23.6568	24.0316	23.8085	23.678	23.7303	0.298367	0.874845	Down-regulated
Q5JTH9	RRP12-like protein	RRP12 KIAA0690	23.2396	23.3986	23.0784	23.2691	22.8052	23.0485	0.298536	0.871799	Down-regulated
Q8N6U8	G-protein coupled receptor 161 (G-protein coupled receptor RE2)	GPR161	20.1067	18.3371	22.592	20.816	23.0262	22.432	0.299177	3.35458	Up-regulated
Q9NVI7	ATPase family AAA domain-containing protein 3A	ATAD3A	24.6993	24.598	24.4643	24.553	24.5288	24.3213	0.299258	0.920507	Down-regulated
P46776	Large ribosomal subunit protein uL15 (60S ribosomal protein L27a)	RPL27A	25.6534	26.2074	26.0693	26.2869	26.1342	26.199	0.299452	1.17283	Up-regulated
P00846	ATP synthase subunit a (F-ATPase protein 6)	MT-ATP6 ATP6 ATPASE6 MTATP6	22.8666	22.7316	22.8051	22.8116	22.6205	22.1274	0.300294	0.822868	Down-regulated
Q8TDP1	Ribonuclease H2 subunit C (RNase H2 subunit C) (Aicardi-Goutieres syndrome 3 protein) (AGS3) (RNase H1 small subunit) (Ribonuclease HI subunit C)	RNASEH2C AYP1	24.0332	22.6601	24.2194	24.3171	24.175	24.4565	0.300468	1.60062	Up-regulated
P40306	Proteasome subunit beta type-10 (EC 3.4.25.1) (Low molecular mass protein 10) (Macropain subunit MECl-1) (Multicatalytic endopeptidase complex subunit MECl-1) (Proteasome MECl-1) (Proteasome subunit beta-2i)	PSMB10 LMP10 MECL1	22.5898	22.4103	22.5566	22.7969	22.7766	22.452	0.300817	1.1144	Up-regulated
O76021	Ribosomal L1 domain-containing protein 1 (CATX-11) (Cellular senescence-inhibited gene protein) (Protein PBK1)	RSL1D1 CATX11 CSIG PBK1 L12	24.8802	25.0737	24.6899	24.5509	24.9401	24.5355	0.301032	0.867078	Down-regulated
O43583	Density-regulated protein (DRP) (Protein DRP1) (Smooth muscle cell-associated protein 3) (SMAP-3)	DENR DRP1 H14	23.8667	23.8521	24.7137	24.1413	24.6884	24.9121	0.301131	1.35325	Up-regulated
Q96ST3	Paired amphipathic helix protein Sin3a (Histone deacetylase complex subunit Sin3a) (Transcriptional corepressor Sin3a)	SIN3A	22.2681	22.5384	22.2205	22.2726	21.9684	20.4278	0.301352	0.579923	Down-regulated
Q12996	Cleavage stimulation factor subunit 3 (CF-1 77 kDa subunit) (Cleavage stimulation factor 77 kDa subunit) (CSTF 77 kDa subunit) (CstF-77)	CSTF3	23.2994	22.8195	23.2147	23.2191	23.2434	23.5089	0.301819	1.15877	Up-regulated
P61224	Ras-related protein Rap-1b (EC 3.6.5.2) (GTP-binding protein smg p21B)	RAP1B OK/SW-cl.11	24.5039	24.4076	24.5013	24.0158	24.1828	24.556	0.301824	0.858923	Down-regulated
Q15003	Condensin complex subunit 2 (Barren homolog protein 1) (Chromosome-associated protein H) (hCAP-H) (Non-SMC condensin I complex subunit H) (XCAP-H homolog)	NCAPH BRRN BRRN1 CAPH KIAA0074	22.9598	23.3582	22.7503	22.4937	19.689	22.8071	0.302649	0.389717	Down-regulated
Q9UMX5	Neudesin (Cell immortalization-related protein 2) (Neuron-derived neurotrophic factor) (Protein GIG47) (Secreted protein of unknown function) (SPUF protein)	NENF CIR2 SPUF	22.0532	21.9085	22.2192	22.1131	22.3706	22.1309	0.30292	1.1054	Up-regulated
Q99878	Histone H2A type 1-J (Histone H2A/e)	H2AC14 H2AFE HIST1H2AJ	32.874	32.8264	32.2066	32.2735	32.1315	28.6953	0.303091	0.329367	Down-regulated
P62826	GTP-binding nuclear protein Ran (EC 3.6.5.-) (Androgen receptor-associated protein 24) (GTPase Ran) (Ras-like protein TC4) (Ras-related nuclear protein)	RAN ARA24 OK/SW-cl.81	28.7416	28.7682	28.974	28.51	28.7895	28.7707	0.303985	0.908862	Down-regulated
Q8WU39	Marginal zone B- and B1-cell-specific protein (Mesenteric estrogen-dependent adipose 7) (MEDA-7) (Plasma cell-induced resident endoplasmic reticulum protein) (Plasma cell-induced resident ER protein) (pERp1) (Proapoptotic caspase adapter protein)	MZB1 MEDA7 PACAP HSPC190	25.4699	24.9196	25.303	24.9322	24.6325	25.263	0.304171	0.818885	Down-regulated
P52272	Heterogeneous nuclear ribonucleoprotein M (hnRNP M)	HNRNPM HNRPM NAGR1	27.4566	27.3082	26.8677	27.4994	27.3285	27.5292	0.304388	1.18225	Up-regulated
O75694	Nuclear pore complex protein Nup155 (155 kDa nucleoporin) (Nucleoporin Nup155)	NUP155 KIAA0791	24.0497	23.9253	24.1411	24.0216	24.1578	24.294	0.304533	1.08606	Up-regulated
Q96JM3	Chromosome alignment-maintaining phosphoprotein 1 (Zinc finger protein 828)	CHAMP1 C13orf8 CAMP CHAMP KIAA1802 ZNF828	20.5864	20.856	20.6461	19.8417	20.0776	20.8829	0.305194	0.742897	Down-regulated
P31943	Heterogeneous nuclear ribonucleoprotein H (hnRNP H) [Cleaved into: Heterogeneous nuclear ribonucleoprotein H, N-terminally processed]	HNRNPH1 HNRPH HNRPH1	28.4963	28.5785	28.4784	28.529	28.5636	28.5906	0.305569	1.03049	Up-regulated
Q8NAV1	Pre-mRNA-splicing factor 38A	PRPF38A	21.08	20.0165	20.9068	21.111	21.1326	21.1085	0.305577	1.36566	Up-regulated
Q6IA86	Elongator complex protein 2 (ELP2) (SHINC-2) (STAT3-interacting protein 1) (StIP1)	ELP2 STATIP1	20.7292	20.8028	18.971	21.1449	20.4407	21.3911	0.30578	1.771	Up-regulated
Q99805	Transmembrane 9 superfamily member 2 (p76)	TM9SF2	21.6306	21.6852	21.5599	21.7708	21.595	22.0518	0.30587	1.13338	Up-regulated
Q9Y6C9	Mitochondrial carrier homolog 2 (Met-induced mitochondrial protein)	MTCH2 MIMP HSPC032	24.5237	24.7478	24.8185	24.3492	24.2381	24.7947	0.305958	0.849096	Down-regulated
O43264	Centromere/kinetochore protein zw10 homolog	ZW10	21.6787	22.0132	21.6597	21.7649	22.0822	22.0401	0.3063	1.13173	Up-regulated
Q9Y3F4	Serine-threonine kinase receptor-associated protein (MAP activator with WD repeats) (UNR-interacting protein) (WD-40 repeat protein PT-WD)	STRAP MAWD UNRIP	25.8864	25.8433	26.1361	25.703	25.875	25.894	0.306313	0.913029	Down-regulated
Q9NX63	MICOS complex subunit MIC19 (Coiled-coil-helix-coiled-coil-helix domain-containing protein 3)	CHCHD3 MIC19 MINOS3	24.217	23.8781	23.9235	24.2228	24.2034	24.037	0.306471	1.10819	Up-regulated
Q00013	55 kDa erythrocyte membrane protein (p55) (Membrane protein, palmitoylated 1)	MPP1 DXS552E EMP55	21.5187	21.0601	21.4165	20.7814	21.4731	20.7364	0.306538	0.792894	Down-regulated
Q14790	Caspase-8 (CASP-8) (EC 3.4.22.61) (Apoptotic cysteine protease) (Apoptotic protease Mch-5) (CAP4) (FADD-homologous ICE/ced-3-like protease) (FADD-like ICE) (FLICE) (ICE-like apoptotic protease 5) (MORT1-associated ced-3 homolog) (MACH) [Cleaved into: Caspase-8 subunit p18; Caspase-8 subunit p10]	CASP8 MCH5	21.4485	21.0265	20.6903	20.6476	20.6462	20.9661	0.306728	0.81124	Down-regulated
Q9H773	dCTP pyrophosphatase 1 (EC 3.6.1.12) (Deoxycytidine-triphosphatase 1) (dCTPase 1) (RS21C6) (XTP3-transactivated gene A protein)	DCTPP1 XTP3TPA CDA03	24.7616	24.6257	24.7449	24.6551	24.9261	24.9183	0.306798	1.08857	Up-regulated
Q8WXI9	Transcriptional repressor p66-beta (GATA zinc finger domain-containing protein 2B) (p66/p68)	GATAD2B KIAA1150	23.2466	22.5663	22.0813	23.159	22.6416	23.6851	0.307105	1.44443	Up-regulated
P55809	Succinyl-CoA:3-ketoacid coenzyme A transferase 1, mitochondrial (SCOT) (EC 2.8.3.5) (3-oxoacid CoA-transferase 1) (Somatic-type succinyl-CoA:3-oxoacid CoA-transferase) (SCOT-s) (Succinyl-CoA:3-oxoacid CoA transferase)	OXCT1 OXCT SCOT	24.2432	24.2553	24.3009	24.2228	24.2326	23.9006	0.30721	0.902626	Down-regulated
Q5H9R7	Serine/threonine-protein phosphatase 6 regulatory subunit 3 (SAPS domain family member 3) (Sporulation-induced transcript 4-associated protein SAPL)	PPP6R3 C11orf23 KIAA1558 PP6R3 SAPL SAPS3	22.578	22.1427	22.2977	22.642	22.4065	22.4996	0.30762	1.13019	Up-regulated
Q86XP3	ATP-dependent RNA helicase DDX42 (EC 3.6.4.13) (DEAD box protein 42) (RNA helicase-like protein) (RHELP) (RNA helicase-related protein) (RNAHP) (SF3b DEAD box protein) (Splicing factor 3B-associated 125 kDa protein) (SF3b125)	DDX42	23.7692	23.6228	23.1251	23.5907	23.7556	23.9927	0.307799	1.20913	Up-regulated
Q8N5K1	CDGSH iron-sulfur domain-containing protein 2 (Endoplasmic reticulum intermembrane small protein) (MitoNEET-related 1 protein) (Miner1) (Nutrient-deprivation autophagy factor-1) (NAF-1)	CISD2 CDGSH2 ERIS ZCD2	21.6332	21.655	21.7487	21.6094	21.9564	22.4043	0.308114	1.24062	Up-regulated
P60891	Ribose-phosphate pyrophosphokinase 1 (EC 2.7.6.1) (PPRibP) (Phosphoribosyl pyrophosphate synthase I) (PRS-I)	PRPS1	22.0143	22.1579	21.582	21.4525	21.554	21.9442	0.308236	0.830566	Down-regulated
Q9BWD1	Acetyl-CoA acetyltransferase, cytosolic (EC 2.3.1.9) (Acetyl-CoA transferase-like protein) (Cytosolic acetoacetyl-CoA thiolase)	ACAT2 ACTL	25.8158	25.8043	25.7159	25.7997	26.0281	25.8112	0.308313	1.07252	Up-regulated
P28062	Proteasome subunit beta type-8 (EC 3.4.25.1) (Low molecular mass protein 7) (Macropain subunit C13) (Multicatalytic endopeptidase complex subunit C13) (Proteasome component C13) (Proteasome subunit beta-5i) (Really interesting new gene 10 protein)	PSMB8 LMP7 PSMB5i RING10 Y2	22.9891	23.0533	22.903	22.9508	23.174	23.1026	0.308637	1.06733	Up-regulated
P07437	Tubulin beta chain (Tubulin beta-5 chain)	TUBB TUBB5 OK/SW-cl.56	29.8136	29.986	29.8404	29.7575	29.6129	29.9083	0.309148	0.919911	Down-regulated
Q9UHD8	Septin-9 (MLL septin-like fusion protein MSF-A) (MLL septin-like fusion protein) (Ovarian/Breast septin) (Ov/Br septin) (Septin D1)	SEPTIN9 KIAA0991 MSF SEPT9	25.9562	25.7092	24.7992	26.1463	25.899	25.8368	0.309973	1.38751	Up-regulated
P21399	Cytoplasmic aconitate hydratase (Aconitase) (EC 4.2.1.3) (Citrate hydro-lyase) (Ferritin repressor protein) (Iron regulatory protein 1) (IRP1) (Iron-responsive element-binding protein 1) (IRE-BP 1)	ACO1 IREB1	20.4865	19.4501	19.0279	22.5737	22.4136	18.8634	0.310386	3.09241	Up-regulated
Q9H4A4	Aminopeptidase B (AP-B) (EC 3.4.11.6) (Arginine aminopeptidase) (Arginyl aminopeptidase)	RNPEP APB	20.2335	22.3989	21.953	22.0642	22.4781	22.6996	0.310496	1.8474	Up-regulated
Q96KP4	Cytosolic non-specific dipeptidase (EC 3.4.13.18) (CNDP dipeptidase 2) (Glutamate carboxypeptidase-like protein 1) (Peptidase A) (Threonyl dipeptidase)	CNDP2 CN2 CPGL HEL-S-13 PEPA	24.8813	24.9372	24.9817	24.8922	25.0685	25.1108	0.311187	1.06469	Up-regulated
Q05086	Ubiquitin-protein ligase E3A (EC 2.3.2.26) (E6AP ubiquitin-protein ligase) (HECT-type ubiquitin transferase E3A) (Human papillomavirus E6-associated protein) (Oncogenic protein-associated protein E6-AP) (Renal carcinoma antigen NY-REN-54)	UBE3A E6AP EPVE6AP HPVE6A	21.6305	22.2032	22.0333	21.4485	21.9173	19.3832	0.312271	0.486552	Down-regulated
P08621	U1 small nuclear ribonucleoprotein 70 kDa (U1 snRNP 70 kDa) (U1-70K) (snRNP70)	SNRNP70 RNPU1Z RPU1 SNRP70 U1AP1	24.7908	24.6655	24.7097	24.745	24.3931	24.6154	0.31233	0.909093	Down-regulated
Q13177	Serine/threonine-protein kinase PAK 2 (EC 2.7.11.1) (Gamma-PAK) (PAK65) (S6/H4 kinase) (p21-activated kinase 2) (PAK-2) (p58) [Cleaved into: PAK-2p27 (p27); PAK-2p34 (p34) (C-t-PAK2)]	PAK2	25.857	25.0921	25.1571	25.4725	25.6964	25.9462	0.313176	1.26251	Up-regulated
O95777	U6 snRNA-associated Sm-like protein LSm8	LSM8	24.651	24.7855	24.2882	24.0815	24.0335	19.4245	0.313198	0.239528	Down-regulated
Q15746	Myosin light chain kinase, smooth muscle (MLCK) (smMLCK) (EC 2.7.11.18) (Kinase-related protein) (KRP) (Telokin) [Cleaved into: Myosin light chain kinase, smooth muscle, deglutamylated form]	MYLK MLCK MLCK1 MYLK1	21.3903	20.862	21.7093	21.6435	21.5034	21.8031	0.313535	1.25655	Up-regulated
Q01844	RNA-binding protein EWS (EWS oncogene) (Ewing sarcoma breakpoint region 1 protein)	EWSR1 EWS	25.2457	25.8235	25.9423	24.7004	25.5537	25.5266	0.313873	0.752484	Down-regulated
O75746	Electrogenic aspartate/glutamate antiporter SLC25A12, mitochondrial (Araceli hiperlarga) (Aralar) (Aralar1) (Mitochondrial aspartate glutamate carrier 1) (Solute carrier family 25 member 12)	SLC25A12 AGC1 ARALAR1	18.1184	20.3366	20.9837	21.2785	20.9001	20.7182	0.314259	2.2233	Up-regulated
O14974	Protein phosphatase 1 regulatory subunit 12A (Myosin phosphatase-targeting subunit 1) (Myosin phosphatase target subunit 1) (Protein phosphatase myosin-binding subunit)	PPP1R12A MBS MYPT1	22.2443	22.2001	20.6737	21.4957	21.0544	20.4277	0.314898	0.609867	Down-regulated
Q7Z3B4	Nucleoporin p54 (54 kDa nucleoporin)	NUP54	23.9668	24.1087	23.3407	23.4422	23.4584	23.578	0.315416	0.805227	Down-regulated
Q9Y5P6	Mannose-1-phosphate guanylyltransferase catalytic subunit beta (EC 2.7.7.13) (GDP-mannose pyrophosphorylase B) (GTP-mannose-1-phosphate guanylyltransferase beta)	GMPPB	21.2043	21.0307	21.313	21.3968	21.5191	21.1276	0.315492	1.1213	Up-regulated
Q9NR33	DNA polymerase epsilon subunit 4 (DNA polymerase II subunit 4) (DNA polymerase epsilon subunit p12)	POLE4	19.1808	19.998	19.7984	19.3253	19.2116	19.4633	0.315522	0.79793	Down-regulated
O75146	Huntingtin-interacting protein 1-related protein (HIP1-related protein) (Huntingtin-interacting protein 12) (HIP-12)	HIP1R HIP12 KIAA0655	23.7235	19.8681	23.0629	23.6739	23.6495	24.0658	0.315602	2.98604	Up-regulated
Q86SX6	Glutaredoxin-related protein 5, mitochondrial (Monothiol glutaredoxin-5)	GLRX5 C14orf87	23.6244	23.4495	23.48	23.558	23.5434	23.7841	0.315615	1.07963	Up-regulated
Q96HE7	ERO1-like protein alpha (ERO1-L) (ERO1-L-alpha) (EC 1.8.4.-) (Endoplasmic oxidoreductin-1-like protein) (Endoplasmic reticulum oxidoreductase alpha) (Oxidoreductin-1-L-alpha)	ERO1A ERO1L UNQ434/PRO865	24.5122	24.4326	24.4291	24.4686	24.4869	24.6475	0.315657	1.05436	Up-regulated
P15170	Eukaryotic peptide chain release factor GTP-binding subunit ERF3A (Eukaryotic peptide chain release factor subunit 3a) (eRF3a) (EC 3.6.5.-) (G1 to S phase transition protein 1 homolog)	GSPT1 ERF3A	23.7743	24.1825	24.2309	23.4501	22.2756	24.2199	0.315901	0.59569	Down-regulated
Q16512	Serine/threonine-protein kinase N1 (EC 2.7.11.13) (Protease-activated kinase 1) (PAK-1) (Protein kinase C-like 1) (Protein kinase C-like PKN) (Protein kinase PKN-alpha) (Protein-kinase C-related kinase 1) (Serine-threonine protein kinase N)	PKN1 PAK1 PKN PRK1 PRKCL1	21.7412	21.9784	22.2736	22.1333	22.0525	22.5848	0.316061	1.19676	Up-regulated
Q01105	Protein SET (HLA-DR-associated protein II) (Inhibitor of granzyme A-activated DNase) (IGAAD) (PHAPII) (Phosphatase 2A inhibitor I2PP2A) (I-2PP2A) (Template-activating factor I) (TAF-I)	SET	28.1116	28.3114	28.1601	27.96	28.1376	28.1767	0.316281	0.931138	Down-regulated
Q9GZU8	PSME3-interacting protein (NEFA-interacting nuclear protein NIP30) (PA28G-interacting protein)	PSME3IP1 C16orf94 FAM192A NIP30 PIP30 CDA018 CDA10	21.8326	21.535	21.6325	22.1114	21.5248	22.2461	0.316354	1.22609	Up-regulated
O94903	Pyridoxal phosphate homeostasis protein (PLP homeostasis protein) (Proline synthase co-transcribed bacterial homolog protein) (Pyridoxal phosphate-binding protein)	PLPBP PROSC	23.4586	23.2048	23.1926	23.3033	23.426	23.4849	0.318177	1.08628	Up-regulated
P78362	SRSF protein kinase 2 (EC 2.7.11.1) (SFRS protein kinase 2) (Serine/arginine-rich protein-specific kinase 2) (SR-protein-specific kinase 2) [Cleaved into: SRSF protein kinase 2 N-terminal; SRSF protein kinase 2 C-terminal]	SRPK2	21.602	21.7814	21.9285	18.3732	21.5304	21.3647	0.319066	0.392873	Down-regulated
P36578	Large ribosomal subunit protein uL4 (60S ribosomal protein L1) (60S ribosomal protein L4)	RPL4 RPL1	26.0914	27.0352	26.7568	27.3028	27.1392	26.6326	0.319902	1.31683	Up-regulated
Q9BRJ6	Protein cholesin	C7orf50 FP15621	22.2168	22.2199	22.303	22.378	21.8586	21.7067	0.320907	0.83193	Down-regulated
O95747	Serine/threonine-protein kinase OSR1 (EC 2.7.11.1) (Oxidative stress-responsive 1 protein)	OXSR1 KIAA1101 OSR1	24.0538	23.9044	24.3888	24.1371	24.4382	24.3604	0.321806	1.1457	Up-regulated
Q14103	Heterogeneous nuclear ribonucleoprotein D0 (hnRNP D0) (AU-rich element RNA-binding protein 1)	HNRNPD AUF1 HNRPD	28.741	28.8865	28.9921	28.6499	28.7624	28.8758	0.322096	0.926267	Down-regulated
Q6PKG0	La-related protein 1 (La ribonucleoprotein domain family member 1)	LARP1 KIAA0731 LARP	23.7224	23.3065	23.5068	23.504	23.3663	23.084	0.323761	0.8743	Down-regulated
Q14683	Structural maintenance of chromosomes protein 1A (SMC protein 1A) (SMC-1-alpha) (SMC-1A) (Sb1.8)	SMC1A DXS423E KIAA0178 SB1.8 SMC1 SMC1L1	25.739	25.7237	25.4251	25.5738	25.8418	26.1152	0.324438	1.16017	Up-regulated
P17812	CTP synthase 1 (EC 6.3.4.2) (CTP synthetase 1) (UTP--ammonia ligase 1)	CTPS1 CTPS	25.3711	25.1811	25.4256	25.2973	25.174	25.2138	0.324701	0.934608	Down-regulated
Q9H6T3	RNA polymerase II-associated protein 3	RPAP3	21.5605	20.1302	21.6048	21.4715	21.7117	21.9908	0.324772	1.54346	Up-regulated
Q6ZQQ6	WD repeat-containing protein 87 (Testis development protein NYD-SP11)	WDR87	18.8284	20.2031	20.2175	20.1462	20.4904	20.3954	0.325108	1.50977	Up-regulated
O75340	Programmed cell death protein 6 (Apoptosis-linked gene 2 protein homolog) (ALG-2)	PDCD6 ALG2	22.3869	21.8449	18.5663	22.9483	21.541	22.9435	0.326308	2.91784	Up-regulated
Q6PD74	Alpha- and gamma-adaptin-binding protein p34	AAGAB	20.8932	20.5233	21.1428	20.3812	20.8102	20.6224	0.326512	0.841771	Down-regulated
Q12788	Transducin beta-like protein 3 (WD repeat-containing protein SAZD)	TBL3 SAZD	22.9687	22.9994	22.3699	23.0801	23.1088	22.9391	0.326636	1.20025	Up-regulated
P27348	14-3-3 protein theta (14-3-3 protein T-cell) (14-3-3 protein tau) (Protein HS1)	YWHAQ	28.8075	28.6411	29.0168	28.8441	28.9658	29.107	0.326669	1.10995	Up-regulated
Q9BT09	Protein canopy homolog 3 (CTG repeat protein 4a) (Expanded repeat-domain protein CAG/CTG 5) (Protein associated with TLR4) (Trinucleotide repeat-containing gene 5 protein)	CNPY3 CTG4A ERDA5 PRAT4A TNRC5 HSPC084 UNQ1934/PRO4409	21.8171	21.9914	22.4095	22.2006	22.3328	22.3613	0.327331	1.16924	Up-regulated
Q16643	Drebrin (Developmentally-regulated brain protein)	DBN1 D0S117E	24.7202	24.6191	24.5655	24.6358	24.8934	24.6892	0.327647	1.07515	Up-regulated
P52948	Nuclear pore complex protein Nup98-Nup96 (EC 3.4.21.-) [Cleaved into: Nuclear pore complex protein Nup98 (98 kDa nucleoporin) (Nucleoporin Nup98) (Nup98); Nuclear pore complex protein Nup96 (96 kDa nucleoporin) (Nucleoporin Nup96) (Nup96)]	NUP98 ADAR2	22.3416	22.4937	22.2528	19.2346	22.2569	21.9192	0.32819	0.42756	Down-regulated
Q9H2W6	Large ribosomal subunit protein mL46 (39S ribosomal protein L46, mitochondrial) (L46mt) (MRP-L46) (P2ECSL)	MRPL46 C15orf4 LIECG2	20.9987	19.3401	21.4295	20.9906	21.5085	21.7213	0.328194	1.76219	Up-regulated
P35244	Replication protein A 14 kDa subunit (RP-A p14) (Replication factor A protein 3) (RF-A protein 3)	RPA3 REPA3 RPA14	24.0468	24.2826	24.2234	24.1758	24.4759	24.2802	0.328432	1.09154	Up-regulated
O95782	AP-2 complex subunit alpha-1 (100 kDa coated vesicle protein A) (Adaptor protein complex AP-2 subunit alpha-1) (Adaptor-related protein complex 2 subunit alpha-1) (Alpha-adaptin A) (Alpha1-adaptin) (Clathrin assembly protein complex 2 alpha-A large chain) (Plasma membrane adaptor HA2/AP2 adaptin alpha A subunit)	AP2A1 ADTAA CLAPA1	21.1531	21.2745	20.9696	21.9733	21.3052	21.1171	0.328889	1.25946	Up-regulated
O15498	Synaptobrevin homolog YKT6 (EC 2.3.1.-)	YKT6	21.9184	22.1045	22.4187	22.124	22.4102	22.5508	0.329102	1.16027	Up-regulated
Q13542	Eukaryotic translation initiation factor 4E-binding protein 2 (4E-BP2) (eIF4E-binding protein 2)	EIF4EBP2	22.5647	21.6879	22.4586	22.6432	22.7098	22.4174	0.329434	1.27727	Up-regulated
Q16891	MICOS complex subunit MIC60 (Cell proliferation-inducing gene 4/52 protein) (Mitochondrial inner membrane protein) (Mitofilin) (p87/89)	IMMT HMP MIC60 MINOS2 PIG4 PIG52	25.5862	25.7344	25.8024	25.7229	25.7626	26.0255	0.329713	1.09379	Up-regulated
Q53GS9	Ubiquitin carboxyl-terminal hydrolase 39 (EC 3.4.19.12) (SAD1 homolog) (U4/U6.U5 tri-snRNP-associated 65 kDa protein)	USP39 CGI-21 HSPC332 PRO2855	23.4202	23.4741	23.3899	23.4735	23.7207	23.4333	0.330187	1.08255	Up-regulated
Q92785	Zinc finger protein ubi-d4 (Apoptosis response zinc finger protein) (BRG1-associated factor 45D) (BAF45D) (D4, zinc and double PHD fingers family 2) (Protein requiem)	DPF2 BAF45D REQ UBID4	22.1008	22.2526	22.7818	22.6637	22.5399	22.7197	0.330336	1.19972	Up-regulated
O00541	Pescadillo homolog	PES1	22.3451	22.2464	22.1377	22.1895	22.2284	22.0204	0.330362	0.934997	Down-regulated
Q9Y5M8	Signal recognition particle receptor subunit beta (SR-beta) (Protein APMCF1)	SRPRB PSEC0230	23.1386	22.9152	23.2597	23.1722	23.1559	23.4381	0.330544	1.11026	Up-regulated
P49792	E3 SUMO-protein ligase RanBP2 (EC 2.3.2.-) (358 kDa nucleoporin) (Nuclear pore complex protein Nup358) (Nucleoporin Nup358) (Ran-binding protein 2) (RanBP2) (p270)	RANBP2 NUP358	24.9512	24.4278	24.6311	24.7565	24.9231	24.913	0.331185	1.14406	Up-regulated
O14976	Cyclin-G-associated kinase (EC 2.7.11.1) (DnaJ homolog subfamily C member 26)	GAK DNAJC26	20.3902	20.9861	19.9125	19.9128	20.1436	20.0588	0.334169	0.762495	Down-regulated
Q96GM5	SWI/SNF-related matrix-associated actin-dependent regulator of chromatin subfamily D member 1 (60 kDa BRG-1/Brm-associated factor subunit A) (BRG1-associated factor 60A) (BAF60A) (SWI/SNF complex 60 kDa subunit)	SMARCD1 BAF60A	22.391	22.1913	22.6873	22.5916	22.8268	22.4517	0.334776	1.14883	Up-regulated
Q9HBL7	Plasminogen receptor (KT) (Plg-R(KT))	PLGRKT C9orf46 AD025 MDS030	21.2325	21.3199	21.6776	21.5908	21.6805	21.4775	0.335554	1.12735	Up-regulated
P35998	26S proteasome regulatory subunit 7 (26S proteasome AAA-ATPase subunit RPT1) (Proteasome 26S subunit ATPase 2)	PSMC2 MSS1	24.8797	24.7848	25.23	24.9915	25.1493	25.2937	0.336126	1.13288	Up-regulated
P62714	Serine/threonine-protein phosphatase 2A catalytic subunit beta isoform (PP2A-beta) (EC 3.1.3.16)	PPP2CB	21.3221	21.3084	21.1954	20.9071	20.7941	21.4118	0.336676	0.848135	Down-regulated
P09496	Clathrin light chain A (Lca)	CLTA	23.3708	23.2286	23.2231	23.9799	21.4777	19.6634	0.336978	0.337471	Down-regulated
P68371	Tubulin beta-4B chain (Tubulin beta-2 chain) (Tubulin beta-2C chain)	TUBB4B TUBB2C	30.636	30.6951	30.7343	30.6512	30.6002	30.6885	0.337404	0.97142	Down-regulated
O60271	C-Jun-amino-terminal kinase-interacting protein 4 (JIP-4) (JNK-interacting protein 4) (Cancer/testis antigen 89) (CT89) (Human lung cancer oncogene 6 protein) (HLC-6) (JNK-associated leucine-zipper protein) (JLP) (Mitogen-activated protein kinase 8-interacting protein 4) (Proliferation-inducing protein 6) (Protein highly expressed in testis) (PHET) (Sperm surface protein) (Sperm-associated antige…	SPAG9 HSS KIAA0516 MAPK8IP4 SYD1 HLC6	22.4137	19.6756	21.9928	22.4067	22.3458	22.5189	0.33798	2.08942	Up-regulated
Q7LBC6	Lysine-specific demethylase 3B (EC 1.14.11.65) (JmjC domain-containing histone demethylation protein 2B) (Jumonji domain-containing protein 1B) (Nuclear protein 5qNCA) ([histone H3]-dimethyl-L-lysine(9) demethylase 3B)	KDM3B C5orf7 JHDM2B JMJD1B KIAA1082	21.5585	21.4034	21.5315	22.1247	21.3905	21.7694	0.338919	1.20058	Up-regulated
Q9Y237	Peptidyl-prolyl cis-trans isomerase NIMA-interacting 4 (EC 5.2.1.8) (Parvulin-14) (Par14) (hPar14) (Parvulin-17) (Par17) (hPar17) (Peptidyl-prolyl cis-trans isomerase Pin4) (PPIase Pin4) (Peptidyl-prolyl cis/trans isomerase EPVH) (hEPVH) (Rotamase Pin4)	PIN4	22.0653	22.3602	22.9124	22.0859	22.2888	22.0353	0.339169	0.807033	Down-regulated
P10644	cAMP-dependent protein kinase type I-alpha regulatory subunit (Tissue-specific extinguisher 1) (TSE1)	PRKAR1A PKR1 PRKAR1 TSE1	22.9821	22.9798	22.7797	23.0864	22.8519	23.3762	0.339543	1.14153	Up-regulated
Q9BW19	Kinesin-like protein KIFC1 (Kinesin-like protein 2) (Kinesin-related protein HSET)	KIFC1 HSET KNSL2	21.8561	22.7937	22.346	22.0487	21.9771	21.9616	0.340045	0.792162	Down-regulated
Q96B54	Zinc finger protein 428 (Enzyme-like protein PIT13)	ZNF428 C19orf37	23.6748	23.8009	24.1656	22.9364	23.5323	24.0025	0.340115	0.763112	Down-regulated
Q9UEW8	STE20/SPS1-related proline-alanine-rich protein kinase (Ste-20-related kinase) (EC 2.7.11.1) (DCHT) (Serine/threonine-protein kinase 39)	STK39 PASK SPAK	22.3949	22.1512	22.1985	22.1111	22.6085	22.7544	0.340217	1.18356	Up-regulated
A0AVT1	Ubiquitin-like modifier-activating enzyme 6 (Ubiquitin-activating enzyme 6) (EC 6.2.1.45) (Monocyte protein 4) (MOP-4) (Ubiquitin-activating enzyme E1-like protein 2) (E1-L2)	UBA6 MOP4 UBE1L2	23.7585	23.8206	24.1206	23.9222	24.3412	23.9926	0.340655	1.13716	Up-regulated
P35269	General transcription factor IIF subunit 1 (General transcription factor IIF 74 kDa subunit) (Transcription initiation factor IIF subunit alpha) (TFIIF-alpha) (Transcription initiation factor RAP74)	GTF2F1 RAP74	22.6107	22.0701	22.6911	22.6595	22.5734	22.8742	0.341335	1.18515	Up-regulated
P11172	Uridine 5'-monophosphate synthase (UMP synthase) [Includes: Orotate phosphoribosyltransferase (OPRT) (OPRTase) (EC 2.4.2.10); Orotidine 5'-phosphate decarboxylase (ODC) (OMPD) (EC 4.1.1.23) (OMPdecase)]	UMPS OK/SW-cl.21	24.316	24.0319	23.6727	23.7657	23.7709	23.7938	0.341849	0.852595	Down-regulated
Q92608	Dedicator of cytokinesis protein 2	DOCK2 KIAA0209	24.0464	23.8216	24.1245	23.9554	23.8162	23.8803	0.342447	0.924322	Down-regulated
O95466	Formin-like protein 1 (CLL-associated antigen KW-13) (Leukocyte formin)	FMNL1 C17orf1 C17orf1B FMNL FRL1	21.499	21.7917	21.0852	21.3495	21.3565	20.1594	0.34268	0.705393	Down-regulated
Q7Z4V5	Hepatoma-derived growth factor-related protein 2 (HDGF-related protein 2) (HRP-2) (Hepatoma-derived growth factor 2) (HDGF-2)	HDGFL2 HDGF2 HDGFRP2 HRP2 UNQ785/PRO1604	23.4495	22.9752	23.3056	23.444	23.3213	23.486	0.342902	1.12792	Up-regulated
Q15084	Protein disulfide-isomerase A6 (EC 5.3.4.1) (Endoplasmic reticulum protein 5) (ER protein 5) (ERp5) (Protein disulfide isomerase P5) (Thioredoxin domain-containing protein 7)	PDIA6 ERP5 P5 TXNDC7	26.5014	26.4262	26.5805	26.4473	26.6473	26.7456	0.343401	1.07975	Up-regulated
Q9UMX0	Ubiquilin-1 (Protein linking IAP with cytoskeleton 1) (PLIC-1) (hPLIC-1)	UBQLN1 DA41 PLIC1	24.5645	24.4451	23.3819	24.7632	24.3695	24.6482	0.343467	1.37853	Up-regulated
P29016	T-cell surface glycoprotein CD1b (CD antigen CD1b)	CD1B	23.2954	23.2269	23.1989	23.4305	23.5275	23.164	0.34369	1.09703	Up-regulated
Q01813	ATP-dependent 6-phosphofructokinase, platelet type (ATP-PFK) (PFK-P) (EC 2.7.1.11) (6-phosphofructokinase type C) (Phosphofructo-1-kinase isozyme C) (PFK-C) (Phosphohexokinase)	PFKP PFKF	25.8269	25.8909	25.8834	25.7484	25.855	25.8593	0.344142	0.968506	Down-regulated
Q13561	Dynactin subunit 2 (50 kDa dynein-associated polypeptide) (Dynactin complex 50 kDa subunit) (DCTN-50) (p50 dynamitin)	DCTN2 DCTN50	24.098	23.8455	23.9076	24.3848	23.9226	24.0652	0.344266	1.12805	Up-regulated
Q15269	Periodic tryptophan protein 2 homolog	PWP2 PWP2H	22.523	21.7798	22.7048	23.1436	22.5058	22.507	0.344356	1.30399	Up-regulated
O43396	Thioredoxin-like protein 1 (32 kDa thioredoxin-related protein)	TXNL1 TRP32 TXL TXNL	24.9412	24.9433	25.0093	25.1471	25.116	24.9077	0.344362	1.06609	Up-regulated
Q92905	COP9 signalosome complex subunit 5 (SGN5) (Signalosome subunit 5) (EC 3.4.-.-) (Jun activation domain-binding protein 1)	COPS5 CSN5 JAB1	22.9343	22.4529	23.027	22.2421	22.2531	22.9582	0.344879	0.800922	Down-regulated
Q9NZ01	Very-long-chain enoyl-CoA reductase (EC 1.3.1.93) (Synaptic glycoprotein SC2) (Trans-2,3-enoyl-CoA reductase) (TER)	TECR GPSN2 SC2	21.5071	21.7067	21.4625	21.3692	21.4203	19.2093	0.345076	0.53868	Down-regulated
P48739	Phosphatidylinositol transfer protein beta isoform (PI-TP-beta) (PtdIns transfer protein beta) (PtdInsTP beta)	PITPNB	23.1324	23.2547	19.3359	23.4099	23.3022	23.717	0.346766	2.96637	Up-regulated
Q92556	Engulfment and cell motility protein 1 (Protein ced-12 homolog)	ELMO1 KIAA0281	22.2109	22.2155	22.6187	22.2072	21.7725	22.3548	0.347594	0.848586	Down-regulated
P60228	Eukaryotic translation initiation factor 3 subunit E (eIF3e) (Eukaryotic translation initiation factor 3 subunit 6) (Viral integration site protein INT-6 homolog) (eIF-3 p48)	EIF3E EIF3S6 INT6	24.8447	24.5319	24.7945	24.6217	24.5259	24.6654	0.347836	0.920592	Down-regulated
P27695	DNA repair nuclease/redox regulator APEX1 (EC 3.1.11.2) (EC 3.1.21.-) (APEX nuclease) (APEN) (Apurinic-apyrimidinic endonuclease 1) (AP endonuclease 1) (APE-1) (DNA-(apurinic or apyrimidinic site) endonuclease) (Redox factor-1) (REF-1) [Cleaved into: DNA repair nuclease/redox regulator APEX1, mitochondrial]	APEX1 APE APE1 APEX APX HAP1 REF1	26.7928	26.6979	26.8455	26.7278	26.975	26.9172	0.348229	1.06777	Up-regulated
Q96PZ0	Pseudouridylate synthase 7 homolog (EC 5.4.99.-)	PUS7 KIAA1897	22.591	22.39	22.6267	22.3188	22.4437	22.5358	0.34836	0.931009	Down-regulated
P23381	Tryptophan--tRNA ligase, cytoplasmic (EC 6.1.1.2) (Interferon-induced protein 53) (IFP53) (Tryptophanyl-tRNA synthetase) (TrpRS) (hWRS) [Cleaved into: T1-TrpRS; T2-TrpRS]	WARS1 IFI53 WARS WRS	24.4891	24.9139	24.2942	24.3435	24.5256	24.1211	0.348657	0.849292	Down-regulated
Q07666	KH domain-containing, RNA-binding, signal transduction-associated protein 1 (GAP-associated tyrosine phosphoprotein p62) (Src-associated in mitosis 68 kDa protein) (Sam68) (p21 Ras GTPase-activating protein-associated p62) (p68)	KHDRBS1 SAM68	26.5045	26.4571	26.5121	26.4642	26.6742	26.5564	0.349206	1.05241	Up-regulated
Q9BY43	Charged multivesicular body protein 4a (Chromatin-modifying protein 4a) (CHMP4a) (SNF7 homolog associated with Alix-2) (SNF7-1) (hSnf-1) (Vacuolar protein sorting-associated protein 32-1) (Vps32-1) (hVps32-1)	CHMP4A C14orf123 SHAX2 CDA04 HSPC134	21.8002	21.4299	21.7309	21.5352	21.9978	22.1011	0.35006	1.16826	Up-regulated
O76031	ATP-dependent Clp protease ATP-binding subunit clpX-like, mitochondrial	CLPX	21.2351	20.9311	21.167	21.0995	20.9466	19.7971	0.350102	0.708742	Down-regulated
Q9GZZ9	Ubiquitin-like modifier-activating enzyme 5 (Ubiquitin-activating enzyme 5) (ThiFP1) (UFM1-activating enzyme) (Ubiquitin-activating enzyme E1 domain-containing protein 1)	UBA5 UBE1DC1	21.4218	21.4551	20.9259	21.1495	21.1089	20.9166	0.350134	0.864977	Down-regulated
P68133	Actin, alpha skeletal muscle (EC 3.6.4.-) (Alpha-actin-1) [Cleaved into: Actin, alpha skeletal muscle, intermediate form]	ACTA1 ACTA	26.6898	26.8753	26.8999	26.8098	26.5111	26.7737	0.350268	0.917979	Down-regulated
O00182	Galectin-9 (Gal-9) (Ecalectin) (Tumor antigen HOM-HD-21)	LGALS9	23.9362	23.5401	23.6913	23.918	23.7411	23.9411	0.350828	1.10512	Up-regulated
P50995	Annexin A11 (56 kDa autoantigen) (Annexin XI) (Annexin-11) (Calcyclin-associated annexin 50) (CAP-50)	ANXA11 ANX11	24.5833	24.8761	25.0092	25.0294	24.9967	24.8985	0.351139	1.11111	Up-regulated
Q96C19	EF-hand domain-containing protein D2 (Swiprosin-1)	EFHD2 SWS1	22.5557	22.4646	22.187	22.5755	22.5588	22.4737	0.351846	1.097	Up-regulated
O75821	Eukaryotic translation initiation factor 3 subunit G (eIF3g) (Eukaryotic translation initiation factor 3 RNA-binding subunit) (eIF-3 RNA-binding subunit) (Eukaryotic translation initiation factor 3 subunit 4) (eIF-3-delta) (eIF3 p42) (eIF3 p44)	EIF3G EIF3S4	24.8195	24.7521	24.968	24.7686	25.0372	25.1957	0.352314	1.11262	Up-regulated
Q9NRF9	DNA polymerase epsilon subunit 3 (Arsenic-transactivated protein) (AsTP) (Chromatin accessibility complex 17 kDa protein) (CHRAC-17) (HuCHRAC17) (DNA polymerase II subunit 3) (DNA polymerase epsilon subunit p17)	POLE3 CHRAC17	23.5666	23.4977	24.0992	24.1601	23.7896	23.9271	0.352526	1.17917	Up-regulated
P13796	Plastin-2 (L-plastin) (LC64P) (Lymphocyte cytosolic protein 1) (LCP-1)	LCP1 PLS2	29.7176	29.6755	29.7962	29.7482	29.7434	29.9478	0.352609	1.05949	Up-regulated
O75153	Clustered mitochondria protein homolog	CLUH KIAA0664	19.6258	19.8467	21.5019	21.3556	20.3592	21.5	0.353208	1.67807	Up-regulated
Q9NTM9	Copper homeostasis protein cutC homolog	CUTC CGI-32	20.811	20.6364	21.0286	20.7096	20.7206	20.6379	0.353271	0.91006	Down-regulated
O60264	SWI/SNF-related matrix-associated actin-dependent regulator of chromatin subfamily A member 5 (SWI/SNF-related matrix-associated actin-dependent regulator of chromatin A5) (EC 3.6.4.-) (Sucrose nonfermenting protein 2 homolog) (hSNF2H)	SMARCA5 SNF2H WCRF135	25.7101	25.5378	25.7072	25.7743	25.6616	25.7328	0.353784	1.05059	Up-regulated
P08237	ATP-dependent 6-phosphofructokinase, muscle type (ATP-PFK) (PFK-M) (EC 2.7.1.11) (6-phosphofructokinase type A) (Phosphofructo-1-kinase isozyme A) (PFK-A) (Phosphohexokinase)	PFKM PFKX	24.0974	23.645	23.4237	23.4279	23.5232	23.5037	0.354011	0.848449	Down-regulated
Q02878	Large ribosomal subunit protein eL6 (60S ribosomal protein L6) (Neoplasm-related protein C140) (Tax-responsive enhancer element-binding protein 107) (TaxREB107)	RPL6 TXREB1	26.2174	26.9708	26.4264	26.923	26.8075	26.6909	0.354349	1.20492	Up-regulated
P12956	X-ray repair cross-complementing protein 6 (EC 3.6.4.-) (EC 4.2.99.-) (5'-deoxyribose-5-phosphate lyase Ku70) (5'-dRP lyase Ku70) (70 kDa subunit of Ku antigen) (ATP-dependent DNA helicase 2 subunit 1) (ATP-dependent DNA helicase II 70 kDa subunit) (CTC box-binding factor 75 kDa subunit) (CTC75) (CTCBF) (DNA repair protein XRCC6) (Lupus Ku autoantigen protein p70) (Ku70) (Thyroid-lupus autoantige…	XRCC6 G22P1	28.3807	28.4919	28.5379	28.5352	28.5364	28.506	0.354765	1.03936	Up-regulated
P55145	Mesencephalic astrocyte-derived neurotrophic factor (Arginine-rich protein) (Protein ARMET)	MANF ARMET ARP	24.6538	24.3481	24.6936	24.6549	24.6976	24.7333	0.35527	1.09437	Up-regulated
Q9Y4P3	Transducin beta-like protein 2 (WS beta-transducin repeats protein) (WS-betaTRP) (Williams-Beuren syndrome chromosomal region 13 protein)	TBL2 WBSCR13 UNQ563/PRO1125	20.5669	20.2836	20.6349	20.2771	18.3326	20.4503	0.355601	0.570988	Down-regulated
Q5RI15	Cytochrome c oxidase assembly protein COX20, mitochondrial	COX20 FAM36A	21.4323	21.1699	21.7613	21.7728	21.6503	21.5555	0.35594	1.15271	Up-regulated
Q96CT7	Coiled-coil domain-containing protein 124	CCDC124	19.7455	23.1497	20.1499	22.2993	21.7873	22.7931	0.35626	2.42536	Up-regulated
Q13185	Chromobox protein homolog 3 (HECH) (Heterochromatin protein 1 homolog gamma) (HP1 gamma) (Modifier 2 protein)	CBX3	26.7847	27.222	26.8763	26.7727	26.7808	26.8548	0.35643	0.896122	Down-regulated
Q99598	Translin-associated protein X (Translin-associated factor X)	TSNAX TRAX	20.5058	20.681	20.8575	20.9426	19.5623	20.1086	0.356748	0.718503	Down-regulated
Q9Y6N5	Sulfide:quinone oxidoreductase, mitochondrial (SQOR) (EC 1.8.5.8) (Sulfide dehydrogenase-like) (Sulfide quinone oxidoreductase)	SQOR SQRDL CGI-44	21.0618	18.9146	21.2501	21.7828	21.8606	20.4088	0.357501	1.92106	Up-regulated
P30048	Thioredoxin-dependent peroxide reductase, mitochondrial (EC 1.11.1.24) (Antioxidant protein 1) (AOP-1) (HBC189) (Peroxiredoxin III) (Prx-III) (Peroxiredoxin-3) (Protein MER5 homolog) (Thioredoxin-dependent peroxiredoxin 3)	PRDX3 AOP1	26.6994	26.6356	26.7423	26.6686	26.7539	26.8511	0.35791	1.0464	Up-regulated
P30520	Adenylosuccinate synthetase isozyme 2 (AMPSase 2) (AdSS 2) (EC 6.3.4.4) (Adenylosuccinate synthetase, acidic isozyme) (Adenylosuccinate synthetase, liver isozyme) (L-type adenylosuccinate synthetase) (IMP--aspartate ligase 2)	ADSS2 ADSS	24.4416	24.3645	24.4478	24.4281	24.358	24.3564	0.358212	0.97459	Down-regulated
Q15758	Neutral amino acid transporter B(0) (ATB(0)) (Baboon M7 virus receptor) (RD114/simian type D retrovirus receptor) (Sodium-dependent neutral amino acid transporter type 2) (Solute carrier family 1 member 5)	SLC1A5 ASCT2 M7V1 RDR RDRC	20.1667	21.578	21.9533	21.841	22.2774	21.5297	0.358322	1.5692	Up-regulated
Q9Y316	Protein MEMO1 (C21orf19-like protein) (Hepatitis C virus NS5A-transactivated protein 7) (HCV NS5A-transactivated protein 7) (Mediator of ErbB2-driven cell motility 1) (Mediator of cell motility 1) (Memo-1)	MEMO1 C2orf4 MEMO NS5ATP7 CGI-27	20.5286	20.4397	20.5198	20.4595	20.5781	20.6826	0.358672	1.05509	Up-regulated
P34896	Serine hydroxymethyltransferase, cytosolic (SHMT) (EC 2.1.2.1) (Glycine hydroxymethyltransferase) (Serine methylase)	SHMT1	22.3614	22.5451	22.3135	22.47	22.0179	22.2532	0.359099	0.895253	Down-regulated
P36402	Transcription factor 7 (TCF-7) (T-cell-specific transcription factor 1) (T-cell factor 1) (TCF-1)	TCF7 TCF1	23.406	23.1881	23.1416	23.3986	22.8511	22.7948	0.359136	0.852399	Down-regulated
P35232	Prohibitin 1	PHB1 PHB	27.0605	27.0584	27.1853	27.1622	27.1238	27.1672	0.359535	1.03503	Up-regulated
P55769	NHP2-like protein 1 (High mobility group-like nuclear protein 2 homolog 1) (OTK27) (SNU13 homolog) (hSNU13) (U4/U6.U5 small nuclear ribonucleoprotein SNU13) (U4/U6.U5 tri-snRNP 15.5 kDa protein) [Cleaved into: NHP2-like protein 1, N-terminally processed]	SNU13 NHP2L1	25.7458	25.799	25.8636	25.8048	25.8584	26.3	0.359657	1.13676	Up-regulated
P24666	Low molecular weight phosphotyrosine protein phosphatase (LMW-PTP) (LMW-PTPase) (EC 3.1.3.48) (Adipocyte acid phosphatase) (Low molecular weight cytosolic acid phosphatase) (EC 3.1.3.2) (Red cell acid phosphatase 1)	ACP1	25.42	25.4592	25.1384	25.3098	25.1512	25.1919	0.359848	0.919189	Down-regulated
P08195	Amino acid transporter heavy chain SLC3A2 (4F2 cell-surface antigen heavy chain) (4F2hc) (4F2 heavy chain antigen) (Lymphocyte activation antigen 4F2 large subunit) (Solute carrier family 3 member 2) (CD antigen CD98)	SLC3A2 MDU1	25.5624	25.6211	25.7324	25.6893	25.6358	25.8202	0.360665	1.05443	Up-regulated
P49915	GMP synthase [glutamine-hydrolyzing] (EC 6.3.5.2) (GMP synthetase) (Glutamine amidotransferase)	GMPS	24.9382	25.2037	24.8175	25.0855	25.2194	25.0622	0.361196	1.09878	Up-regulated
O60234	Glia maturation factor gamma (GMF-gamma)	GMFG	19.4929	24.1568	19.2289	18.9827	19.2791	18.9951	0.362225	0.272835	Down-regulated
Q6UB35	Monofunctional C1-tetrahydrofolate synthase, mitochondrial (EC 6.3.4.3) (Formyltetrahydrofolate synthetase)	MTHFD1L FTHFSDC1	22.3587	22.8397	23.0125	22.8522	22.7835	23.5181	0.362982	1.24341	Up-regulated
P30626	Sorcin (22 kDa protein) (CP-22) (CP22) (V19)	SRI	23.4753	23.6361	23.4118	23.3557	23.2593	23.5619	0.36314	0.923105	Down-regulated
O75477	Erlin-1 (Endoplasmic reticulum lipid raft-associated protein 1) (Protein KE04) (Stomatin-prohibitin-flotillin-HflC/K domain-containing protein 1) (SPFH domain-containing protein 1)	ERLIN1 C10orf69 KE04 KEO4 SPFH1	21.0581	21.2859	21.0167	20.9462	19.0856	21.0776	0.363469	0.594425	Down-regulated
Q9Y241	HIG1 domain family member 1A, mitochondrial (Hypoxia-inducible gene 1 protein) (RCF1 homolog A) (RCF1a)	HIGD1A HIG1 HSPC010	23.2907	23.2227	23.3151	23.2042	20.5344	23.0571	0.363597	0.496225	Down-regulated
Q9H2U1	ATP-dependent DNA/RNA helicase DHX36 (EC 3.6.4.12) (EC 3.6.4.13) (DEAD/H box polypeptide 36) (DEAH-box protein 36) (G4-resolvase-1) (G4R1) (MLE-like protein 1) (RNA helicase associated with AU-rich element protein)	DHX36 DDX36 KIAA1488 MLEL1 RHAU	22.3161	22.2035	22.4669	22.2666	22.9091	22.4791	0.364125	1.16697	Up-regulated
Q9UJY5	ADP-ribosylation factor-binding protein GGA1 (Gamma-adaptin-related protein 1) (Golgi-localized, gamma ear-containing, ARF-binding protein 1)	GGA1	19.0481	20.0709	19.3187	18.8478	18.9762	19.478	0.364137	0.769201	Down-regulated
P53004	Biliverdin reductase A (BVR A) (EC 1.3.1.24) (Biliverdin-IX alpha-reductase)	BLVRA BLVR BVR	22.3171	22.1792	22.5254	22.2904	22.7175	22.5039	0.364818	1.1199	Up-regulated
P49711	Transcriptional repressor CTCF (11-zinc finger protein) (CCCTC-binding factor) (CTCFL paralog)	CTCF	20.5591	20.4507	20.3549	20.4673	20.0413	20.3907	0.365247	0.898049	Down-regulated
Q9BZZ5	Apoptosis inhibitor 5 (API-5) (Antiapoptosis clone 11 protein) (AAC-11) (Cell migration-inducing gene 8 protein) (Fibroblast growth factor 2-interacting factor) (FIF) (Protein XAGL)	API5 MIG8	24.2885	24.273	24.2351	23.6904	24.2588	24.2125	0.3653	0.863559	Down-regulated
Q6WRI0	Immunoglobulin superfamily member 10 (IgSF10) (Calvaria mechanical force protein 608) (CMF608)	IGSF10 CMF608	21.1136	20.9518	21.1492	19.8747	21.5623	19.7336	0.365765	0.623589	Down-regulated
P29401	Transketolase (TK) (EC 2.2.1.1)	TKT	28.0898	28.0761	28.1308	28.1	28.1282	28.3957	0.366479	1.07853	Up-regulated
Q8N9N8	Probable RNA-binding protein EIF1AD (Eukaryotic translation initiation factor 1A domain-containing protein) (Haponin)	EIF1AD	21.8334	21.5346	21.6752	21.625	21.649	20.8232	0.366646	0.803665	Down-regulated
Q99459	Cell division cycle 5-like protein (Cdc5-like protein) (Pombe cdc5-related protein)	CDC5L KIAA0432 PCDC5RP	23.904	24.11	24.1606	23.7702	23.8288	24.1423	0.366724	0.904735	Down-regulated
P33993	DNA replication licensing factor MCM7 (EC 3.6.4.12) (CDC47 homolog) (P1.1-MCM3)	MCM7 CDC47 MCM2	27.3199	27.1482	27.3537	27.3689	27.4414	27.263	0.366819	1.05983	Up-regulated
O60493	Sorting nexin-3 (Protein SDP3)	SNX3	21.1853	21.3336	21.381	20.9524	20.9942	21.4245	0.36711	0.88499	Down-regulated
P10606	Cytochrome c oxidase subunit 5B, mitochondrial (Cytochrome c oxidase polypeptide Vb)	COX5B	23.4492	23.3209	23.5112	23.5917	23.3964	23.5398	0.367352	1.05863	Up-regulated
Q16222	UDP-N-acetylhexosamine pyrophosphorylase (Antigen X) (AGX) (Protein-pyrophosphorylation enzyme) (EC 2.7.4.-) (Sperm-associated antigen 2) (UDP-N-acetylgalactosamine pyrophosphorylase) (EC 2.7.7.83) (UDP-N-acetylglucosamine pyrophosphorylase) (EC 2.7.7.23)	UAP1 SPAG2	21.9898	21.8164	21.2066	21.5328	21.1083	21.5092	0.367408	0.819321	Down-regulated
P14927	Cytochrome b-c1 complex subunit 7 (Complex III subunit 7) (Complex III subunit VII) (QP-C) (Ubiquinol-cytochrome c reductase complex 14 kDa protein)	UQCRB UQBP	23.287	23.4201	23.1217	23.2035	23.1455	23.1813	0.368123	0.933356	Down-regulated
Q9C0D9	Ethanolaminephosphotransferase 1 (hEPT1) (EC 2.7.8.1) (Selenoprotein I) (SelI)	SELENOI EPT1 KIAA1724 SELI	21.3358	19.862	21.2479	21.2492	21.3719	21.4741	0.368314	1.46392	Up-regulated
P38117	Electron transfer flavoprotein subunit beta (Beta-ETF)	ETFB FP585	23.6953	23.5355	23.8425	23.6012	23.8992	24.113	0.368538	1.13291	Up-regulated
C9JLW8	Mapk-regulated corepressor-interacting protein 1 (Granulin-2) (Protein FAM195B)	MCRIP1 FAM195B GRAN2	22.4484	22.3334	22.3525	22.3795	22.3368	21.9825	0.368717	0.904275	Down-regulated
Q8TE73	Dynein axonemal heavy chain 5 (Axonemal beta dynein heavy chain 5) (Ciliary dynein heavy chain 5)	DNAH5 DNAHC5 HL1 KIAA1603	22.5623	22.6685	21.0085	22.6911	20.75	19.1633	0.369714	0.43178	Down-regulated
Q9NUW8	Tyrosyl-DNA phosphodiesterase 1 (Tyr-DNA phosphodiesterase 1) (EC 3.1.4.-)	TDP1	21.7006	22.251	21.5721	21.8875	21.5812	19.7562	0.370035	0.587937	Down-regulated
P00918	Carbonic anhydrase 2 (EC 4.2.1.1) (Carbonate dehydratase II) (Carbonic anhydrase C) (CAC) (Carbonic anhydrase II) (CA-II) (Cyanamide hydratase CA2) (EC 4.2.1.69)	CA2	24.2061	20.0196	20.0892	19.0534	19.5879	20.8665	0.370644	0.329336	Down-regulated
O75964	ATP synthase subunit g, mitochondrial (ATPase subunit g) (ATP synthase membrane subunit g)	ATP5MG ATP5L	24.5222	24.1895	24.3446	24.3851	24.1612	24.1316	0.371997	0.916284	Down-regulated
Q9Y244	Proteasome maturation protein (Proteassemblin) (Protein UMP1 homolog) (hUMP1) (Voltage-gated K channel beta subunit 4.1)	POMP C13orf12 UMP1 HSPC014 HSPC036 PNAS-110	22.5167	22.6436	22.4172	22.3155	22.2407	22.6132	0.372082	0.910018	Down-regulated
Q9Y3D9	Small ribosomal subunit protein mS23 (28S ribosomal protein S23, mitochondrial) (MRP-S23) (S23mt)	MRPS23 CGI-138 HSPC329	20.9739	21.1064	21.0389	21.0243	20.8526	18.7345	0.373965	0.56022	Down-regulated
P31930	Cytochrome b-c1 complex subunit 1, mitochondrial (Complex III subunit 1) (Core protein I) (Ubiquinol-cytochrome-c reductase complex core protein 1)	UQCRC1	25.6861	25.8571	25.6075	25.3087	25.7921	25.5582	0.374605	0.892609	Down-regulated
P30041	Peroxiredoxin-6 (EC 1.11.1.27) (1-Cys peroxiredoxin) (1-Cys PRX) (24 kDa protein) (Acidic calcium-independent phospholipase A2) (aiPLA2) (EC 3.1.1.4) (Antioxidant protein 2) (Glutathione-dependent peroxiredoxin) (Liver 2D page spot 40) (Lysophosphatidylcholine acyltransferase 5) (LPC acyltransferase 5) (LPCAT-5) (Lyso-PC acyltransferase 5) (EC 2.3.1.23) (Non-selenium glutathione peroxidase) (NSGP…	PRDX6 AOP2 KIAA0106	26.6565	26.6161	26.8443	26.7418	26.8553	26.7655	0.374717	1.05841	Up-regulated
Q9Y376	Calcium-binding protein 39 (MO25alpha) (Protein Mo25)	CAB39 MO25 CGI-66	21.0996	20.5637	20.6422	21.0179	20.9015	20.9528	0.375735	1.13989	Up-regulated
P63172	Dynein light chain Tctex-type 1 (Protein CW-1) (T-complex testis-specific protein 1 homolog)	DYNLT1 TCTEL1 TCTEX-1 TCTEX1	20.4937	20.4035	20.6106	20.4721	19.8464	20.4772	0.375776	0.848292	Down-regulated
Q9BZF1	Oxysterol-binding protein-related protein 8 (ORP-8) (OSBP-related protein 8)	OSBPL8 KIAA1451 ORP8 OSBP10	22.4193	22.2011	22.0527	22.1344	22.0543	19.0701	0.376155	0.454358	Down-regulated
Q96AT9	Ribulose-phosphate 3-epimerase (EC 5.1.3.1) (Ribulose-5-phosphate-3-epimerase)	RPE HUSSY-17	20.6144	21.3266	20.9492	21.1497	20.5631	19.0961	0.376205	0.618238	Down-regulated
Q9UNZ2	NSFL1 cofactor p47 (UBX domain-containing protein 2C) (p97 cofactor p47)	NSFL1C UBXN2C	25.1582	25.0016	24.8636	25.0848	24.8358	24.609	0.376521	0.892176	Down-regulated
Q14566	DNA replication licensing factor MCM6 (EC 3.6.4.12) (p105MCM)	MCM6	27.778	27.677	27.9016	27.7507	27.9209	27.9548	0.377036	1.06432	Up-regulated
Q9BTD8	RNA-binding protein 42 (RNA-binding motif protein 42)	RBM42	22.8738	22.6613	22.6074	22.4935	22.7725	22.5167	0.3776	0.92023	Down-regulated
Q96GM8	Target of EGR1 protein 1	TOE1	21.1393	21.182	21.0329	18.5505	20.8441	21.1763	0.37781	0.525671	Down-regulated
Q99829	Copine-1 (Chromobindin 17) (Copine I)	CPNE1 CPN1	24.8851	25.2835	24.7728	25.0482	25.2609	25.1608	0.378327	1.12988	Up-regulated
P60981	Destrin (Actin-depolymerizing factor) (ADF)	DSTN ACTDP DSN	24.3012	24.0026	24.2733	24.0646	24.1125	24.0797	0.37873	0.928667	Down-regulated
P46013	Proliferation marker protein Ki-67 (Antigen identified by monoclonal antibody Ki-67) (Antigen KI-67) (Antigen Ki67)	MKI67	24.1749	24.1608	24.1108	24.3244	24.0535	24.5744	0.378803	1.12397	Up-regulated
P22307	Sterol carrier protein 2 (SCP-2) (Acetyl-CoA C-myristoyltransferase) (EC 2.3.1.155) (Non-specific lipid-transfer protein) (NSL-TP) (Propanoyl-CoA C-acyltransferase) (EC 2.3.1.176) (SCP-2/3-oxoacyl-CoA thiolase) (SCP-2/thiolase) (EC 2.3.1.16) (SCP-chi) (SCPX) (Sterol carrier protein X) (SCP-X)	SCP2	24.275	24.1295	24.2762	24.2087	24.215	23.9799	0.379141	0.937983	Down-regulated
Q12824	SWI/SNF-related matrix-associated actin-dependent regulator of chromatin subfamily B member 1 (BRG1-associated factor 47) (BAF47) (Integrase interactor 1 protein) (SNF5 homolog) (hSNF5)	SMARCB1 BAF47 INI1 SNF5L1	21.5377	21.8207	21.5556	21.7498	19.3491	21.3292	0.379278	0.563062	Down-regulated
Q8WUW1	Protein BRICK1 (BRK1)	BRK1 C3orf10 HSPC300 MDS027	21.2605	21.106	21.4122	21.3494	21.2391	21.6121	0.379402	1.10239	Up-regulated
P60510	Serine/threonine-protein phosphatase 4 catalytic subunit (PP4C) (Pp4) (EC 3.1.3.16) (Protein phosphatase X) (PP-X)	PPP4C PPP4 PPX	22.4028	22.2261	22.7031	22.4916	22.6112	22.7059	0.379649	1.11644	Up-regulated
Q15021	Condensin complex subunit 1 (Chromosome condensation-related SMC-associated protein 1) (Chromosome-associated protein D2) (hCAP-D2) (Non-SMC condensin I complex subunit D2) (XCAP-D2 homolog)	NCAPD2 CAPD2 CNAP1 KIAA0159	22.8099	22.5349	23.2182	22.9662	23.2255	23.0446	0.380092	1.16832	Up-regulated
Q5SSJ5	Heterochromatin protein 1-binding protein 3 (Protein HP1-BP74)	HP1BP3	24.8042	24.6932	24.9629	25.0627	25.0272	24.7476	0.380123	1.09106	Up-regulated
Q96G46	tRNA-dihydrouridine(47) synthase [NAD(P)(+)]-like (EC 1.3.1.89) (mRNA-dihydrouridine synthase DUS3L) (EC 1.3.1.-) (tRNA-dihydrouridine synthase 3-like)	DUS3L	18.7815	20.6511	21.1198	20.7884	20.6456	21.541	0.380209	1.75022	Up-regulated
Q16637	Survival motor neuron protein (Component of gems 1) (Gemin-1)	SMN1 SMN SMNT; SMN2 SMNC	22.4955	22.7288	23.2628	22.8138	23.0903	23.4526	0.380483	1.22253	Up-regulated
P57764	Gasdermin-D (Gasdermin domain-containing protein 1) [Cleaved into: Gasdermin-D, N-terminal (GSDMD-NT) (hGSDMD-NTD); Gasdermin-D, C-terminal (GSDMD-CT) (hGSDMD-CTD); Gasdermin-D, p13 (Gasdermin-D, 13 kDa) (13 kDa GSDMD); Gasdermin-D, p40]	GSDMD DFNA5L GSDMDC1 FKSG10	21.4401	21.1363	21.8223	21.6217	21.744	21.6975	0.380597	1.16595	Up-regulated
Q9UHD9	Ubiquilin-2 (Chap1) (DSK2 homolog) (Protein linking IAP with cytoskeleton 2) (PLIC-2) (hPLIC-2) (Ubiquitin-like product Chap1/Dsk2)	UBQLN2 N4BP4 PLIC2 HRIHFB2157	21.725	21.8009	19.5812	19.181	18.8947	21.6558	0.38096	0.458438	Down-regulated
Q01130	Serine/arginine-rich splicing factor 2 (Protein PR264) (Splicing component, 35 kDa) (Splicing factor SC35) (SC-35) (Splicing factor, arginine/serine-rich 2)	SRSF2 SFRS2	24.803	20.6715	25.1616	25.013	24.7163	25.7123	0.382216	3.03529	Up-regulated
Q86U86	Protein polybromo-1 (hPB1) (BRG1-associated factor 180) (BAF180) (Polybromo-1D)	PBRM1 BAF180 PB1	21.6044	21.9704	21.0593	21.0681	21.4292	21.2443	0.382852	0.813661	Down-regulated
Q8TD19	Serine/threonine-protein kinase Nek9 (EC 2.7.11.1) (Nercc1 kinase) (Never in mitosis A-related kinase 9) (NimA-related protein kinase 9) (NimA-related kinase 8) (Nek8)	NEK9 KIAA1995 NEK8 NERCC	22.3419	22.2446	22.6254	22.4328	22.7447	22.4764	0.383408	1.10752	Up-regulated
Q9Y2W1	Thyroid hormone receptor-associated protein 3 (BCLAF1 and THRAP3 family member 2) (Thyroid hormone receptor-associated protein complex 150 kDa component) (Trap150)	THRAP3 BCLAF2 TRAP150	25.1365	25.2955	25.5809	25.4716	25.4339	25.54	0.383504	1.10512	Up-regulated
Q15061	WD repeat-containing protein 43 (U3 small nucleolar RNA-associated protein 5 homolog)	WDR43 KIAA0007 UTP5	22.3229	22.7903	22.9973	22.6039	22.498	18.2934	0.383552	0.336404	Down-regulated
Q9UNF1	Melanoma-associated antigen D2 (11B6) (Breast cancer-associated gene 1 protein) (BCG-1) (Hepatocellular carcinoma-associated protein JCL-1) (MAGE-D2 antigen)	MAGED2 BCG1	18.8102	19.615	21.1008	20.4665	20.1584	21.1768	0.383744	1.69181	Up-regulated
P38919	Eukaryotic initiation factor 4A-III (eIF-4A-III) (eIF4A-III) (EC 3.6.4.13) (ATP-dependent RNA helicase DDX48) (ATP-dependent RNA helicase eIF4A-3) (DEAD box protein 48) (Eukaryotic initiation factor 4A-like NUK-34) (Eukaryotic translation initiation factor 4A isoform 3) (Nuclear matrix protein 265) (NMP 265) (hNMP 265) [Cleaved into: Eukaryotic initiation factor 4A-III, N-terminally processed]	EIF4A3 DDX48 KIAA0111	26.3053	26.2777	26.0863	26.2539	26.1319	25.962	0.383773	0.92841	Down-regulated
Q8NEJ9	Neuroguidin (Centromere accumulated nuclear protein 1) (CANu1) (EIF4E-binding protein)	NGDN C14orf120	22.1564	21.7006	22.1479	22.9048	21.9563	22.1414	0.383979	1.25922	Up-regulated
Q14061	Cytochrome c oxidase copper chaperone	COX17	23.8147	23.4314	23.383	23.5478	23.7096	23.8598	0.384254	1.11938	Up-regulated
Q9NQZ2	Something about silencing protein 10 (Charged amino acid-rich leucine zipper 1) (CRL1) (Disrupter of silencing SAS10) (UTP3 homolog)	UTP3 CRLZ1 SAS10	22.4293	22.6923	22.6022	22.6086	22.3562	19.9474	0.384283	0.522245	Down-regulated
P02545	Prelamin-A/C [Cleaved into: Lamin-A/C (70 kDa lamin) (Renal carcinoma antigen NY-REN-32)]	LMNA LMN1	26.2955	26.0614	23.2093	26.3341	26.1205	26.3966	0.384702	2.13613	Up-regulated
Q16698	2,4-dienoyl-CoA reductase [(3E)-enoyl-CoA-producing], mitochondrial (EC 1.3.1.124) (2,4-dienoyl-CoA reductase [NADPH]) (4-enoyl-CoA reductase [NADPH]) (Short chain dehydrogenase/reductase family 18C member 1)	DECR1 DECR SDR18C1	24.6186	24.7481	24.7267	24.8701	24.6051	25.037	0.384799	1.1016	Up-regulated
P48426	Phosphatidylinositol 5-phosphate 4-kinase type-2 alpha (EC 2.7.1.149) (1-phosphatidylinositol 5-phosphate 4-kinase 2-alpha) (Diphosphoinositide kinase 2-alpha) (PIP5KIII) (Phosphatidylinositol 5-Phosphate 4-Kinase) (PI5P4Kalpha) (Phosphatidylinositol 5-phosphate 4-kinase type II alpha) (PI(5)P 4-kinase type II alpha) (PIP4KII-alpha) (PtdIns(4)P-5-kinase B isoform) (PtdIns(4)P-5-kinase C isoform) …	PIP4K2A PI5P4KA PIP5K2 PIP5K2A	21.8761	21.0502	21.3829	21.5526	21.4865	22.3296	0.384898	1.27736	Up-regulated
P09429	High mobility group protein B1 (High mobility group protein 1) (HMG-1)	HMGB1 HMG1	27.5754	27.4505	27.2258	27.5702	27.1362	26.715	0.384994	0.825439	Down-regulated
P51148	Ras-related protein Rab-5C (EC 3.6.5.2) (L1880) (RAB5L)	RAB5C RABL	24.8651	24.3641	24.714	24.8645	24.8402	24.731	0.385092	1.12052	Up-regulated
Q01650	Large neutral amino acids transporter small subunit 1 (4F2 light chain) (4F2 LC) (4F2LC) (CD98 light chain) (Integral membrane protein E16) (E16) (L-type amino acid transporter 1) (hLAT1) (Solute carrier family 7 member 5) (y+ system cationic amino acid transporter)	SLC7A5 CD98LC LAT1 MPE16	18.8155	22.7487	19.6753	22.6952	19.9564	23.1422	0.385767	2.86414	Up-regulated
Q9NXV6	CDKN2A-interacting protein (Collaborator of ARF)	CDKN2AIP CARF	22.0428	21.9158	22.1597	21.9921	18.9195	21.8832	0.385807	0.46399	Down-regulated
P55957	BH3-interacting domain death agonist (p22 BID) (BID) [Cleaved into: BH3-interacting domain death agonist p15 (p15 BID); BH3-interacting domain death agonist p13 (p13 BID); BH3-interacting domain death agonist p11 (p11 BID)]	BID	24.345	24.1512	23.6541	23.9812	23.6474	23.8263	0.386618	0.851572	Down-regulated
Q9NXG2	THUMP domain-containing protein 1	THUMPD1	23.0172	23.1619	23.1808	23.2375	23.1054	23.2089	0.386704	1.04534	Up-regulated
P62805	Histone H4	H4C1 H4/A H4FA HIST1H4A; H4C2 H4/I H4FI HIST1H4B; H4C3 H4/G H4FG HIST1H4C; H4C4 H4/B H4FB HIST1H4D; H4C5 H4/J H4FJ HIST1H4E; H4C6 H4/C H4FC HIST1H4F; H4C8 H4/H H4FH HIST1H4H; H4C9 H4/M H4FM HIST1H4I; H4C11 H4/E H4FE HIST1H4J; H4C12 H4/D H4FD HIST1H4K; H4C13 H4/K H4FK HIST1H4L; H4C14 H4/N H4F2 H4FN HIST2H4 HIST2H4A; H4C15 H4/O H4FO HIST2H4B; H4C16 H4-16 HIST4H4	32.8457	32.9526	32.7655	33.0779	32.8437	32.9024	0.38738	1.06196	Up-regulated
P42695	Condensin-2 complex subunit D3 (Non-SMC condensin II complex subunit D3) (hCAP-D3)	NCAPD3 CAPD3 KIAA0056	20.5632	21.2123	20.7606	21.0575	20.9529	21.1605	0.387743	1.15797	Up-regulated
Q08380	Galectin-3-binding protein (Basement membrane autoantigen p105) (Lectin galactoside-binding soluble 3-binding protein) (Mac-2-binding protein) (MAC2BP) (Mac-2 BP) (Tumor-associated antigen 90K)	LGALS3BP M2BP	23.6689	23.4584	23.7338	23.5048	23.8869	23.9561	0.388069	1.11902	Up-regulated
Q2TAA2	Isoamyl acetate-hydrolyzing esterase 1 homolog (EC 3.1.-.-)	IAH1	20.2384	20.4258	20.8601	20.6933	20.9734	20.5225	0.388106	1.16605	Up-regulated
Q96RS6	NudC domain-containing protein 1 (Chronic myelogenous leukemia tumor antigen 66) (Tumor antigen CML66)	NUDCD1 CML66	23.1307	22.6817	23.1624	23.1606	23.3162	23.028	0.388409	1.13027	Up-regulated
P38606	V-type proton ATPase catalytic subunit A (V-ATPase subunit A) (EC 7.1.2.2) (V-ATPase 69 kDa subunit) (Vacuolar ATPase isoform VA68) (Vacuolar proton pump subunit alpha)	ATP6V1A ATP6A1 ATP6V1A1 VPP2	22.1662	21.5651	22.2526	22.0979	22.3757	22.2259	0.389254	1.17979	Up-regulated
Q9Y5J9	Mitochondrial import inner membrane translocase subunit Tim8 B (DDP-like protein) (Deafness dystonia protein 2)	TIMM8B DDP2 DDPL TIM8B	23.0372	23.0249	22.9178	22.8699	23.0605	22.742	0.389592	0.931418	Down-regulated
O00139	Kinesin-like protein KIF2A (Kinesin-2) (hK2)	KIF2A KIF2 KNS2	22.2679	21.7012	21.7354	21.8969	21.7401	21.3686	0.390133	0.850883	Down-regulated
Q15717	ELAV-like protein 1 (Hu-antigen R) (HuR)	ELAVL1 HUR	26.0513	26.0371	26.1422	26.3136	26.0488	26.1288	0.390134	1.06206	Up-regulated
Q9Y266	Nuclear migration protein nudC (Nuclear distribution protein C homolog)	NUDC	25.3091	25.3508	25.5526	25.519	25.4212	25.523	0.390273	1.05963	Up-regulated
P35659	Protein DEK	DEK	25.0234	25.2528	25.0644	24.9758	24.3058	25.1887	0.390583	0.817845	Down-regulated
Q9Y5X3	Sorting nexin-5	SNX5	23.1391	22.4835	22.7057	22.9557	22.9544	23.0444	0.391675	1.15567	Up-regulated
Q9UN86	Ras GTPase-activating protein-binding protein 2 (G3BP-2) (GAP SH3 domain-binding protein 2)	G3BP2 KIAA0660	23.1077	23.0818	22.7687	23.1598	23.0494	23.1048	0.391853	1.08568	Up-regulated
O15212	Prefoldin subunit 6 (Protein Ke2)	PFDN6 HKE2 PFD6	23.129	19.5403	19.3248	23.0975	19.9713	23.8544	0.391879	3.12322	Up-regulated
Q9NY12	H/ACA ribonucleoprotein complex subunit 1 (Nucleolar protein family A member 1) (snoRNP protein GAR1)	GAR1 NOLA1	23.3977	23.1963	23.3246	23.3276	23.5986	23.3147	0.391978	1.07731	Up-regulated
Q13257	Mitotic spindle assembly checkpoint protein MAD2A (HsMAD2) (Mitotic arrest deficient 2-like protein 1) (MAD2-like protein 1)	MAD2L1 MAD2	23.5272	23.3162	23.6682	23.4516	23.7461	23.7116	0.392244	1.09624	Up-regulated
Q16795	NADH dehydrogenase [ubiquinone] 1 alpha subcomplex subunit 9, mitochondrial (Complex I-39kD) (CI-39kD) (NADH-ubiquinone oxidoreductase 39 kDa subunit)	NDUFA9 NDUFS2L	22.0531	22.3695	22.6926	22.1449	22.3251	22.0307	0.392526	0.867639	Down-regulated
P98164	Low-density lipoprotein receptor-related protein 2 (LRP-2) (Glycoprotein 330) (gp330) (Megalin)	LRP2	24.4759	24.9775	25.1425	25.1457	25.032	25.0687	0.392643	1.16218	Up-regulated
Q92734	Protein TFG (TRK-fused gene protein)	TFG	21.7807	22.4882	22.5566	22.1057	22.043	21.8695	0.393008	0.829837	Down-regulated
P63220	Small ribosomal subunit protein eS21 (40S ribosomal protein S21)	RPS21	25.1963	25.2035	20.1296	25.7863	24.9886	25.2247	0.393574	3.53914	Up-regulated
Q00610	Clathrin heavy chain 1 (Clathrin heavy chain on chromosome 17) (CLH-17)	CLTC CLH17 CLTCL2 KIAA0034	28.2041	28.4139	28.3444	28.1786	28.3195	28.2487	0.393765	0.951406	Down-regulated
Q9NYJ1	Cytochrome c oxidase assembly factor 4 homolog, mitochondrial (Coiled-coil-helix-coiled-coil-helix domain-containing protein 8) (E2-induced gene 2 protein)	COA4 CHCHD8 E2IG2	21.9113	21.9055	22.6027	22.2115	21.4375	21.8493	0.39407	0.808284	Down-regulated
Q8IYM9	E3 ubiquitin-protein ligase TRIM22 (EC 2.3.2.27) (50 kDa-stimulated trans-acting factor) (RING finger protein 94) (RING-type E3 ubiquitin transferase TRIM22) (Staf-50) (Tripartite motif-containing protein 22)	TRIM22 RNF94 STAF50	19.4961	19.6946	19.7129	19.7485	19.5688	20.1851	0.394213	1.14838	Up-regulated
Q14738	Serine/threonine-protein phosphatase 2A 56 kDa regulatory subunit delta isoform (PP2A B subunit isoform B'-delta) (PP2A B subunit isoform B56-delta) (PP2A B subunit isoform PR61-delta) (PP2A B subunit isoform R5-delta)	PPP2R5D	22.4559	22.2189	22.3917	22.0456	22.4607	22.1325	0.394626	0.905906	Down-regulated
P51965	Ubiquitin-conjugating enzyme E2 E1 (EC 2.3.2.23) ((E3-independent) E2 ubiquitin-conjugating enzyme E1) (EC 2.3.2.24) (E2 ubiquitin-conjugating enzyme E1) (UbcH6) (Ubiquitin carrier protein E1) (Ubiquitin-protein ligase E1)	UBE2E1 UBCH6	21.2731	21.6959	21.5961	21.1941	21.691	20.9024	0.394738	0.835551	Down-regulated
Q9Y547	Intraflagellar transport protein 25 homolog (Heat shock protein beta-11) (Hspb11) (Heat shock protein family B member 11) (Placental protein 25) (PP25)	IFT25 C1orf41 HSPB11 HSPC034	23.362	23.3453	22.9768	23.0842	23.2135	20.0273	0.394766	0.46019	Down-regulated
P62854	Small ribosomal subunit protein eS26 (40S ribosomal protein S26)	RPS26	25.9326	25.8896	25.8005	25.9683	25.6798	25.6316	0.394948	0.923809	Down-regulated
P62633	CCHC-type zinc finger nucleic acid binding protein (Cellular nucleic acid-binding protein) (CNBP) (Zinc finger protein 9)	CNBP RNF163 ZNF9	25.0437	25.0005	24.7708	24.886	25.5149	25.0378	0.395814	1.15501	Up-regulated
P19784	Casein kinase II subunit alpha' (CK II alpha') (EC 2.7.11.1)	CSNK2A2 CK2A2	22.2657	19.5402	20.0137	22.4341	20.2842	22.1949	0.396524	2.04372	Up-regulated
Q9NP97	Dynein light chain roadblock-type 1 (Bithoraxoid-like protein) (BLP) (Dynein light chain 2A, cytoplasmic) (Dynein-associated protein Km23) (Roadblock domain-containing protein 1)	DYNLRB1 BITH DNCL2A DNLC2A ROBLD1 HSPC162	23.6319	23.8695	23.8391	23.7026	23.6792	19.6735	0.397847	0.371543	Down-regulated
Q9BZI7	Regulator of nonsense transcripts 3B (Nonsense mRNA reducing factor 3B) (Up-frameshift suppressor 3 homolog B) (hUpf3B) (Up-frameshift suppressor 3 homolog on chromosome X) (hUpf3p-X)	UPF3B RENT3B UPF3X	20.3103	18.7567	20.3644	20.2286	20.364	20.525	0.398209	1.47638	Up-regulated
Q9Y3B2	Exosome complex component CSL4 (Exosome component 1)	EXOSC1 CSL4 CGI-108	21.6395	21.6722	19.3861	21.7978	21.5775	21.7386	0.398682	1.74759	Up-regulated
Q96I25	Splicing factor 45 (45 kDa-splicing factor) (RNA-binding motif protein 17)	RBM17 SPF45	22.1241	21.9958	22.1564	21.9717	19.1816	22.0942	0.399705	0.496684	Down-regulated
Q86TU7	Actin-histidine N-methyltransferase (EC 2.1.1.85) (Protein-L-histidine N-tele-methyltransferase) (SET domain-containing protein 3) (hSETD3)	SETD3 C14orf154	21.2849	20.6015	19.8213	20.4775	21.4258	21.2792	0.40015	1.406	Up-regulated
Q9C005	Protein dpy-30 homolog (Dpy-30-like protein) (Dpy-30L)	DPY30	22.357	25.6427	23.7133	22.2944	22.3141	23.9177	0.400158	0.478879	Down-regulated
Q14690	Protein RRP5 homolog (NF-kappa-B-binding protein) (NFBP) (Programmed cell death protein 11)	PDCD11 KIAA0185	22.5656	22.5748	21.4664	21.4841	21.6423	22.2313	0.400234	0.749309	Down-regulated
P07237	Protein disulfide-isomerase (PDI) (EC 5.3.4.1) (Cellular thyroid hormone-binding protein) (Prolyl 4-hydroxylase subunit beta) (p55)	P4HB ERBA2L PDI PDIA1 PO4DB	27.2824	27.3108	27.3087	27.1504	27.2091	27.3521	0.400811	0.956984	Down-regulated
Q86VM9	Zinc finger CCCH domain-containing protein 18 (Nuclear protein NHN1)	ZC3H18 NHN1	22.7342	22.5378	22.8246	22.344	22.7204	22.6301	0.401349	0.91128	Down-regulated
Q9Y4L1	Hypoxia up-regulated protein 1 (150 kDa oxygen-regulated protein) (ORP-150) (170 kDa glucose-regulated protein) (GRP-170) (Heat shock protein family H member 4)	HYOU1 GRP170 HSPH4 ORP150	26.3196	26.3591	26.3872	26.3622	26.4326	26.3588	0.401526	1.02047	Up-regulated
P39656	Dolichyl-diphosphooligosaccharide--protein glycosyltransferase 48 kDa subunit (DDOST 48 kDa subunit) (Oligosaccharyl transferase 48 kDa subunit)	DDOST KIAA0115 OST48 OK/SW-cl.45	24.5527	24.9736	24.5726	24.9886	24.714	24.8546	0.401793	1.1117	Up-regulated
P68363	Tubulin alpha-1B chain (EC 3.6.5.-) (Alpha-tubulin ubiquitous) (Tubulin K-alpha-1) (Tubulin alpha-ubiquitous chain) [Cleaved into: Detyrosinated tubulin alpha-1B chain]	TUBA1B	32.1888	32.1377	32.1494	32.1921	32.1074	31.8197	0.402223	0.92089	Down-regulated
P58546	Myotrophin (Protein V-1)	MTPN	25.53	25.2639	21.5917	25.4504	25.2896	25.6659	0.402249	2.53169	Up-regulated
Q96EY4	Translation machinery-associated protein 16	TMA16 C4orf43	21.9383	21.4239	21.7911	21.5507	21.767	18.5092	0.402534	0.46368	Down-regulated
O43772	Mitochondrial carnitine/acylcarnitine carrier protein (Carnitine/acylcarnitine translocase) (CAC) (CACT) (Solute carrier family 25 member 20)	SLC25A20 CAC CACT	22.9657	19.3677	23.0671	23.1704	23.1365	22.9332	0.403162	2.42817	Up-regulated
O75475	PC4 and SFRS1-interacting protein (CLL-associated antigen KW-7) (Dense fine speckles 70 kDa protein) (DFS 70) (Lens epithelium-derived growth factor) (Transcriptional coactivator p75/p52)	PSIP1 DFS70 LEDGF PSIP2	23.5059	23.7073	23.8038	23.6646	23.8129	23.8343	0.40337	1.07049	Up-regulated
Q9UBQ5	Eukaryotic translation initiation factor 3 subunit K (eIF3k) (Eukaryotic translation initiation factor 3 subunit 12) (Muscle-specific gene M9 protein) (PLAC-24) (eIF-3 p25) (eIF-3 p28)	EIF3K EIF3S12 ARG134 HSPC029 MSTP001 PTD001	22.7021	19.33	22.8598	22.8472	22.9769	22.6983	0.403466	2.31364	Up-regulated
O00442	RNA 3'-terminal phosphate cyclase (RNA cyclase) (RNA-3'-phosphate cyclase) (EC 6.5.1.4) (RNA terminal phosphate cyclase domain-containing protein 1) (RTC domain-containing protein 1)	RTCA RPC RPC1 RTC1 RTCD1	21.2739	19.5811	21.0265	21.3787	21.0725	21.0949	0.403966	1.46903	Up-regulated
Q13151	Heterogeneous nuclear ribonucleoprotein A0 (hnRNP A0)	HNRNPA0 HNRPA0	25.8727	25.9241	25.6566	25.6614	25.7489	25.7794	0.404043	0.940891	Down-regulated
Q9NYK5	Large ribosomal subunit protein mL39 (39S ribosomal protein L39, mitochondrial) (L39mt) (MRP-L39) (39S ribosomal protein L5, mitochondrial) (L5mt) (MRP-L5)	MRPL39 C21orf92 MRPL5 RPML5 MSTP003 PRED22	21.5748	21.2254	20.3243	21.6207	21.2998	21.3811	0.404156	1.31254	Up-regulated
Q13144	Translation initiation factor eIF2B subunit epsilon (eIF2B GDP-GTP exchange factor subunit epsilon)	EIF2B5 EIF2BE	23.0205	22.8446	22.5897	22.7875	22.5354	22.714	0.404378	0.90796	Down-regulated
P49790	Nuclear pore complex protein Nup153 (153 kDa nucleoporin) (Nucleoporin Nup153)	NUP153	21.0887	21.1694	21.6287	21.4204	20.6918	21.0174	0.404599	0.839499	Down-regulated
O00268	Transcription initiation factor TFIID subunit 4 (RNA polymerase II TBP-associated factor subunit C) (TBP-associated factor 4) (Transcription initiation factor TFIID 130 kDa subunit) (TAF(II)130) (TAFII-130) (TAFII130) (Transcription initiation factor TFIID 135 kDa subunit) (TAF(II)135) (TAFII-135) (TAFII135)	TAF4 TAF2C TAF2C1 TAF4A TAFII130 TAFII135	20.334	19.1835	20.71	19.5217	19.3318	19.9133	0.40529	0.713557	Down-regulated
Q9Y4P1	Cysteine protease ATG4B (EC 3.4.22.-) (AUT-like 1 cysteine endopeptidase) (Autophagy-related cysteine endopeptidase 1) (Autophagin-1) (Autophagy-related protein 4 homolog B) (HsAPG4B) (hAPG4B)	ATG4B APG4B AUTL1 KIAA0943	22.2151	22.5379	22.3763	19.3301	22.0427	22.5949	0.405941	0.481675	Down-regulated
Q9UQM7	Calcium/calmodulin-dependent protein kinase type II subunit alpha (CaM kinase II subunit alpha) (CaMK-II subunit alpha) (EC 2.7.11.17)	CAMK2A CAMKA KIAA0968	20.6704	20.8077	20.7982	20.6874	21.0802	20.8698	0.40608	1.08701	Up-regulated
O95831	Apoptosis-inducing factor 1, mitochondrial (EC 1.6.99.-) (Programmed cell death protein 8)	AIFM1 AIF PDCD8	24.0448	23.6502	24.101	24.1477	24.0462	24.0464	0.407197	1.10811	Up-regulated
Q9UBV2	Protein sel-1 homolog 1 (Suppressor of lin-12-like protein 1) (Sel-1L)	SEL1L TSA305 UNQ128/PRO1063	20.4668	19.5338	20.3985	21.0061	20.3586	20.139	0.407564	1.29074	Up-regulated
Q96C86	m7GpppX diphosphatase (EC 3.6.1.59) (DCS-1) (Decapping scavenger enzyme) (Hint-related 7meGMP-directed hydrolase) (Histidine triad nucleotide-binding protein 5) (Histidine triad protein member 5) (HINT-5) (Scavenger mRNA-decapping enzyme DcpS)	DCPS DCS1 HINT5 HSPC015	22.017	22.1899	22.0318	21.7001	21.9822	22.144	0.408558	0.909114	Down-regulated
Q15393	Splicing factor 3B subunit 3 (Pre-mRNA-splicing factor SF3b 130 kDa subunit) (SF3b130) (STAF130) (Spliceosome-associated protein 130) (SAP 130)	SF3B3 KIAA0017 SAP130	26.6367	26.6392	26.6381	26.6614	26.6225	26.9009	0.408662	1.06457	Up-regulated
P23246	Splicing factor, proline- and glutamine-rich (100 kDa DNA-pairing protein) (hPOMp100) (DNA-binding p52/p100 complex, 100 kDa subunit) (Polypyrimidine tract-binding protein-associated-splicing factor) (PSF) (PTB-associated-splicing factor)	SFPQ PSF	27.8792	28.0605	27.7413	27.7447	27.7064	27.9148	0.409179	0.929783	Down-regulated
P09417	Dihydropteridine reductase (EC 1.5.1.34) (HDHPR) (Quinoid dihydropteridine reductase) (Short chain dehydrogenase/reductase family 33C member 1)	QDPR DHPR SDR33C1	22.4424	22.4223	22.7352	22.5159	22.4654	18.7653	0.40974	0.410532	Down-regulated
Q99417	c-Myc-binding protein (Associate of Myc 1) (AMY-1)	MYCBP AMY1	21.8315	19.1143	21.8435	21.6643	21.9054	22.0352	0.409971	1.91658	Up-regulated
O14737	Programmed cell death protein 5 (TF-1 cell apoptosis-related protein 19) (Protein TFAR19)	PDCD5 TFAR19	23.7831	23.2907	23.3784	23.5074	23.3382	23.0478	0.410431	0.878877	Down-regulated
P16402	Histone H1.3 (Histone H1c) (Histone H1s-2)	H1-3 H1F3 HIST1H1D	25.644	26.8323	27.0983	27.1394	26.9682	26.8517	0.410969	1.37704	Up-regulated
Q9BRX2	Protein pelota homolog (hPelota) (Protein Dom34 homolog)	PELO CGI-17	20.9977	20.8752	20.9014	21.0106	20.8765	21.0963	0.411547	1.0495	Up-regulated
P08559	Pyruvate dehydrogenase E1 component subunit alpha, somatic form, mitochondrial (EC 1.2.4.1) (PDHE1-A type I)	PDHA1 PHE1A	22.3914	22.92	20.2886	22.2298	22.9799	22.8878	0.411605	1.78077	Up-regulated
Q15293	Reticulocalbin-1	RCN1 RCN	22.9031	22.7545	19.6058	22.926	22.6039	23.0541	0.411664	2.15377	Up-regulated
Q460N5	Protein mono-ADP-ribosyltransferase PARP14 (EC 2.4.2.-) (ADP-ribosyltransferase diphtheria toxin-like 8) (ARTD8) (B aggressive lymphoma protein 2) (Poly [ADP-ribose] polymerase 14) (PARP-14)	PARP14 BAL2 KIAA1268	20.0272	19.7742	19.6024	19.7111	19.7543	19.542	0.412442	0.912481	Down-regulated
O00754	Lysosomal alpha-mannosidase (Laman) (EC 3.2.1.24) (Lysosomal acid alpha-mannosidase) (Mannosidase alpha class 2B member 1) (Mannosidase alpha-B) [Cleaved into: Lysosomal alpha-mannosidase A peptide; Lysosomal alpha-mannosidase B peptide; Lysosomal alpha-mannosidase C peptide; Lysosomal alpha-mannosidase D peptide; Lysosomal alpha-mannosidase E peptide]	MAN2B1 LAMAN MANB	22.2749	22.1225	22.1333	22.1837	22.1061	18.3103	0.413206	0.403265	Down-regulated
Q13200	26S proteasome non-ATPase regulatory subunit 2 (26S proteasome regulatory subunit RPN1) (26S proteasome regulatory subunit S2) (26S proteasome subunit p97) (Protein 55.11) (Tumor necrosis factor type 1 receptor-associated protein 2)	PSMD2 TRAP2	25.4253	25.547	25.6855	25.4101	25.534	25.4753	0.413272	0.946407	Down-regulated
Q9Y223	Bifunctional UDP-N-acetylglucosamine 2-epimerase/N-acetylmannosamine kinase (UDP-GlcNAc-2-epimerase/ManAc kinase) [Includes: UDP-N-acetylglucosamine 2-epimerase (hydrolyzing) (EC 3.2.1.183) (UDP-GlcNAc-2-epimerase) (Uridine diphosphate-N-acetylglucosamine-2-epimerase); N-acetylmannosamine kinase (EC 2.7.1.60) (ManAc kinase)]	GNE GLCNE IBM2	20.9255	20.4057	20.798	20.866	20.7446	21.0178	0.413278	1.12225	Up-regulated
Q99623	Prohibitin-2 (B-cell receptor-associated protein BAP37) (D-prohibitin) (Repressor of estrogen receptor activity)	PHB2 BAP REA	25.7524	26.142	25.7737	25.9783	26.0525	26.0264	0.413423	1.09407	Up-regulated
Q9Y4Y9	U6 snRNA-associated Sm-like protein LSm5	LSM5	24.4676	23.9972	24.4715	24.1567	24.3949	19.9971	0.41357	0.362855	Down-regulated
P18858	DNA ligase 1 (EC 6.5.1.1) (DNA ligase I) (Polydeoxyribonucleotide synthase [ATP] 1)	LIG1	23.896	23.6377	23.6988	23.8519	23.4713	23.5078	0.414022	0.911407	Down-regulated
Q7L014	Probable ATP-dependent RNA helicase DDX46 (EC 3.6.4.13) (DEAD box protein 46) (PRP5 homolog)	DDX46 KIAA0801	23.5579	23.5556	23.5384	24.1668	23.812	23.3745	0.414895	1.17593	Up-regulated
P63010	AP-2 complex subunit beta (AP105B) (Adaptor protein complex AP-2 subunit beta) (Adaptor-related protein complex 2 subunit beta) (Beta-2-adaptin) (Beta-adaptin) (Clathrin assembly protein complex 2 beta large chain) (Plasma membrane adaptor HA2/AP2 adaptin beta subunit)	AP2B1 ADTB2 CLAPB1	24.8096	24.3943	24.59	24.6038	24.7712	24.7995	0.416061	1.09192	Up-regulated
O43561	Linker for activation of T-cells family member 1 (36 kDa phosphotyrosine adapter protein) (pp36) (p36-38)	LAT	22.6486	18.6695	22.2446	22.2604	22.511	22.6466	0.416503	2.43699	Up-regulated
Q9Y3T9	Nucleolar complex protein 2 homolog (Protein NOC2 homolog) (NOC2-like protein) (Novel INHAT repressor)	NOC2L NIR	23.3209	22.9831	21.7734	22.7432	21.989	21.8184	0.416773	0.702742	Down-regulated
P46926	Glucosamine-6-phosphate isomerase 1 (EC 3.5.99.6) (Glucosamine-6-phosphate deaminase 1) (GNPDA 1) (GlcN6P deaminase 1) (Oscillin)	GNPDA1 GNPI HLN KIAA0060	23.7562	24.0256	23.9888	24.1502	19.2016	23.6382	0.417241	0.331359	Down-regulated
Q8NBK3	Formylglycine-generating enzyme (FGE) (EC 1.8.3.7) (C-alpha-formylglycine-generating enzyme 1) (Sulfatase-modifying factor 1)	SUMF1 PSEC0152 UNQ3037/PRO9852	24.0479	23.9901	24.0003	24.0721	23.913	19.095	0.418066	0.318037	Down-regulated
Q9NWT1	p21-activated protein kinase-interacting protein 1 (PAK/PLC-interacting protein 1) (hPIP1) (PAK1-interacting protein 1) (WD repeat-containing protein 84)	PAK1IP1 PIP1 WDR84	20.6922	20.8128	20.6647	20.3881	20.7512	20.6849	0.418293	0.923276	Down-regulated
P0DP25	Calmodulin-3	CALM3 CALML2 CAM3 CAMC CAMIII	29.2137	28.9843	29.2385	29.1253	29.2798	29.2999	0.418835	1.064	Up-regulated
Q9H2P0	Activity-dependent neuroprotector homeobox protein (Activity-dependent neuroprotective protein)	ADNP ADNP1 KIAA0784	22.2135	21.9631	22.3939	21.7862	21.9387	22.3066	0.418975	0.882907	Down-regulated
Q9Y3I0	RNA-splicing ligase RtcB homolog (EC 6.5.1.8) (3'-phosphate/5'-hydroxy nucleic acid ligase)	RTCB C22orf28 HSPC117	24.4987	24.4036	24.6181	24.5097	24.5889	24.6176	0.419404	1.04628	Up-regulated
Q14141	Septin-6	SEPTIN6 KIAA0128 SEP2 SEPT6	26.0663	26.0421	26.1482	26.2873	26.0785	26.0988	0.419412	1.04923	Up-regulated
P78559	Microtubule-associated protein 1A (MAP-1A) (Proliferation-related protein p80) [Cleaved into: MAP1A heavy chain; MAP1 light chain LC2]	MAP1A MAP1L	21.6383	21.1807	21.2507	21.5354	21.1453	19.2509	0.419646	0.610177	Down-regulated
Q9NYB0	Telomeric repeat-binding factor 2-interacting protein 1 (TERF2-interacting telomeric protein 1) (TRF2-interacting telomeric protein 1) (Dopamine receptor-interacting protein 5) (Repressor/activator protein 1 homolog) (RAP1 homolog) (hRap1)	TERF2IP DRIP5 RAP1 PP8000	22.7957	23.0399	22.6389	22.5021	22.7354	22.8271	0.419925	0.909639	Down-regulated
P17980	26S proteasome regulatory subunit 6A (26S proteasome AAA-ATPase subunit RPT5) (Proteasome 26S subunit ATPase 3) (Proteasome subunit P50) (Tat-binding protein 1) (TBP-1)	PSMC3 TBP1	24.76	24.9898	25.1045	24.6543	24.2159	25.1534	0.420013	0.825363	Down-regulated
Q9UBQ0	Vacuolar protein sorting-associated protein 29 (hVPS29) (PEP11 homolog) (Vesicle protein sorting 29)	VPS29 DC15 DC7 MDS007	22.9374	22.0658	22.1434	22.0392	22.0463	22.2183	0.42032	0.823058	Down-regulated
P41240	Tyrosine-protein kinase CSK (EC 2.7.10.2) (C-Src kinase) (Protein-tyrosine kinase CYL)	CSK	21.5849	21.7907	21.5346	21.4736	21.6282	21.5591	0.421385	0.944027	Down-regulated
O75717	WD repeat and HMG-box DNA-binding protein 1 (Acidic nucleoplasmic DNA-binding protein 1) (And-1)	WDHD1 AND1	23.4836	23.116	23.662	23.6837	23.6238	23.45	0.421474	1.1214	Up-regulated
O75607	Nucleoplasmin-3	NPM3	23.9791	19.8039	24.201	24.1803	24.1247	23.9767	0.422023	2.69927	Up-regulated
P17066	Heat shock 70 kDa protein 6 (Heat shock 70 kDa protein B') (Heat shock protein family A member 6)	HSPA6 HSP70B'	28.1802	28.0042	28.2043	20.3376	28.1504	28.1024	0.422193	0.165003	Down-regulated
P0CG35	Thymosin beta-15B	TMSB15B	24.7414	24.5953	24.8929	24.7873	24.786	24.9273	0.422219	1.06462	Up-regulated
Q8IYB3	Serine/arginine repetitive matrix protein 1 (SR-related nuclear matrix protein of 160 kDa) (SRm160) (Ser/Arg-related nuclear matrix protein)	SRRM1 SRM160	22.7811	20.6043	23.1578	22.8026	23.2035	22.9296	0.422253	1.73809	Up-regulated
Q8N183	NADH dehydrogenase [ubiquinone] 1 alpha subcomplex assembly factor 2 (B17.2-like) (B17.2L) (Mimitin) (Myc-induced mitochondrial protein) (MMTN) (NDUFA12-like protein)	NDUFAF2 NDUFA12L	20.7835	21.0648	20.4087	20.3884	20.848	20.354	0.422255	0.857257	Down-regulated
O75947	ATP synthase subunit d, mitochondrial (ATPase subunit d) (ATP synthase peripheral stalk subunit d)	ATP5PD ATP5H My032	25.1501	24.9776	25.1923	25.1147	25.1345	25.317	0.422675	1.05853	Up-regulated
Q96HS1	Serine/threonine-protein phosphatase PGAM5, mitochondrial (EC 3.1.3.16) (Bcl-XL-binding protein v68) (Phosphoglycerate mutase family member 5)	PGAM5	23.7207	24.0263	19.3568	23.6651	23.5918	24.3627	0.423916	2.83877	Up-regulated
P06576	ATP synthase subunit beta, mitochondrial (EC 7.1.2.2) (ATP synthase F1 subunit beta)	ATP5F1B ATP5B ATPMB ATPSB	28.4465	28.4138	28.356	28.6417	28.3508	28.4779	0.423919	1.06047	Up-regulated
P43897	Elongation factor Ts, mitochondrial (EF-Ts) (EF-TsMt)	TSFM	21.7059	21.5741	21.8135	21.5462	21.65	21.678	0.424255	0.950593	Down-regulated
P17612	cAMP-dependent protein kinase catalytic subunit alpha (PKA C-alpha) (EC 2.7.11.11)	PRKACA PKACA	22.8673	23.5146	22.7249	22.7103	22.9405	22.7242	0.424498	0.84444	Down-regulated
Q9BXP5	Serrate RNA effector molecule homolog (Arsenite-resistance protein 2)	SRRT ARS2 ASR2	24.2453	24.591	24.5023	24.2088	24.1545	24.5463	0.424634	0.905634	Down-regulated
P36873	Serine/threonine-protein phosphatase PP1-gamma catalytic subunit (PP-1G) (EC 3.1.3.16) (Protein phosphatase 1C catalytic subunit)	PPP1CC	23.2828	23.2094	23.2443	23.331	23.214	23.3041	0.424788	1.02636	Up-regulated
Q8IY67	Ribonucleoprotein PTB-binding 1 (Protein raver-1)	RAVER1 KIAA1978	23.2687	22.4949	22.3207	22.6429	23.0751	23.317	0.425112	1.24565	Up-regulated
Q9Y262	Eukaryotic translation initiation factor 3 subunit L (eIF3l) (Eukaryotic translation initiation factor 3 subunit 6-interacting protein) (Eukaryotic translation initiation factor 3 subunit E-interacting protein)	EIF3L EIF3EIP EIF3S6IP HSPC021 HSPC025 MSTP005	25.6275	25.4902	25.5568	25.6508	25.6108	25.5466	0.425671	1.03137	Up-regulated
Q8NC56	LEM domain-containing protein 2 (hLEM2)	LEMD2	20.4893	20.991	20.75	20.7331	20.8789	21.1016	0.425829	1.11814	Up-regulated
P04818	Thymidylate synthase (TS) (TSase) (EC 2.1.1.45)	TYMS TS OK/SW-cl.29	24.9431	24.7713	24.5401	24.7077	24.6164	24.5797	0.426237	0.922167	Down-regulated
O75937	DnaJ homolog subfamily C member 8 (Splicing protein spf31)	DNAJC8 SPF31 HSPC315 HSPC331	22.6457	23.4868	23.2451	23.3086	23.3677	23.4453	0.426281	1.18756	Up-regulated
Q86Y39	NADH dehydrogenase [ubiquinone] 1 alpha subcomplex subunit 11 (Complex I-B14.7) (CI-B14.7) (NADH-ubiquinone oxidoreductase subunit B14.7)	NDUFA11	21.372	21.3569	21.385	21.5185	21.3602	21.3824	0.426472	1.0346	Up-regulated
O43837	Isocitrate dehydrogenase [NAD] subunit beta, mitochondrial (Isocitric dehydrogenase subunit beta) (NAD(+)-specific ICDH subunit beta)	IDH3B	21.4347	19.7303	21.5494	21.3397	21.0947	22.1	0.426916	1.52274	Up-regulated
Q9BVP2	Guanine nucleotide-binding protein-like 3 (E2-induced gene 3 protein) (Novel nucleolar protein 47) (NNP47) (Nucleolar GTP-binding protein 3) (Nucleostemin)	GNL3 E2IG3 NS	23.0481	22.9277	23.0769	23.1735	22.9505	23.1592	0.427353	1.0547	Up-regulated
P51570	Galactokinase (EC 2.7.1.6) (Galactose kinase)	GALK1 GALK	22.2584	22.6715	22.6097	22.4917	20.2067	22.5534	0.42805	0.589433	Down-regulated
Q15054	DNA polymerase delta subunit 3 (DNA polymerase delta subunit C) (DNA polymerase delta subunit p66) (DNA polymerase delta subunit p68)	POLD3 KIAA0039	21.7525	21.0442	21.9577	21.6722	21.959	21.9515	0.42824	1.21092	Up-regulated
Q92783	Signal transducing adapter molecule 1 (STAM-1)	STAM STAM1	21.5103	21.5042	21.6148	21.4833	21.6415	21.7173	0.428483	1.0504	Up-regulated
O43747	AP-1 complex subunit gamma-1 (Adaptor protein complex AP-1 subunit gamma-1) (Adaptor-related protein complex 1 subunit gamma-1) (Clathrin assembly protein complex 1 gamma-1 large chain) (Gamma1-adaptin) (Golgi adaptor HA1/AP1 adaptin subunit gamma-1)	AP1G1 ADTG CLAPG1	22.2497	22.3929	22.1948	21.973	22.4647	21.826	0.429885	0.875857	Down-regulated
P20020	Plasma membrane calcium-transporting ATPase 1 (EC 7.2.2.10) (Plasma membrane calcium ATPase isoform 1) (PMCA1) (Plasma membrane calcium pump isoform 1)	ATP2B1 PMCA1	20.9259	21.2878	20.6829	21.0986	19.4691	20.8297	0.431365	0.707237	Down-regulated
Q14232	Translation initiation factor eIF2B subunit alpha (eIF2B GDP-GTP exchange factor subunit alpha)	EIF2B1 EIF2BA	21.7574	21.7947	21.7964	21.4505	21.9269	21.5441	0.431857	0.906053	Down-regulated
Q9Y3I1	F-box only protein 7	FBXO7 FBX7	20.2473	20.416	20.4204	20.4047	20.3258	20.6931	0.433125	1.0817	Up-regulated
Q71U36	Tubulin alpha-1A chain (EC 3.6.5.-) (Alpha-tubulin 3) (Tubulin B-alpha-1) (Tubulin alpha-3 chain) [Cleaved into: Detyrosinated tubulin alpha-1A chain]	TUBA1A TUBA3	25.8495	26.0556	25.9922	25.9457	26.0931	20.1281	0.433413	0.266068	Down-regulated
Q15365	Poly(rC)-binding protein 1 (Alpha-CP1) (Heterogeneous nuclear ribonucleoprotein E1) (hnRNP E1) (Nucleic acid-binding protein SUB2.3)	PCBP1	28.2703	28.0841	28.391	28.2063	28.3788	28.4683	0.433702	1.07376	Up-regulated
Q14558	Phosphoribosyl pyrophosphate synthase-associated protein 1 (PRPP synthase-associated protein 1) (39 kDa phosphoribosypyrophosphate synthase-associated protein) (PAP39)	PRPSAP1	22.6177	22.522	22.5614	22.1151	22.6602	22.461	0.433966	0.898174	Down-regulated
Q9BX40	Protein LSM14 homolog B (RNA-associated protein 55B) (hRAP55B)	LSM14B C20orf40 FAM61B RAP55B	20.144	20.4215	20.2091	20.6091	20.2032	20.3459	0.434153	1.09268	Up-regulated
O15144	Actin-related protein 2/3 complex subunit 2 (Arp2/3 complex 34 kDa subunit) (p34-ARC)	ARPC2 ARC34 PRO2446	23.6316	23.573	23.3261	24.2205	23.447	23.5739	0.434271	1.17846	Up-regulated
P07311	Acylphosphatase-1 (EC 3.6.1.7) (Acylphosphatase, erythrocyte isozyme) (Acylphosphatase, organ-common type isozyme) (Acylphosphate phosphohydrolase 1)	ACYP1 ACYPE	23.0308	23.2019	23.4588	23.3491	23.2826	23.4262	0.434297	1.08834	Up-regulated
Q15029	116 kDa U5 small nuclear ribonucleoprotein component (Elongation factor Tu GTP-binding domain-containing protein 2) (SNU114 homolog) (hSNU114) (U5 snRNP-specific protein, 116 kDa) (U5-116 kDa)	EFTUD2 KIAA0031 SNRP116	26.1936	26.2838	26.0888	26.092	26.1514	26.1562	0.434358	0.962239	Down-regulated
Q16555	Dihydropyrimidinase-related protein 2 (DRP-2) (Collapsin response mediator protein 2) (CRMP-2) (N2A3) (Unc-33-like phosphoprotein 2) (ULIP-2)	DPYSL2 CRMP2 ULIP2	26.6139	26.5909	26.7005	26.6044	25.8761	26.679	0.434465	0.841713	Down-regulated
P35241	Radixin	RDX	19.985	21.4684	18.5224	21.9431	21.3869	19.5551	0.43481	1.95852	Up-regulated
O95197	Reticulon-3 (Homolog of ASY protein) (HAP) (Neuroendocrine-specific protein-like 2) (NSP-like protein 2) (Neuroendocrine-specific protein-like II) (NSP-like protein II) (NSPLII)	RTN3 ASYIP NSPL2	22.8873	22.8305	23.2127	22.9821	19.9277	23.0351	0.435065	0.501666	Down-regulated
Q96AE4	Far upstream element-binding protein 1 (FBP) (FUSE-binding protein 1) (DNA helicase V) (hDH V)	FUBP1	26.6855	26.6933	26.7283	26.3808	26.6024	26.7846	0.435143	0.924599	Down-regulated
O14757	Serine/threonine-protein kinase Chk1 (EC 2.7.11.1) (CHK1 checkpoint homolog) (Cell cycle checkpoint kinase) (Checkpoint kinase-1)	CHEK1 CHK1	21.9214	21.7136	22.259	21.7933	21.8996	21.7354	0.435197	0.897987	Down-regulated
P52815	Large ribosomal subunit protein bL12m (39S ribosomal protein L12, mitochondrial) (L12mt) (MRP-L12) (5c5-2)	MRPL12 MRPL7 RPML12	24.1401	24.4823	24.2657	24.4503	24.821	24.1818	0.435529	1.13945	Up-regulated
Q9UKM9	RNA-binding protein Raly (Autoantigen p542) (Heterogeneous nuclear ribonucleoprotein C-like 2) (hnRNP core protein C-like 2) (hnRNP associated with lethal yellow protein homolog)	RALY HNRPCL2 P542	26.4696	26.5317	26.5252	26.6925	26.7776	26.3941	0.435841	1.08115	Up-regulated
P21912	Succinate dehydrogenase [ubiquinone] iron-sulfur subunit, mitochondrial (EC 1.3.5.1) (Iron-sulfur subunit of complex II) (Ip) (Malate dehydrogenase [quinone] iron-sulfur subunit) (EC 1.1.5.-)	SDHB SDH SDH1	22.994	22.9639	23.1517	22.9549	20.4733	23.1746	0.43655	0.56035	Down-regulated
O00231	26S proteasome non-ATPase regulatory subunit 11 (26S proteasome regulatory subunit RPN6) (26S proteasome regulatory subunit S9) (26S proteasome regulatory subunit p44.5)	PSMD11	25.4615	25.28	25.4405	25.4309	25.1522	25.3368	0.436664	0.941239	Down-regulated
P17480	Nucleolar transcription factor 1 (Autoantigen NOR-90) (Upstream-binding factor 1) (UBF-1)	UBTF UBF UBF1	23.7685	23.4333	23.7617	23.5482	24.0058	23.8623	0.437936	1.11029	Up-regulated
P29083	General transcription factor IIE subunit 1 (General transcription factor IIE 56 kDa subunit) (Transcription initiation factor IIE subunit alpha) (TFIIE-alpha)	GTF2E1 TF2E1	20.8627	21.0415	20.0311	18.7595	20.9222	20.3253	0.437939	0.640484	Down-regulated
Q96M27	Protein PRRC1 (Proline-rich and coiled-coil-containing protein 1)	PRRC1	21.8826	21.9364	22.0352	21.98	22.4896	21.9119	0.438641	1.12956	Up-regulated
Q9Y696	Chloride intracellular channel protein 4 (Glutaredoxin-like oxidoreductase CLIC4) (EC 1.8.-.-) (Intracellular chloride ion channel protein p64H1)	CLIC4	22.8395	23.2808	22.7756	23.0182	23.0135	23.3859	0.438742	1.1281	Up-regulated
P25788	Proteasome subunit alpha type-3 (Macropain subunit C8) (Multicatalytic endopeptidase complex subunit C8) (Proteasome component C8) (Proteasome subunit alpha-7) (alpha-7)	PSMA3 HC8 PSC8	25.162	25.238	25.4921	25.342	25.3692	25.4744	0.438754	1.07017	Up-regulated
P61604	10 kDa heat shock protein, mitochondrial (Hsp10) (10 kDa chaperonin) (Chaperonin 10) (CPN10) (Early-pregnancy factor) (EPF) (Heat shock protein family E member 1)	HSPE1	28.4885	28.4344	28.4598	28.0978	28.128	28.6454	0.438755	0.888535	Down-regulated
P51858	Hepatoma-derived growth factor (HDGF) (High mobility group protein 1-like 2) (HMG-1L2)	HDGF HMG1L2	25.4347	25.4771	25.7647	25.458	25.7428	25.9115	0.438843	1.10594	Up-regulated
Q8IYS1	Xaa-Arg dipeptidase (EC 3.4.13.4) (Beta-Ala-Lys dipeptidase)	PM20D2 ACY1L2	23.5275	22.8447	23.2654	23.044	23.2967	22.5045	0.438994	0.832699	Down-regulated
P67870	Casein kinase II subunit beta (CK II beta) (Phosvitin) (Protein G5a)	CSNK2B CK2N G5A	24.5578	24.3141	24.7411	24.4185	24.7223	25.04	0.439863	1.14018	Up-regulated
P13473	Lysosome-associated membrane glycoprotein 2 (LAMP-2) (Lysosome-associated membrane protein 2) (CD107 antigen-like family member B) (LGP-96) (CD antigen CD107b)	LAMP2	22.6495	19.2654	22.6685	22.6441	22.5409	22.6426	0.439994	2.11609	Up-regulated
P04181	Ornithine aminotransferase, mitochondrial (EC 2.6.1.13) (Ornithine delta-aminotransferase) (Ornithine--oxo-acid aminotransferase) [Cleaved into: Ornithine aminotransferase, hepatic form; Ornithine aminotransferase, renal form]	OAT	22.82	23.4025	23.0389	23.0121	23.1358	22.3023	0.44001	0.82909	Down-regulated
P31040	Succinate dehydrogenase [ubiquinone] flavoprotein subunit, mitochondrial (EC 1.3.5.1) (Flavoprotein subunit of complex II) (Fp) (Malate dehydrogenase [quinone] flavoprotein subunit) (EC 1.1.5.-)	SDHA SDH2 SDHF	23.1587	23.843	23.6745	23.6976	23.7082	23.8641	0.440215	1.14703	Up-regulated
P22059	Oxysterol-binding protein 1	OSBP OSBP1	22.8132	22.5235	22.3976	23.1353	22.6928	22.4958	0.44027	1.14594	Up-regulated
P15374	Ubiquitin carboxyl-terminal hydrolase isozyme L3 (UCH-L3) (EC 3.4.19.12) (Ubiquitin thioesterase L3)	UCHL3	19.8027	23.1264	23.3317	22.8658	20.1208	19.2008	0.440624	0.390177	Down-regulated
Q71RC2	La-related protein 4 (La ribonucleoprotein domain family member 4)	LARP4 PP13296	20.4831	20.0974	20.2185	20.137	20.1933	20.1428	0.441444	0.927466	Down-regulated
P17844	Probable ATP-dependent RNA helicase DDX5 (EC 3.6.4.13) (DEAD box protein 5) (RNA helicase p68)	DDX5 G17P1 HELR HLR1	28.4393	28.4271	28.4149	28.4312	28.42	28.5343	0.441533	1.02437	Up-regulated
Q8WVV9	Heterogeneous nuclear ribonucleoprotein L-like (hnRNPLL) (Stromal RNA-regulating factor)	HNRNPLL HNRPLL SRRF BLOCK24	22.0003	22.1257	21.7881	21.9142	21.9286	21.7794	0.441663	0.934781	Down-regulated
Q06265	Exosome complex component RRP45 (Autoantigen PM/Scl 1) (Exosome component 9) (P75 polymyositis-scleroderma overlap syndrome-associated autoantigen) (Polymyositis/scleroderma autoantigen 1) (Polymyositis/scleroderma autoantigen 75 kDa) (PM/Scl-75)	EXOSC9 PMSCL1	23.0673	22.5076	22.6406	22.7801	22.8054	23.1758	0.442071	1.1344	Up-regulated
P21291	Cysteine and glycine-rich protein 1 (Cysteine-rich protein 1) (CRP) (CRP1) (Epididymis luminal protein 141) (HEL-141)	CSRP1 CSRP CYRP	22.3804	22.2827	22.013	22.1625	22.3906	19.1423	0.442992	0.502235	Down-regulated
P50613	Cyclin-dependent kinase 7 (EC 2.7.11.22) (EC 2.7.11.23) (39 kDa protein kinase) (p39 Mo15) (CDK-activating kinase 1) (Cell division protein kinase 7) (Serine/threonine-protein kinase 1) (TFIIH basal transcription factor complex kinase subunit)	CDK7 CAK CAK1 CDKN7 MO15 STK1	20.7841	20.9156	21.1282	20.8031	21.1857	21.3156	0.443144	1.11638	Up-regulated
P35754	Glutaredoxin-1 (Thioltransferase-1) (TTase-1)	GLRX GRX	23.9334	24.0719	24.0123	23.7816	23.9941	24.0179	0.444063	0.949561	Down-regulated
Q8NFH3	Nucleoporin Nup43 (Nup107-160 subcomplex subunit Nup43) (p42)	NUP43	21.4556	20.8688	18.6818	21.2756	21.4396	20.7011	0.444228	1.74517	Up-regulated
Q9UG63	ATP-binding cassette sub-family F member 2 (Iron-inhibited ABC transporter 2)	ABCF2 HUSSY-18	23.9005	24.1714	24.1227	24.0705	23.8161	24.0186	0.444984	0.935321	Down-regulated
Q7L2E3	ATP-dependent RNA helicase DHX30 (EC 3.6.4.13) (DEAH box protein 30)	DHX30 DDX30 KIAA0890	22.2029	21.867	21.8591	22.1545	21.7796	21.1512	0.445701	0.822887	Down-regulated
Q8WVD3	E3 ubiquitin-protein ligase RNF138 (EC 2.3.2.27) (Nemo-like kinase-associated RING finger protein) (NLK-associated RING finger protein) (hNARF) (RING finger protein 138) (RING-type E3 ubiquitin transferase RNF138)	RNF138 NARF HSD-4 HSD4	20.3739	20.4461	20.1974	20.6121	20.0254	19.3307	0.445916	0.784729	Down-regulated
O75190	DnaJ homolog subfamily B member 6 (HHDJ1) (Heat shock protein J2) (HSJ-2) (MRJ) (MSJ-1)	DNAJB6 HSJ2 MRJ MSJ1	22.3501	18.3266	21.9728	22.3749	21.7896	22.1105	0.446084	2.31097	Up-regulated
P07919	Cytochrome b-c1 complex subunit 6, mitochondrial (Complex III subunit 6) (Complex III subunit VIII) (Cytochrome c1 non-heme 11 kDa protein) (Mitochondrial hinge protein) (Ubiquinol-cytochrome c reductase complex 11 kDa protein)	UQCRH	22.8537	22.5691	22.7147	22.7275	22.817	19.7456	0.44641	0.517944	Down-regulated
O60749	Sorting nexin-2 (Transformation-related gene 9 protein) (TRG-9)	SNX2 TRG9	21.8066	21.9567	21.8898	21.6612	22.2096	22.4249	0.446673	1.16006	Up-regulated
O75348	V-type proton ATPase subunit G 1 (V-ATPase subunit G 1) (V-ATPase 13 kDa subunit 1) (Vacuolar proton pump subunit G 1) (Vacuolar proton pump subunit M16)	ATP6V1G1 ATP6G ATP6G1 ATP6J	20.2658	19.9083	22.5565	20.0309	22.9174	23.0373	0.447617	2.12138	Up-regulated
P12268	Inosine-5'-monophosphate dehydrogenase 2 (IMP dehydrogenase 2) (IMPD 2) (IMPDH 2) (EC 1.1.1.205) (Inosine-5'-monophosphate dehydrogenase type II) (IMP dehydrogenase II) (IMPDH-II)	IMPDH2 IMPD2	27.078	26.8591	27.0449	26.8687	26.9	27.0071	0.447656	0.953475	Down-regulated
Q9UBE0	SUMO-activating enzyme subunit 1 (Ubiquitin-like 1-activating enzyme E1A) [Cleaved into: SUMO-activating enzyme subunit 1, N-terminally processed]	SAE1 AOS1 SUA1 UBLE1A	23.4054	23.3434	23.0588	23.264	23.2795	22.6803	0.447818	0.873815	Down-regulated
P54136	Arginine--tRNA ligase, cytoplasmic (EC 6.1.1.19) (Arginyl-tRNA synthetase) (ArgRS)	RARS1 RARS	25.4171	25.2446	25.3705	25.5553	25.2387	25.5402	0.447936	1.07227	Up-regulated
P51114	RNA-binding protein FXR1 (FMR1 autosomal homolog 1) (hFXR1p)	FXR1	23.3091	23.3158	23.1366	23.2376	23.5201	23.2757	0.448161	1.06484	Up-regulated
Q15424	Scaffold attachment factor B1 (SAF-B) (SAF-B1) (HSP27 estrogen response element-TATA box-binding protein) (HSP27 ERE-TATA-binding protein)	SAFB HAP HET SAFB1	25.8984	25.5903	25.9258	25.8572	25.8365	26.0464	0.448386	1.07813	Up-regulated
P84085	ADP-ribosylation factor 5	ARF5	20.2553	24.252	24.3775	18.8954	24.4725	20.0096	0.448668	0.280143	Down-regulated
Q8NCW5	NAD(P)H-hydrate epimerase (EC 5.1.99.6) (Apolipoprotein A-I-binding protein) (AI-BP) (NAD(P)HX epimerase) (NAXE) (YjeF N-terminal domain-containing protein 1) (YjeF_N1)	NAXE AIBP APOA1BP YJEFN1	22.5674	22.6026	22.6308	22.4764	19.2743	22.8652	0.449268	0.479089	Down-regulated
Q9Y5Q9	General transcription factor 3C polypeptide 3 (Transcription factor IIIC 102 kDa subunit) (TFIIIC 102 kDa subunit) (TFIIIC102) (Transcription factor IIIC subunit gamma) (TF3C-gamma)	GTF3C3	21.007	20.535	20.8164	20.7684	20.8759	19.0576	0.449402	0.681995	Down-regulated
P18754	Regulator of chromosome condensation (Cell cycle regulatory protein) (Chromosome condensation protein 1)	RCC1 CHC1	24.9894	25.1188	25.1499	24.7815	24.8817	25.2186	0.449864	0.916729	Down-regulated
Q9NQ50	Large ribosomal subunit protein mL40 (39S ribosomal protein L40, mitochondrial) (L40mt) (MRP-L40) (Nuclear localization signal-containing protein deleted in velocardiofacial syndrome) (Up-regulated in metastasis)	MRPL40 NLVCF URIM	20.0639	19.9306	19.9492	20.1062	17.9503	19.9528	0.451272	0.639581	Down-regulated
P62306	Small nuclear ribonucleoprotein F (snRNP-F) (Sm protein F) (Sm-F) (SmF)	SNRPF PBSCF	23.6085	23.7758	24.1877	23.8201	23.376	23.8097	0.451584	0.877376	Down-regulated
Q9NY61	Protein AATF (Apoptosis-antagonizing transcription factor) (Rb-binding protein Che-1)	AATF CHE1 DED HSPC277	21.2364	21.5616	21.1219	21.3074	20.4571	21.3295	0.451699	0.826278	Down-regulated
Q9H993	Damage-control phosphatase ARMT1 (EC 3.1.3.-) (Acidic residue methyltransferase 1) (Protein-glutamate O-methyltransferase) (EC 2.1.1.-) (Sugar phosphate phosphatase ARMT1)	ARMT1 C6orf211	20.5854	20.9861	20.8432	20.7439	20.934	21.1524	0.451824	1.10079	Up-regulated
Q00059	Transcription factor A, mitochondrial (mtTFA) (Mitochondrial transcription factor 1) (MtTF1) (Transcription factor 6) (TCF-6) (Transcription factor 6-like 2)	TFAM TCF6 TCF6L2	22.3427	20.2771	22.5688	22.3534	22.2725	22.5893	0.452485	1.59719	Up-regulated
Q9Y5K5	Ubiquitin carboxyl-terminal hydrolase isozyme L5 (UCH-L5) (EC 3.4.19.12) (Ubiquitin C-terminal hydrolase UCH37) (Ubiquitin thioesterase L5)	UCHL5 UCH37 AD-019 CGI-70	24.4057	24.5671	24.3005	24.2096	24.3239	24.4702	0.452797	0.93961	Down-regulated
P08574	Cytochrome c1, heme protein, mitochondrial (EC 7.1.1.8) (Complex III subunit 4) (Complex III subunit IV) (Cytochrome b-c1 complex subunit 4) (Ubiquinol-cytochrome-c reductase complex cytochrome c1 subunit) (Cytochrome c-1)	CYC1	18.8743	19.0917	21.7828	19.612	21.3818	21.6084	0.45288	1.93339	Up-regulated
Q9Y2L1	Exosome complex exonuclease RRP44 (EC 3.1.13.-) (EC 3.1.26.-) (Protein DIS3 homolog) (Ribosomal RNA-processing protein 44)	DIS3 KIAA1008 RRP44	22.7708	22.5017	22.4224	22.5389	22.5568	23.414	0.452973	1.20715	Up-regulated
O94888	UBX domain-containing protein 7	UBXN7 KIAA0794 UBXD7	21.8217	21.735	21.8606	22.3463	21.8146	21.7705	0.453482	1.12612	Up-regulated
Q9Y2U8	Inner nuclear membrane protein Man1 (LEM domain-containing protein 3)	LEMD3 MAN1	20.6445	20.9678	20.6853	20.3095	20.0957	21.0655	0.453499	0.826088	Down-regulated
Q92945	Far upstream element-binding protein 2 (FUSE-binding protein 2) (KH type-splicing regulatory protein) (KSRP) (p75)	KHSRP FUBP2	27.3776	27.3582	27.4547	27.3781	27.4244	27.5092	0.453695	1.0284	Up-regulated
P17693	HLA class I histocompatibility antigen, alpha chain G (HLA G antigen) (MHC class I antigen G) [Cleaved into: Soluble HLA class I histocompatibility antigen, alpha chain G (sHLA-G)]	HLA-G HLA-6.0 HLAG	22.8799	22.0959	21.8559	22.1964	22.0159	21.7403	0.453986	0.816184	Down-regulated
O75150	E3 ubiquitin-protein ligase BRE1B (BRE1-B) (EC 2.3.2.27) (95 kDa retinoblastoma-associated protein) (RBP95) (RING finger protein 40) (RING-type E3 ubiquitin transferase BRE1B)	RNF40 BRE1B KIAA0661	21.4418	21.2575	21.6383	21.5457	21.3397	22.1292	0.453989	1.16932	Up-regulated
O60925	Prefoldin subunit 1	PFDN1 PFD1	23.3616	23.6988	23.8444	19.6798	23.5792	23.8978	0.45445	0.420643	Down-regulated
Q9UIG0	Tyrosine-protein kinase BAZ1B (EC 2.7.10.2) (Bromodomain adjacent to zinc finger domain protein 1B) (Williams syndrome transcription factor) (Williams-Beuren syndrome chromosomal region 10 protein) (Williams-Beuren syndrome chromosomal region 9 protein) (hWALp2)	BAZ1B WBSC10 WBSCR10 WBSCR9 WSTF	23.4448	23.6256	23.5433	23.5758	23.5012	23.2527	0.454495	0.936489	Down-regulated
Q14684	Ribosomal RNA processing protein 1 homolog B (RRP1-like protein B)	RRP1B KIAA0179	22.9524	22.9852	22.8193	22.7175	22.8681	22.9558	0.455177	0.951428	Down-regulated
Q01081	Splicing factor U2AF 35 kDa subunit (U2 auxiliary factor 35 kDa subunit) (U2 small nuclear RNA auxiliary factor 1) (U2 snRNP auxiliary factor small subunit)	U2AF1 U2AF35 U2AFBP FP793	25.1631	24.9508	23.0124	24.9494	25.1455	24.9163	0.455746	1.54574	Up-regulated
P49642	DNA primase small subunit (EC 2.7.7.102) (DNA primase 49 kDa subunit) (p49)	PRIM1	21.4662	21.6744	21.0666	21.1235	21.2019	21.3777	0.455775	0.890055	Down-regulated
Q08J23	RNA cytosine C(5)-methyltransferase NSUN2 (EC 2.1.1.-) (Myc-induced SUN domain-containing protein) (Misu) (NOL1/NOP2/Sun domain family member 2) (Substrate of AIM1/Aurora kinase B) (mRNA cytosine C(5)-methyltransferase) (EC 2.1.1.-) (tRNA cytosine C(5)-methyltransferase) (EC 2.1.1.-, EC 2.1.1.203) (tRNA methyltransferase 4 homolog) (hTrm4)	NSUN2 SAKI TRM4	24.3924	24.6266	24.4237	24.1002	24.5706	24.3762	0.455956	0.912629	Down-regulated
P78371	T-complex protein 1 subunit beta (TCP-1-beta) (CCT-beta) (Chaperonin containing T-complex polypeptide 1 subunit 2)	CCT2 99D8.1 CCTB	27.9624	27.9067	27.7003	27.8535	27.6875	27.7926	0.456239	0.946976	Down-regulated
Q9P287	BRCA2 and CDKN1A-interacting protein (P21- and CDK-associated protein 1) (Protein TOK-1)	BCCIP TOK1	22.9639	23.2726	23.0564	22.8916	22.9044	23.1755	0.456637	0.928431	Down-regulated
O75396	Vesicle-trafficking protein SEC22b (ER-Golgi SNARE of 24 kDa) (ERS-24) (ERS24) (SEC22 vesicle-trafficking protein homolog B) (SEC22 vesicle-trafficking protein-like 1)	SEC22B SEC22L1	23.796	23.6302	23.8573	24.0568	23.7483	18.8153	0.456671	0.340478	Down-regulated
P09104	Gamma-enolase (EC 4.2.1.11) (2-phospho-D-glycerate hydro-lyase) (Enolase 2) (Neural enolase) (Neuron-specific enolase) (NSE)	ENO2	24.4057	24.8551	24.6278	24.2329	24.5491	24.6579	0.457076	0.901521	Down-regulated
P61513	Large ribosomal subunit protein eL43 (60S ribosomal protein L37a)	RPL37A	23.0099	22.9945	20.0965	22.9439	19.8307	19.8201	0.457171	0.444812	Down-regulated
Q9UPN9	E3 ubiquitin-protein ligase TRIM33 (EC 2.3.2.27) (Ectodermin homolog) (RET-fused gene 7 protein) (Protein Rfg7) (RING-type E3 ubiquitin transferase TRIM33) (Transcription intermediary factor 1-gamma) (TIF1-gamma) (Tripartite motif-containing protein 33)	TRIM33 KIAA1113 RFG7 TIF1G	19.3787	19.6604	21.5011	19.4036	21.5977	22.2308	0.457264	1.86258	Up-regulated
P46779	Large ribosomal subunit protein eL28 (60S ribosomal protein L28)	RPL28	26.9348	24.5118	27.1675	26.9346	27.0284	26.9783	0.457402	1.71206	Up-regulated
P30154	Serine/threonine-protein phosphatase 2A 65 kDa regulatory subunit A beta isoform (PP2A subunit A isoform PR65-beta) (PP2A subunit A isoform R1-beta)	PPP2R1B	23.3503	23.0177	22.8631	23.3001	22.7855	22.3704	0.457978	0.836034	Down-regulated
Q15014	Mortality factor 4-like protein 2 (MORF-related gene X protein) (Protein MSL3-2) (Transcription factor-like protein MRGX)	MORF4L2 KIAA0026 MRGX	22.1073	21.1408	21.9088	22.5093	21.8608	21.7279	0.458176	1.24289	Up-regulated
P0DMV9	Heat shock 70 kDa protein 1B (Heat shock 70 kDa protein 2) (HSP70-2) (HSP70.2) (Heat shock protein family A member 1B)	HSPA1B HSP72	25.8999	25.9738	26.114	25.734	25.9259	26.0502	0.458471	0.937874	Down-regulated
P16401	Histone H1.5 (Histone H1a) (Histone H1b) (Histone H1s-3)	H1-5 H1F5 HIST1H1B	29.0147	30.4358	30.6427	30.6081	30.4813	30.4034	0.458538	1.38179	Up-regulated
Q9BRP8	Partner of Y14 and mago (PYM homolog 1 exon junction complex-associated factor) (Protein wibg homolog)	PYM1 PYM WIBG	23.0422	22.4547	22.7556	22.928	22.9961	22.7981	0.459258	1.11463	Up-regulated
Q9GZT3	SRA stem-loop-interacting RNA-binding protein, mitochondrial	SLIRP C14orf156 DC23 DC50 PD04872	23.2093	23.1938	23.5679	23.2541	23.4485	23.7098	0.459598	1.10737	Up-regulated
Q63HN8	E3 ubiquitin-protein ligase RNF213 (EC 2.3.2.27) (EC 3.6.4.-) (ALK lymphoma oligomerization partner on chromosome 17) (E3 ubiquitin-lipopolysaccharide ligase RNF213) (EC 2.3.2.-) (Mysterin) (RING finger protein 213)	RNF213 ALO17 C17orf27 KIAA1554 KIAA1618 MYSTR	22.5679	22.6936	22.7625	22.3695	22.875	22.2576	0.460462	0.886402	Down-regulated
Q9Y312	Protein AAR2 homolog (AAR2 splicing factor homolog)	AAR2 C20orf4 CGI-23 PRO0225	21.0521	21.5054	21.1903	21.1384	19.1455	21.4806	0.460894	0.632396	Down-regulated
O15446	DNA-directed RNA polymerase I subunit RPA34 (A34.5) (Antisense to ERCC-1 protein) (ASE-1) (CD3-epsilon-associated protein) (CD3E-associated protein) (DNA-directed RNA polymerase I subunit G) (RNA polymerase I-associated factor PAF49)	POLR1G ASE1 CAST CD3EAP PAF49	22.3606	22.463	22.5143	19.9127	22.053	22.9358	0.46111	0.569539	Down-regulated
O43813	Glutathione S-transferase LANCL1 (EC 2.5.1.18) (40 kDa erythrocyte membrane protein) (p40) (LanC-like protein 1)	LANCL1 GPR69A	21.8396	22.0522	21.4813	21.5628	22.0822	20.1353	0.461605	0.692107	Down-regulated
Q9BTE3	Mini-chromosome maintenance complex-binding protein (MCM-BP) (MCM-binding protein)	MCMBP C10orf119	22.9999	22.4866	22.9234	22.6758	23.2473	23.052	0.461889	1.1395	Up-regulated
Q8WZ42	Titin (EC 2.7.11.1) (Connectin) (Rhabdomyosarcoma antigen MU-RMS-40.14)	TTN	18.4157	22.2968	22.8166	22.6069	22.6906	21.996	0.462352	2.38634	Up-regulated
Q15836	Vesicle-associated membrane protein 3 (VAMP-3) (Cellubrevin) (CEB) (Synaptobrevin-3)	VAMP3 SYB3	20.8659	18.9603	20.9535	21.2158	20.5092	20.8347	0.462566	1.50873	Up-regulated
O95571	Persulfide dioxygenase ETHE1, mitochondrial (EC 1.13.11.18) (Ethylmalonic encephalopathy protein 1) (Hepatoma subtracted clone one protein) (Sulfur dioxygenase ETHE1)	ETHE1 HSCO	21.5115	21.2883	19.1958	21.3556	21.1602	21.4755	0.462749	1.58582	Up-regulated
P62312	U6 snRNA-associated Sm-like protein LSm6	LSM6	24.0333	23.7703	23.5136	24.1871	20.3667	23.5636	0.463034	0.477443	Down-regulated
Q96J01	THO complex subunit 3 (Tho3) (TEX1 homolog) (hTREX45)	THOC3	22.2853	21.707	21.7783	17.869	22.0018	22.1222	0.463369	0.417776	Down-regulated
O75643	U5 small nuclear ribonucleoprotein 200 kDa helicase (EC 3.6.4.13) (Activating signal cointegrator 1 complex subunit 3-like 1) (BRR2 homolog) (U5 snRNP-specific 200 kDa protein) (U5-200KD)	SNRNP200 ASCC3L1 BRR2 HELIC2 KIAA0788	26.4251	26.2791	26.5493	26.4363	26.5316	26.4999	0.463651	1.05076	Up-regulated
Q8WW01	tRNA-splicing endonuclease subunit Sen15 (SEN15 homolog) (HsSEN15) (tRNA-intron endonuclease Sen15)	TSEN15 C1orf19 SEN15	21.3466	21.1489	21.1205	21.2564	21.1393	21.658	0.46388	1.10642	Up-regulated
P04179	Superoxide dismutase [Mn], mitochondrial (EC 1.15.1.1)	SOD2	23.7185	23.7478	23.6239	23.8361	23.542	23.2691	0.46434	0.902709	Down-regulated
P32969	Large ribosomal subunit protein uL6 (60S ribosomal protein L9)	RPL9 OK/SW-cl.103; RPL9P7; RPL9P8; RPL9P9	25.8389	25.8001	25.3756	25.7461	25.908	25.7661	0.464463	1.09825	Up-regulated
O43242	26S proteasome non-ATPase regulatory subunit 3 (26S proteasome regulatory subunit RPN3) (26S proteasome regulatory subunit S3) (Proteasome subunit p58)	PSMD3	25.2543	25.325	25.4827	25.4401	25.332	25.491	0.465696	1.04756	Up-regulated
Q03701	CCAAT/enhancer-binding protein zeta (CCAAT-box-binding transcription factor) (CBF) (CCAAT-binding factor)	CEBPZ CBF2	21.7986	21.7853	21.6254	21.5866	21.4229	21.8529	0.46582	0.922977	Down-regulated
P20618	Proteasome subunit beta type-1 (Macropain subunit C5) (Multicatalytic endopeptidase complex subunit C5) (Proteasome component C5) (Proteasome gamma chain) (Proteasome subunit beta-6) (beta-6)	PSMB1 PSC5	24.807	24.7504	24.7144	24.8527	25.1334	18.3197	0.465916	0.251972	Down-regulated
Q9BZX2	Uridine-cytidine kinase 2 (UCK 2) (EC 2.7.1.48) (Cytidine monophosphokinase 2) (Testis-specific protein TSA903) (Uridine monophosphokinase 2)	UCK2 UMPK	22.955	22.3489	22.7062	22.2741	22.7028	22.5075	0.465924	0.885624	Down-regulated
Q9UHB9	Signal recognition particle subunit SRP68 (SRP68) (Signal recognition particle 68 kDa protein)	SRP68	23.5964	23.3977	23.0637	23.5335	23.3184	23.6598	0.465939	1.11057	Up-regulated
Q9NRH3	Tubulin gamma-2 chain (Gamma-2-tubulin)	TUBG2	23.219	23.3597	22.5639	22.8213	22.853	22.8111	0.465992	0.859121	Down-regulated
Q96S59	Ran-binding protein 9 (RanBP9) (BPM-L) (BPM90) (Ran-binding protein M) (RanBPM) (RanBP7)	RANBP9 RANBPM	19.0801	20.4207	20.0893	19.0524	21.6092	21.1352	0.466082	1.66505	Up-regulated
Q9UKS7	Zinc finger protein Helios (Ikaros family zinc finger protein 2)	IKZF2 HELIOS ZNFN1A2	23.2442	22.191	22.9161	22.6921	23.0868	19.5405	0.466282	0.496328	Down-regulated
O14967	Calmegin	CLGN	22.6411	23.3159	22.5653	22.3841	22.8054	22.6619	0.466292	0.856406	Down-regulated
Q9Y3B9	RRP15-like protein (Ribosomal RNA-processing protein 15)	RRP15 KIAA0507 CGI-115	21.8182	18.7099	21.8115	21.516	21.8756	21.7126	0.467527	1.89413	Up-regulated
P28161	Glutathione S-transferase Mu 2 (EC 2.5.1.18) (GST class-mu 2) (GSTM2-2)	GSTM2 GST4	21.0535	21.4894	20.1252	21.655	19.4119	19.5473	0.467841	0.622164	Down-regulated
Q12931	Heat shock protein 75 kDa, mitochondrial (HSP 75) (Heat shock protein family C member 5) (TNFR-associated protein 1) (Tumor necrosis factor type 1 receptor-associated protein) (TRAP-1)	TRAP1 HSP75 HSPC5	25.1246	25.0125	24.7508	25.2316	24.9141	25.0889	0.468243	1.0834	Up-regulated
Q9BPW8	Protein NipSnap homolog 1 (NipSnap1)	NIPSNAP1	21.4784	21.9327	21.3468	21.2045	21.4858	21.5586	0.468873	0.889048	Down-regulated
Q9Y3D6	Mitochondrial fission 1 protein (FIS1 homolog) (hFis1) (Tetratricopeptide repeat protein 11) (TPR repeat protein 11)	FIS1 TTC11 CGI-135	19.2344	19.9234	19.337	20.3956	19.5147	19.4766	0.46991	1.2289	Up-regulated
Q8N1K5	Protein THEMIS (Thymocyte-expressed molecule involved in selection)	THEMIS C6orf190 C6orf207	22.6982	22.5135	22.9641	22.6195	22.8398	22.069	0.470283	0.861049	Down-regulated
P61586	Transforming protein RhoA (EC 3.6.5.2) (Rho cDNA clone 12) (h12)	RHOA ARH12 ARHA RHO12	26.0547	25.964	25.7362	25.6071	26.0956	25.5811	0.471132	0.896867	Down-regulated
Q12907	Vesicular integral-membrane protein VIP36 (Glycoprotein GP36b) (Lectin mannose-binding 2) (Vesicular integral-membrane protein 36) (VIP36)	LMAN2 C5orf8	19.8666	21.5982	21.8879	19.0905	21.6761	20.2531	0.472369	0.583309	Down-regulated
P34897	Serine hydroxymethyltransferase, mitochondrial (SHMT) (EC 2.1.2.1) (Glycine hydroxymethyltransferase) (Serine methylase)	SHMT2	25.5064	25.3464	25.6473	25.4872	25.3353	25.4374	0.472922	0.946014	Down-regulated
Q5TFE4	5'-nucleotidase domain-containing protein 1 (EC 3.1.3.-)	NT5DC1 NT5C2L1 LP2642	20.9868	21.0138	21.2431	21.0806	21.4622	21.0695	0.473548	1.0889	Up-regulated
P19105	Myosin regulatory light chain 12A (Epididymis secretory protein Li 24) (HEL-S-24) (MLC-2B) (Myosin RLC) (Myosin regulatory light chain 2, nonsarcomeric) (Myosin regulatory light chain MRLC3)	MYL12A MLCB MRLC3 RLC	26.0888	26.0347	25.9821	26.2526	25.895	26.292	0.473572	1.08023	Up-regulated
Q12888	TP53-binding protein 1 (53BP1) (p53-binding protein 1) (p53BP1)	TP53BP1	22.3342	22.5041	18.7707	22.6085	22.1417	22.0615	0.473632	2.0959	Up-regulated
Q9NPF4	tRNA N6-adenosine threonylcarbamoyltransferase (EC 2.3.1.234) (N6-L-threonylcarbamoyladenine synthase) (t(6)A synthase) (O-sialoglycoprotein endopeptidase) (hOSGEP) (t(6)A37 threonylcarbamoyladenosine biosynthesis protein OSGEP) (tRNA threonylcarbamoyladenosine biosynthesis protein OSGEP)	OSGEP GCPL1	21.3331	21.6116	21.7545	21.6309	21.834	21.5854	0.474422	1.0845	Up-regulated
P30049	ATP synthase subunit delta, mitochondrial (ATP synthase F1 subunit delta) (F-ATPase delta subunit)	ATP5F1D ATP5D	23.9377	23.6557	23.7879	23.9754	23.7298	23.9406	0.474983	1.06302	Up-regulated
P25787	Proteasome subunit alpha type-2 (Macropain subunit C3) (Multicatalytic endopeptidase complex subunit C3) (Proteasome component C3) (Proteasome subunit alpha-2) (alpha-2)	PSMA2 HC3 PSC3	25.0717	25.4657	24.4975	24.9852	24.6444	24.652	0.475535	0.840256	Down-regulated
P40227	T-complex protein 1 subunit zeta (TCP-1-zeta) (Acute morphine dependence-related protein 2) (CCT-zeta-1) (Chaperonin containing T-complex polypeptide 1 subunit 6A) (HTR3) (Tcp20)	CCT6A CCT6 CCTZ	27.2449	27.3758	27.3565	27.2929	27.2179	27.3389	0.475572	0.970971	Down-regulated
P50570	Dynamin-2 (EC 3.6.5.5) (Dynamin 2) (Dynamin II)	DNM2 DYN2	23.8586	23.836	24.0055	23.567	23.6755	24.0599	0.475846	0.912207	Down-regulated
P07766	T-cell surface glycoprotein CD3 epsilon chain (T-cell surface antigen T3/Leu-4 epsilon chain) (CD antigen CD3e)	CD3E T3E	24.517	24.4527	24.2505	24.4505	23.9924	24.3811	0.475974	0.912523	Down-regulated
Q99942	E3 ubiquitin-protein ligase RNF5 (EC 2.3.2.27) (RING finger protein 5) (Ram1 homolog) (HsRma1)	RNF5 G16 NG2 RMA1	21.2821	21.2902	21.1401	20.7302	21.0375	21.4202	0.476065	0.88587	Down-regulated
P05386	Large ribosomal subunit protein P1 (60S acidic ribosomal protein P1)	RPLP1 RRP1	28.3076	28.3777	28.0323	27.8897	28.2196	28.243	0.477119	0.919062	Down-regulated
O94906	Pre-mRNA-processing factor 6 (Androgen receptor N-terminal domain-transactivating protein 1) (ANT-1) (PRP6 homolog) (U5 snRNP-associated 102 kDa protein) (U5-102 kDa protein)	PRPF6 C20orf14	24.3115	23.9046	24.2904	24.483	24.1474	24.2665	0.477212	1.09439	Up-regulated
O15371	Eukaryotic translation initiation factor 3 subunit D (eIF3d) (Eukaryotic translation initiation factor 3 subunit 7) (eIF-3-zeta) (eIF3 p66)	EIF3D EIF3S7	24.5651	24.6656	24.6969	24.5086	24.4842	24.7257	0.479034	0.952836	Down-regulated
P05107	Integrin beta-2 (Cell surface adhesion glycoproteins LFA-1/CR3/p150,95 subunit beta) (Complement receptor C3 subunit beta) (CD antigen CD18)	ITGB2 CD18 MFI7	20.7727	20.7312	20.9632	20.7957	20.919	20.9572	0.479442	1.04846	Up-regulated
P51571	Translocon-associated protein subunit delta (TRAP-delta) (Signal sequence receptor subunit delta) (SSR-delta)	SSR4 TRAPD	23.0263	23.0639	22.5255	23.2459	22.9541	22.9019	0.479474	1.11889	Up-regulated
Q9H7E9	UPF0488 protein C8orf33	C8orf33	21.27	20.829	21.3812	21.4042	21.0257	19.6761	0.480005	0.727961	Down-regulated
Q13404	Ubiquitin-conjugating enzyme E2 variant 1 (UEV-1) (CROC-1) (TRAF6-regulated IKK activator 1 beta Uev1A)	UBE2V1 CROC1 UBE2V UEV1 P/OKcl.19	25.9724	25.7272	26.1353	25.9179	26.0629	26.1915	0.480256	1.08108	Up-regulated
Q9Y2Z4	Tyrosine--tRNA ligase, mitochondrial (EC 6.1.1.1) (Tyrosyl-tRNA synthetase) (TyrRS)	YARS2 CGI-04	20.0294	20.1852	20.4848	20.224	19.795	20.2238	0.480341	0.899877	Down-regulated
O43660	Pleiotropic regulator 1	PLRG1	23.2358	23.5665	22.9052	23.055	22.8429	23.2707	0.48057	0.882927	Down-regulated
Q08752	Peptidyl-prolyl cis-trans isomerase D (PPIase D) (EC 5.2.1.8) (40 kDa peptidyl-prolyl cis-trans isomerase) (Cyclophilin-40) (CYP-40) (Cyclophilin-related protein) (Rotamase D)	PPID CYP40 CYPD	22.4885	22.7136	22.8554	22.5962	22.3522	22.7443	0.480617	0.919168	Down-regulated
Q16763	Ubiquitin-conjugating enzyme E2 S (EC 2.3.2.23) (E2 ubiquitin-conjugating enzyme S) (E2-EPF) (Ubiquitin carrier protein S) (Ubiquitin-conjugating enzyme E2-24 kDa) (Ubiquitin-conjugating enzyme E2-EPF5) (Ubiquitin-protein ligase S)	UBE2S E2EPF OK/SW-cl.73	22.016	22.0179	20.4847	21.8997	21.8811	22.0551	0.480965	1.35576	Up-regulated
O14513	Nck-associated protein 5 (NAP-5) (Peripheral clock protein)	NCKAP5 ERIH NAP5	21.0096	24.6824	24.8238	24.7261	24.4452	24.5605	0.48117	2.10235	Up-regulated
P29218	Inositol monophosphatase 1 (IMP 1) (IMPase 1) (EC 3.1.3.25) (D-galactose 1-phosphate phosphatase) (EC 3.1.3.94) (Inositol-1(or 4)-monophosphatase 1) (Lithium-sensitive myo-inositol monophosphatase A1)	IMPA1 IMPA	23.3444	23.6871	22.4521	23.5015	23.2745	23.6669	0.481557	1.24813	Up-regulated
Q14019	Coactosin-like protein	COTL1 CLP	24.4514	24.3574	24.3661	24.3844	24.605	24.3811	0.481775	1.04623	Up-regulated
Q8NBS9	Thioredoxin domain-containing protein 5 (EC 1.8.4.-) (EC 5.3.4.1) (Endoplasmic reticulum resident protein 46) (ER protein 46) (ERp46) (Thioredoxin-like protein p46)	TXNDC5 TLP46 UNQ364/PRO700	23.662	24.0115	24.4658	23.7755	23.9471	23.8154	0.482012	0.870289	Down-regulated
P21281	V-type proton ATPase subunit B, brain isoform (V-ATPase subunit B 2) (Endomembrane proton pump 58 kDa subunit) (HO57) (Vacuolar proton pump subunit B 2)	ATP6V1B2 ATP6B2 VPP3	23.1597	23.3195	23.5724	23.2295	23.6617	23.5746	0.48268	1.10043	Up-regulated
Q92544	Transmembrane 9 superfamily member 4 (Tumor cannibalism associated protein 1)	TM9SF4 KIAA0255 TUCAP1	22.2948	22.6665	22.5795	22.8165	22.7325	22.3909	0.482972	1.0966	Up-regulated
Q15149	Plectin (PCN) (PLTN) (Hemidesmosomal protein 1) (HD1) (Plectin-1)	PLEC PLEC1	23.2504	25.076	22.5306	25.1902	22.8923	25.3008	0.483302	1.79266	Up-regulated
Q15024	Exosome complex component RRP42 (Exosome component 7) (Ribosomal RNA-processing protein 42) (p8)	EXOSC7 KIAA0116 RRP42	23.4452	18.8951	23.3134	23.1044	23.1924	23.1847	0.483375	2.42155	Up-regulated
Q13011	Delta(3,5)-Delta(2,4)-dienoyl-CoA isomerase, mitochondrial (EC 5.3.3.-)	ECH1	24.6922	24.7985	24.6208	24.6725	24.7881	24.1146	0.483411	0.883458	Down-regulated
P55735	Protein SEC13 homolog (GATOR2 complex protein SEC13) (SEC13-like protein 1) (SEC13-related protein)	SEC13 D3S1231E SEC13A SEC13L1 SEC13R	24.7468	24.6563	24.6084	24.2721	24.6694	24.7089	0.483412	0.919954	Down-regulated
Q969Q0	Ribosomal protein eL42-like (60S ribosomal protein L36a-like) (Large ribosomal subunit protein eL42-like)	RPL36AL	23.9982	24.2362	24.1224	19.9142	24.3884	24.2847	0.483947	0.418558	Down-regulated
P09651	Heterogeneous nuclear ribonucleoprotein A1 (hnRNP A1) (Helix-destabilizing protein) (Single-strand RNA-binding protein) (hnRNP core protein A1) [Cleaved into: Heterogeneous nuclear ribonucleoprotein A1, N-terminally processed]	HNRNPA1 HNRPA1	29.6601	29.7782	29.6199	29.7389	29.5354	29.6069	0.484103	0.959929	Down-regulated
Q96F86	Enhancer of mRNA-decapping protein 3 (LSM16 homolog) (YjeF N-terminal domain-containing protein 2) (YjeF_N2) (hYjeF_N2) (YjeF domain-containing protein 1)	EDC3 LSM16 YJDC YJEFN2 PP844	21.4242	21.3843	20.9573	21.7045	20.5122	20.5107	0.484231	0.78669	Down-regulated
O75874	Isocitrate dehydrogenase [NADP] cytoplasmic (IDH) (IDH1) (EC 1.1.1.42) (Cytosolic NADP-isocitrate dehydrogenase) (IDPc) (NADP(+)-specific ICDH) (Oxalosuccinate decarboxylase)	IDH1 PICD	22.8963	23.0359	22.6601	22.9031	22.8869	23.1099	0.48428	1.07366	Up-regulated
P11586	C-1-tetrahydrofolate synthase, cytoplasmic (C1-THF synthase) (Epididymis secretory sperm binding protein) [Cleaved into: C-1-tetrahydrofolate synthase, cytoplasmic, N-terminally processed] [Includes: Methylenetetrahydrofolate dehydrogenase (EC 1.5.1.5); Methenyltetrahydrofolate cyclohydrolase (EC 3.5.4.9); Formyltetrahydrofolate synthetase (EC 6.3.4.3)]	MTHFD1 MTHFC MTHFD	27.3814	27.4066	27.5986	27.4681	27.4856	27.6338	0.484342	1.04751	Up-regulated
Q93084	Sarcoplasmic/endoplasmic reticulum calcium ATPase 3 (SERCA3) (SR Ca(2+)-ATPase 3) (EC 7.2.2.10) (Calcium pump 3)	ATP2A3	24.8359	24.4074	24.7536	24.713	24.4142	24.4989	0.484788	0.917894	Down-regulated
P13073	Cytochrome c oxidase subunit 4 isoform 1, mitochondrial (Cytochrome c oxidase polypeptide IV) (Cytochrome c oxidase subunit IV isoform 1) (COX IV-1)	COX4I1 COX4	24.4442	24.8972	24.7884	25.1001	19.425	24.8747	0.48512	0.335256	Down-regulated
P61758	Prefoldin subunit 3 (HIBBJ46) (von Hippel-Lindau-binding protein 1) (VBP-1) (VHL-binding protein 1)	VBP1 PFDN3	23.3367	19.9129	19.6518	23.4838	19.6031	24.0529	0.485163	2.66253	Up-regulated
Q9NRN7	L-aminoadipate-semialdehyde dehydrogenase-phosphopantetheinyl transferase (EC 2.7.8.7) (4'-phosphopantetheinyl transferase) (Alpha-aminoadipic semialdehyde dehydrogenase-phosphopantetheinyl transferase) (AASD-PPT) (LYS5 ortholog)	AASDHPPT CGI-80 HAH-P HSPC223 x0005	22.8684	23.2512	22.6623	23.1414	18.9015	23.1374	0.485484	0.435114	Down-regulated
P49643	DNA primase large subunit (DNA primase 58 kDa subunit) (p58)	PRIM2 PRIM2A	21.2621	21.0592	20.4692	21.0135	21.055	21.3485	0.48549	1.15575	Up-regulated
P56182	Ribosomal RNA processing protein 1 homolog A (Novel nuclear protein 1) (NNP-1) (Nucleolar protein Nop52) (RRP1-like protein)	RRP1 D21S2056E NNP1 NOP52 RRP1A	22.6274	22.955	22.9585	23.4972	20.353	22.354	0.486424	0.582811	Down-regulated
Q9P2I0	Cleavage and polyadenylation specificity factor subunit 2 (Cleavage and polyadenylation specificity factor 100 kDa subunit) (CPSF 100 kDa subunit)	CPSF2 CPSF100 KIAA1367	22.1915	22.0407	21.9381	19.8921	22.3561	21.9759	0.486508	0.63784	Down-regulated
O43395	U4/U6 small nuclear ribonucleoprotein Prp3 (Pre-mRNA-splicing factor 3) (hPrp3) (U4/U6 snRNP 90 kDa protein)	PRPF3 HPRP3 PRP3	23.3672	22.5527	22.535	22.6637	22.2016	22.8184	0.486588	0.836788	Down-regulated
P22314	Ubiquitin-like modifier-activating enzyme 1 (EC 6.2.1.45) (Protein A1S9) (Ubiquitin-activating enzyme E1)	UBA1 A1S9T UBE1	28.1306	28.1076	28.2449	28.1636	28.1794	28.261	0.48665	1.02833	Up-regulated
Q14258	E3 ubiquitin/ISG15 ligase TRIM25 (EC 6.3.2.n3) (Estrogen-responsive finger protein) (RING finger protein 147) (RING-type E3 ubiquitin transferase) (EC 2.3.2.27) (RING-type E3 ubiquitin transferase TRIM25) (Tripartite motif-containing protein 25) (Ubiquitin/ISG15-conjugating enzyme TRIM25) (Zinc finger protein 147)	TRIM25 EFP RNF147 ZNF147	23.4705	23.7219	23.6558	23.3523	23.4113	23.747	0.486872	0.924962	Down-regulated
P24752	Acetyl-CoA acetyltransferase, mitochondrial (EC 2.3.1.9) (Acetoacetyl-CoA thiolase) (T2)	ACAT1 ACAT MAT	23.6016	23.6235	23.9173	23.6055	23.8518	24.0794	0.487205	1.09538	Up-regulated
A6NHQ2	rRNA/tRNA 2'-O-methyltransferase fibrillarin-like protein 1 (EC 2.1.1.-) (Protein-glutamine methyltransferase)	FBLL1	24.1112	23.9378	24.1586	24.2912	24.2697	20.2255	0.487751	0.453634	Down-regulated
Q6P2E9	Enhancer of mRNA-decapping protein 4 (Autoantigen Ge-1) (Autoantigen RCD-8) (Human enhancer of decapping large subunit) (Hedls)	EDC4 HEDLS	23.7789	23.8866	23.3814	23.5165	23.9368	24.1464	0.487856	1.13624	Up-regulated
Q9NS87	Kinesin-like protein KIF15 (Kinesin-like protein 2) (hKLP2) (Kinesin-like protein 7) (Serologically defined breast cancer antigen NY-BR-62)	KIF15 KLP2 KNSL7	22.2738	22.9731	22.8658	22.3468	22.5249	22.6733	0.488296	0.877072	Down-regulated
Q86UX7	Fermitin family homolog 3 (Kindlin-3) (MIG2-like protein) (Unc-112-related protein 2)	FERMT3 KIND3 MIG2B URP2	25.1506	24.6861	25.0814	25.355	25.1297	24.8864	0.488554	1.11034	Up-regulated
P05455	Lupus La protein (La autoantigen) (La ribonucleoprotein) (Sjoegren syndrome type B antigen) (SS-B)	SSB	26.109	26.0901	26.0566	26.0724	25.7495	26.1329	0.488711	0.932839	Down-regulated
P49750	YLP motif-containing protein 1 (Nuclear protein ZAP3) (ZAP113)	YLPM1 C14orf170 ZAP3	21.9806	21.3422	21.796	21.7462	18.6097	22.0042	0.489335	0.528668	Down-regulated
Q9P013	Spliceosome-associated protein CWC15 homolog	CWC15 C11orf5 AD-002 HSPC148	20.9895	20.3746	20.753	20.866	20.7625	18.7043	0.4903	0.662152	Down-regulated
Q5MIZ7	Serine/threonine-protein phosphatase 4 regulatory subunit 3B (SMEK homolog 2)	PPP4R3B KIAA1387 PP4R3B SMEK2	20.4867	21.3996	21.8285	21.6265	20.5297	20.2461	0.491155	0.738413	Down-regulated
P50502	Hsc70-interacting protein (Hip) (Aging-associated protein 2) (Progesterone receptor-associated p48 protein) (Protein FAM10A1) (Putative tumor suppressor ST13) (Renal carcinoma antigen NY-REN-33) (Suppression of tumorigenicity 13 protein)	ST13 AAG2 FAM10A1 HIP SNC6	26.6299	27.3598	27.1281	26.0966	26.741	27.3213	0.491647	0.801273	Down-regulated
Q9H2J4	Phosducin-like protein 3 (HTPHLP) (PhPL3) (Viral IAP-associated factor 1) (VIAF-1)	PDCL3 PhLP2A VIAF1	19.7967	22.7154	22.9059	22.4889	22.7285	22.7214	0.49175	1.79038	Up-regulated
P61916	NPC intracellular cholesterol transporter 2 (Epididymal secretory protein E1) (Human epididymis-specific protein 1) (He1) (Niemann-Pick disease type C2 protein)	NPC2 HE1	21.8219	21.763	21.8671	21.8927	21.789	21.8689	0.491987	1.02304	Up-regulated
P22087	rRNA 2'-O-methyltransferase fibrillarin (EC 2.1.1.-) (34 kDa nucleolar scleroderma antigen) (Histone-glutamine methyltransferase) (U6 snRNA 2'-O-methyltransferase fibrillarin)	FBL FIB1 FLRN	24.6366	24.7713	23.8714	24.8819	23.8041	23.3708	0.49214	0.753929	Down-regulated
Q13243	Serine/arginine-rich splicing factor 5 (Delayed-early protein HRS) (Pre-mRNA-splicing factor SRP40) (Splicing factor, arginine/serine-rich 5)	SRSF5 HRS SFRS5 SRP40	24.5239	24.4141	24.2902	24.532	24.2799	24.0571	0.492198	0.920358	Down-regulated
P55884	Eukaryotic translation initiation factor 3 subunit B (eIF3b) (Eukaryotic translation initiation factor 3 subunit 9) (Prt1 homolog) (hPrt1) (eIF-3-eta) (eIF3 p110) (eIF3 p116)	EIF3B EIF3S9	25.4114	25.1377	25.4352	25.2206	25.1206	25.3699	0.492433	0.938828	Down-regulated
O15260	Surfeit locus protein 4	SURF4 SURF-4	21.8429	21.9894	21.229	21.7946	21.7129	20.2515	0.492804	0.740155	Down-regulated
Q99436	Proteasome subunit beta type-7 (EC 3.4.25.1) (Macropain chain Z) (Multicatalytic endopeptidase complex chain Z) (Proteasome subunit Z) (Proteasome subunit beta-2) (beta-2)	PSMB7 Z	23.4485	23.4906	23.7614	23.5429	23.9427	23.5808	0.49291	1.08822	Up-regulated
Q9HB71	Calcyclin-binding protein (CacyBP) (hCacyBP) (S100A6-binding protein) (Siah-interacting protein)	CACYBP S100A6BP SIP PNAS-107	26.3409	26.1039	26.6246	26.4934	26.3978	26.5592	0.492946	1.09202	Up-regulated
O60508	Pre-mRNA-processing factor 17 (Cell division cycle 40 homolog) (EH-binding protein 3) (Ehb3) (PRP17 homolog) (hPRP17)	CDC40 EHB3 PRP17 PRPF17	19.9591	21.0918	20.0332	20.0219	19.9495	20.1959	0.493236	0.809106	Down-regulated
Q2LD37	Bridge-like lipid transfer protein family member 1 (Fragile site-associated protein)	BLTP1 FSA KIAA1109 KIAA1371 TWEEK	22.5706	22.4508	22.6255	22.6923	22.6712	20.3149	0.493243	0.634562	Down-regulated
Q7L4I2	Arginine/serine-rich coiled-coil protein 2	RSRC2	20.1493	21.6362	21.9769	21.0015	22.2332	22.0872	0.493576	1.43379	Up-regulated
Q15019	Septin-2 (Neural precursor cell expressed developmentally down-regulated protein 5) (NEDD-5)	SEPTIN2 DIFF6 KIAA0158 NEDD5 SEPT2	25.2612	25.242	25.4135	25.3257	25.2844	25.5001	0.494151	1.04572	Up-regulated
P43246	DNA mismatch repair protein Msh2 (hMSH2) (MutS protein homolog 2)	MSH2	24.8729	24.9444	24.799	24.8964	24.7381	24.8409	0.494868	0.967969	Down-regulated
P25098	Beta-adrenergic receptor kinase 1 (Beta-ARK-1) (EC 2.7.11.15) (G-protein coupled receptor kinase 2)	GRK2 ADRBK1 BARK BARK1	20.5577	20.466	20.2116	20.5351	20.448	20.5105	0.496218	1.0615	Up-regulated
P52789	Hexokinase-2 (EC 2.7.1.1) (Hexokinase type II) (HK II) (Hexokinase-B) (Muscle form hexokinase)	HK2	22.6254	22.5866	22.6512	22.4248	22.8309	23.0809	0.496312	1.11558	Up-regulated
Q96A33	PAT complex subunit CCDC47 (Calumin) (Coiled-coil domain-containing protein 47)	CCDC47 GK001 MSTP041 PSEC0077	22.6828	22.8133	22.4771	22.4921	22.6877	22.5312	0.496581	0.941217	Down-regulated
P35251	Replication factor C subunit 1 (Activator 1 140 kDa subunit) (A1 140 kDa subunit) (Activator 1 large subunit) (Activator 1 subunit 1) (DNA-binding protein PO-GA) (Replication factor C 140 kDa subunit) (RF-C 140 kDa subunit) (RFC140) (Replication factor C large subunit)	RFC1 RFC140	23.4454	23.6092	23.5956	23.4535	23.6405	23.2966	0.496877	0.941783	Down-regulated
P61244	Protein max (Class D basic helix-loop-helix protein 4) (bHLHd4) (Myc-associated factor X)	MAX BHLHD4	21.596	22.0017	21.5105	21.4134	21.5314	21.7519	0.497217	0.909303	Down-regulated
Q16740	ATP-dependent Clp protease proteolytic subunit, mitochondrial (EC 3.4.21.92) (Endopeptidase Clp)	CLPP	22.5007	22.2843	22.2785	22.4739	22.1957	22.0798	0.497543	0.929998	Down-regulated
O75436	Vacuolar protein sorting-associated protein 26A (Vesicle protein sorting 26A) (hVPS26)	VPS26A VPS26	22.1598	21.799	22.5599	22.0488	22.5438	22.5454	0.497544	1.15383	Up-regulated
Q14919	Dr1-associated corepressor (Dr1-associated protein 1) (Negative cofactor 2-alpha) (NC2-alpha)	DRAP1	21.6936	21.5139	22.3196	22.5885	21.5551	22.2607	0.497602	1.22468	Up-regulated
P28288	ATP-binding cassette sub-family D member 3 (EC 3.1.2.-) (EC 7.6.2.-) (70 kDa peroxisomal membrane protein) (PMP70)	ABCD3 PMP70 PXMP1	19.3164	20.4894	21.4281	20.0689	21.7921	21.1461	0.497915	1.50636	Up-regulated
Q9BZJ0	Crooked neck-like protein 1 (Crooked neck homolog) (hCrn)	CRNKL1 CRN CGI-201 MSTP021	21.5089	20.9611	21.4879	21.4382	21.5787	21.3883	0.49866	1.10888	Up-regulated
Q4G163	F-box only protein 43 (Endogenous meiotic inhibitor 2)	FBXO43 EMI2	22.446	22.6579	22.3242	22.3455	22.5767	22.1576	0.498684	0.922679	Down-regulated
Q9UNS2	COP9 signalosome complex subunit 3 (SGN3) (Signalosome subunit 3) (JAB1-containing signalosome subunit 3)	COPS3 CSN3	23.3553	22.6229	23.5236	23.6259	23.13	23.4631	0.499538	1.18023	Up-regulated
O60313	Dynamin-like GTPase OPA1, mitochondrial (EC 3.6.5.5) (Optic atrophy protein 1) [Cleaved into: Dynamin-like GTPase OPA1, long form (L-OPA1); Dynamin-like GTPase OPA1, short form (S-OPA1)]	OPA1 KIAA0567	23.1926	23.2873	22.6417	23.3316	22.9924	23.3236	0.499661	1.12923	Up-regulated
Q08623	Pseudouridine-5'-phosphatase (EC 3.1.3.96) (Haloacid dehalogenase-like hydrolase domain-containing protein 1) (Haloacid dehalogenase-like hydrolase domain-containing protein 1A) (Protein GS1) (Pseudouridine-5'-monophosphatase) (5'-PsiMPase)	PUDP DXF68S1E FAM16AX GS1 HDHD1 HDHD1A	19.2972	19.3833	18.8962	18.5862	19.1249	19.2841	0.500122	0.87428	Down-regulated
P61088	Ubiquitin-conjugating enzyme E2 N (EC 2.3.2.23) (Bendless-like ubiquitin-conjugating enzyme) (E2 ubiquitin-conjugating enzyme N) (Ubc13) (UbcH13) (Ubiquitin carrier protein N) (Ubiquitin-protein ligase N)	UBE2N BLU	25.4458	25.2193	25.8848	26.0893	25.7146	25.376	0.500649	1.15669	Up-regulated
Q9BY44	Eukaryotic translation initiation factor 2A (eIF-2A) (65 kDa eukaryotic translation initiation factor 2A) [Cleaved into: Eukaryotic translation initiation factor 2A, N-terminally processed]	EIF2A CDA02 MSTP004 MSTP089	24.3549	23.9941	24.2859	24.2175	23.9396	24.1662	0.500951	0.930536	Down-regulated
P39023	Large ribosomal subunit protein uL3 (60S ribosomal protein L3) (HIV-1 TAR RNA-binding protein B) (TARBP-B)	RPL3 OK/SW-cl.32	24.8277	26.1525	25.5891	26.2104	25.5536	25.7898	0.501173	1.25542	Up-regulated
Q13428	Treacle protein (Treacher Collins syndrome protein)	TCOF1	23.7586	23.5878	23.4697	23.6866	23.0477	23.5829	0.501332	0.891125	Down-regulated
Q9NRP0	Oligosaccharyltransferase complex subunit OSTC (Hydrophobic protein HSF-28)	OSTC DC2 HDCMD45P HSPC307	22.5727	22.6313	22.6466	22.6239	22.8933	20.4313	0.501539	0.644372	Down-regulated
Q00796	Sorbitol dehydrogenase (SDH) (EC 1.1.1.-) ((R,R)-butanediol dehydrogenase) (EC 1.1.1.4) (L-iditol 2-dehydrogenase) (EC 1.1.1.14) (Polyol dehydrogenase) (Ribitol dehydrogenase) (RDH) (EC 1.1.1.56) (Xylitol dehydrogenase) (XDH) (EC 1.1.1.9)	SORD	23.7963	24.0905	24.1497	24.1451	24.1358	24.0266	0.502674	1.06462	Up-regulated
Q8N8A6	ATP-dependent RNA helicase DDX51 (EC 3.6.4.13) (DEAD box protein 51)	DDX51	21.2071	21.3789	21.6543	21.0869	21.4358	21.3473	0.502915	0.918	Down-regulated
O75347	Tubulin-specific chaperone A (TCP1-chaperonin cofactor A) (Tubulin-folding cofactor A) (CFA)	TBCA	26.2708	26.1668	25.8471	25.9938	26.2848	25.1893	0.503084	0.828018	Down-regulated
P42285	Exosome RNA helicase MTR4 (EC 3.6.4.13) (ATP-dependent RNA helicase DOB1) (ATP-dependent RNA helicase SKIV2L2) (Superkiller viralicidic activity 2-like 2) (TRAMP-like complex helicase)	MTREX DOB1 KIAA0052 MTR4 SKIV2L2	23.5077	23.4742	23.1253	23.2864	23.2999	23.2229	0.503662	0.933464	Down-regulated
P35249	Replication factor C subunit 4 (Activator 1 37 kDa subunit) (A1 37 kDa subunit) (Activator 1 subunit 4) (Replication factor C 37 kDa subunit) (RF-C 37 kDa subunit) (RFC37)	RFC4	23.5373	24.1759	23.579	23.4777	23.6043	23.7025	0.503914	0.889315	Down-regulated
P25205	DNA replication licensing factor MCM3 (EC 3.6.4.12) (DNA polymerase alpha holoenzyme-associated protein P1) (P1-MCM3) (RLF subunit beta) (p102)	MCM3	27.5501	27.531	27.4794	27.5579	27.4885	27.6014	0.504437	1.02038	Up-regulated
Q15257	Serine/threonine-protein phosphatase 2A activator (EC 5.2.1.8) (PP2A, subunit B', PR53 isoform) (Phosphotyrosyl phosphatase activator) (PTPA) (Serine/threonine-protein phosphatase 2A regulatory subunit 4) (Serine/threonine-protein phosphatase 2A regulatory subunit B')	PTPA PPP2R4	23.3668	23.1522	23.3063	23.2771	23.2708	23.4876	0.505065	1.04977	Up-regulated
Q9ULR0	Pre-mRNA-splicing factor ISY1 homolog	ISY1 KIAA1160	17.2151	21.7301	19.5157	21.9144	21.8201	18.4982	0.506308	2.39042	Up-regulated
O95292	Vesicle-associated membrane protein-associated protein B/C (VAMP-B/VAMP-C) (VAMP-associated protein B/C) (VAP-B/VAP-C)	VAPB UNQ484/PRO983	22.7108	23.2733	22.9231	23.0794	22.8212	22.4889	0.506708	0.887263	Down-regulated
Q9NTX5	Ethylmalonyl-CoA decarboxylase (EC 4.1.1.94) (Enoyl-CoA hydratase domain-containing protein 1) (Methylmalonyl-CoA decarboxylase) (MMCD)	ECHDC1	23.3732	23.4034	23.6391	23.3048	23.5582	23.2876	0.50677	0.940587	Down-regulated
Q92990	Glomulin (FK506-binding protein-associated protein) (FAP) (FKBP-associated protein)	GLMN FAP48 FAP68 VMGLOM	21.0393	20.6296	21.1062	21.0205	20.783	21.6168	0.50698	1.16076	Up-regulated
P50213	Isocitrate dehydrogenase [NAD] subunit alpha, mitochondrial (EC 1.1.1.41) (Isocitric dehydrogenase subunit alpha) (NAD(+)-specific ICDH subunit alpha)	IDH3A	23.7273	23.322	23.5703	23.6796	23.5053	23.7413	0.507188	1.07341	Up-regulated
Q15007	Pre-mRNA-splicing regulator WTAP (Female-lethal(2)D homolog) (hFL(2)D) (WT1-associated protein) (Wilms tumor 1-associating protein)	WTAP KIAA0105	22.0149	21.7541	21.9475	21.8903	21.789	21.8449	0.507281	0.956542	Down-regulated
O75312	Zinc finger protein ZPR1 (Zinc finger protein 259)	ZPR1 ZNF259	21.7324	22.2888	21.8172	21.2213	21.9261	22.017	0.507418	0.855793	Down-regulated
Q13148	TAR DNA-binding protein 43 (TDP-43)	TARDBP TDP43	25.31	25.0861	25.4646	25.1429	25.1031	25.3268	0.507612	0.935645	Down-regulated
P08047	Transcription factor Sp1	SP1 TSFP1	19.9561	22.0203	21.8922	22.3703	20.6586	22.9048	0.509335	1.61146	Up-regulated
Q8TAQ2	SWI/SNF complex subunit SMARCC2 (BRG1-associated factor 170) (BAF170) (SWI/SNF complex 170 kDa subunit) (SWI/SNF-related matrix-associated actin-dependent regulator of chromatin subfamily C member 2)	SMARCC2 BAF170	22.8621	22.4666	23.002	22.8954	22.7411	23.1217	0.509637	1.10382	Up-regulated
P19387	DNA-directed RNA polymerase II subunit RPB3 (RNA polymerase II subunit 3) (RNA polymerase II subunit B3) (DNA-directed RNA polymerase II 33 kDa polypeptide) (RPB33) (DNA-directed RNA polymerase II subunit C) (RPB31)	POLR2C A-152E5.7	21.3625	21.4754	21.6207	21.4654	19.0391	21.8538	0.510299	0.61553	Down-regulated
Q9NQP4	Prefoldin subunit 4 (Protein C-1)	PFDN4 PFD4	23.7669	23.5043	23.47	23.3981	23.4546	23.6332	0.511907	0.942719	Down-regulated
Q32MZ4	Leucine-rich repeat flightless-interacting protein 1 (LRR FLII-interacting protein 1) (GC-binding factor 2) (TAR RNA-interacting protein)	LRRFIP1 GCF2 TRIP	22.8592	23.2512	23.2687	23.0884	23.2147	23.4427	0.512259	1.08842	Up-regulated
O95295	SNARE-associated protein Snapin (Biogenesis of lysosome-related organelles complex 1 subunit 7) (BLOC-1 subunit 7) (Synaptosomal-associated protein 25-binding protein) (SNAP-associated protein)	SNAPIN BLOC1S7 SNAP25BP SNAPAP	19.3351	21.566	21.588	21.2913	21.4928	21.4766	0.512556	1.5058	Up-regulated
P39687	Acidic leucine-rich nuclear phosphoprotein 32 family member A (Acidic nuclear phosphoprotein pp32) (pp32) (Leucine-rich acidic nuclear protein) (LANP) (Mapmodulin) (Potent heat-stable protein phosphatase 2A inhibitor I1PP2A) (Putative HLA-DR-associated protein I) (PHAPI)	ANP32A C15orf1 LANP MAPM PHAP1	27.223	27.5223	27.4112	27.2882	27.5896	27.5577	0.512658	1.06659	Up-regulated
P16403	Histone H1.2 (Histone H1c) (Histone H1d) (Histone H1s-1)	H1-2 H1F2 HIST1H1C	29.8499	30.6713	30.8873	30.858	30.6645	30.6382	0.513186	1.18981	Up-regulated
Q7Z417	FMR1-interacting protein NUFIP2 (82 kDa FMRP-interacting protein) (82-FIP) (Cell proliferation-inducing gene 1 protein) (FMRP-interacting protein 2) (Nuclear FMR1-interacting protein 2)	NUFIP2 KIAA1321 PIG1	20.3324	18.5593	21.0348	18.8014	19.7024	19.6335	0.513368	0.661402	Down-regulated
P28070	Proteasome subunit beta type-4 (26 kDa prosomal protein) (HsBPROS26) (PROS-26) (Macropain beta chain) (Multicatalytic endopeptidase complex beta chain) (Proteasome beta chain) (Proteasome chain 3) (HsN3) (Proteasome subunit beta-7) (beta-7)	PSMB4 PROS26	23.1493	23.7165	22.8421	23.2643	23.1883	24.0802	0.513476	1.20997	Up-regulated
Q7Z6Z7	E3 ubiquitin-protein ligase HUWE1 (EC 2.3.2.26) (ARF-binding protein 1) (ARF-BP1) (HECT, UBA and WWE domain-containing protein 1) (HECT-type E3 ubiquitin transferase HUWE1) (Homologous to E6AP carboxyl terminus homologous protein 9) (HectH9) (Large structure of UREB1) (LASU1) (Mcl-1 ubiquitin ligase E3) (Mule) (Upstream regulatory element-binding protein 1) (URE-B1) (URE-binding protein 1)	HUWE1 KIAA0312 KIAA1578 UREB1 HSPC272	23.8525	24.1052	24.5429	24.2086	24.4389	24.3381	0.513509	1.11858	Up-regulated
Q9UHX1	Poly(U)-binding-splicing factor PUF60 (60 kDa poly(U)-binding-splicing factor) (FUSE-binding protein-interacting repressor) (FBP-interacting repressor) (Ro-binding protein 1) (RoBP1) (Siah-binding protein 1) (Siah-BP1)	PUF60 FIR ROBPI SIAHBP1	26.1789	26.0303	26.2222	26.0863	26.2464	26.2763	0.514149	1.04189	Up-regulated
P13667	Protein disulfide-isomerase A4 (EC 5.3.4.1) (Endoplasmic reticulum resident protein 70) (ER protein 70) (ERp70) (Endoplasmic reticulum resident protein 72) (ER protein 72) (ERp-72) (ERp72)	PDIA4 ERP70 ERP72	27.0813	27.2712	27.3669	27.1786	27.2946	27.5355	0.514863	1.06913	Up-regulated
Q9NW64	Pre-mRNA-splicing factor RBM22 (RNA-binding motif protein 22) (Zinc finger CCCH domain-containing protein 16)	RBM22 ZC3H16 199G4	21.0346	20.7498	21.6571	20.9752	20.9748	20.8598	0.515169	0.864198	Down-regulated
Q01780	Exosome complex component 10 (EC 3.1.13.-) (Autoantigen PM/Scl 2) (P100 polymyositis-scleroderma overlap syndrome-associated autoantigen) (Polymyositis/scleroderma autoantigen 100 kDa) (PM/Scl-100) (Polymyositis/scleroderma autoantigen 2)	EXOSC10 PMSCL PMSCL2 RRP6	22.8078	22.6451	22.261	22.3454	22.5727	22.4025	0.515836	0.913135	Down-regulated
Q13347	Eukaryotic translation initiation factor 3 subunit I (eIF3i) (Eukaryotic translation initiation factor 3 subunit 2) (TGF-beta receptor-interacting protein 1) (TRIP-1) (eIF-3-beta) (eIF3 p36)	EIF3I EIF3S2 TRIP1	24.1324	25.574	23.866	24.1159	24.2125	23.9991	0.516643	0.750037	Down-regulated
O15397	Importin-8 (Imp8) (Ran-binding protein 8) (RanBP8)	IPO8 RANBP8	21.4633	21.4559	21.4753	21.8477	21.8193	21.2123	0.517165	1.11853	Up-regulated
Q92917	G-patch domain and KOW motifs-containing protein (G-patch domain-containing protein 5) (Protein MOS2 homolog) (Protein T54)	GPKOW GPATC5 GPATCH5 T54	21.6958	22.0702	22.0773	21.542	22.0047	21.8965	0.517955	0.911701	Down-regulated
P40938	Replication factor C subunit 3 (Activator 1 38 kDa subunit) (A1 38 kDa subunit) (Activator 1 subunit 3) (Replication factor C 38 kDa subunit) (RF-C 38 kDa subunit) (RFC38)	RFC3	23.107	23.3242	23.3737	22.7879	23.252	23.3446	0.518044	0.907435	Down-regulated
Q14974	Importin subunit beta-1 (Importin-90) (Karyopherin subunit beta-1) (Nuclear factor p97) (Pore targeting complex 97 kDa subunit) (PTAC97)	KPNB1 NTF97	27.1542	27.2469	27.2647	27.0741	27.2424	27.2149	0.518128	0.969424	Down-regulated
Q9H3U1	Protein unc-45 homolog A (Unc-45A) (GCUNC-45) (Smooth muscle cell-associated protein 1) (SMAP-1)	UNC45A SMAP1	21.9166	21.822	22.0406	21.9957	21.7808	22.5221	0.518882	1.1275	Up-regulated
Q9BZE4	GTP-binding protein 4 (Chronic renal failure gene protein) (GTP-binding protein NGB) (Nucleolar GTP-binding protein 1)	GTPBP4 CRFG NOG1	24.5176	24.4861	24.1369	23.9275	24.5182	24.2467	0.519609	0.901625	Down-regulated
Q8N6T3	ADP-ribosylation factor GTPase-activating protein 1 (ARF GAP 1) (ADP-ribosylation factor 1 GTPase-activating protein) (ARF1 GAP) (ARF1-directed GTPase-activating protein)	ARFGAP1 ARF1GAP	20.8442	20.4926	21.0253	21.2036	20.5382	19.3291	0.51964	0.742056	Down-regulated
Q9Y5L4	Mitochondrial import inner membrane translocase subunit Tim13	TIMM13 TIM13B TIMM13A TIMM13B	22.9045	22.7156	22.9487	23.2679	19.3941	23.0069	0.520391	0.511699	Down-regulated
P40394	All-trans-retinol dehydrogenase [NAD(+)] ADH7 (EC 1.1.1.105) (Alcohol dehydrogenase class 4 mu/sigma chain) (EC 1.1.1.1) (Alcohol dehydrogenase class IV mu/sigma chain) (Gastric alcohol dehydrogenase) (Omega-hydroxydecanoate dehydrogenase ADH7) (EC 1.1.1.66) (Retinol dehydrogenase)	ADH7	20.3578	21.6345	21.6653	20.3787	22.7508	22.3671	0.52046	1.52944	Up-regulated
P10412	Histone H1.4 (Histone H1b) (Histone H1s-4)	H1-4 H1F4 HIST1H1E	23.5274	24.5782	25.4215	24.4882	25.163	20.1942	0.520853	0.427136	Down-regulated
O00429	Dynamin-1-like protein (EC 3.6.5.5) (Dnm1p/Vps1p-like protein) (DVLP) (Dynamin family member proline-rich carboxyl-terminal domain less) (Dymple) (Dynamin-like protein) (Dynamin-like protein 4) (Dynamin-like protein IV) (HdynIV) (Dynamin-related protein 1)	DNM1L DLP1 DRP1	22.6549	20.9912	22.8679	22.4438	21.4127	21.1341	0.521793	0.703294	Down-regulated
A0FGR8	Extended synaptotagmin-2 (E-Syt2) (Chr2Syt)	ESYT2 FAM62B KIAA1228	23.1391	22.5853	23.2771	22.5658	22.6905	23.159	0.521794	0.873331	Down-regulated
Q9UBM7	7-dehydrocholesterol reductase (7-DHC reductase) (EC 1.3.1.21) (Delta7-sterol reductase) (Sterol Delta(7)-reductase) (Sterol reductase SR-2)	DHCR7 D7SR	23.0276	22.9025	22.6135	23.0826	22.8774	22.885	0.522756	1.07212	Up-regulated
Q8N9T8	Protein KRI1 homolog	KRI1	20.4959	20.3654	20.7397	20.2528	21.3199	20.7541	0.522892	1.18258	Up-regulated
P08708	Small ribosomal subunit protein eS17 (40S ribosomal protein S17)	RPS17 RPS17L	25.7195	25.6553	25.2	25.9816	25.2492	25.9627	0.522976	1.15367	Up-regulated
Q15631	Translin (EC 3.1.-.-) (Component 3 of promoter of RISC) (C3PO)	TSN	24.1187	24.1352	24.3731	23.9489	24.2484	24.1739	0.523084	0.94261	Down-regulated
P30085	UMP-CMP kinase (EC 2.7.4.14) (Deoxycytidylate kinase) (CK) (dCMP kinase) (Nucleoside-diphosphate kinase) (EC 2.7.4.6) (Uridine monophosphate/cytidine monophosphate kinase) (UMP/CMP kinase) (UMP/CMPK)	CMPK1 CMK CMPK UCK UMK UMPK	23.7299	23.6183	23.312	22.8007	23.5235	23.6842	0.523319	0.860194	Down-regulated
Q9Y6M9	NADH dehydrogenase [ubiquinone] 1 beta subcomplex subunit 9 (Complex I-B22) (CI-B22) (LYR motif-containing protein 3) (NADH-ubiquinone oxidoreductase B22 subunit)	NDUFB9 LYRM3 UQOR22	22.6527	20.2459	22.7831	22.3422	22.6805	22.5554	0.524252	1.54986	Up-regulated
Q9H0D6	5'-3' exoribonuclease 2 (EC 3.1.13.-) (DHM1-like protein) (DHP protein)	XRN2	23.405	23.2452	23.7805	23.2751	23.9179	23.7626	0.524505	1.12894	Up-regulated
P28331	NADH-ubiquinone oxidoreductase 75 kDa subunit, mitochondrial (EC 7.1.1.2) (Complex I-75kD) (CI-75kD)	NDUFS1	23.5599	24.0843	23.7091	23.7366	23.9659	24.0356	0.525034	1.09298	Up-regulated
Q92616	Stalled ribosome sensor GCN1 (GCN1 eIF-2-alpha kinase activator homolog) (GCN1-like protein 1) (General control of amino-acid synthesis 1-like protein 1) (Translational activator GCN1) (HsGCN1)	GCN1 GCN1L1 KIAA0219	23.8393	23.3633	23.9198	23.9544	23.7577	23.8156	0.525122	1.09817	Up-regulated
Q14204	Cytoplasmic dynein 1 heavy chain 1 (Cytoplasmic dynein heavy chain 1) (Dynein heavy chain, cytosolic)	DYNC1H1 DHC1 DNCH1 DNCL DNECL DYHC KIAA0325	27.0243	26.9512	27.0083	26.9848	27.0441	27.0137	0.525153	1.01368	Up-regulated
Q9UK59	Lariat debranching enzyme (EC 3.1.4.-)	DBR1	22.4634	22.0984	22.5326	22.5396	22.4	22.4675	0.525346	1.07492	Up-regulated
O43290	U4/U6.U5 tri-snRNP-associated protein 1 (SNU66 homolog) (hSnu66) (Squamous cell carcinoma antigen recognized by T-cells 1) (SART-1) (hSART-1) (U4/U6.U5 tri-snRNP-associated 110 kDa protein) (allergen Hom s 1)	SART1	22.9848	22.7153	22.6537	22.8161	22.756	23.0767	0.525402	1.07054	Up-regulated
P78347	General transcription factor II-I (GTFII-I) (TFII-I) (Bruton tyrosine kinase-associated protein 135) (BAP-135) (BTK-associated protein 135) (SRF-Phox1-interacting protein) (SPIN) (Williams-Beuren syndrome chromosomal region 6 protein)	GTF2I BAP135 WBSCR6	24.6627	25.6199	25.6764	24.7695	25.6327	24.6034	0.526154	0.802292	Down-regulated
Q13094	Lymphocyte cytosolic protein 2 (SH2 domain-containing leukocyte protein of 76 kDa) (SLP-76 tyrosine phosphoprotein) (SLP76)	LCP2	21.937	21.9171	22.6503	22.5289	22.2191	22.321	0.526409	1.13934	Up-regulated
P06493	Cyclin-dependent kinase 1 (CDK1) (EC 2.7.11.22) (EC 2.7.11.23) (Cell division control protein 2 homolog) (Cell division protein kinase 1) (p34 protein kinase)	CDK1 CDC2 CDC28A CDKN1 P34CDC2	25.3475	25.2619	25.5059	25.3075	25.4058	25.6839	0.526786	1.0673	Up-regulated
Q9H2M9	Rab3 GTPase-activating protein non-catalytic subunit (RGAP-iso) (Rab3 GTPase-activating protein 150 kDa subunit) (Rab3-GAP p150) (Rab3-GAP150) (Rab3-GAP regulatory subunit)	RAB3GAP2 KIAA0839	18.9994	20.342	21.3276	20.9374	20.7852	20.4875	0.528005	1.42771	Up-regulated
Q9NRL2	Bromodomain adjacent to zinc finger domain protein 1A (ATP-dependent chromatin-remodeling protein) (ATP-utilizing chromatin assembly and remodeling factor 1) (hACF1) (CHRAC subunit ACF1) (Williams syndrome transcription factor-related chromatin-remodeling factor 180) (WCRF180) (hWALp1)	BAZ1A ACF1 WCRF180 HSPC317	22.2682	22.2664	22.2213	22.5482	22.6226	18.465	0.528014	0.486316	Down-regulated
P53992	Protein transport protein Sec24C (SEC24-related protein C)	SEC24C KIAA0079	23.3255	22.826	22.864	23.2056	22.9576	23.2424	0.528238	1.09432	Up-regulated
P00492	Hypoxanthine-guanine phosphoribosyltransferase (HGPRT) (HGPRTase) (EC 2.4.2.8)	HPRT1 HPRT	26.125	26.0765	25.6662	26.18	25.9379	26.0965	0.528521	1.0834	Up-regulated
Q13126	S-methyl-5'-thioadenosine phosphorylase (EC 2.4.2.28) (5'-methylthioadenosine phosphorylase) (MTA phosphorylase) (MTAP) (MTAPase)	MTAP MSAP	24.6419	24.6155	24.3335	24.5317	24.1847	24.5537	0.529444	0.92856	Down-regulated
O75175	CCR4-NOT transcription complex subunit 3 (CCR4-associated factor 3) (Leukocyte receptor cluster member 2)	CNOT3 KIAA0691 LENG2 NOT3	20.8175	20.7716	20.7293	19.649	20.8556	20.8918	0.530402	0.808134	Down-regulated
Q9NQX3	Gephyrin [Includes: Molybdopterin adenylyltransferase (MPT adenylyltransferase) (EC 2.7.7.75) (Domain G); Molybdopterin molybdenumtransferase (MPT Mo-transferase) (EC 2.10.1.1) (Domain E)]	GPHN GPH KIAA1385	21.2572	21.3439	21.1677	21.2982	19.3122	21.5595	0.531183	0.691132	Down-regulated
P61289	Proteasome activator complex subunit 3 (11S regulator complex subunit gamma) (REG-gamma) (Activator of multicatalytic protease subunit 3) (Ki nuclear autoantigen) (Proteasome activator 28 subunit gamma) (PA28g) (PA28gamma)	PSME3	25.3587	25.1778	25.2543	25.2313	25.3258	25.3713	0.53143	1.0323	Up-regulated
P07814	Bifunctional glutamate/proline--tRNA ligase (Bifunctional aminoacyl-tRNA synthetase) (Cell proliferation-inducing gene 32 protein) (Glutamatyl-prolyl-tRNA synthetase) [Includes: Glutamate--tRNA ligase (EC 6.1.1.17) (Glutamyl-tRNA synthetase) (GluRS); Proline--tRNA ligase (EC 6.1.1.15) (Prolyl-tRNA synthetase)]	EPRS1 EPRS GLNS PARS QARS QPRS PIG32	25.3189	25.426	25.3109	25.08	25.3228	25.4199	0.531432	0.947567	Down-regulated
Q9Y2S7	Polymerase delta-interacting protein 2 (38 kDa DNA polymerase delta interaction protein) (p38)	POLDIP2 PDIP38 POLD4 HSPC017	22.9136	22.2022	22.656	22.3095	21.914	22.8451	0.531504	0.850038	Down-regulated
O00762	Ubiquitin-conjugating enzyme E2 C (EC 2.3.2.23) ((E3-independent) E2 ubiquitin-conjugating enzyme C) (EC 2.3.2.24) (E2 ubiquitin-conjugating enzyme C) (UbcH10) (Ubiquitin carrier protein C) (Ubiquitin-protein ligase C)	UBE2C UBCH10	22.36	22.1934	22.6182	22.3632	22.701	22.4374	0.532104	1.07923	Up-regulated
Q14011	Cold-inducible RNA-binding protein (A18 hnRNP) (Glycine-rich RNA-binding protein CIRP)	CIRBP A18HNRNP CIRP	24.8112	24.3629	24.0472	24.2103	24.3367	24.173	0.532369	0.890631	Down-regulated
P51991	Heterogeneous nuclear ribonucleoprotein A3 (hnRNP A3)	HNRNPA3 HNRPA3	27.7839	27.9117	27.6228	27.8138	27.5088	27.7412	0.532537	0.942872	Down-regulated
P62244	Small ribosomal subunit protein uS8 (40S ribosomal protein S15a)	RPS15A OK/SW-cl.82	25.9552	26.4819	26.4998	26.5585	26.2648	26.5387	0.533255	1.1032	Up-regulated
Q13363	C-terminal-binding protein 1 (CtBP1) (EC 1.1.1.-)	CTBP1 CTBP	23.8929	23.7032	23.8775	24.2139	23.9195	23.6901	0.533354	1.0842	Up-regulated
Q9Y4W2	Ribosomal biogenesis protein LAS1L (Endoribonuclease LAS1L) (EC 3.1.-.-) (Protein LAS1 homolog)	LAS1L MSTP060	22.2669	21.6873	22.3467	22.3492	22.1714	20.2586	0.533627	0.70357	Down-regulated
P48047	ATP synthase subunit O, mitochondrial (ATP synthase peripheral stalk subunit OSCP) (Oligomycin sensitivity conferral protein) (OSCP)	ATP5PO ATP5O ATPO	25.26	25.4821	25.3277	25.2932	25.3802	25.6722	0.5339	1.0658	Up-regulated
Q9BWJ5	Splicing factor 3B subunit 5 (SF3b5) (Pre-mRNA-splicing factor SF3b 10 kDa subunit)	SF3B5 SF3B10	21.8994	22.4574	22.4064	21.8613	21.8713	22.4777	0.533949	0.880076	Down-regulated
P31946	14-3-3 protein beta/alpha (Protein 1054) (Protein kinase C inhibitor protein 1) (KCIP-1) [Cleaved into: 14-3-3 protein beta/alpha, N-terminally processed]	YWHAB	28.8346	28.5776	28.948	28.6892	28.9757	28.9967	0.534302	1.07212	Up-regulated
Q562R1	Beta-actin-like protein 2 (Kappa-actin)	ACTBL2	30.9218	30.8971	31.2017	31.1107	31.068	31.0604	0.534945	1.05178	Up-regulated
P62750	Large ribosomal subunit protein uL23 (60S ribosomal protein L23a)	RPL23A	26.5053	26.5182	26.4677	26.7152	26.4669	26.4871	0.535753	1.04198	Up-regulated
Q9UQ80	Proliferation-associated protein 2G4 (Cell cycle protein p38-2G4 homolog) (hG4-1) (ErbB3-binding protein 1)	PA2G4 EBP1	27.8858	27.868	27.9932	28.012	27.8704	27.9827	0.536458	1.02766	Up-regulated
P61106	Ras-related protein Rab-14 (EC 3.6.5.2)	RAB14	24.9061	24.3286	24.5291	24.6457	24.7712	24.7243	0.537466	1.09111	Up-regulated
P51692	Signal transducer and activator of transcription 5B	STAT5B	22.6702	23.0123	22.3688	22.5488	22.3722	22.6963	0.537767	0.904588	Down-regulated
Q9P2R7	Succinate--CoA ligase [ADP-forming] subunit beta, mitochondrial (EC 6.2.1.5) (ATP-specific succinyl-CoA synthetase subunit beta) (A-SCS) (Succinyl-CoA synthetase beta-A chain) (SCS-betaA)	SUCLA2	23.5714	23.4439	23.5174	23.6747	23.6456	23.4068	0.538783	1.04594	Up-regulated
Q9UBB4	Ataxin-10 (Brain protein E46 homolog) (Spinocerebellar ataxia type 10 protein)	ATXN10 SCA10	24.5595	24.3113	24.7568	24.1942	24.6753	24.375	0.539633	0.915289	Down-regulated
Q9NQ55	Suppressor of SWI4 1 homolog (Ssf-1) (Brix domain-containing protein 3) (Peter Pan homolog)	PPAN BXDC3 SSF1	21.2107	21.2553	21.3284	21.7286	21.9065	20.8666	0.539811	1.17753	Up-regulated
O94855	Protein transport protein Sec24D (SEC24-related protein D)	SEC24D KIAA0755	22.6496	22.7702	22.998	20.7636	22.5461	23.3979	0.53998	0.673586	Down-regulated
Q8N766	ER membrane protein complex subunit 1	EMC1 KIAA0090 PSEC0263	22.5364	22.2952	22.5118	22.6834	22.4687	22.4156	0.541563	1.05319	Up-regulated
Q96SB4	SRSF protein kinase 1 (EC 2.7.11.1) (SFRS protein kinase 1) (Serine/arginine-rich protein-specific kinase 1) (SR-protein-specific kinase 1)	SRPK1	22.5491	22.4397	22.7046	22.3967	22.6119	23.2633	0.541711	1.14301	Up-regulated
Q9BW27	Nuclear pore complex protein Nup85 (85 kDa nucleoporin) (FROUNT) (Nucleoporin Nup75) (Nucleoporin Nup85) (Pericentrin-1)	NUP85 NUP75 PCNT1	22.6149	22.5031	22.6859	22.6695	22.3336	22.5689	0.541727	0.94783	Down-regulated
Q02218	2-oxoglutarate dehydrogenase complex component E1 (E1o) (HsOGDH) (OGDC-E1) (OGDH-E1) (EC 1.2.4.2) (2-oxoglutarate dehydrogenase, mitochondrial) (Alpha-ketoglutarate dehydrogenase) (Alpha-KGDH-E1) (Thiamine diphosphate (ThDP)-dependent 2-oxoglutarate dehydrogenase)	OGDH	22.3584	22.4413	22.0989	21.8016	22.696	21.6926	0.541772	0.849018	Down-regulated
Q9NX24	H/ACA ribonucleoprotein complex subunit 2 (Nucleolar protein family A member 2) (snoRNP protein NHP2)	NHP2 NOLA2 HSPC286	23.6415	23.4704	23.6029	23.4559	23.4439	23.6469	0.541828	0.961905	Down-regulated
Q7L5N1	COP9 signalosome complex subunit 6 (SGN6) (Signalosome subunit 6) (JAB1-containing signalosome subunit 6) (MOV34 homolog) (Vpr-interacting protein) (hVIP)	COPS6 CSN6 HVIP	22.4811	23.0739	23.0504	22.6907	23.4158	23.0682	0.542555	1.14058	Up-regulated
P30492	HLA class I histocompatibility antigen, B alpha chain (Human leukocyte antigen B) (HLA-B)	HLA-B HLAB	21.9179	21.8779	22.1582	22.0686	22.3516	19.6948	0.543023	0.653836	Down-regulated
Q0VDF9	Heat shock 70 kDa protein 14 (HSP70-like protein 1) (Heat shock protein HSP60) (Heat shock protein family A member 14)	HSPA14 HSP60 HSP70L1	21.8694	22.2347	19.291	21.5662	21.89	21.958	0.543937	1.59442	Up-regulated
Q86V81	THO complex subunit 4 (Tho4) (Ally of AML-1 and LEF-1) (Aly/REF export factor) (Transcriptional coactivator Aly/REF) (bZIP-enhancing factor BEF)	ALYREF ALY BEF THOC4	25.3267	25.3408	25.4991	25.7	25.1829	24.574	0.544387	0.848763	Down-regulated
P67809	Y-box-binding protein 1 (YB-1) (CCAAT-binding transcription factor I subunit A) (CBF-A) (DNA-binding protein B) (DBPB) (Enhancer factor I subunit A) (EFI-A) (Nuclease-sensitive element-binding protein 1) (Y-box transcription factor)	YBX1 NSEP1 YB1	28.0613	28.1345	28.1217	28.1302	28.0646	28.2354	0.544431	1.02638	Up-regulated
O14579	Coatomer subunit epsilon (Epsilon-coat protein) (Epsilon-COP)	COPE	23.4565	23.6461	23.7013	23.5225	23.4964	23.6157	0.54457	0.961639	Down-regulated
O14602	Eukaryotic translation initiation factor 1A, Y-chromosomal (eIF-1A Y isoform) (eIF1A Y isoform) (Eukaryotic translation initiation factor 4C) (eIF-4C)	EIF1AY	24.2282	23.9725	24.435	24.0635	24.2365	24.0312	0.54465	0.932063	Down-regulated
Q9NVX2	Notchless protein homolog 1	NLE1 HUSSY-07	22.6364	22.8185	22.9348	22.7342	22.7805	23.2616	0.545708	1.09343	Up-regulated
Q9H9A5	CCR4-NOT transcription complex subunit 10	CNOT10	19.8777	19.2772	20.6176	19.5809	19.6509	19.7026	0.546379	0.823953	Down-regulated
Q53H12	Acylglycerol kinase, mitochondrial (hAGK) (EC 2.7.1.107) (EC 2.7.1.138) (EC 2.7.1.94) (Multiple substrate lipid kinase) (HsMuLK) (MuLK) (Multi-substrate lipid kinase)	AGK MULK	23.645	23.879	23.9925	23.6567	24.071	23.2689	0.546834	0.886812	Down-regulated
Q92499	ATP-dependent RNA helicase DDX1 (EC 3.6.4.13) (DEAD box protein 1) (DEAD box protein retinoblastoma) (DBP-RB)	DDX1	25.0446	25.3101	25.0077	24.8566	25.0192	25.2109	0.547144	0.938286	Down-regulated
Q9C0B1	Alpha-ketoglutarate-dependent dioxygenase FTO (Fat mass and obesity-associated protein) (U6 small nuclear RNA (2'-O-methyladenosine-N(6)-)-demethylase FTO) (EC 1.14.11.-) (U6 small nuclear RNA N(6)-methyladenosine-demethylase FTO) (EC 1.14.11.-) (mRNA (2'-O-methyladenosine-N(6)-)-demethylase FTO) (m6A(m)-demethylase FTO) (EC 1.14.11.-) (mRNA N(6)-methyladenosine demethylase FTO) (EC 1.14.11.53) (…	FTO KIAA1752	20.4926	20.7927	20.3605	20.1165	21.0505	19.4916	0.548032	0.796051	Down-regulated
P49916	DNA ligase 3 (EC 6.5.1.1) (DNA ligase III) (Polydeoxyribonucleotide synthase [ATP] 3)	LIG3	21.9634	21.3515	21.8805	21.5312	21.5507	21.6965	0.54823	0.908148	Down-regulated
Q92522	Histone H1.10 (Histone H1x)	H1-10 H1FX	23.3408	23.5711	23.5447	23.808	23.5591	23.3785	0.548868	1.06905	Up-regulated
Q9H3N1	Thioredoxin-related transmembrane protein 1 (Protein disulfide-isomerase TMX1) (EC 5.3.4.1) (Thioredoxin domain-containing protein 1) (Transmembrane Trx-related protein)	TMX1 TMX TXNDC TXNDC1 PSEC0085 UNQ235/PRO268	24.5631	24.6484	24.846	24.7193	24.8853	24.6629	0.550791	1.04972	Up-regulated
Q9UBT2	SUMO-activating enzyme subunit 2 (EC 2.3.2.-) (Anthracycline-associated resistance ARX) (Ubiquitin-like 1-activating enzyme E1B) (Ubiquitin-like modifier-activating enzyme 2)	UBA2 SAE2 UBLE1B HRIHFB2115	24.6835	24.6613	24.7991	24.5457	24.9271	24.9596	0.551239	1.06893	Up-regulated
O14818	Proteasome subunit alpha type-7 (Proteasome subunit RC6-1) (Proteasome subunit XAPC7) (Proteasome subunit alpha-4) (alpha-4)	PSMA7 HSPC	26.0638	26.2739	25.3961	26.3259	25.8536	26.1527	0.55153	1.14827	Up-regulated
O43169	Cytochrome b5 type B (Cytochrome b5 outer mitochondrial membrane isoform)	CYB5B CYB5M OMB5	22.5755	23.9998	23.3214	23.0182	23.0218	22.982	0.551946	0.817014	Down-regulated
P24534	Elongation factor 1-beta (EF-1-beta)	EEF1B2 EEF1B EF1B	26.7822	27.002	26.3792	25.0772	26.3356	27.341	0.552411	0.722031	Down-regulated
P14314	Glucosidase 2 subunit beta (80K-H protein) (Glucosidase II subunit beta) (Protein kinase C substrate 60.1 kDa protein heavy chain) (PKCSH)	PRKCSH G19P1	25.7564	25.9418	26.0473	25.8631	25.9945	26.1014	0.552417	1.05057	Up-regulated
Q14318	Peptidyl-prolyl cis-trans isomerase FKBP8 (PPIase FKBP8) (EC 5.2.1.8) (38 kDa FK506-binding protein) (38 kDa FKBP) (FKBP-38) (hFKBP38) (FK506-binding protein 8) (FKBP-8) (FKBPR38) (Rotamase)	FKBP8 FKBP38	22.2352	21.7947	22.3769	22.1752	21.8852	21.9534	0.552508	0.913198	Down-regulated
Q5SRE5	Nucleoporin NUP188 (hNup188)	NUP188 KIAA0169	20.9165	20.9337	21.2532	21.0127	21.2969	19.8383	0.553237	0.801903	Down-regulated
P30466	HLA class I histocompatibility antigen, B alpha chain (Human leukocyte antigen B) (HLA-B)	HLA-B HLAB	19.2388	19.5982	20.0943	19.6744	19.9831	19.8123	0.553343	1.13249	Up-regulated
Q9NQT5	Exosome complex component RRP40 (Exosome component 3) (Ribosomal RNA-processing protein 40) (p10)	EXOSC3 RRP40 CGI-102	22.5945	22.493	22.7384	22.6839	22.8071	22.5389	0.553634	1.04826	Up-regulated
Q99848	Probable rRNA-processing protein EBP2 (EBNA1-binding protein 2) (Nucleolar protein p40)	EBNA1BP2 EBP2	22.0349	21.7319	21.7699	22.0966	21.7764	21.921	0.55378	1.06125	Up-regulated
Q8N6M0	Deubiquitinase OTUD6B (EC 3.4.19.12) (DUBA-5) (OTU domain-containing protein 6B)	OTUD6B DUBA5 CGI-77	21.684	19.3144	21.7679	21.9515	21.1071	21.4376	0.553845	1.49136	Up-regulated
Q15050	Ribosome biogenesis regulatory protein homolog	RRS1 KIAA0112 RRR	22.9364	22.7083	22.2873	22.5555	22.462	22.5113	0.553981	0.911049	Down-regulated
Q7L1Q6	eIF5-mimic protein 2 (Basic leucine zipper and W2 domain-containing protein 1) (Protein Orf)	BZW1 5MP2 BZAP45 KIAA0005	25.6668	25.7128	26.4392	25.488	25.5861	26.1251	0.554448	0.866617	Down-regulated
Q99567	Nuclear pore complex protein Nup88 (88 kDa nucleoporin) (Nucleoporin Nup88)	NUP88	23.3384	23.0396	23.3843	23.259	23.3907	23.3456	0.555763	1.05531	Up-regulated
Q9NTJ5	Phosphatidylinositol-3-phosphatase SAC1 (EC 3.1.3.64) (Phosphatidylinositol-4-phosphate phosphatase) (Suppressor of actin mutations 1-like protein)	SACM1L KIAA0851 SAC1	21.0235	19.2881	20.7438	20.795	20.9303	20.4712	0.556748	1.30167	Up-regulated
P05161	Ubiquitin-like protein ISG15 (Interferon-induced 15 kDa protein) (Interferon-induced 17 kDa protein) (IP17) (Ubiquitin cross-reactive protein) (hUCRP)	ISG15 G1P2 UCRP	22.2208	21.9947	20.1064	18.8084	22.3764	20.741	0.556922	0.574867	Down-regulated
Q07955	Serine/arginine-rich splicing factor 1 (Alternative-splicing factor 1) (ASF-1) (Splicing factor, arginine/serine-rich 1) (pre-mRNA-splicing factor SF2, P33 subunit)	SRSF1 ASF SF2 SF2P33 SFRS1 OK/SW-cl.3	27.7054	27.732	27.7073	27.634	27.7121	28.1017	0.557361	1.07254	Up-regulated
P50148	Guanine nucleotide-binding protein G(q) subunit alpha (EC 3.6.5.-) (Guanine nucleotide-binding protein alpha-q)	GNAQ GAQ	21.4152	21.3689	21.892	21.5935	21.4854	22.0659	0.557526	1.11437	Up-regulated
P23368	NAD-dependent malic enzyme, mitochondrial (NAD-ME) (EC 1.1.1.38) (Malic enzyme 2)	ME2	24.4945	24.3523	24.4297	24.4423	24.5168	24.4159	0.557777	1.02302	Up-regulated
Q9NQC3	Reticulon-4 (Foocen) (Neurite outgrowth inhibitor) (Nogo protein) (Neuroendocrine-specific protein) (NSP) (Neuroendocrine-specific protein C homolog) (RTN-x) (Reticulon-5)	RTN4 KIAA0886 NOGO My043 SP1507	23.6155	24.6456	24.1428	22.7977	24.2747	24.224	0.558004	0.77423	Down-regulated
P33176	Kinesin-1 heavy chain (Conventional kinesin heavy chain) (Ubiquitous kinesin heavy chain) (UKHC)	KIF5B KNS KNS1	24.2022	24.3795	24.6989	24.165	24.7788	24.8404	0.558317	1.1234	Up-regulated
P07910	Heterogeneous nuclear ribonucleoproteins C1/C2 (hnRNP C1/C2)	HNRNPC HNRPC	27.8692	28.1185	27.8059	28.1854	27.7782	28.1369	0.560037	1.07348	Up-regulated
Q5U5X0	Complex III assembly factor LYRM7 (LYR motif-containing protein 7)	LYRM7 C5orf31 MZM1L	19.4955	20.5474	21.3767	19.9678	21.3859	21.4544	0.560299	1.37825	Up-regulated
Q2TAY7	WD40 repeat-containing protein SMU1 (Smu-1 suppressor of mec-8 and unc-52 protein homolog) [Cleaved into: WD40 repeat-containing protein SMU1, N-terminally processed]	SMU1	22.071	22.343	22.0442	22.3477	22.2061	22.1253	0.562724	1.05236	Up-regulated
Q13868	Exosome complex component RRP4 (Exosome component 2) (Ribosomal RNA-processing protein 4)	EXOSC2 RRP4	22.4255	22.6546	22.454	22.7775	22.9643	22.2457	0.562957	1.11044	Up-regulated
P18085	ADP-ribosylation factor 4	ARF4 ARF2	21.8344	21.7726	21.6393	21.6991	22.2139	21.6952	0.563826	1.08721	Up-regulated
Q92598	Heat shock protein 105 kDa (Antigen NY-CO-25) (Heat shock 110 kDa protein) (Heat shock protein family H member 1)	HSPH1 HSP105 HSP110 KIAA0201	26.9174	26.7902	26.8067	26.721	26.7756	26.8946	0.563898	0.971959	Down-regulated
Q9UJX3	Anaphase-promoting complex subunit 7 (APC7) (Cyclosome subunit 7)	ANAPC7 APC7	21.6014	21.1662	22.0638	21.3234	21.7011	21.2361	0.564413	0.876444	Down-regulated
Q9Y490	Talin-1	TLN1 KIAA1027 TLN	27.0674	27.1337	27.1671	26.9754	27.2548	27.3916	0.564927	1.06034	Up-regulated
Q99729	Heterogeneous nuclear ribonucleoprotein A/B (hnRNP A/B) (APOBEC1-binding protein 1) (ABBP-1)	HNRNPAB ABBP1 HNRPAB	25.5349	25.9388	25.0525	25.5412	25.0927	25.3376	0.565993	0.87971	Down-regulated
Q7Z5L9	Interferon regulatory factor 2-binding protein 2 (IRF-2-binding protein 2) (IRF-2BP2)	IRF2BP2	22.5752	22.9078	22.6964	22.6795	22.7085	23.1147	0.566359	1.07756	Up-regulated
Q13595	Transformer-2 protein homolog alpha (TRA-2 alpha) (TRA2-alpha) (Transformer-2 protein homolog A)	TRA2A	23.1828	22.6458	22.9505	23.1925	22.7914	23.1755	0.567621	1.09184	Up-regulated
Q07021	Complement component 1 Q subcomponent-binding protein, mitochondrial (ASF/SF2-associated protein p32) (Glycoprotein gC1qBP) (C1qBP) (Hyaluronan-binding protein 1) (Mitochondrial matrix protein p32) (gC1q-R protein) (p33) (SF2AP32)	C1QBP GC1QBP HABP1 SF2P32	27.0093	27.2115	27.2285	26.6749	27.2429	27.1599	0.568271	0.917725	Down-regulated
P61158	Actin-related protein 3 (Actin-like protein 3)	ACTR3 ARP3	26.3675	26.5644	26.3871	26.2848	26.6409	26.6543	0.568511	1.06216	Up-regulated
P30086	Phosphatidylethanolamine-binding protein 1 (PEBP-1) (HCNPpp) (Neuropolypeptide h3) (Prostatic-binding protein) (Raf kinase inhibitor protein) (RKIP) [Cleaved into: Hippocampal cholinergic neurostimulating peptide (HCNP)]	PEBP1 PBP PEBP	27.8535	27.6866	27.8388	27.7739	27.8054	27.9347	0.568728	1.03171	Up-regulated
P19338	Nucleolin (Protein C23)	NCL	29.9107	29.9364	29.8531	29.7851	29.876	29.941	0.569236	0.977589	Down-regulated
P62995	Transformer-2 protein homolog beta (TRA-2 beta) (TRA2-beta) (hTRA2-beta) (Splicing factor, arginine/serine-rich 10) (Transformer-2 protein homolog B)	TRA2B SFRS10	24.2649	24.8669	23.7254	24.2059	23.9053	24.0714	0.570033	0.855674	Down-regulated
P46063	ATP-dependent DNA helicase Q1 (EC 5.6.2.4) (DNA 3'-5' helicase Q1) (DNA helicase, RecQ-like type 1) (RecQ1) (DNA-dependent ATPase Q1) (RecQ protein-like 1)	RECQL RECQ1 RECQL1	23.5513	23.6221	22.8353	23.3425	23.2033	22.9283	0.570308	0.883805	Down-regulated
Q92878	DNA repair protein RAD50 (hRAD50) (EC 3.6.-.-)	RAD50	19.5064	19.0802	20.1688	19.4325	19.4424	19.2377	0.571141	0.861984	Down-regulated
O00178	GTP-binding protein 1 (G-protein 1) (GP-1) (GP1)	GTPBP1	20.196	22.4739	22.5477	22.2507	22.2756	22.2429	0.571845	1.43117	Up-regulated
P53602	Diphosphomevalonate decarboxylase (EC 4.1.1.33) (Mevalonate (diphospho)decarboxylase) (MDDase) (Mevalonate pyrophosphate decarboxylase)	MVD MPD	21.8949	21.9638	21.9716	22.088	22.1097	21.8212	0.572258	1.04454	Up-regulated
O60841	Eukaryotic translation initiation factor 5B (eIF-5B) (EC 3.6.5.3) (Translation initiation factor IF-2)	EIF5B IF2 KIAA0741	24.5491	24.4474	24.0817	24.1696	23.6961	24.6347	0.573315	0.875027	Down-regulated
O60880	SH2 domain-containing protein 1A (Duncan disease SH2-protein) (Signaling lymphocytic activation molecule-associated protein) (SLAM-associated protein) (T-cell signal transduction molecule SAP)	SH2D1A DSHP SAP	21.7022	22.1191	21.6943	21.7862	21.8627	21.5537	0.573605	0.930235	Down-regulated
Q86UE4	Protein LYRIC (3D3/LYRIC) (Astrocyte elevated gene-1 protein) (AEG-1) (Lysine-rich CEACAM1 co-isolated protein) (Metadherin) (Metastasis adhesion protein)	MTDH AEG1 LYRIC	24.0281	23.7858	23.8345	23.4424	23.7885	24.0516	0.573956	0.918934	Down-regulated
P07339	Cathepsin D (EC 3.4.23.5) [Cleaved into: Cathepsin D light chain; Cathepsin D heavy chain]	CTSD CPSD	22.1293	22.5154	22.1767	22.5601	22.106	22.499	0.574268	1.08265	Up-regulated
Q96RP9	Elongation factor G, mitochondrial (EF-Gmt) (Elongation factor G 1, mitochondrial) (mEF-G 1) (Elongation factor G1) (hEFG1)	GFM1 EFG EFG1 GFM	23.2985	23.4676	23.6065	23.4663	23.3798	23.3427	0.575119	0.958422	Down-regulated
Q6NXR4	TELO2-interacting protein 2	TTI2 C8orf41	20.7137	20.8852	20.5627	20.6703	20.532	20.7509	0.575933	0.95299	Down-regulated
Q3MHD2	Protein LSM12	LSM12	22.7174	22.7204	22.6344	22.9614	22.374	22.3337	0.576959	0.91107	Down-regulated
Q06323	Proteasome activator complex subunit 1 (11S regulator complex subunit alpha) (REG-alpha) (Activator of multicatalytic protease subunit 1) (Interferon gamma up-regulated I-5111 protein) (IGUP I-5111) (Proteasome activator 28 subunit alpha) (PA28a) (PA28alpha)	PSME1 IFI5111	27.1234	27.041	27.09	27.0597	27.0653	27.2686	0.577652	1.03268	Up-regulated
P46109	Crk-like protein	CRKL	23.3479	23.0619	23.5844	23.0929	23.7152	23.6375	0.577706	1.10993	Up-regulated
Q4ADV7	Guanine nucleotide exchange factor subunit RIC1 (Connexin-43-interacting protein of 150 kDa) (Protein RIC1 homolog) (RAB6A-GEF complex partner protein 1)	RIC1 CIP150 KIAA1432	24.6701	26.3276	26.3967	26.3442	25.928	26.2465	0.578057	1.29663	Up-regulated
Q8N806	Putative E3 ubiquitin-protein ligase UBR7 (EC 2.3.2.27) (N-recognin-7) (RING-type E3 ubiquitin transferase UBR7)	UBR7 C14orf130	21.9178	22.5648	22.68	22.5215	22.5471	22.5617	0.578695	1.11412	Up-regulated
P51610	Host cell factor 1 (HCF) (HCF-1) (C1 factor) (CFF) (VCAF) (VP16 accessory protein) [Cleaved into: HCF N-terminal chain 1; HCF N-terminal chain 2; HCF N-terminal chain 3; HCF N-terminal chain 4; HCF N-terminal chain 5; HCF N-terminal chain 6; HCF C-terminal chain 1; HCF C-terminal chain 2; HCF C-terminal chain 3; HCF C-terminal chain 4; HCF C-terminal chain 5; HCF C-terminal chain 6]	HCFC1 HCF1 HFC1	24.7452	24.5719	24.7376	24.2147	24.9838	24.3932	0.578711	0.898547	Down-regulated
Q15287	RNA-binding protein with serine-rich domain 1 (SR-related protein LDC2)	RNPS1 LDC2	23.3456	23.4753	22.6577	23.2721	23.2113	23.5082	0.57878	1.12584	Up-regulated
Q8NI27	THO complex subunit 2 (Tho2) (hTREX120)	THOC2 CXorf3	23.4774	22.849	23.2587	22.9559	23.0439	23.2107	0.579926	0.917089	Down-regulated
Q7L0Y3	tRNA methyltransferase 10 homolog C (HBV pre-S2 trans-regulated protein 2) (Mitochondrial ribonuclease P protein 1) (Mitochondrial RNase P protein 1) (RNA (guanine-9-)-methyltransferase domain-containing protein 1) (Renal carcinoma antigen NY-REN-49) (mRNA methyladenosine-N(1)-methyltransferase) (EC 2.1.1.-) (tRNA (adenine(9)-N(1))-methyltransferase) (EC 2.1.1.218) (tRNA (guanine(9)-N(1))-methylt…	TRMT10C MRPP1 RG9MTD1	22.991	22.4424	22.6477	22.594	22.4177	22.7313	0.581359	0.924856	Down-regulated
Q8WWM7	Ataxin-2-like protein (Ataxin-2 domain protein) (Ataxin-2-related protein)	ATXN2L A2D A2LG A2LP A2RP	24.0164	23.2415	23.7351	23.9018	23.7588	23.7776	0.582003	1.10834	Up-regulated
P12829	Myosin light chain 4 (Myosin light chain 1, embryonic muscle/atrial isoform) (Myosin light chain alkali GT-1 isoform)	MYL4 MLC1 PRO1957	23.0127	23.0087	22.8708	22.8056	23.0401	23.372	0.582262	1.07811	Up-regulated
P21266	Glutathione S-transferase Mu 3 (EC 2.5.1.18) (GST class-mu 3) (GSTM3-3) (hGSTM3-3)	GSTM3 GST5	23.3597	22.7656	23.3502	23.0257	22.8293	23.2089	0.583334	0.909282	Down-regulated
P43307	Translocon-associated protein subunit alpha (TRAP-alpha) (Signal sequence receptor subunit alpha) (SSR-alpha)	SSR1 TRAPA PSEC0262	22.1067	22.0185	20.0595	22.032	21.9506	21.5116	0.584393	1.35332	Up-regulated
P04406	Glyceraldehyde-3-phosphate dehydrogenase (GAPDH) (EC 1.2.1.12) (Peptidyl-cysteine S-nitrosylase GAPDH) (EC 2.6.99.-)	GAPDH GAPD CDABP0047 OK/SW-cl.12	31.5563	31.5307	31.6042	31.5985	31.5639	31.4184	0.584656	0.974815	Down-regulated
P25786	Proteasome subunit alpha type-1 (30 kDa prosomal protein) (PROS-30) (Macropain subunit C2) (Multicatalytic endopeptidase complex subunit C2) (Proteasome component C2) (Proteasome nu chain) (Proteasome subunit alpha-6) (alpha-6)	PSMA1 HC2 NU PROS30 PSC2	25.507	25.4621	25.5284	25.338	25.6185	25.8042	0.584961	1.0627	Up-regulated
P49588	Alanine--tRNA ligase, cytoplasmic (EC 6.1.1.7) (Alanyl-tRNA synthetase) (AlaRS) (Protein lactyltransferase AARS1) (EC 6.-.-.-) (Renal carcinoma antigen NY-REN-42)	AARS1 AARS	25.616	25.8794	25.6934	25.639	25.9884	25.79	0.585173	1.05424	Up-regulated
P50914	Large ribosomal subunit protein eL14 (60S ribosomal protein L14) (CAG-ISL 7)	RPL14	24.6896	25.4459	25.5199	25.1341	25.6903	25.3923	0.585395	1.13847	Up-regulated
O95163	Elongator complex protein 1 (ELP1) (IkappaB kinase complex-associated protein) (IKK complex-associated protein) (p150)	ELP1 IKAP IKBKAP	23.432	22.9898	23.4486	23.2096	23.4395	23.5453	0.585483	1.07773	Up-regulated
Q7Z7H8	Large ribosomal subunit protein uL10m (39S ribosomal protein L10, mitochondrial) (L10mt) (MRP-L10) (39S ribosomal protein L8, mitochondrial) (L8mt) (MRP-L8)	MRPL10 MRPL8 RPML8	19.877	20.0886	19.3924	19.4406	19.8903	19.5877	0.587238	0.90346	Down-regulated
Q9ULX3	RNA-binding protein NOB1 (EC 3.1.-.-) (Phosphorylation regulatory protein HP-10) (Protein ART-4)	NOB1 ART4 NOB1P PSMD8BP1 MSTP158	20.1396	20.205	20.5107	20.3875	19.8947	20.2433	0.587407	0.926631	Down-regulated
Q9BQ67	Glutamate-rich WD repeat-containing protein 1	GRWD1 GRWD KIAA1942 WDR28	23.6253	23.4942	23.9015	23.5924	23.7866	23.9114	0.587694	1.06422	Up-regulated
Q9H9B4	Sideroflexin-1	SFXN1	23.4026	23.7964	23.2413	22.4299	23.9277	23.2262	0.587767	0.820457	Down-regulated
O15117	FYN-binding protein 1 (Adhesion and degranulation promoting adaptor protein) (ADAP) (FYB-120/130) (p120/p130) (FYN-T-binding protein) (SLAP-130) (SLP-76-associated phosphoprotein)	FYB1 FYB SLAP130	22.2114	21.7734	21.718	21.3978	21.9303	21.9526	0.588714	0.907079	Down-regulated
Q9NX14	NADH dehydrogenase [ubiquinone] 1 beta subcomplex subunit 11, mitochondrial (Complex I-ESSS) (CI-ESSS) (NADH-ubiquinone oxidoreductase ESSS subunit) (Neuronal protein 17.3) (Np17.3) (p17.3)	NDUFB11 UNQ111/PRO1064	22.5889	22.4419	22.451	22.345	21.9737	22.7375	0.588852	0.906346	Down-regulated
O95453	Poly(A)-specific ribonuclease PARN (EC 3.1.13.4) (Deadenylating nuclease) (Deadenylation nuclease) (Polyadenylate-specific ribonuclease)	PARN DAN	20.0479	19.8351	19.9631	20.1653	19.4183	19.8424	0.589233	0.907498	Down-regulated
P30519	Heme oxygenase 2 (HO-2) (EC 1.14.14.18) [Cleaved into: Heme oxygenase 2 soluble form]	HMOX2 HO2	22.1925	22.1193	21.8214	22.1773	22.0838	22.0917	0.589596	1.05205	Up-regulated
Q9GZT4	Serine racemase (EC 5.1.1.18) (D-serine ammonia-lyase) (D-serine dehydratase) (EC 4.3.1.18) (L-serine ammonia-lyase) (L-serine dehydratase) (EC 4.3.1.17)	SRR	18.7296	19.1308	19.3636	18.625	18.7747	19.3279	0.590506	0.89164	Down-regulated
P48147	Prolyl endopeptidase (PE) (EC 3.4.21.26) (Post-proline cleaving enzyme)	PREP PEP	23.2107	23.3881	23.3156	23.2381	23.2961	23.2801	0.591386	0.977137	Down-regulated
P13693	Translationally-controlled tumor protein (TCTP) (Fortilin) (Histamine-releasing factor) (HRF) (p23)	TPT1	24.8643	24.6878	25.1327	24.9774	24.5138	24.8623	0.592688	0.92631	Down-regulated
P82650	Small ribosomal subunit protein mS22 (28S ribosomal protein S22, mitochondrial) (MRP-S22) (S22mt)	MRPS22 C3orf5 RPMS22 GK002	21.6862	21.6034	21.2443	21.8249	21.3414	20.7588	0.592819	0.868782	Down-regulated
P49368	T-complex protein 1 subunit gamma (TCP-1-gamma) (CCT-gamma) (Chaperonin containing T-complex polypeptide 1 subunit 3) (hTRiC5)	CCT3 CCTG TRIC5	27.9665	27.9755	28.0649	27.9308	28.1437	28.0564	0.593365	1.02906	Up-regulated
Q9C0C9	(E3-independent) E2 ubiquitin-conjugating enzyme (EC 2.3.2.24) (E2/E3 hybrid ubiquitin-protein ligase UBE2O) (Ubiquitin carrier protein O) (Ubiquitin-conjugating enzyme E2 O) (Ubiquitin-conjugating enzyme E2 of 230 kDa) (Ubiquitin-conjugating enzyme E2-230K) (Ubiquitin-protein ligase O)	UBE2O KIAA1734	22.3691	22.8819	23.0184	21.6017	22.9057	22.903	0.593547	0.819983	Down-regulated
P55060	Exportin-2 (Exp2) (Cellular apoptosis susceptibility protein) (Chromosome segregation 1-like protein) (Importin-alpha re-exporter)	CSE1L CAS XPO2	30.2341	30.2613	30.0532	30.2092	30.2208	30.2422	0.593928	1.02897	Up-regulated
P12814	Alpha-actinin-1 (Alpha-actinin cytoskeletal isoform) (F-actin cross-linking protein) (Non-muscle alpha-actinin-1)	ACTN1	22.0591	22.5324	20.8272	21.5246	23.3141	21.874	0.594821	1.34848	Up-regulated
P54727	UV excision repair protein RAD23 homolog B (HR23B) (hHR23B) (XP-C repair-complementing complex 58 kDa protein) (p58)	RAD23B	24.9532	24.8155	24.5348	24.8412	24.6317	24.5723	0.595607	0.942066	Down-regulated
O60664	Perilipin-3 (47 kDa mannose 6-phosphate receptor-binding protein) (47 kDa MPR-binding protein) (Cargo selection protein TIP47) (Mannose-6-phosphate receptor-binding protein 1) (Placental protein 17) (PP17)	PLIN3 M6PRBP1 TIP47	25.2186	25.3277	25.4589	25.3172	25.4459	25.3815	0.59605	1.03273	Up-regulated
Q9BRJ2	Large ribosomal subunit protein mL45 (39S ribosomal protein L45, mitochondrial) (L45mt) (MRP-L45)	MRPL45	20.9112	20.1192	19.4368	20.3455	20.1286	20.8368	0.596402	1.21523	Up-regulated
O43447	Peptidyl-prolyl cis-trans isomerase H (PPIase H) (EC 5.2.1.8) (Rotamase H) (Small nuclear ribonucleoprotein particle-specific cyclophilin H) (CypH) (U-snRNP-associated cyclophilin SnuCyp-20) (USA-CYP)	PPIH CYP20 CYPH	22.7339	22.3047	22.687	22.386	22.5408	22.5371	0.597034	0.941326	Down-regulated
P30101	Protein disulfide-isomerase A3 (EC 5.3.4.1) (58 kDa glucose-regulated protein) (58 kDa microsomal protein) (p58) (Disulfide isomerase ER-60) (Endoplasmic reticulum resident protein 57) (ER protein 57) (ERp57) (Endoplasmic reticulum resident protein 60) (ER protein 60) (ERp60)	PDIA3 ERP57 ERP60 GRP58	27.3023	27.3759	27.5497	27.2393	27.3704	27.4532	0.598911	0.962594	Down-regulated
Q04837	Single-stranded DNA-binding protein, mitochondrial (Mt-SSB) (MtSSB) (PWP1-interacting protein 17)	SSBP1 SSBP	26.378	26.3985	26.3771	26.5097	26.332	26.4073	0.600945	1.02229	Up-regulated
O95232	Luc7-like protein 3 (Cisplatin resistance-associated-overexpressed protein) (Luc7A) (Okadaic acid-inducible phosphoprotein OA48-18) (cAMP regulatory element-associated protein 1) (CRE-associated protein 1) (CREAP-1)	LUC7L3 CREAP1 CROP O48	24.6487	24.3514	24.173	24.567	24.2173	24.0327	0.601321	0.921017	Down-regulated
P62424	Large ribosomal subunit protein eL8 (60S ribosomal protein L7a) (PLA-X polypeptide) (Surfeit locus protein 3)	RPL7A SURF-3 SURF3	26.7266	27.1701	27.0693	27.1007	27.1462	26.9741	0.602159	1.06069	Up-regulated
O75822	Eukaryotic translation initiation factor 3 subunit J (eIF3j) (Eukaryotic translation initiation factor 3 subunit 1) (eIF-3-alpha) (eIF3 p35)	EIF3J EIF3S1 PRO0391	24.4173	24.4592	24.4142	24.215	24.911	24.5341	0.603068	1.0891	Up-regulated
Q9P289	Serine/threonine-protein kinase 26 (EC 2.7.11.1) (MST3 and SOK1-related kinase) (Mammalian STE20-like protein kinase 4) (MST-4) (STE20-like kinase MST4) (Serine/threonine-protein kinase MASK)	STK26 MASK MST4	23.9331	23.6886	24.5486	23.9201	23.8125	23.9658	0.603266	0.896702	Down-regulated
P62979	Ubiquitin-ribosomal protein eS31 fusion protein (Ubiquitin carboxyl extension protein 80) [Cleaved into: Ubiquitin; Small ribosomal subunit protein eS31 (40S ribosomal protein S27a)]	RPS27A UBA80 UBCEP1	28.0545	27.9628	27.8654	28.0321	28.0641	27.9088	0.603365	1.02866	Up-regulated
Q7L2H7	Eukaryotic translation initiation factor 3 subunit M (eIF3m) (Fetal lung protein B5) (hFL-B5) (PCI domain-containing protein 1)	EIF3M HFLB5 PCID1 GA17 PNAS-125	24.5167	24.4855	24.8873	24.384	24.419	24.7809	0.603565	0.931827	Down-regulated
O43818	U3 small nucleolar RNA-interacting protein 2 (RRP9 homolog) (U3 small nucleolar ribonucleoprotein-associated 55 kDa protein) (U3 snoRNP-associated 55 kDa protein) (U3-55K)	RRP9 RNU3IP2 U355K	22.9145	22.6424	22.7643	23.1889	23.0344	22.4948	0.603948	1.09604	Up-regulated
Q04760	Lactoylglutathione lyase (EC 4.4.1.5) (Aldoketomutase) (Glyoxalase I) (Glx I) (Ketone-aldehyde mutase) (Methylglyoxalase) (S-D-lactoylglutathione methylglyoxal lyase)	GLO1	24.5081	25.2599	24.525	24.6972	23.864	25.0132	0.604237	0.847019	Down-regulated
O00629	Importin subunit alpha-3 (Importin alpha Q1) (Qip1) (Karyopherin subunit alpha-4)	KPNA4 QIP1	20.9164	21.7516	21.1167	21.4093	21.3175	21.5225	0.604727	1.11332	Up-regulated
Q8IYF3	Testis-expressed protein 11 (Protein ZIP4 homolog) (ZIP4H)	TEX11 ZIP4	22.6464	22.9054	22.8357	22.7644	22.8743	22.9004	0.604737	1.03565	Up-regulated
Q9GZN8	Adipose-secreted signaling protein	ADISSP C20orf27	22.1797	22.2989	22.4995	22.2233	22.1546	22.4002	0.605562	0.954842	Down-regulated
Q9UHV9	Prefoldin subunit 2	PFDN2 PFD2 HSPC231	25.2199	24.832	24.9419	25.155	25.1056	24.957	0.605996	1.05307	Up-regulated
O00170	AH receptor-interacting protein (AIP) (Aryl-hydrocarbon receptor-interacting protein) (HBV X-associated protein 2) (XAP-2) (Immunophilin homolog ARA9)	AIP XAP2	24.0159	23.7863	24.7338	23.8194	23.8548	24.3035	0.606005	0.878979	Down-regulated
P00374	Dihydrofolate reductase (EC 1.5.1.3)	DHFR	19.06	18.6818	19.4199	19.6403	18.8767	19.1596	0.607526	1.12633	Up-regulated
P50395	Rab GDP dissociation inhibitor beta (Rab GDI beta) (Guanosine diphosphate dissociation inhibitor 2) (GDI-2)	GDI2 RABGDIB	28.0272	28.1322	28.0632	28.0139	28.1674	28.1358	0.608364	1.02207	Up-regulated
Q7Z406	Myosin-14 (Myosin heavy chain 14) (Myosin heavy chain, non-muscle IIc) (Non-muscle myosin heavy chain IIc) (NMHC II-C)	MYH14 KIAA2034 FP17425	22.8935	22.6848	20.567	22.7141	22.5149	17.957	0.608576	0.504724	Down-regulated
O76071	Probable cytosolic iron-sulfur protein assembly protein CIAO1 (WD repeat-containing protein 39)	CIAO1 CIA1 WDR39	19.5333	20.2319	19.398	19.788	19.6609	19.1821	0.609066	0.884295	Down-regulated
Q15043	Metal cation symporter ZIP14 (LIV-1 subfamily of ZIP zinc transporter 4) (LZT-Hs4) (Solute carrier family 39 member 14) (Zrt- and Irt-like protein 14) (ZIP-14)	SLC39A14 KIAA0062 ZIP14	21.6433	21.9259	20.774	21.581	19.6534	21.8025	0.609644	0.739472	Down-regulated
P52594	Arf-GAP domain and FG repeat-containing protein 1 (HIV-1 Rev-binding protein) (Nucleoporin-like protein RIP) (Rev-interacting protein) (Rev/Rex activation domain-binding protein)	AGFG1 HRB RAB RIP	22.35	21.7405	22.151	22.2419	22.0505	22.2835	0.609803	1.08033	Up-regulated
P54819	Adenylate kinase 2, mitochondrial (AK 2) (EC 2.7.4.3) (ATP-AMP transphosphorylase 2) (ATP:AMP phosphotransferase) (Adenylate monophosphate kinase) [Cleaved into: Adenylate kinase 2, mitochondrial, N-terminally processed]	AK2 ADK2	25.3883	25.4757	25.4427	25.332	25.6293	25.503	0.610047	1.03708	Up-regulated
Q9UKF6	Cleavage and polyadenylation specificity factor subunit 3 (EC 3.1.27.-) (Cleavage and polyadenylation specificity factor 73 kDa subunit) (CPSF 73 kDa subunit) (mRNA 3'-end-processing endonuclease CPSF-73)	CPSF3 CPSF73	20.0352	19.3076	20.4817	19.9955	20.3255	20.1259	0.611277	1.15466	Up-regulated
Q15233	Non-POU domain-containing octamer-binding protein (NonO protein) (54 kDa nuclear RNA- and DNA-binding protein) (p54(nrb)) (p54nrb) (55 kDa nuclear protein) (NMT55) (DNA-binding p52/p100 complex, 52 kDa subunit)	NONO NRB54	24.9623	25.722	25.4548	25.6069	25.4175	25.5167	0.612184	1.09733	Up-regulated
O95456	Proteasome assembly chaperone 1 (PAC-1) (Chromosome 21 leucine-rich protein) (C21-LRP) (Down syndrome critical region protein 2) (Proteasome chaperone homolog 1) (Pba1)	PSMG1 C21LRP DSCR2 PAC1	22.6389	22.8813	22.7857	22.7911	22.7614	22.6025	0.613196	0.965735	Down-regulated
P56192	Methionine--tRNA ligase, cytoplasmic (EC 6.1.1.10) (Methionyl-tRNA synthetase) (MetRS)	MARS1 MARS	25.445	25.3558	25.4083	25.3142	25.4079	25.6895	0.613682	1.0479	Up-regulated
Q71UI9	Histone H2A.V (H2A.F/Z) (H2A.Z variant histone 2)	H2AZ2 H2AFV H2AV	27.1278	26.3502	27.107	25.4323	26.9523	27.1758	0.613726	0.789202	Down-regulated
Q9NSE4	Isoleucine--tRNA ligase, mitochondrial (EC 6.1.1.5) (Isoleucyl-tRNA synthetase) (IleRS)	IARS2	22.9419	23.2464	23.5889	23.2308	23.2781	23.6456	0.61419	1.09109	Up-regulated
P04350	Tubulin beta-4A chain (Tubulin 5 beta) (Tubulin beta-4 chain)	TUBB4A TUBB4 TUBB5	21.1972	21.2851	20.0189	21.6707	19.9372	19.6462	0.614642	0.749656	Down-regulated
P50851	Lipopolysaccharide-responsive and beige-like anchor protein (Beige-like protein) (CDC4-like protein)	LRBA BGL CDC4L LBA	20.6661	20.6524	20.7676	20.3458	20.7387	20.76	0.615414	0.945708	Down-regulated
P10809	60 kDa heat shock protein, mitochondrial (EC 5.6.1.7) (60 kDa chaperonin) (Chaperonin 60) (CPN60) (Heat shock protein 60) (HSP-60) (Hsp60) (Heat shock protein family D member 1) (HuCHA60) (Mitochondrial matrix protein P1) (P60 lymphocyte protein)	HSPD1 HSP60	29.6682	29.4573	29.8108	29.8328	29.6439	29.6579	0.615457	1.04688	Up-regulated
B0I1T2	Unconventional myosin-Ig [Cleaved into: Minor histocompatibility antigen HA-2 (mHag HA-2)]	MYO1G HA2	23.3688	23.3277	23.0223	23.4956	23.0919	22.7069	0.616073	0.906597	Down-regulated
Q14166	Tubulin--tyrosine ligase-like protein 12 (Inactive tubulin--tyrosine ligase-like protein 12)	TTLL12 KIAA0153	24.8558	24.7997	24.4394	24.7927	24.6271	24.9347	0.616396	1.06182	Up-regulated
Q9NZD2	Glycolipid transfer protein (GLTP)	GLTP	20.6326	20.5474	20.3899	20.8664	20.7718	20.269	0.616738	1.08105	Up-regulated
Q99832	T-complex protein 1 subunit eta (TCP-1-eta) (CCT-eta) (Chaperonin containing T-complex polypeptide 1 subunit 7) (HIV-1 Nef-interacting protein) [Cleaved into: T-complex protein 1 subunit eta, N-terminally processed]	CCT7 CCTH NIP7-1	27.3023	27.0353	27.0623	27.076	27.1058	27.0683	0.616963	0.965981	Down-regulated
P61163	Alpha-centractin (Centractin) (ARP1) (Actin-RPV) (Centrosome-associated actin homolog)	ACTR1A CTRN1	24.7156	24.8914	25.1542	24.615	24.8844	24.9876	0.617941	0.938611	Down-regulated
P42574	Caspase-3 (CASP-3) (EC 3.4.22.56) (Apopain) (Cysteine protease CPP32) (CPP-32) (Protein Yama) (SREBP cleavage activity 1) (SCA-1) [Cleaved into: Caspase-3 subunit p17; Caspase-3 subunit p12]	CASP3 CPP32	23.4061	23.2528	23.2977	23.5559	23.2023	23.3857	0.618499	1.04423	Up-regulated
P26639	Threonine--tRNA ligase 1, cytoplasmic (EC 6.1.1.3) (Threonyl-tRNA synthetase) (ThrRS) (Threonyl-tRNA synthetase 1)	TARS1 TARS	25.8106	26.0146	26.1325	26.0763	26.0474	26	0.619498	1.0391	Up-regulated
Q96GC5	Large ribosomal subunit protein mL48 (39S ribosomal protein L48, mitochondrial) (L48mt) (MRP-L48)	MRPL48 CGI-118 HSPC290	20.7218	19.9073	20.331	21.3273	20.0226	20.3588	0.619562	1.18882	Up-regulated
P16455	Methylated-DNA--protein-cysteine methyltransferase (EC 2.1.1.63) (6-O-methylguanine-DNA methyltransferase) (MGMT) (O-6-methylguanine-DNA-alkyltransferase)	MGMT	22.3695	21.9185	22.6703	22.6243	22.2782	22.4563	0.619678	1.09695	Up-regulated
Q99536	Synaptic vesicle membrane protein VAT-1 homolog (EC 1.-.-.-)	VAT1	24.9946	24.7639	24.8423	25.2263	25.0295	24.6504	0.620159	1.07311	Up-regulated
O00148	ATP-dependent RNA helicase DDX39A (EC 3.6.4.13) (DEAD box protein 39) (Nuclear RNA helicase URH49)	DDX39A DDX39	25.5755	25.5793	25.1425	25.4031	25.5176	25.6432	0.620412	1.06353	Up-regulated
Q13526	Peptidyl-prolyl cis-trans isomerase NIMA-interacting 1 (EC 5.2.1.8) (Peptidyl-prolyl cis-trans isomerase Pin1) (PPIase Pin1) (Rotamase Pin1)	PIN1	22.8429	22.9716	22.9097	22.6816	22.8189	23.0381	0.620962	0.958024	Down-regulated
P62310	U6 snRNA-associated Sm-like protein LSm3	LSM3 MDS017	25.0436	24.8989	25.1077	25.0309	24.9503	25.2414	0.621025	1.04064	Up-regulated
Q12974	Protein tyrosine phosphatase type IVA 2 (EC 3.1.3.48) (HU-PP-1) (OV-1) (PTP(CAAXII)) (Protein-tyrosine phosphatase 4a2) (Protein-tyrosine phosphatase of regenerating liver 2) (PRL-2)	PTP4A2 PRL2 PTPCAAX2 BM-008	23.453	23.0718	23.0995	23.2051	23.0081	23.1843	0.621561	0.948947	Down-regulated
P48643	T-complex protein 1 subunit epsilon (TCP-1-epsilon) (CCT-epsilon) (Chaperonin containing T-complex polypeptide 1 subunit 5)	CCT5 CCTE KIAA0098	26.0964	26.5285	25.8286	26.1137	25.9195	26.0607	0.621668	0.920273	Down-regulated
O00232	26S proteasome non-ATPase regulatory subunit 12 (26S proteasome regulatory subunit RPN5) (26S proteasome regulatory subunit p55)	PSMD12	25.129	25.0139	24.9804	25.0472	25.0827	24.8597	0.622256	0.969581	Down-regulated
Q3ZCQ8	Mitochondrial import inner membrane translocase subunit TIM50	TIMM50 TIM50 PRO1512	22.3826	22.5491	22.7411	22.8787	22.6388	22.4239	0.622316	1.06403	Up-regulated
Q9BY32	Inosine triphosphate pyrophosphatase (ITPase) (Inosine triphosphatase) (EC 3.6.1.9) (Non-canonical purine NTP pyrophosphatase) (Non-standard purine NTP pyrophosphatase) (Nucleoside-triphosphate diphosphatase) (Nucleoside-triphosphate pyrophosphatase) (NTPase) (Putative oncogene protein hlc14-06-p)	ITPA C20orf37 My049 OK/SW-cl.9	23.2879	23.1734	23.3273	23.1823	23.546	23.2591	0.623308	1.047	Up-regulated
Q9NSD9	Phenylalanine--tRNA ligase beta subunit (EC 6.1.1.20) (Phenylalanyl-tRNA synthetase beta subunit) (PheRS)	FARSB FARSLB FRSB HSPC173	24.8017	25.19	24.9	24.8656	25.0039	24.8089	0.623702	0.951912	Down-regulated
P27708	Multifunctional protein CAD (Carbamoyl phosphate synthetase 2-aspartate transcarbamylase-dihydroorotase) [Includes: Glutamine-dependent carbamoyl phosphate synthase (EC 6.3.5.5); Glutamine amidotransferase (GATase) (GLNase) (EC 3.5.1.2); Ammonium-dependent carbamoyl phosphate synthase (CPS) (CPSase) (EC 6.3.4.16); Aspartate carbamoyltransferase (EC 2.1.3.2); Dihydroorotase (EC 3.5.2.3)]	CAD	25.8787	25.8623	25.7835	25.7577	26.059	25.8634	0.624148	1.03661	Up-regulated
O43670	BUB3-interacting and GLEBS motif-containing protein ZNF207 (BuGZ) (hBuGZ) (Zinc finger protein 207)	ZNF207 BUGZ	24.9925	24.4927	24.7563	24.8745	24.4669	24.601	0.624276	0.933227	Down-regulated
Q96AJ9	Vesicle transport through interaction with t-SNAREs homolog 1A (Vesicle transport v-SNARE protein Vti1-like 2) (Vti1-rp2)	VTI1A	18.2237	18.241	19.0269	18.5603	18.8761	18.5284	0.625258	1.11553	Up-regulated
P61221	ATP-binding cassette sub-family E member 1 (EC 3.6.5.-) (2'-5'-oligoadenylate-binding protein) (HuHP68) (RNase L inhibitor) (Ribonuclease 4 inhibitor) (RNS4I)	ABCE1 RLI RNASEL1 RNASELI RNS4I OK/SW-cl.40	25.3121	25.6192	25.4757	25.5759	25.4573	25.5309	0.626085	1.03696	Up-regulated
P07195	L-lactate dehydrogenase B chain (LDH-B) (EC 1.1.1.27) (LDH heart subunit) (LDH-H) (Renal carcinoma antigen NY-REN-46)	LDHB	30.7217	30.6937	30.8339	30.7853	30.7419	30.798	0.626352	1.01769	Up-regulated
Q13409	Cytoplasmic dynein 1 intermediate chain 2 (Cytoplasmic dynein intermediate chain 2) (Dynein intermediate chain 2, cytosolic) (DH IC-2)	DYNC1I2 DNCI2 DNCIC2	23.3017	23.2005	23.6579	23.3035	23.2073	23.4031	0.62655	0.944703	Down-regulated
P18669	Phosphoglycerate mutase 1 (EC 5.4.2.11) (EC 5.4.2.4) (BPG-dependent PGAM 1) (Phosphoglycerate mutase isozyme B) (PGAM-B)	PGAM1 PGAMA CDABP0006	28.4595	28.589	28.4821	28.5461	28.4346	28.6812	0.627849	1.0308	Up-regulated
Q15436	Protein transport protein Sec23A (hSec23A) (SEC23-related protein A)	SEC23A	21.8105	21.4278	19.463	21.8369	20.7494	21.4028	0.62926	1.34655	Up-regulated
Q07812	Apoptosis regulator BAX (Bcl-2-like protein 4) (Bcl2-L-4)	BAX BCL2L4	22.0754	21.8116	21.8137	21.7213	21.8564	21.9501	0.629654	0.960839	Down-regulated
P61803	Dolichyl-diphosphooligosaccharide--protein glycosyltransferase subunit DAD1 (Oligosaccharyl transferase subunit DAD1) (Defender against cell death 1) (DAD-1)	DAD1	23.5822	23.4865	23.4568	23.8387	23.7605	23.2442	0.629866	1.07622	Up-regulated
P48556	26S proteasome non-ATPase regulatory subunit 8 (26S proteasome regulatory subunit RPN12) (26S proteasome regulatory subunit S14) (p31)	PSMD8	22.9683	23.0551	23.1037	23.0548	22.9454	23.3204	0.630087	1.04572	Up-regulated
Q8WYP5	Protein ELYS (Embryonic large molecule derived from yolk sac) (Protein MEL-28) (Putative AT-hook-containing transcription factor 1)	AHCTF1 ELYS TMBS62 MSTP108	22.7498	22.359	22.8061	22.7184	22.5989	22.8502	0.631551	1.0601	Up-regulated
P53396	ATP-citrate synthase (EC 2.3.3.8) (ATP-citrate (pro-S-)-lyase) (ACL) (Citrate cleavage enzyme)	ACLY	26.283	26.3064	26.2431	26.4	26.3354	26.1989	0.631585	1.0238	Up-regulated
P62308	Small nuclear ribonucleoprotein G (snRNP-G) (Sm protein G) (Sm-G) (SmG)	SNRPG PBSCG	24.3353	24.35	24.2821	24.4248	23.9193	24.3575	0.633419	0.940435	Down-regulated
Q9BTE7	DCN1-like protein 5 (DCNL5) (DCUN1 domain-containing protein 5) (Defective in cullin neddylation protein 1-like protein 5) (Squamous cell carcinoma-related oncogene 5)	DCUN1D5 SCCRO5	20.7821	20.6955	20.4438	20.7017	20.7274	20.1589	0.634265	0.92586	Down-regulated
P48059	LIM and senescent cell antigen-like-containing domain protein 1 (Particularly interesting new Cys-His protein 1) (PINCH-1) (Renal carcinoma antigen NY-REN-48)	LIMS1 PINCH PINCH1	20.9272	21.2494	21.4343	21.6856	20.8193	21.6002	0.634306	1.12096	Up-regulated
P13489	Ribonuclease inhibitor (Placental ribonuclease inhibitor) (Placental RNase inhibitor) (Ribonuclease/angiogenin inhibitor 1) (RAI)	RNH1 PRI RNH	25.5161	25.47	25.5235	25.1272	25.5788	25.5578	0.634471	0.944791	Down-regulated
P08865	Small ribosomal subunit protein uS2 (37 kDa laminin receptor precursor) (37LRP) (37/67 kDa laminin receptor) (LRP/LR) (40S ribosomal protein SA) (67 kDa laminin receptor) (67LR) (Colon carcinoma laminin-binding protein) (Laminin receptor 1) (LamR) (Laminin-binding protein precursor p40) (LBP/p40) (Multidrug resistance-associated protein MGr1-Ag) (NEM/1CHD4)	RPSA LAMBR LAMR1	28.4227	28.5236	28.4973	28.382	28.3549	28.5823	0.634988	0.971667	Down-regulated
Q8WYJ6	Septin-1 (LARP) (Peanut-like protein 3) (Serologically defined breast cancer antigen NY-BR-24)	SEPTIN1 DIFF6 PNUTL3 SEPT1	24.4528	24.3357	24.1997	24.1459	24.3723	24.3163	0.635264	0.965111	Down-regulated
P61981	14-3-3 protein gamma (Protein kinase C inhibitor protein 1) (KCIP-1) [Cleaved into: 14-3-3 protein gamma, N-terminally processed]	YWHAG	27.0174	26.529	26.9274	27.0666	26.7753	26.902	0.635539	1.06439	Up-regulated
Q08211	ATP-dependent RNA helicase A (EC 3.6.4.13) (DEAH box protein 9) (DExH-box helicase 9) (Leukophysin) (LKP) (Nuclear DNA helicase II) (NDH II) (RNA helicase A)	DHX9 DDX9 LKP NDH2	27.8154	27.8274	27.7996	27.7575	27.8405	27.8037	0.636989	0.99064	Down-regulated
Q7Z5R6	Amyloid beta A4 precursor protein-binding family B member 1-interacting protein (APBB1-interacting protein 1) (Proline-rich EVH1 ligand 1) (PREL-1) (Proline-rich protein 73) (Rap1-GTP-interacting adapter molecule) (RIAM) (Retinoic acid-responsive proline-rich protein 1) (RARP-1)	APBB1IP PREL1 RARP1 RIAM	20.9996	20.5686	21.4017	20.8287	20.9984	20.7369	0.637555	0.91048	Down-regulated
P55036	26S proteasome non-ATPase regulatory subunit 4 (26S proteasome regulatory subunit RPN10) (26S proteasome regulatory subunit S5A) (Antisecretory factor 1) (AF) (ASF) (Multiubiquitin chain-binding protein)	PSMD4 MCB1	24.2706	24.6547	24.0652	24.2474	24.196	24.2618	0.638095	0.936207	Down-regulated
O43665	Regulator of G-protein signaling 10 (RGS10)	RGS10	21.2046	19.6612	21.1523	20.5926	20.9641	21.3284	0.638825	1.22179	Up-regulated
Q9Y5S9	RNA-binding protein 8A (Binder of OVCA1-1) (BOV-1) (RNA-binding motif protein 8A) (RNA-binding protein Y14) (Ribonucleoprotein RBM8A)	RBM8A RBM8 HSPC114 MDS014	24.476	25.0717	24.9139	24.8941	24.1179	24.9536	0.639396	0.891722	Down-regulated
Q9H074	Polyadenylate-binding protein-interacting protein 1 (PABP-interacting protein 1) (PAIP-1) (Poly(A)-binding protein-interacting protein 1)	PAIP1	22.6375	22.6548	22.8413	22.4263	22.4914	22.941	0.640398	0.93846	Down-regulated
Q9H4L7	SWI/SNF-related matrix-associated actin-dependent regulator of chromatin subfamily A containing DEAD/H box 1 (EC 3.6.4.12) (ATP-dependent helicase 1) (hHEL1)	SMARCAD1 KIAA1122	21.5765	20.2823	20.4333	19.5946	21.2099	20.5472	0.641165	0.804706	Down-regulated
P62753	Small ribosomal subunit protein eS6 (40S ribosomal protein S6) (Phosphoprotein NP33)	RPS6 OK/SW-cl.2	26.0821	26.0294	26.137	26.0886	25.8867	26.1417	0.641299	0.970074	Down-regulated
P40939	Trifunctional enzyme subunit alpha, mitochondrial (78 kDa gastrin-binding protein) (Monolysocardiolipin acyltransferase) (EC 2.3.1.-) (TP-alpha) [Includes: Long-chain enoyl-CoA hydratase (EC 4.2.1.17); Long chain 3-hydroxyacyl-CoA dehydrogenase (EC 1.1.1.211)]	HADHA HADH	24.5334	24.3562	24.123	24.2584	24.3814	24.165	0.641388	0.953122	Down-regulated
Q96FW1	Ubiquitin thioesterase OTUB1 (EC 3.4.19.12) (Deubiquitinating enzyme OTUB1) (OTU domain-containing ubiquitin aldehyde-binding protein 1) (Otubain-1) (hOTU1) (Ubiquitin-specific-processing protease OTUB1)	OTUB1 OTB1 OTU1 HSPC263	24.6104	24.4368	24.7245	24.5989	24.5914	24.7276	0.641621	1.03436	Up-regulated
Q13724	Mannosyl-oligosaccharide glucosidase (EC 3.2.1.106) (Processing A-glucosidase I)	MOGS GCS1	22.1893	21.5741	19.2856	21.3685	21.7539	21.3711	0.641696	1.39619	Up-regulated
P49411	Elongation factor Tu, mitochondrial (EF-Tu) (P43)	TUFM	26.4895	26.1364	26.3182	26.3603	26.1206	26.2748	0.641708	0.957404	Down-regulated
O95861	3'(2'),5'-bisphosphate nucleotidase 1 (EC 3.1.3.7) (3'-phosphoadenosine 5'-phosphate phosphatase) (PAP phosphatase) (Bisphosphate 3'-nucleotidase 1) (BPntase 1) (HsPIP) (Inositol-polyphosphate 1-phosphatase) (EC 3.1.3.57)	BPNT1	21.9296	22.2795	22.3463	22.0226	22.244	22.0632	0.641809	0.949211	Down-regulated
Q9NR56	Muscleblind-like protein 1 (Triplet-expansion RNA-binding protein)	MBNL1 EXP KIAA0428 MBNL	22.4574	22.2144	21.6848	21.8857	21.7706	22.2808	0.641904	0.907624	Down-regulated
Q9BQA1	Methylosome protein WDR77 (Androgen receptor cofactor p44) (Methylosome protein 50) (MEP-50) (WD repeat-containing protein 77) (p44/Mep50)	WDR77 MEP50 WD45 HKMT1069 Nbla10071	24.1664	24.3282	24.2088	24.3392	23.9754	24.2071	0.6424	0.958887	Down-regulated
Q9NYL9	Tropomodulin-3 (Ubiquitous tropomodulin) (U-Tmod)	TMOD3	22.0884	21.274	21.8012	21.8859	21.6376	22.052	0.643222	1.09984	Up-regulated
Q92572	AP-3 complex subunit sigma-1 (AP-3 complex subunit sigma-3A) (Adaptor-related protein complex 3 subunit sigma-1) (Clathrin-associated/assembly/adaptor protein, small 3) (Sigma-3A-adaptin) (Sigma3A-adaptin) (Sigma-adaptin 3a)	AP3S1 CLAPS3	21.0501	21.1558	21.283	21.2183	21.1363	20.994	0.644778	0.968104	Down-regulated
Q9BUL8	Programmed cell death protein 10 (Cerebral cavernous malformations 3 protein) (TF-1 cell apoptosis-related protein 15)	PDCD10 CCM3 TFAR15	21.5508	21.8257	19.3772	22.265	22.2659	19.8785	0.64524	1.46602	Up-regulated
P82979	SAP domain-containing ribonucleoprotein (Cytokine-induced protein of 29 kDa) (Nuclear protein Hcc-1) (Proliferation-associated cytokine-inducible protein CIP29)	SARNP HCC1 HSPC316	24.71	24.6512	24.788	24.9396	24.5255	24.9007	0.64558	1.05132	Up-regulated
Q14344	Guanine nucleotide-binding protein subunit alpha-13 (G alpha-13) (G-protein subunit alpha-13)	GNA13	21.3687	21.5092	21.5121	21.7347	21.5836	21.288	0.647156	1.05125	Up-regulated
P19623	Spermidine synthase (SPDSY) (EC 2.5.1.16) (Putrescine aminopropyltransferase)	SRM SPS1 SRML1	24.0315	23.6338	23.6686	23.9938	24.0587	23.5751	0.647382	1.07021	Up-regulated
Q9H4A3	Serine/threonine-protein kinase WNK1 (EC 2.7.11.1) (Erythrocyte 65 kDa protein) (p65) (Kinase deficient protein) (Protein kinase lysine-deficient 1) (Protein kinase with no lysine 1) (hWNK1)	WNK1 HSN2 KDP KIAA0344 PRKWNK1	21.9589	21.2625	21.783	21.667	22.309	21.5043	0.649271	1.11623	Up-regulated
Q96P70	Importin-9 (Imp9) (Ran-binding protein 9) (RanBP9)	IPO9 IMP9 KIAA1192 RANBP9 HSPC273	22.3659	22.2102	22.3591	21.6451	22.5109	22.3531	0.649384	0.906241	Down-regulated
Q96GA3	Protein LTV1 homolog	LTV1 C6orf93	20.2621	20.1628	20.0539	20.2883	20.3014	19.4251	0.649874	0.89834	Down-regulated
P10599	Thioredoxin (Trx) (ATL-derived factor) (ADF) (Surface-associated sulphydryl protein) (SASP) (allergen Hom s Trx)	TXN TRDX TRX TRX1	27.7917	27.49	28.3569	25.6598	28.1637	28.3998	0.650118	0.721081	Down-regulated
P37837	Transaldolase (EC 2.2.1.2)	TALDO1 TAL TALDO TALDOR	25.1696	25.3948	24.9073	24.9181	25.057	25.2453	0.651082	0.943591	Down-regulated
Q99622	Protein C10	C12orf57 C10	21.9925	22.7408	22.2103	22.3087	22.0873	22.1909	0.65181	0.92089	Down-regulated
P52566	Rho GDP-dissociation inhibitor 2 (Rho GDI 2) (Ly-GDI) (Rho-GDI beta)	ARHGDIB GDIA2 GDID4 RAP1GN1	28.7322	28.4309	28.8218	29.0908	28.4959	28.7085	0.652049	1.07433	Up-regulated
O00264	Membrane-associated progesterone receptor component 1 (mPR) (Dap1) (IZA)	PGRMC1 HPR6.6 PGRMC	20.3538	23.8811	23.0973	23.1838	23.0697	22.767	0.652077	1.4771	Up-regulated
O60832	H/ACA ribonucleoprotein complex subunit DKC1 (EC 5.4.99.-) (CBF5 homolog) (Dyskerin) (Nopp140-associated protein of 57 kDa) (Nucleolar protein NAP57) (Nucleolar protein family A member 4) (snoRNP protein DKC1)	DKC1 NOLA4	23.5852	23.8906	23.8963	23.7896	23.6196	23.7882	0.652437	0.96044	Down-regulated
O95379	Tumor necrosis factor alpha-induced protein 8 (TNF alpha-induced protein 8) (Head and neck tumor and metastasis-related protein) (MDC-3.13) (NF-kappa-B-inducible DED-containing protein) (NDED) (SCC-S2) (TNF-induced protein GG2-1)	TNFAIP8	20.4794	20.4157	20.5664	20.588	20.9933	20.2298	0.652543	1.08413	Up-regulated
P31939	Bifunctional purine biosynthesis protein ATIC (AICAR transformylase/inosine monophosphate cyclohydrolase) (ATIC) [Cleaved into: Bifunctional purine biosynthesis protein ATIC, N-terminally processed] [Includes: Phosphoribosylaminoimidazolecarboxamide formyltransferase (EC 2.1.2.3) (5-aminoimidazole-4-carboxamide ribonucleotide formyltransferase) (AICAR formyltransferase) (AICAR transformylase); In…	ATIC PURH OK/SW-cl.86	27.4148	27.2647	27.334	27.3046	27.3965	27.3895	0.653181	1.01797	Up-regulated
Q92600	CCR4-NOT transcription complex subunit 9 (Cell differentiation protein RQCD1 homolog) (Rcd-1)	CNOT9 RCD1 RQCD1	21.4934	21.8689	22.2889	21.2047	21.494	22.3462	0.653323	0.869284	Down-regulated
O14925	Mitochondrial import inner membrane translocase subunit Tim23	TIMM23 TIM23	21.7026	21.6922	21.7302	21.6189	21.3903	21.8897	0.654011	0.949101	Down-regulated
Q9BS26	Endoplasmic reticulum resident protein 44 (ER protein 44) (ERp44) (Thioredoxin domain-containing protein 4)	ERP44 KIAA0573 TXNDC4 UNQ532/PRO1075	22.7858	22.8393	23.1883	22.8405	22.9735	22.7931	0.654233	0.953453	Down-regulated
Q9BUQ8	Probable ATP-dependent RNA helicase DDX23 (EC 3.6.4.13) (100 kDa U5 snRNP-specific protein) (DEAD box protein 23) (PRP28 homolog) (U5-100kD)	DDX23	22.8358	22.5308	23.0211	23.0984	22.6674	22.8966	0.654754	1.06553	Up-regulated
Q9UJU6	Drebrin-like protein (Cervical SH3P7) (Cervical mucin-associated protein) (Drebrin-F) (HPK1-interacting protein of 55 kDa) (HIP-55) (SH3 domain-containing protein 7)	DBNL CMAP SH3P7 PP5423	24.1619	24.4296	24.1969	24.2727	24.2406	24.423	0.654767	1.03476	Up-regulated
O15270	Serine palmitoyltransferase 2 (EC 2.3.1.50) (Long chain base biosynthesis protein 2) (LCB 2) (Long chain base biosynthesis protein 2a) (LCB2a) (Serine-palmitoyl-CoA transferase 2) (SPT 2)	SPTLC2 KIAA0526 LCB2	21.3301	21.2261	21.5553	21.2901	21.5131	21.0778	0.655406	0.948136	Down-regulated
Q8WVM8	Sec1 family domain-containing protein 1 (SLY1 homolog) (Sly1p) (Syntaxin-binding protein 1-like 2)	SCFD1 C14orf163 KIAA0917 STXBP1L2 FKSG23	22.671	22.5937	22.7697	22.3189	22.9678	23.1392	0.656201	1.09467	Up-regulated
Q8IZ83	Aldehyde dehydrogenase family 16 member A1	ALDH16A1	19.3124	19.6766	19.7132	20.911	19.1802	19.4552	0.65631	1.21537	Up-regulated
Q9NP77	RNA polymerase II subunit A C-terminal domain phosphatase SSU72 (CTD phosphatase SSU72) (EC 3.1.3.16)	SSU72 HSPC182 PNAS-120	21.4516	21.8286	21.7449	21.7618	21.3644	21.6613	0.656749	0.946582	Down-regulated
Q15370	Elongin-B (EloB) (Elongin 18 kDa subunit) (RNA polymerase II transcription factor SIII subunit B) (SIII p18) (Transcription elongation factor B polypeptide 2)	ELOB TCEB2	24.31	24.3268	24.5959	24.3581	24.55	24.4828	0.657021	1.03723	Up-regulated
Q9Y263	Phospholipase A-2-activating protein (PLA2P) (PLAP)	PLAA PLAP	23.1078	22.447	22.8408	22.4429	23.3373	23.0906	0.657336	1.11605	Up-regulated
Q4VC31	Protein MIX23 (Coiled-coil domain-containing protein 58)	MIX23 CCDC58	23.5857	23.1639	23.4958	23.4522	23.5216	23.4711	0.657463	1.04717	Up-regulated
P62857	Small ribosomal subunit protein eS28 (40S ribosomal protein S28)	RPS28	26.5003	26.0923	26.5816	26.5851	26.4781	26.3562	0.657727	1.05829	Up-regulated
Q13045	Protein flightless-1 homolog	FLII FLIL	22.135	22.2002	22.5054	22.6913	22.0707	22.3866	0.658391	1.07376	Up-regulated
P36551	Oxygen-dependent coproporphyrinogen-III oxidase, mitochondrial (COX) (Coprogen oxidase) (Coproporphyrinogenase) (EC 1.3.3.3)	CPOX CPO CPX	24.202	24.2996	24.438	24.1559	24.0064	24.527	0.658596	0.943809	Down-regulated
Q9H4M9	EH domain-containing protein 1 (PAST homolog 1) (hPAST1) (Testilin)	EHD1 PAST PAST1 CDABP0131	22.3944	22.5907	22.7705	22.6427	22.5629	22.7251	0.658738	1.04129	Up-regulated
Q96BK5	PIN2/TERF1-interacting telomerase inhibitor 1 (Liver-related putative tumor suppressor) (Pin2-interacting protein X1) (Protein 67-11-3) (TRF1-interacting protein 1)	PINX1 LPTL LPTS	21.4087	21.2851	21.4934	21.4676	19.8934	21.8923	0.660196	0.805915	Down-regulated
Q86U42	Polyadenylate-binding protein 2 (PABP-2) (Poly(A)-binding protein 2) (Nuclear poly(A)-binding protein 1) (Poly(A)-binding protein II) (PABII) (Polyadenylate-binding nuclear protein 1)	PABPN1 PAB2 PABP2	25.5829	25.4566	25.813	25.5456	25.75	25.7347	0.660263	1.04194	Up-regulated
Q92621	Nuclear pore complex protein Nup205 (205 kDa nucleoporin) (Nucleoporin Nup205)	NUP205 C7orf14 KIAA0225	23.0212	22.6148	22.7498	22.4835	22.6367	22.9918	0.660871	0.938698	Down-regulated
P04080	Cystatin-B (CPI-B) (Liver thiol proteinase inhibitor) (Stefin-B)	CSTB CST6 STFB	24.8477	24.7213	24.6396	24.9044	24.6472	24.7936	0.660927	1.03206	Up-regulated
P35637	RNA-binding protein FUS (75 kDa DNA-pairing protein) (Oncogene FUS) (Oncogene TLS) (POMp75) (Translocated in liposarcoma protein)	FUS TLS	26.7025	26.9899	27.0552	26.7526	27.1727	27.0562	0.66274	1.05553	Up-regulated
P51665	26S proteasome non-ATPase regulatory subunit 7 (26S proteasome regulatory subunit RPN8) (26S proteasome regulatory subunit S12) (Mov34 protein homolog) (Proteasome subunit p40)	PSMD7 MOV34L	23.6018	23.8453	23.6739	23.4816	23.8063	24.1265	0.662744	1.07014	Up-regulated
Q5T4S7	E3 ubiquitin-protein ligase UBR4 (EC 2.3.2.27) (600 kDa retinoblastoma protein-associated factor) (p600) (N-recognin-4) (Retinoblastoma-associated factor of 600 kDa) (RBAF600)	UBR4 KIAA0462 KIAA1307 RBAF600	21.7469	22.395	21.6633	21.7467	21.9689	21.73	0.663627	0.920273	Down-regulated
P53618	Coatomer subunit beta (Beta-coat protein) (Beta-COP)	COPB1 COPB MSTP026	23.5281	23.985	23.6628	23.6821	23.8456	23.8623	0.664483	1.05071	Up-regulated
O43175	D-3-phosphoglycerate dehydrogenase (3-PGDH) (EC 1.1.1.95) (2-oxoglutarate reductase) (EC 1.1.1.399) (Malate dehydrogenase) (EC 1.1.1.37)	PHGDH PGDH3	27.583	27.6619	27.5431	27.5871	27.6326	27.623	0.665018	1.01272	Up-regulated
Q9Y2D5	PALM2-AKAP2 fusion protein (A-kinase anchor protein 2) (AKAP-2) (AKAP-KL) (Paralemmin A kinase anchor protein) (Paralemmin-2) (Protein kinase A-anchoring protein 2) (PRKA2)	PALM2AKAP2 KIAA0920 PAKAP PALM2	20.1683	20.8154	19.7776	20.1816	20.3689	20.6969	0.665144	1.11886	Up-regulated
P10768	S-formylglutathione hydrolase (FGH) (EC 3.1.2.12) (Esterase D) (Methylumbelliferyl-acetate deacetylase) (EC 3.1.1.56)	ESD	26.287	26.21	26.2979	26.0844	26.3392	26.2549	0.666009	0.973464	Down-regulated
O15305	Phosphomannomutase 2 (PMM 2) (EC 5.4.2.8)	PMM2	22.0045	21.9757	22.3399	22.0943	22.2903	22.1237	0.666613	1.04444	Up-regulated
Q49A26	Cytokine-like nuclear factor N-PAC (NPAC) (3-hydroxyisobutyrate dehydrogenase-like protein) (Glyoxylate reductase 1 homolog) (Nuclear protein NP60) (Nuclear protein of 60 kDa) (Nucleosome-destabilizing factor) (hNDF) (Putative oxidoreductase GLYR1)	GLYR1 HIBDL NDF NP60 NPAC	20.1432	20.3238	19.8681	19.917	20.0397	20.1645	0.667363	0.95178	Down-regulated
P13807	Glycogen [starch] synthase, muscle (EC 2.4.1.11) (Glycogen synthase 1)	GYS1 GYS	20.8344	20.876	20.8611	20.4805	20.954	20.9107	0.667591	0.949057	Down-regulated
Q15181	Inorganic pyrophosphatase (EC 3.6.1.1) (Pyrophosphate phospho-hydrolase) (PPase)	PPA1 IOPPP PP	27.5997	27.4289	27.656	27.5924	27.4455	27.8326	0.667832	1.04389	Up-regulated
P55212	Caspase-6 (CASP-6) (CSP-6) (EC 3.4.22.59) (Apoptotic protease Mch-2) [Cleaved into: Caspase-6 subunit p18 (Caspase-6 subunit p20); Caspase-6 subunit p11 (Caspase-6 subunit p10)]	CASP6 MCH2	22.0126	21.9183	23.1923	22.6233	22.5684	22.5436	0.668162	1.15191	Up-regulated
Q9C0K0	B-cell lymphoma/leukemia 11B (BCL-11B) (B-cell CLL/lymphoma 11B) (COUP-TF-interacting protein 2) (Radiation-induced tumor suppressor gene 1 protein) (hRit1)	BCL11B CTIP2 RIT1	22.6309	22.9872	22.7225	22.6639	22.6482	22.8524	0.668653	0.960129	Down-regulated
P43243	Matrin-3	MATR3 KIAA0723	27.1462	26.9845	27.267	27.0249	27.181	27.0588	0.66928	0.969738	Down-regulated
Q9BQG0	Myb-binding protein 1A	MYBBP1A P160	22.8352	22.3482	22.3451	23.0002	22.3939	22.4793	0.66982	1.08295	Up-regulated
O43678	NADH dehydrogenase [ubiquinone] 1 alpha subcomplex subunit 2 (Complex I-B8) (CI-B8) (NADH-ubiquinone oxidoreductase B8 subunit)	NDUFA2	22.0109	21.3783	22.0363	21.7866	21.9916	21.9732	0.670213	1.07821	Up-regulated
P30050	Large ribosomal subunit protein uL11 (60S ribosomal protein L12)	RPL12	27.9409	27.9385	27.8956	27.7582	27.9621	27.9547	0.670284	0.97716	Down-regulated
P43487	Ran-specific GTPase-activating protein (Ran-binding protein 1) (RanBP1)	RANBP1	27.4425	27.0068	27.1371	27.3902	27.2783	26.4642	0.670555	0.90048	Down-regulated
Q9H7B2	Ribosome production factor 2 homolog (Brix domain-containing protein 1) (Ribosome biogenesis protein RPF2 homolog)	RPF2 BXDC1	19.1425	19.5899	18.5862	18.5973	19.1019	20.536	0.670615	1.23588	Up-regulated
P62993	Growth factor receptor-bound protein 2 (Adapter protein GRB2) (Protein Ash) (SH2/SH3 adapter GRB2)	GRB2 ASH	25.0973	25.4527	24.9067	24.9879	25.16	25.0676	0.67182	0.945795	Down-regulated
P63244	Small ribosomal subunit protein RACK1 (Cell proliferation-inducing gene 21 protein) (Guanine nucleotide-binding protein subunit beta-2-like 1) (Guanine nucleotide-binding protein subunit beta-like protein 12.3) (Human lung cancer oncogene 7 protein) (HLC-7) (Receptor for activated C kinase) (Receptor of activated protein C kinase 1) [Cleaved into: Small ribosomal subunit protein RACK1, N-terminal…	RACK1 GNB2L1 HLC7 PIG21	28.7248	28.7498	28.6134	28.7217	28.6754	28.6203	0.672031	0.98382	Down-regulated
E9PAV3	Nascent polypeptide-associated complex subunit alpha, muscle-specific form (Alpha-NAC, muscle-specific form) (skNAC)	NACA	27.009	26.7149	27.1152	26.7696	26.8406	27.0311	0.672214	0.955327	Down-regulated
P40429	Large ribosomal subunit protein uL13 (23 kDa highly basic protein) (60S ribosomal protein L13a)	RPL13A	24.1479	25.0152	24.5237	24.774	24.7279	24.5593	0.67295	1.09036	Up-regulated
P28074	Proteasome subunit beta type-5 (EC 3.4.25.1) (Macropain epsilon chain) (Multicatalytic endopeptidase complex epsilon chain) (Proteasome chain 6) (Proteasome epsilon chain) (Proteasome subunit MB1) (Proteasome subunit X) (Proteasome subunit beta-5) (beta-5)	PSMB5 LMPX MB1 X	23.7601	23.7843	23.9553	23.7401	23.8136	23.8494	0.673831	0.977928	Down-regulated
Q9UL42	Paraneoplastic antigen Ma2 (40 kDa neuronal protein) (Onconeuronal antigen Ma2) (Paraneoplastic neuronal antigen MM2)	PNMA2 KIAA0883 MA2	20.7494	21.1258	20.9385	20.8686	20.9515	21.191	0.674695	1.04667	Up-regulated
P41250	Glycine--tRNA ligase (EC 6.1.1.14) (Diadenosine tetraphosphate synthetase) (Ap4A synthetase) (EC 2.7.7.-) (Glycyl-tRNA synthetase) (GlyRS) (Glycyl-tRNA synthetase 1)	GARS1 GARS	25.3822	25.3772	25.3792	25.4348	25.4034	25.1868	0.675198	0.974094	Down-regulated
Q92530	Proteasome inhibitor PI31 subunit (hPI31)	PSMF1	23.9399	23.4094	23.5401	23.426	24.487	23.5026	0.675201	1.12928	Up-regulated
Q7RTV0	PHD finger-like domain-containing protein 5A (PHD finger-like domain protein 5A) (Splicing factor 3B-associated 14 kDa protein) (SF3b14b)	PHF5A	24.3897	24.0087	24.501	24.1521	24.4606	24.5463	0.675296	1.06182	Up-regulated
P31948	Stress-induced-phosphoprotein 1 (STI1) (Hsc70/Hsp90-organizing protein) (Hop) (Renal carcinoma antigen NY-REN-11) (Transformation-sensitive protein IEF SSP 3521)	STIP1	27.3668	27.289	27.5948	26.9983	27.5152	27.4755	0.675991	0.941348	Down-regulated
O95793	Double-stranded RNA-binding protein Staufen homolog 1	STAU1 STAU	23.2092	23.0702	23.1991	23.0671	23.1166	23.4973	0.676158	1.0479	Up-regulated
Q9P1F3	Costars family protein ABRACL (ABRA C-terminal-like protein)	ABRACL C6orf115 HSPC280 PRO2013	23.5884	23.9514	23.3253	23.675	23.7281	23.7256	0.676697	1.0628	Up-regulated
P62913	Large ribosomal subunit protein uL5 (60S ribosomal protein L11) (CLL-associated antigen KW-12)	RPL11	27.2476	27.2828	27.4038	27.4602	27.2693	27.3063	0.676722	1.02375	Up-regulated
Q96C01	Protein FAM136A	FAM136A	20.6394	19.6911	20.866	20.7661	20.8324	20.1685	0.677444	1.1409	Up-regulated
P68402	Platelet-activating factor acetylhydrolase IB subunit alpha2 (EC 3.1.1.47) (PAF acetylhydrolase 30 kDa subunit) (PAF-AH 30 kDa subunit) (PAF-AH subunit beta) (PAFAH subunit beta)	PAFAH1B2 PAFAHB	22.6342	22.2771	22.079	22.0334	22.1991	22.4783	0.678393	0.937463	Down-regulated
Q04323	UBX domain-containing protein 1 (SAPK substrate protein 1) (UBA/UBX 33.3 kDa protein)	UBXN1 SAKS1	22.7735	22.7999	22.7596	22.933	22.6366	22.6154	0.678684	0.966383	Down-regulated
P39019	Small ribosomal subunit protein eS19 (40S ribosomal protein S19)	RPS19	26.8136	26.858	26.9096	26.955	26.7524	26.9817	0.679054	1.02524	Up-regulated
Q9GZZ1	N-alpha-acetyltransferase 50 (hNaa50p) (EC 2.3.1.258) (N-acetyltransferase 13) (N-acetyltransferase 5) (hNAT5) (N-acetyltransferase san homolog) (hSAN) (N-epsilon-acetyltransferase 50) (EC 2.3.1.-) (NatE catalytic subunit)	NAA50 MAK3 NAT13 NAT5	23.2538	22.8464	22.9456	23.2866	22.9093	23.0686	0.680535	1.05183	Up-regulated
O75439	Mitochondrial-processing peptidase subunit beta (EC 3.4.24.64) (Beta-MPP) (P-52)	PMPCB MPPB	22.4774	22.7228	22.6793	22.4084	22.6684	22.6523	0.680722	0.965847	Down-regulated
O15533	Tapasin (TPN) (TPSN) (NGS-17) (TAP-associated protein) (TAP-binding protein)	TAPBP NGS17 TAPA	21.8837	22.0243	22.0416	21.9614	21.8812	22.2952	0.680883	1.04444	Up-regulated
Q9UBQ7	Glyoxylate reductase/hydroxypyruvate reductase (EC 1.1.1.79) (EC 1.1.1.81)	GRHPR GLXR MSTP035	22.9534	22.8037	22.7259	22.5156	22.8056	22.9619	0.680959	0.954864	Down-regulated
P43490	Nicotinamide phosphoribosyltransferase (NAmPRTase) (Nampt) (EC 2.4.2.12) (Pre-B-cell colony-enhancing factor 1) (Pre-B cell-enhancing factor) (Visfatin)	NAMPT PBEF PBEF1	24.6318	24.7537	23.3328	24.294	24.1547	23.5814	0.681322	0.85299	Down-regulated
P20290	Transcription factor BTF3 (Nascent polypeptide-associated complex subunit beta) (NAC-beta) (RNA polymerase B transcription factor 3)	BTF3 NACB OK/SW-cl.8	25.8178	25.5608	25.9961	25.7968	25.6934	25.7023	0.682715	0.958777	Down-regulated
Q9Y5A9	YTH domain-containing family protein 2 (DF2) (CLL-associated antigen KW-14) (High-glucose-regulated protein 8) (Renal carcinoma antigen NY-REN-2)	YTHDF2 HGRG8	22.6677	22.5393	22.9654	22.5815	22.7199	23.1534	0.684077	1.06742	Up-regulated
Q9Y5Z4	Heme-binding protein 2 (Placental protein 23) (PP23) (Protein SOUL)	HEBP2 C6orf34 SOUL	19.6443	19.7955	19.9333	19.5196	19.7918	19.8812	0.68481	0.959153	Down-regulated
O43615	Mitochondrial import inner membrane translocase subunit TIM44	TIMM44 MIMT44 TIM44	23.7756	23.4476	23.6193	23.4841	23.8787	23.6742	0.685001	1.04596	Up-regulated
P26885	Peptidyl-prolyl cis-trans isomerase FKBP2 (PPIase FKBP2) (EC 5.2.1.8) (13 kDa FK506-binding protein) (13 kDa FKBP) (FKBP-13) (FK506-binding protein 2) (FKBP-2) (Immunophilin FKBP13) (Rotamase)	FKBP2 FKBP13	21.2167	23.1047	22.1071	22.4197	22.2293	22.5511	0.685469	1.19516	Up-regulated
Q9NV56	MRG/MORF4L-binding protein (MRG-binding protein) (Up-regulated in colon cancer 4) (Urcc4)	MRGBP C20orf20	20.6877	20.7805	20.7743	20.5078	21.1162	20.8682	0.685682	1.05939	Up-regulated
P36871	Phosphoglucomutase-1 (PGM 1) (EC 5.4.2.2) (Glucose phosphomutase 1)	PGM1	23.0016	23.4641	22.8015	23.0554	23.4677	23.0584	0.686628	1.07532	Up-regulated
Q9Y520	Protein PRRC2C (BAT2 domain-containing protein 1) (HBV X-transactivated gene 2 protein) (HBV XAg-transactivated protein 2) (HLA-B-associated transcript 2-like 2) (Proline-rich and coiled-coil-containing protein 2C)	PRRC2C BAT2D1 BAT2L2 KIAA1096 XTP2	22.4638	22.744	22.8823	22.5795	22.8789	22.833	0.687743	1.04761	Up-regulated
Q8NC51	SERPINE1 mRNA-binding protein 1 (PAI1 RNA-binding protein 1) (PAI-RBP1) (Plasminogen activator inhibitor 1 RNA-binding protein)	SERBP1 PAIRBP1 CGI-55	26.3229	26.3702	26.4029	26.0002	26.3581	26.522	0.688036	0.951384	Down-regulated
Q15691	Microtubule-associated protein RP/EB family member 1 (APC-binding protein EB1) (End-binding protein 1) (EB1)	MAPRE1	26.6871	26.7563	26.6744	26.6509	26.7303	26.6922	0.688187	0.989794	Down-regulated
P27797	Calreticulin (CRP55) (Calregulin) (Endoplasmic reticulum resident protein 60) (ERp60) (HACBP) (grp60)	CALR CRTC	29.2962	29.212	29.2368	29.2036	29.2306	29.2701	0.690892	0.99064	Down-regulated
Q15291	Retinoblastoma-binding protein 5 (RBBP-5) (Retinoblastoma-binding protein RBQ-3)	RBBP5 RBQ3	21.142	21.2725	20.9694	21.209	21.2516	21.0597	0.691354	1.03202	Up-regulated
Q9NUU7	ATP-dependent RNA helicase DDX19A (EC 3.6.4.13) (DDX19-like protein) (DEAD box protein 19A)	DDX19A DDX19L	24.2388	24.0648	24.2541	24.1905	24.4872	23.4543	0.691852	0.906325	Down-regulated
P52434	DNA-directed RNA polymerases I, II, and III subunit RPABC3 (RNA polymerases I, II, and III subunit ABC3) (DNA-directed RNA polymerase II subunit H) (DNA-directed RNA polymerases I, II, and III 17.1 kDa polypeptide) (RPB17) (RPB8 homolog) (hRPB8)	POLR2H	24.2578	24.0513	23.8953	23.862	24.0576	24.6097	0.692559	1.07796	Up-regulated
Q96I24	Far upstream element-binding protein 3 (FUSE-binding protein 3)	FUBP3 FBP3	23.5674	23.8582	24.0779	23.607	23.8865	24.3466	0.692606	1.08088	Up-regulated
P20042	Eukaryotic translation initiation factor 2 subunit 2 (Eukaryotic translation initiation factor 2 subunit beta) (eIF2-beta)	EIF2S2 EIF2B	26.3021	26.2416	26.2905	26.2328	26.2753	26.3951	0.692826	1.01607	Up-regulated
P52758	2-iminobutanoate/2-iminopropanoate deaminase (EC 3.5.99.10) (14.5 kDa translational inhibitor protein) (hp14.5) (p14.5) (Heat-responsive protein 12) (Reactive intermediate imine deaminase A homolog) (Translation inhibitor L-PSP ribonuclease) (UK114 antigen homolog)	RIDA HRSP12	22.2632	21.7749	21.3749	21.2615	22.0698	21.6391	0.692881	0.902793	Down-regulated
P22392	Nucleoside diphosphate kinase B (NDK B) (NDP kinase B) (EC 2.7.4.6) (C-myc purine-binding transcription factor PUF) (Histidine protein kinase NDKB) (EC 2.7.13.3) (nm23-H2)	NME2 NM23B	28.4012	28.0724	28.3661	28.2946	28.1841	28.2155	0.694199	0.966941	Down-regulated
Q9H3P7	Golgi resident protein GCP60 (Acyl-CoA-binding domain-containing protein 3) (Golgi complex-associated protein 1) (GOCAP1) (Golgi phosphoprotein 1) (GOLPH1) (PBR- and PKA-associated protein 7) (Peripheral benzodiazepine receptor-associated protein PAP7) [Cleaved into: Golgi resident protein GCP60, N-terminally processed]	ACBD3 GCP60 GOCAP1 GOLPH1	22.2367	21.8222	22.6735	22.4709	22.1952	22.4101	0.69479	1.08267	Up-regulated
P01112	GTPase HRas (EC 3.6.5.2) (H-Ras-1) (Ha-Ras) (Transforming protein p21) (c-H-ras) (p21ras) [Cleaved into: GTPase HRas, N-terminally processed]	HRAS HRAS1	21.2924	20.7716	21.2675	21.3207	21.2969	20.1726	0.695356	0.882438	Down-regulated
P46060	Ran GTPase-activating protein 1 (RanGAP1)	RANGAP1 KIAA1835 SD	25.1696	25.2721	25.3032	25.0183	25.2095	25.3727	0.695567	0.967187	Down-regulated
P62888	Large ribosomal subunit protein eL30 (60S ribosomal protein L30)	RPL30	26.8925	26.6659	27.1974	26.8077	27.0309	26.6814	0.695592	0.946976	Down-regulated
P09622	Dihydrolipoyl dehydrogenase, mitochondrial (EC 1.8.1.4) (Dihydrolipoamide dehydrogenase) (Glycine cleavage system L protein)	DLD GCSL LAD PHE3	25.2426	25.2118	24.8164	24.8487	25.1857	25.5452	0.696897	1.07395	Up-regulated
P39748	Flap endonuclease 1 (FEN-1) (EC 3.1.-.-) (DNase IV) (Flap structure-specific endonuclease 1) (Maturation factor 1) (MF1) (hFEN-1)	FEN1 RAD2	25.9662	26.0453	26.1285	25.917	25.934	26.1691	0.697365	0.972677	Down-regulated
Q14165	Malectin	MLEC KIAA0152	23.3981	23.3738	23.6772	23.3261	23.5739	23.7451	0.697451	1.04633	Up-regulated
P11310	Medium-chain specific acyl-CoA dehydrogenase, mitochondrial (MCAD) (EC 1.3.8.7) (Medium chain acyl-CoA dehydrogenase) (MCADH)	ACADM	23.5536	23.468	23.3663	23.5413	23.3115	23.4279	0.698682	0.975536	Down-regulated
O94900	Thymocyte selection-associated high mobility group box protein TOX (Thymus high mobility group box protein TOX)	TOX KIAA0808	21.0323	21.6705	21.5611	20.8498	21.2028	21.788	0.699113	0.906827	Down-regulated
O43592	Exportin-T (Exportin(tRNA)) (tRNA exportin)	XPOT	23.1345	22.5734	22.7281	22.9279	22.9567	22.7805	0.70003	1.05436	Up-regulated
Q9P2N5	RNA-binding protein 27 (RNA-binding motif protein 27)	RBM27 KIAA1311	21.921	22.5186	22.0732	22.1777	22.9122	21.8726	0.700957	1.10949	Up-regulated
Q96GD0	Chronophin (EC 3.1.3.16) (EC 3.1.3.74) (Pyridoxal phosphate phosphatase) (PLP phosphatase)	PDXP CIN PLP PLPP	20.6977	20.5836	21.023	20.7212	20.9305	20.8368	0.702061	1.04348	Up-regulated
P49189	4-trimethylaminobutyraldehyde dehydrogenase (TMABA-DH) (TMABALDH) (EC 1.2.1.47) (Aldehyde dehydrogenase E3 isozyme) (Aldehyde dehydrogenase family 9 member A1) (EC 1.2.1.3) (Formaldehyde dehydrogenase) (EC 1.2.1.46) (Gamma-aminobutyraldehyde dehydrogenase) (EC 1.2.1.19) (R-aminobutyraldehyde dehydrogenase) [Cleaved into: 4-trimethylaminobutyraldehyde dehydrogenase, N-terminally processed]	ALDH9A1 ALDH4 ALDH7 ALDH9	23.6084	23.4831	23.8964	23.6551	23.6808	23.4793	0.70416	0.960883	Down-regulated
Q96PK6	RNA-binding protein 14 (Paraspeckle protein 2) (PSP2) (RNA-binding motif protein 14) (RRM-containing coactivator activator/modulator) (Synaptotagmin-interacting protein) (SYT-interacting protein)	RBM14 SIP	23.9125	24.1935	21.5129	24.2418	23.9094	19.1461	0.704296	0.584848	Down-regulated
Q8TEM1	Nuclear pore membrane glycoprotein 210 (Nuclear pore protein gp210) (Nuclear envelope pore membrane protein POM 210) (POM210) (Nucleoporin Nup210) (Pore membrane protein of 210 kDa)	NUP210 KIAA0906 PSEC0245	23.8443	23.625	23.7912	23.8194	23.697	23.6404	0.704653	0.976325	Down-regulated
A5YKK6	CCR4-NOT transcription complex subunit 1 (CCR4-associated factor 1) (Negative regulator of transcription subunit 1 homolog) (NOT1H) (hNOT1)	CNOT1 CDC39 KIAA1007 NOT1 AD-005	22.9615	22.6039	23.3255	23.2836	22.5889	23.4241	0.705293	1.09827	Up-regulated
Q9Y3E5	Peptidyl-tRNA hydrolase 2, mitochondrial (PTH 2) (EC 3.1.1.29) (Bcl-2 inhibitor of transcription 1)	PTRH2 BIT1 PTH2 CGI-147	21.259	21.8385	21.6997	21.4513	21.3401	21.7447	0.705351	0.941457	Down-regulated
Q12800	Alpha-globin transcription factor CP2 (SAA3 enhancer factor) (Transcription factor LSF)	TFCP2 LSF SEF	22.0419	21.2648	21.8567	21.7404	21.9468	21.7876	0.705703	1.0746	Up-regulated
Q9Y3A3	MOB-like protein phocein (2C4D) (Class II mMOB1) (Mob1 homolog 3) (Mob3) (Mps one binder kinase activator-like 3) (Preimplantation protein 3)	MOB4 MOB3 MOBKL3 PHOCN PREI3 CGI-95	22.7802	22.5725	22.6765	22.642	22.5805	22.7182	0.705892	0.97976	Down-regulated
O75688	Protein phosphatase 1B (EC 3.1.3.16) (Protein phosphatase 2C isoform beta) (PP2C-beta)	PPM1B PP2CB	20.3243	19.4105	20.4636	20.0976	20.0423	20.5108	0.70708	1.11016	Up-regulated
Q9NVH1	DnaJ homolog subfamily C member 11	DNAJC11	23.3088	22.9727	23.1446	23.2414	23.2567	23.0683	0.707216	1.03295	Up-regulated
P24928	DNA-directed RNA polymerase II subunit RPB1 (RNA polymerase II subunit B1) (EC 2.7.7.6) (3'-5' exoribonuclease) (EC 3.1.13.-) (DNA-directed RNA polymerase II subunit A) (DNA-directed RNA polymerase III largest subunit) (RNA-directed RNA polymerase II subunit RPB1) (EC 2.7.7.48)	POLR2A POLR2	22.2306	22.9695	22.4245	22.7044	22.6004	22.6085	0.707344	1.06898	Up-regulated
P16278	Beta-galactosidase (EC 3.2.1.23) (Acid beta-galactosidase) (Lactase) (Elastin receptor 1)	GLB1 ELNR1	19.2563	19.303	20.8513	20.5012	19.628	20.0049	0.707425	1.18195	Up-regulated
Q16836	Hydroxyacyl-coenzyme A dehydrogenase, mitochondrial (HCDH) (EC 1.1.1.35) (Medium and short-chain L-3-hydroxyacyl-coenzyme A dehydrogenase) (Short-chain 3-hydroxyacyl-CoA dehydrogenase)	HADH HAD HAD1 HADHSC SCHAD	23.3476	24.1472	23.833	23.4068	23.7908	24.667	0.708546	1.13205	Up-regulated
Q14137	Ribosome biogenesis protein BOP1 (Block of proliferation 1 protein)	BOP1 KIAA0124	23.9394	24.2011	23.7042	23.8888	24.0344	23.7149	0.710523	0.953387	Down-regulated
O60488	Long-chain-fatty-acid--CoA ligase 4 (EC 6.2.1.3) (Arachidonate--CoA ligase) (EC 6.2.1.15) (Long-chain acyl-CoA synthetase 4) (LACS 4)	ACSL4 ACS4 FACL4 LACS4	21.6289	21.4804	21.6414	21.5499	21.5042	21.6217	0.710713	0.982843	Down-regulated
P07954	Fumarate hydratase, mitochondrial (Fumarase) (HsFH) (EC 4.2.1.2)	FH	25.2738	25.3761	25.5222	25.4558	24.637	25.6718	0.711766	0.910144	Down-regulated
P22102	Trifunctional purine biosynthetic protein adenosine-3 [Includes: Phosphoribosylamine--glycine ligase (EC 6.3.4.13) (Glycinamide ribonucleotide synthetase) (GARS) (Phosphoribosylglycinamide synthetase); Phosphoribosylformylglycinamidine cyclo-ligase (EC 6.3.3.1) (AIR synthase) (AIRS) (Phosphoribosyl-aminoimidazole synthetase); Phosphoribosylglycinamide formyltransferase (EC 2.1.2.2) (5'-phosphorib…	GART PGFT PRGS	26.4573	26.1856	26.0316	26.372	25.8808	26.1952	0.711849	0.949013	Down-regulated
Q56VL3	OCIA domain-containing protein 2 (Ovarian carcinoma immunoreactive antigen-like protein)	OCIAD2	22.7939	22.5958	22.6779	22.4509	23.1266	22.7438	0.713281	1.06037	Up-regulated
Q99460	26S proteasome non-ATPase regulatory subunit 1 (26S proteasome regulatory subunit RPN2) (26S proteasome regulatory subunit S1) (26S proteasome subunit p112)	PSMD1	25.8279	25.7599	25.7543	25.7147	25.6709	25.8751	0.714525	0.981368	Down-regulated
O00154	Cytosolic acyl coenzyme A thioester hydrolase (EC 3.1.2.2) (Acyl-CoA thioesterase 7) (Brain acyl-CoA hydrolase) (BACH) (hBACH) (CTE-IIa) (CTE-II) (Long chain acyl-CoA thioester hydrolase)	ACOT7 BACH	24.998	24.6878	25.0315	24.7666	25.1017	24.6418	0.71505	0.953254	Down-regulated
P46777	Large ribosomal subunit protein uL18 (60S ribosomal protein L5)	RPL5 MSTP030	25.4018	25.7455	24.6311	25.3455	25.552	25.3009	0.715701	1.10191	Up-regulated
Q10471	Polypeptide N-acetylgalactosaminyltransferase 2 (EC 2.4.1.41) (Polypeptide GalNAc transferase 2) (GalNAc-T2) (pp-GaNTase 2) (Protein-UDP acetylgalactosaminyltransferase 2) (UDP-GalNAc:polypeptide N-acetylgalactosaminyltransferase 2) [Cleaved into: Polypeptide N-acetylgalactosaminyltransferase 2 soluble form]	GALNT2	23.4697	23.4482	23.0182	23.3974	23.716	23.0929	0.718762	1.06442	Up-regulated
Q9BTE6	Alanyl-tRNA editing protein Aarsd1 (Alanyl-tRNA synthetase domain-containing protein 1)	AARSD1	22.8766	22.178	22.6867	22.8163	22.5886	22.6035	0.719241	1.06366	Up-regulated
Q9UQR0	Sex comb on midleg-like protein 2	SCML2	21.5806	22.0167	22.329	21.3664	22.0851	22.0985	0.719348	0.916729	Down-regulated
Q99733	Nucleosome assembly protein 1-like 4 (Nucleosome assembly protein 2) (NAP-2)	NAP1L4 NAP2	25.8197	25.8209	25.8071	25.4172	25.7452	26.0565	0.719576	0.948509	Down-regulated
Q9P258	Protein RCC2 (RCC1-like protein TD-60) (Telophase disk protein of 60 kDa)	RCC2 KIAA1470 TD60	27.0705	26.9384	27.1496	27.0676	27.069	27.0983	0.721021	1.01781	Up-regulated
Q13838	Spliceosome RNA helicase DDX39B (EC 3.6.4.13) (56 kDa U2AF65-associated protein) (ATP-dependent RNA helicase p47) (DEAD box protein UAP56) (HLA-B-associated transcript 1 protein)	DDX39B BAT1 UAP56	27.5227	27.3734	27.3172	27.5571	27.4168	27.3407	0.721291	1.02368	Up-regulated
Q5JTV8	Torsin-1A-interacting protein 1 (Lamin-associated protein 1B) (LAP1B)	TOR1AIP1 LAP1	23.2247	23.3235	23.1973	23.6114	22.9082	22.9433	0.722141	0.936792	Down-regulated
Q9H0S4	Probable ATP-dependent RNA helicase DDX47 (EC 3.6.4.13) (DEAD box protein 47)	DDX47	23.8006	23.5744	23.7369	23.913	23.4628	23.9342	0.722565	1.04683	Up-regulated
P48444	Coatomer subunit delta (Archain) (Delta-coat protein) (Delta-COP)	ARCN1 COPD	24.4641	24.1822	24.0317	24.2743	24.1514	24.4249	0.723289	1.04068	Up-regulated
Q6UN15	Pre-mRNA 3'-end-processing factor FIP1 (hFip1) (FIP1-like 1 protein) (Factor interacting with PAP) (Rearranged in hypereosinophilia)	FIP1L1 FIP1 RHE	23.2403	22.9972	23.57	23.2894	23.4912	23.2407	0.724289	1.05064	Up-regulated
P43686	26S proteasome regulatory subunit 6B (26S proteasome AAA-ATPase subunit RPT3) (MB67-interacting protein) (MIP224) (Proteasome 26S subunit ATPase 4) (Tat-binding protein 7) (TBP-7)	PSMC4 MIP224 TBP7	23.8024	23.9016	23.1866	23.4604	23.4413	23.7064	0.724345	0.936813	Down-regulated
P05114	Non-histone chromosomal protein HMG-14 (High mobility group nucleosome-binding domain-containing protein 1)	HMGN1 HMG14	19.7826	22.0365	24.3982	21.4607	21.3067	21.8259	0.724694	0.687136	Down-regulated
Q9H8S9	MOB kinase activator 1A (Mob1 alpha) (Mob1A) (Mob1 homolog 1B) (Mps one binder kinase activator-like 1B)	MOB1A C2orf6 MOB4B MOBK1B MOBKL1B	24.0121	23.9343	23.7916	24.1566	23.4639	24.4879	0.724812	1.08935	Up-regulated
Q9Y277	Voltage-dependent anion-selective channel protein 3 (VDAC-3) (hVDAC3) (Outer mitochondrial membrane protein porin 3)	VDAC3	25.512	25.853	25.7221	25.6205	25.9524	25.6756	0.725625	1.038	Up-regulated
P55081	Microfibrillar-associated protein 1 (Spliceosome B complex protein MFAP1)	MFAP1	21.5749	21.8294	21.7047	21.6553	21.8887	21.6821	0.726713	1.02743	Up-regulated
Q9H098	Protein FAM107B	FAM107B C10orf45	19.8052	19.8382	20.9947	19.2395	20.2473	20.532	0.728246	0.866677	Down-regulated
P0DPI2	Glutamine amidotransferase-like class 1 domain-containing protein 3, mitochondrial	GATD3 C21orf33 GATD3A	23.1691	22.4749	22.9312	22.9777	23.0917	22.7642	0.728822	1.06152	Up-regulated
O94874	E3 UFM1-protein ligase 1 (EC 2.3.2.-) (E3 UFM1-protein transferase 1) (Multiple alpha-helix protein located at ER) (Novel LZAP-binding protein) (Regulator of C53/LZAP and DDRGK1)	UFL1 KIAA0776 MAXER NLBP RCAD	21.8406	21.8036	21.8129	21.7373	21.9059	21.8756	0.73291	1.01436	Up-regulated
P31483	Cytotoxic granule associated RNA binding protein TIA1 (Nucleolysin TIA-1 isoform p40) (RNA-binding protein TIA-1) (T-cell-restricted intracellular antigen-1) (TIA-1) (p40-TIA-1)	TIA1	20.5989	20.5345	20.5889	20.5378	20.386	20.693	0.732937	0.975919	Down-regulated
P30453	HLA class I histocompatibility antigen, A alpha chain (Human leukocyte antigen A) (HLA-A)	HLA-A HLAA	25.6137	25.5618	25.9085	25.911	25.661	25.6622	0.73306	1.03531	Up-regulated
O15042	U2 snRNP-associated SURP motif-containing protein (140 kDa Ser/Arg-rich domain protein) (U2-associated protein SR140)	U2SURP KIAA0332 SR140	24.3331	24.1755	24.525	24.2946	24.211	24.3994	0.733158	0.970724	Down-regulated
Q9NVA2	Septin-11	SEPTIN11 SEPT11	23.0977	23.0335	23.5177	23.4568	23.3169	23.0818	0.733296	1.04889	Up-regulated
Q96G03	Phosphopentomutase (EC 5.4.2.7) (Glucose phosphomutase 2) (Phosphodeoxyribomutase) (Phosphoglucomutase-2) (EC 5.4.2.2)	PGM2 MSTP006	24.7081	24.7471	24.983	24.4652	24.8381	24.9465	0.733452	0.957404	Down-regulated
Q9NZT2	Opioid growth factor receptor (OGFr) (Protein 7-60) (Zeta-type opioid receptor)	OGFR	22.6426	22.2886	22.6501	22.6671	22.4268	22.6436	0.734926	1.03675	Up-regulated
P19525	Interferon-induced, double-stranded RNA-activated protein kinase (EC 2.7.11.1) (Eukaryotic translation initiation factor 2-alpha kinase 2) (eIF-2A protein kinase 2) (Interferon-inducible RNA-dependent protein kinase) (P1/eIF-2A protein kinase) (Protein kinase RNA-activated) (PKR) (Protein kinase R) (Tyrosine-protein kinase EIF2AK2) (EC 2.7.10.2) (p68 kinase)	EIF2AK2 PKR PRKR	22.4615	22.5201	22.8036	22.4184	22.6331	22.5964	0.735528	0.968775	Down-regulated
P26599	Polypyrimidine tract-binding protein 1 (PTB) (57 kDa RNA-binding protein PPTB-1) (Heterogeneous nuclear ribonucleoprotein I) (hnRNP I)	PTBP1 PTB	27.76	27.6797	27.6495	27.609	27.6916	27.7348	0.735629	0.987646	Down-regulated
Q6NUK1	Mitochondrial adenyl nucleotide antiporter SLC25A24 (Mitochondrial ATP-Mg/Pi carrier protein 1) (Mitochondrial Ca(2+)-dependent solute carrier protein 1) (Short calcium-binding mitochondrial carrier protein 1) (SCaMC-1) (Solute carrier family 25 member 24)	SLC25A24 APC1 MCSC1 SCAMC1	20.3524	20.6169	20.3889	19.2576	20.3845	21.0917	0.735736	0.865657	Down-regulated
Q08209	Protein phosphatase 3 catalytic subunit alpha (EC 3.1.3.16) (CAM-PRP catalytic subunit) (Calcineurin A alpha) (Calmodulin-dependent calcineurin A subunit alpha isoform) (CNA alpha) (Serine/threonine-protein phosphatase 2B catalytic subunit alpha isoform)	PPP3CA CALNA CNA	21.7027	21.5329	21.352	21.8415	21.5822	21.3532	0.736464	1.04471	Up-regulated
Q15155	BOS complex subunit NOMO1 (Nodal modulator 1) (pM5 protein)	NOMO1 PM5	22.2947	21.8782	22.1644	21.8799	22.3305	22.3375	0.737844	1.04986	Up-regulated
Q9BT78	COP9 signalosome complex subunit 4 (SGN4) (Signalosome subunit 4) (JAB1-containing signalosome subunit 4)	COPS4 CSN4	24.1749	24.1398	24.1607	24.0709	24.1535	24.3445	0.738446	1.02184	Up-regulated
Q9Y5Q8	General transcription factor 3C polypeptide 5 (TF3C-epsilon) (Transcription factor IIIC 63 kDa subunit) (TFIIIC 63 kDa subunit) (TFIIIC63) (Transcription factor IIIC subunit epsilon)	GTF3C5 CDABP0017	21.7724	21.2544	21.1935	21.6154	21.3379	21.4886	0.739089	1.05253	Up-regulated
Q9BVG4	Protein PBDC1 (Polysaccharide biosynthesis domain-containing protein 1)	PBDC1 CXorf26	23.78	23.5423	23.8091	23.6243	23.6633	23.7427	0.739697	0.976912	Down-regulated
Q13523	Serine/threonine-protein kinase PRP4 homolog (EC 2.7.11.1) (PRP4 kinase) (PRP4 pre-mRNA-processing factor 4 homolog)	PRP4K KIAA0536 PRP4 PRP4B PRP4H PRPF4K	20.2499	20.7055	20.6293	20.2698	20.9303	20.06	0.739868	0.927745	Down-regulated
Q96DH6	RNA-binding protein Musashi homolog 2 (Musashi-2)	MSI2	22.7033	22.967	22.9439	22.7182	23.0386	22.9979	0.739948	1.033	Up-regulated
O43765	Small glutamine-rich tetratricopeptide repeat-containing protein alpha (Alpha-SGT) (Vpu-binding protein) (UBP)	SGTA SGT SGT1	25.1023	25.0385	25.1408	24.8202	24.958	25.3285	0.740155	0.960395	Down-regulated
Q8WVJ2	NudC domain-containing protein 2	NUDCD2	21.4811	21.6601	22.0503	22.1331	21.4865	21.8399	0.740427	1.06388	Up-regulated
Q9Y230	RuvB-like 2 (EC 3.6.4.12) (48 kDa TATA box-binding protein-interacting protein) (48 kDa TBP-interacting protein) (51 kDa erythrocyte cytosolic protein) (ECP-51) (INO80 complex subunit J) (Repressing pontin 52) (Reptin 52) (TIP49b) (TIP60-associated protein 54-beta) (TAP54-beta)	RUVBL2 INO80J TIP48 TIP49B CGI-46	26.2396	26.2279	26.469	26.4148	26.3073	26.0797	0.740783	0.969357	Down-regulated
Q9NVI1	Fanconi anemia group I protein (Protein FACI)	FANCI KIAA1794	25.0702	24.5918	24.2952	24.7692	24.5562	24.3546	0.741315	0.937961	Down-regulated
P52888	Thimet oligopeptidase (EC 3.4.24.15) (Endopeptidase 24.15) (MP78)	THOP1	24.2652	23.775	23.9138	23.8696	23.8051	24.0957	0.741352	0.958467	Down-regulated
O43491	Band 4.1-like protein 2 (Erythrocyte membrane protein band 4.1-like 2) (Generally expressed protein 4.1) (4.1G)	EPB41L2	23.7218	24.1025	23.1875	23.4595	23.6404	23.6083	0.742248	0.932257	Down-regulated
P11940	Polyadenylate-binding protein 1 (PABP-1) (Poly(A)-binding protein 1)	PABPC1 PAB1 PABP PABP1 PABPC2	27.9634	27.858	27.9899	27.9558	27.873	27.9319	0.742434	0.988377	Down-regulated
Q8N7H5	RNA polymerase II-associated factor 1 homolog (hPAF1) (Pancreatic differentiation protein 2)	PAF1 PD2	21.8426	22.0626	22.0871	21.6305	22.0475	22.6568	0.742625	1.08235	Up-regulated
Q9UNX3	Ribosomal protein uL24-like (60S ribosomal protein L26-like 1) (Large ribosomal subunit protein uL24-like 1)	RPL26L1 RPL26P1	24.8046	24.7013	24.5411	25.0338	24.5874	24.6038	0.742843	1.04198	Up-regulated
Q12797	Aspartyl/asparaginyl beta-hydroxylase (EC 1.14.11.16) (Aspartate beta-hydroxylase) (ASP beta-hydroxylase) (Peptide-aspartate beta-dioxygenase)	ASPH BAH	21.2509	21.462	21.3294	21.3172	21.4741	21.3346	0.743225	1.0195	Up-regulated
O95983	Methyl-CpG-binding domain protein 3 (Methyl-CpG-binding protein MBD3)	MBD3	21.8863	22.1287	22.2576	21.6252	22.5048	21.8295	0.743306	0.930213	Down-regulated
Q9Y224	RNA transcription, translation and transport factor protein (CLE7 homolog) (CLE) (hCLE)	RTRAF C14orf166 CGI-99	22.5856	22.8458	21.5151	22.0776	22.3777	23.0141	0.743315	1.12842	Up-regulated
Q9Y450	HBS1-like protein (EC 3.6.5.-) (ERFS)	HBS1L HBS1 KIAA1038	21.3672	21.5048	21.7137	21.6353	22.2654	21.0787	0.743969	1.09523	Up-regulated
Q15907	Ras-related protein Rab-11B (EC 3.6.5.2) (GTP-binding protein YPT3)	RAB11B YPT3	26.1678	26.0281	25.7878	26.1401	25.9191	26.0613	0.744571	1.03211	Up-regulated
Q9Y512	Sorting and assembly machinery component 50 homolog (Transformation-related gene 3 protein) (TRG-3)	SAMM50 SAM50 CGI-51 TRG3	22.9275	23.0943	22.8163	22.9452	22.9252	23.0658	0.745036	1.02292	Up-regulated
Q6P179	Endoplasmic reticulum aminopeptidase 2 (EC 3.4.11.-) (Leukocyte-derived arginine aminopeptidase) (L-RAP)	ERAP2 LRAP	23.3247	23.7756	23.2264	23.5256	23.3442	23.2562	0.745144	0.954687	Down-regulated
O75368	Adapter SH3BGRL (SH3 domain-binding glutamic acid-rich-like protein 1)	SH3BGRL	25.2712	25.331	25.4743	25.3291	25.6275	25.2569	0.745389	1.03216	Up-regulated
O15400	Syntaxin-7	STX7	21.6472	20.842	20.7304	21.3218	19.8506	21.4258	0.745504	0.866257	Down-regulated
P55786	Puromycin-sensitive aminopeptidase (PSA) (EC 3.4.11.14) (Cytosol alanyl aminopeptidase) (AAP-S)	NPEPPS PSA	25.4037	25.6144	25.3196	25.2091	25.4839	25.5092	0.746068	0.969178	Down-regulated
Q13895	Bystin	BYSL ENP1	23.0937	23.3366	22.9991	23.0977	23.0572	23.1602	0.746511	0.973937	Down-regulated
Q14331	Protein FRG1 (FSHD region gene 1 protein)	FRG1	22.999	22.3177	22.5736	23.2392	20.3613	23.217	0.746723	0.780462	Down-regulated
P35606	Coatomer subunit beta' (Beta'-coat protein) (Beta'-COP) (p102)	COPB2	25.3045	25.1588	24.84	25.0029	25.1899	24.9459	0.747388	0.962683	Down-regulated
O43148	mRNA cap guanine-N7 methyltransferase (EC 2.1.1.56) (RG7MT1) (mRNA (guanine-N(7))-methyltransferase) (mRNA cap methyltransferase) (hCMT1) (hMet) (hcm1p)	RNMT KIAA0398	21.1763	21.008	21.2208	21.538	20.1675	21.2375	0.748043	0.898734	Down-regulated
P12081	Histidine--tRNA ligase, cytoplasmic (EC 6.1.1.21) (Histidyl-tRNA synthetase) (HisRS)	HARS1 HARS HRS	24.3873	24.3477	24.6374	24.2832	24.4804	24.4914	0.748189	0.973239	Down-regulated
Q14257	Reticulocalbin-2 (Calcium-binding protein ERC-55) (E6-binding protein) (E6BP)	RCN2 ERC55	23.7299	23.8863	23.6996	23.5176	23.508	24.0777	0.748703	0.952088	Down-regulated
Q9Y2R5	Small ribosomal subunit protein uS17m (28S ribosomal protein S17, mitochondrial) (MRP-S17) (S17mt)	MRPS17 RPMS17 HSPC011	22.0289	22.0662	21.952	21.9557	22.1096	21.9091	0.748762	0.983343	Down-regulated
P59998	Actin-related protein 2/3 complex subunit 4 (Arp2/3 complex 20 kDa subunit) (p20-ARC)	ARPC4 ARC20	25.6797	25.2521	25.3885	25.9393	25.3318	25.3024	0.749218	1.06025	Up-regulated
O60256	Phosphoribosyl pyrophosphate synthase-associated protein 2 (PRPP synthase-associated protein 2) (41 kDa phosphoribosypyrophosphate synthetase-associated protein) (PAP41)	PRPSAP2	21.5128	21.6623	22.0609	21.8867	22.2511	21.4041	0.749312	1.07324	Up-regulated
O95104	SR-related and CTD-associated factor 4 (CTD-binding SR-like protein RA4) (Splicing factor, arginine/serine-rich 15)	SCAF4 KIAA1172 SFRS15	23.3008	22.812	23.3668	22.7305	23.0111	23.4559	0.749523	0.9369	Down-regulated
Q9Y333	U6 snRNA-associated Sm-like protein LSm2 (Protein G7b) (Small nuclear ribonuclear protein D homolog) (snRNP core Sm-like protein Sm-x5)	LSM2 C6orf28 G7B	25.1161	24.8756	25.133	24.9257	24.9623	25.4264	0.750373	1.0448	Up-regulated
P46940	Ras GTPase-activating-like protein IQGAP1 (p195)	IQGAP1 KIAA0051	26.0773	26.5264	26.0564	25.9746	26.4019	26.5125	0.751125	1.05431	Up-regulated
P49589	Cysteine--tRNA ligase, cytoplasmic (EC 6.1.1.16) (Cysteinyl-tRNA synthetase) (CysRS)	CARS1 CARS	22.4876	22.1226	22.451	22.3531	22.3948	22.4413	0.751185	1.03002	Up-regulated
Q96JB5	CDK5 regulatory subunit-associated protein 3 (CDK5 activator-binding protein C53) (LXXLL/leucine-zipper-containing ARF-binding protein) (Protein HSF-27)	CDK5RAP3 IC53 LZAP MSTP016 OK/SW-cl.114 PP1553	20.4719	20.1674	19.9893	19.9187	20.1051	20.4022	0.751623	0.954268	Down-regulated
Q9Y5B9	FACT complex subunit SPT16 (Chromatin-specific transcription elongation factor 140 kDa subunit) (FACT 140 kDa subunit) (FACTp140) (Facilitates chromatin transcription complex subunit SPT16) (hSPT16)	SUPT16H FACT140 FACTP140	26.714	26.6002	26.6883	26.7163	26.6998	26.5084	0.752053	0.98214	Down-regulated
P61966	AP-1 complex subunit sigma-1A (Adaptor protein complex AP-1 subunit sigma-1A) (Adaptor-related protein complex 1 subunit sigma-1A) (Clathrin assembly protein complex 1 sigma-1A small chain) (Clathrin coat assembly protein AP19) (Golgi adaptor HA1/AP1 adaptin sigma-1A subunit) (HA1 19 kDa subunit) (Sigma 1a subunit of AP-1 clathrin) (Sigma-adaptin 1A) (Sigma1A-adaptin)	AP1S1 AP19 CLAPS1	22.0192	22.0671	22.1936	22.3407	21.9744	22.0897	0.752429	1.02928	Up-regulated
Q99471	Prefoldin subunit 5 (Myc modulator 1) (c-Myc-binding protein Mm-1)	PFDN5 MM1 PFD5	24.4544	24.0997	24.5271	24.4318	24.327	24.4682	0.754302	1.03426	Up-regulated
Q13423	NAD(P) transhydrogenase, mitochondrial (EC 7.1.1.1) (Nicotinamide nucleotide transhydrogenase) (Pyridine nucleotide transhydrogenase)	NNT	23.3122	23.5803	23.3198	23.2931	23.7128	22.9624	0.754303	0.945184	Down-regulated
Q99497	Parkinson disease protein 7 (Maillard deglycase) (Oncogene DJ1) (Parkinsonism-associated deglycase) (Protein DJ-1) (DJ-1) (Protein/nucleic acid deglycase DJ-1) (EC 3.1.2.-, EC 3.5.1.-, EC 3.5.1.124)	PARK7	26.7461	26.7448	26.951	26.5358	26.8073	26.9549	0.754511	0.967299	Down-regulated
Q8TBQ9	Protein kish-A (Transmembrane protein 167) (Transmembrane protein 167A)	TMEM167A TMEM167	19.738	19.9624	19.1627	19.8616	19.3708	19.3348	0.754646	0.933917	Down-regulated
Q15185	Prostaglandin E synthase 3 (EC 5.3.99.3) (Cytosolic prostaglandin E2 synthase) (cPGES) (Hsp90 co-chaperone) (Progesterone receptor complex p23) (Telomerase-binding protein p23)	PTGES3 P23 TEBP	26.3198	26.7864	26.2016	26.3792	26.8488	26.3239	0.755728	1.05802	Up-regulated
Q7KZ85	Transcription elongation factor SPT6 (hSPT6) (Histone chaperone suppressor of Ty6) (Tat-cotransactivator 2 protein) (Tat-CT2 protein)	SUPT6H KIAA0162 SPT6H	23.1389	22.818	22.8581	22.9014	23.039	22.987	0.75599	1.02631	Up-regulated
P60709	Actin, cytoplasmic 1 (EC 3.6.4.-) (Beta-actin) [Cleaved into: Actin, cytoplasmic 1, N-terminally processed]	ACTB	23.0585	23.4668	23.7933	23.4278	23.2193	23.4383	0.756439	0.947545	Down-regulated
P52306	Rap1 GTPase-GDP dissociation stimulator 1 (Exchange factor smgGDS) (SMG GDS protein) (SMG P21 stimulatory GDP/GTP exchange protein)	RAP1GDS1 SMGGDS	23.8035	23.7862	24.0719	22.9796	23.9607	24.2972	0.757952	0.90666	Down-regulated
O00217	NADH dehydrogenase [ubiquinone] iron-sulfur protein 8, mitochondrial (EC 7.1.1.2) (Complex I-23kD) (CI-23kD) (NADH-ubiquinone oxidoreductase 23 kDa subunit) (TYKY subunit)	NDUFS8	22.5532	22.5622	22.8861	22.2813	22.9782	23.0082	0.758087	1.06344	Up-regulated
Q9UI30	Multifunctional methyltransferase subunit TRM112-like protein (tRNA methyltransferase 112 homolog)	TRMT112 AD-001 HSPC152 HSPC170	23.9529	23.9538	24.0269	23.9521	23.5495	24.2243	0.758544	0.953144	Down-regulated
P46782	Small ribosomal subunit protein uS7 (40S ribosomal protein S5) [Cleaved into: Small ribosomal subunit protein uS7, N-terminally processed (40S ribosomal protein S5, N-terminally processed)]	RPS5	27.2628	27.0632	27.3405	27.091	27.3652	27.3279	0.758655	1.02754	Up-regulated
O00483	Cytochrome c oxidase subunit NDUFA4 (Complex I-MLRQ) (CI-MLRQ) (NADH-ubiquinone oxidoreductase MLRQ subunit)	NDUFA4	23.5723	23.5247	23.3551	23.3435	23.3769	23.6227	0.758931	0.97513	Down-regulated
Q92922	SWI/SNF complex subunit SMARCC1 (BRG1-associated factor 155) (BAF155) (SWI/SNF complex 155 kDa subunit) (SWI/SNF-related matrix-associated actin-dependent regulator of chromatin subfamily C member 1)	SMARCC1 BAF155	24.3564	24.2686	24.5748	23.8667	24.8224	24.857	0.760634	1.0833	Up-regulated
Q14498	RNA-binding protein 39 (CAPER alpha) (CAPERalpha) (Hepatocellular carcinoma protein 1) (RNA-binding motif protein 39) (RNA-binding region-containing protein 2) (Splicing factor HCC1)	RBM39 HCC1 RNPC2	25.0578	24.7936	24.9179	25.2418	25.1132	24.6208	0.760925	1.04887	Up-regulated
P78417	Glutathione S-transferase omega-1 (GSTO-1) (EC 2.5.1.18) (Glutathione S-transferase omega 1-1) (GSTO 1-1) (Glutathione-dependent dehydroascorbate reductase) (EC 1.8.5.1) (Monomethylarsonic acid reductase) (MMA(V) reductase) (EC 1.20.4.2) (S-(Phenacyl)glutathione reductase) (SPG-R)	GSTO1 GSTTLP28	25.63	25.5371	25.8475	25.6355	25.5134	25.7529	0.761429	0.974274	Down-regulated
Q9UIA9	Exportin-7 (Exp7) (Ran-binding protein 16)	XPO7 KIAA0745 RANBP16	23.6807	23.5739	23.5086	23.7553	23.6499	23.4571	0.76322	1.02316	Up-regulated
[truncated: 363 more rows]

## Sheet: MOLT4-12H treatment
Table S3. The list of significant proteins and up- and down-regulation status for each comparison for MOLT-4 cells, along with their protein IDs, protein names, gene IDs, p-values, and FCs.
[truncated: 2,101 more rows]

[truncated: 1 more sheets: MOLT4-24H treatment]
