# Supplementary material for: Exploring the Anti-Leukemic Effect of the Synthetic Retinoid ST1926 on Malignant T Cells: A Comprehensive Proteomics Approach
Source: Int J Mol Sci. 2025 May 13;26(10):4651. doi: 10.3390/ijms26104651 (PMC12111145; doi:10.3390/ijms26104651)
Supplement: Supplementary file 1 [file ijms-26-04651-s001.zip › Supplementary Table S4_IJMS.xlsx]

## Sheet: Supplementary Table 4_IJMS
Uniprot Accession	HGNC Gene Symbol	Peptide count	Unique Peptides
A0AVT1	UBA6	10	10
A0FGR8	ESYT2	4	4
A1L0T0	ILVBL	2	2
A3KN83	SBNO1	1	1
A5YKK6	CNOT1	12	12
A6NDG6	PGP	2	2
A6NDU8	RIMOC1	1	1
A6NHQ2	FBLL1	2	1
A6NKT7	RGPD3	5	1
A8MXV4	NUDT19	2	2
B0I1T2	MYO1G	10	10
E9PAV3	NACA	6	6
O00116	AGPS	7	7
O00139	KIF2A	3	3
O00148	DDX39A	10	3
O00154	ACOT7	7	7
O00170	AIP	5	5
O00193	SMAP	3	3
O00203	AP3B1	6	6
O00217	NDUFS8	2	2
O00231	PSMD11	11	11
O00232	PSMD12	10	10
O00233	PSMD9	2	2
O00264	PGRMC1	4	3
O00267	SUPT5H	4	4
O00268	TAF4	1	1
O00273	DFFA	6	6
O00299	CLIC1	12	12
O00303	EIF3F	5	5
O00410	IPO5	21	21
O00425	IGF2BP3	3	3
O00429	DNM1L	14	14
O00442	RTCA	2	2
O00483	NDUFA4	2	2
O00487	PSMD14	2	2
O00505	KPNA3	4	3
O00541	PES1	3	3
O00566	MPHOSPH10	2	2
O00567	NOP56	10	10
O00571	DDX3X	11	11
O00584	RNASET2	1	1
O00625	PIR	1	1
O00629	KPNA4	5	4
O00743	PPP6C	6	6
O00762	UBE2C	2	2
O00764	PDXK	2	2
O14513	NCKAP5	2	2
O14579	COPE	6	6
O14602	EIF1AY	2	2
O14617	AP3D1	5	5
O14737	PDCD5	5	5
O14744	PRMT5	7	7
O14745	NHERF1	4	4
O14773	TPP1	1	1
O14776	TCERG1	6	6
O14787	TNPO2	2	1
O14818	PSMA7	6	6
O14828	SCAMP3	3	3
O14880	MGST3	2	2
O14925	TIMM23	1	1
O14929	HAT1	8	8
O14933	UBE2L6	1	1
O14936	CASK	2	2
O14974	PPP1R12A	4	4
O14976	GAK	4	4
O14979	HNRNPDL	10	9
O14980	XPO1	20	20
O14981	BTAF1	2	2
O15042	U2SURP	5	5
O15067	PFAS	9	9
O15126	SCAMP1	1	1
O15143	ARPC1B	3	3
O15144	ARPC2	6	6
O15145	ARPC3	1	1
O15160	POLR1C	4	4
O15173	PGRMC2	2	1
O15212	PFDN6	5	5
O15213	WDR46	2	2
O15247	CLIC2	1	1
O15254	ACOX3	3	3
O15260	SURF4	2	2
O15270	SPTLC2	2	2
O15305	PMM2	3	3
O15347	HMGB3	3	3
O15355	PPM1G	7	7
O15371	EIF3D	7	7
O15372	EIF3H	3	3
O15397	IPO8	3	3
O15400	STX7	3	3
O15446	POLR1G	4	4
O15511	ARPC5	2	2
O15514	POLR2D	4	4
O15533	TAPBP	1	1
O43143	DHX15	14	14
O43148	RNMT	2	2
O43169	CYB5B	2	2
O43172	PRPF4	4	4
O43175	PHGDH	14	14
O43242	PSMD3	10	10
O43252	PAPSS1	3	3
O43264	ZW10	3	3
O43290	SART1	6	6
O43293	DAPK3	2	2
O43324	EEF1E1	2	2
O43390	HNRNPR	16	12
O43395	PRPF3	4	4
O43396	TXNL1	5	5
O43399	TPD52L2	6	6
O43414	ERI3	1	1
O43447	PPIH	2	2
O43464	HTRA2	2	2
O43488	AKR7A2	1	1
O43491	EPB41L2	9	9
O43504	LAMTOR5	1	1
O43592	XPOT	8	8
O43598	DNPH1	2	2
O43615	TIMM44	7	7
O43617	TRAPPC3	2	2
O43660	PLRG1	5	5
O43665	RGS10	2	2
O43670	ZNF207	4	4
O43678	NDUFA2	1	1
O43681	GET3	5	5
O43684	BUB3	7	7
O43707	ACTN4	29	17
O43709	BUD23	1	1
O43715	TRIAP1	1	1
O43719	HTATSF1	4	4
O43747	AP1G1	4	4
O43760	SYNGR2	2	2
O43765	SGTA	6	6
O43772	SLC25A20	2	2
O43776	NARS1	9	9
O43809	NUDT21	6	6
O43813	LANCL1	2	2
O43815	STRN	2	2
O43818	RRP9	5	5
O43823	AKAP8	4	4
O43837	IDH3B	2	2
O43847	NRDC	10	10
O43852	CALU	4	4
O60216	RAD21	8	8
O60231	DHX16	3	3
O60232	ZNRD2	1	1
O60256	PRPSAP2	4	4
O60264	SMARCA5	15	15
O60271	SPAG9	3	3
O60313	OPA1	10	10
O60488	ACSL4	4	3
O60493	SNX3	1	1
O60499	STX10	1	1
O60502	OGA	1	1
O60506	SYNCRIP	16	12
O60610	DIAPH1	11	11
O60664	PLIN3	8	8
O60678	PRMT3	2	2
O60684	KPNA6	6	3
O60701	UGDH	14	14
O60749	SNX2	5	3
O60762	DPM1	3	3
O60763	USO1	11	11
O60828	PQBP1	2	2
O60832	DKC1	7	7
O60841	EIF5B	11	11
O60869	EDF1	4	4
O60884	DNAJA2	8	8
O60888	CUTA	2	2
O60925	PFDN1	2	2
O60936	NOL3	3	3
O75083	WDR1	14	14
O75131	CPNE3	10	10
O75146	HIP1R	2	2
O75150	RNF40	3	2
O75152	ZC3H11A	2	2
O75153	CLUH	3	3
O75175	CNOT3	1	1
O75223	GGCT	2	2
O75306	NDUFS2	3	3
O75312	ZPR1	2	2
O75340	PDCD6	3	3
O75347	TBCA	6	6
O75352	MPDU1	1	1
O75367	MACROH2A1	13	13
O75368	SH3BGRL	5	5
O75369	FLNB	30	26
O75380	NDUFS6	2	2
O75390	CS	8	8
O75396	SEC22B	2	2
O75400	PRPF40A	3	3
O75431	MTX2	2	2
O75436	VPS26A	2	2
O75439	PMPCB	4	4
O75475	PSIP1	5	5
O75489	NDUFS3	8	8
O75494	SRSF10	3	3
O75521	ECI2	3	3
O75531	BANF1	4	4
O75533	SF3B1	17	17
O75534	CSDE1	7	7
O75553	DAB1	1	1
O75569	PRKRA	2	2
O75607	NPM3	3	3
O75608	LYPLA1	2	2
O75643	SNRNP200	29	29
O75663	TIPRL	3	3
O75688	PPM1B	1	1
O75691	UTP20	6	6
O75694	NUP155	12	12
O75717	WDHD1	6	6
O75746	SLC25A12	5	2
O75794	CDC123	2	2
O75821	EIF3G	7	7
O75822	EIF3J	5	5
O75828	CBR3	7	5
O75832	PSMD10	2	2
O75844	ZMPSTE24	3	3
O75874	IDH1	5	4
O75934	BCAS2	2	2
O75937	DNAJC8	4	4
O75940	SMNDC1	3	3
O75947	ATP5PD	7	7
O75964	ATP5MG	4	4
O76003	GLRX3	8	8
O76021	RSL1D1	7	7
O76031	CLPX	2	2
O76071	CIAO1	1	1
O76094	SRP72	9	9
O94776	MTA2	9	8
O94826	TOMM70	9	9
O94874	UFL1	4	4
O94888	UBXN7	3	3
O94903	PLPBP	3	3
O94906	PRPF6	9	9
O94925	GLS	7	7
O94979	SEC31A	5	5
O94992	HEXIM1	4	4
O95104	SCAF4	3	2
O95163	ELP1	10	10
O95168	NDUFB4	2	2
O95169	NDUFB8	2	2
O95197	RTN3	2	2
O95202	LETM1	12	12
O95218	ZRANB2	5	5
O95232	LUC7L3	6	6
O95292	VAPB	2	1
O95295	SNAPIN	1	1
O95336	PGLS	7	7
O95347	SMC2	7	7
O95365	ZBTB7A	1	1
O95373	IPO7	13	13
O95379	TNFAIP8	2	2
O95394	PGM3	1	1
O95400	CD2BP2	2	2
O95433	AHSA1	7	7
O95456	PSMG1	5	5
O95466	FMNL1	3	3
O95486	SEC24A	2	2
O95487	SEC24B	2	2
O95571	ETHE1	2	2
O95573	ACSL3	9	8
O95602	POLR1A	3	3
O95674	CDS2	1	1
O95747	OXSR1	6	6
O95757	HSPA4L	11	9
O95777	LSM8	3	3
O95782	AP2A1	6	6
O95793	STAU1	3	3
O95801	TTC4	1	1
O95825	CRYZL1	2	2
O95831	AIFM1	7	7
O95834	EML2	2	2
O95861	BPNT1	3	3
O95926	SYF2	1	1
O95983	MBD3	2	2
O96000	NDUFB10	4	4
O96008	TOMM40	4	4
O96019	ACTL6A	4	4
P00338	LDHA	16	15
P00367	GLUD1	10	10
P00387	CYB5R3	3	3
P00390	GSR	7	7
P00403	MT-CO2	5	5
P00441	SOD1	5	5
P00491	PNP	11	11
P00492	HPRT1	9	9
P00505	GOT2	8	8
P00558	PGK1	19	19
P00813	ADA	13	13
P00846	MT-ATP6	1	1
P00918	CA2	6	6
P01033	TIMP1	3	3
P01112	HRAS	2	2
P02545	LMNA	34	32
P02751	FN1	10	10
P02786	TFRC	17	17
P02792	FTL	4	4
P04040	CAT	10	10
P04075	ALDOA	17	15
P04080	CSTB	4	4
P04083	ANXA1	16	16
P04179	SOD2	3	3
P04181	OAT	4	4
P04350	TUBB4A	19	2
P04406	GAPDH	13	13
P04632	CAPNS1	2	2
P04792	HSPB1	8	8
P04818	TYMS	5	5
P04843	RPN1	16	16
P04844	RPN2	11	11
P04899	GNAI2	11	7
P04921	GYPC	1	1
P05023	ATP1A1	20	20
P05114	HMGN1	2	2
P05141	SLC25A5	12	3
P05161	ISG15	4	4
P05198	EIF2S1	8	8
P05362	ICAM1	10	10
P05386	RPLP1	5	4
P05387	RPLP2	8	7
P05388	RPLP0	9	9
P05455	SSB	13	13
P05556	ITGB1	4	4
P06132	UROD	3	3
P06400	RB1	8	8
P06454	PTMA	7	7
P06493	CDK1	7	5
P06576	ATP5F1B	22	22
P06703	S100A6	1	1
P06730	EIF4E	2	2
P06733	ENO1	22	19
P06737	PYGL	9	8
P06744	GPI	11	8
P06748	NPM1	6	6
P06753	TPM3	9	5
P07099	EPHX1	2	2
P07108	DBI	2	2
P07195	LDHB	17	16
P07203	GPX1	1	1
P07237	P4HB	17	17
P07311	ACYP1	3	3
P07339	CTSD	3	3
P07355	ANXA2	17	17
P07384	CAPN1	5	5
P07437	TUBB	20	4
P07602	PSAP	9	9
P07686	HEXB	4	4
P07737	PFN1	8	8
P07741	APRT	4	4
P07814	EPRS1	21	21
P07858	CTSB	4	4
P07900	HSP90AA1	34	21
P07910	HNRNPC	8	4
P07919	UQCRH	2	2
P07954	FH	8	8
P08047	SP1	2	2
P08133	ANXA6	23	23
P08195	SLC3A2	13	13
P08237	PFKM	10	10
P08238	HSP90AB1	42	23
P08240	SRPRA	3	3
P08243	ASNS	8	8
P08397	HMBS	3	3
P08559	PDHA1	5	5
P08574	CYC1	3	3
P08621	SNRNP70	7	7
P08670	VIM	34	33
P08708	RPS17	4	4
P08754	GNAI3	6	2
P08758	ANXA5	16	16
P08865	RPSA	11	11
P09012	SNRPA	2	2
P09104	ENO2	12	8
P09211	GSTP1	7	7
P09382	LGALS1	7	7
P09429	HMGB1	6	5
P09488	GSTM1	6	3
P09496	CLTA	2	2
P09525	ANXA4	6	6
P09543	CNP	2	2
P09622	DLD	6	6
P09651	HNRNPA1	16	16
P09661	SNRPA1	6	6
P09874	PARP1	22	22
P09960	LTA4H	14	14
P09972	ALDOC	10	8
P0DMV9	HSPA1B	15	8
P0DP25	CALM3	8	8
P0DPI2	GATD3	1	1
P10155	RO60	4	4
P10253	GAA	2	2
P10319	HLA-B	10	0
P10412	H1-4	5	1
P10515	DLAT	3	3
P10599	TXN	6	6
P10606	COX5B	3	3
P10619	CTSA	1	1
P10644	PRKAR1A	2	2
P10768	ESD	8	8
P10809	HSPD1	26	26
P11021	HSPA5	25	24
P11142	HSPA8	28	25
P11171	EPB41	2	2
P11172	UMPS	6	6
P11177	PDHB	5	5
P11216	PYGB	10	7
P11233	RALA	2	2
P11279	LAMP1	2	2
P11310	ACADM	2	2
P11387	TOP1	9	9
P11388	TOP2A	26	21
P11413	G6PD	8	8
P11586	MTHFD1	19	19
P11766	ADH5	7	7
P11908	PRPS2	5	2
P11940	PABPC1	16	12
P12004	PCNA	12	12
P12081	HARS1	10	8
P12111	COL6A3	1	1
P12236	SLC25A6	14	3
P12268	IMPDH2	14	13
P12270	TPR	24	24
P12814	ACTN1	26	15
P12955	PEPD	3	3
P12956	XRCC6	26	26
P13010	XRCC5	19	19
P13051	UNG	2	2
P13073	COX4I1	3	3
P13489	RNH1	12	12
P13639	EEF2	38	37
P13667	PDIA4	20	19
P13674	P4HA1	4	4
P13693	TPT1	5	5
P13796	LCP1	31	24
P13798	APEH	6	6
P13804	ETFA	9	9
P13807	GYS1	2	2
P13861	PRKAR2A	4	4
P13929	ENO3	5	1
P13995	MTHFD2	4	4
P14174	MIF	3	3
P14314	PRKCSH	8	8
P14317	HCLS1	7	7
P14324	FDPS	5	5
P14550	AKR1A1	12	12
P14618	PKM	28	28
P14625	HSP90B1	27	25
P14735	IDE	3	3
P14854	COX6B1	4	4
P14866	HNRNPL	12	11
P14868	DARS1	17	17
P14927	UQCRB	2	2
P15121	AKR1B1	6	6
P15153	RAC2	4	1
P15170	GSPT1	5	2
P15311	EZR	13	8
P15374	UCHL3	5	5
P15531	NME1	5	2
P15880	RPS2	8	8
P15927	RPA2	2	2
P16083	NQO2	1	1
P16152	CBR1	10	8
P16278	GLB1	2	2
P16402	H1-3	5	1
P16403	H1-2	6	2
P16435	POR	3	3
P16615	ATP2A2	11	8
P16930	FAH	3	3
P16949	STMN1	9	6
P16989	YBX3	11	8
P17066	HSPA6	7	1
P17096	HMGA1	3	3
P17174	GOT1	11	11
P17275	JUNB	4	4
P17480	UBTF	5	5
P17612	PRKACA	3	3
P17655	CAPN2	6	6
P17693	HLA-G	2	1
P17812	CTPS1	13	13
P17844	DDX5	21	15
P17858	PFKL	5	4
P17931	LGALS3	1	1
P17980	PSMC3	9	9
P17987	TCP1	17	17
P18031	PTPN1	3	3
P18077	RPL35A	2	2
P18085	ARF4	5	2
P18124	RPL7	8	8
P18206	VCL	9	9
P18583	SON	5	5
P18615	NELFE	2	2
P18621	RPL17	5	5
P18669	PGAM1	10	10
P18754	RCC1	6	6
P18858	LIG1	6	6
P18859	ATP5PF	3	3
P19105	MYL12A	6	6
P19338	NCL	19	19
P19367	HK1	12	12
P19404	NDUFV2	2	2
P19525	EIF2AK2	5	5
P19623	SRM	5	5
P19784	CSNK2A2	3	3
P19838	NFKB1	2	2
P20020	ATP2B1	3	1
P20042	EIF2S2	13	13
P20073	ANXA7	5	5
P20290	BTF3	4	4
P20618	PSMB1	5	5
P20674	COX5A	2	2
P20700	LMNB1	25	23
P20810	CAST	5	5
P20839	IMPDH1	4	3
P20962	PTMS	1	1
P21281	ATP6V1B2	4	4
P21283	ATP6V1C1	4	4
P21291	CSRP1	4	4
P21333	FLNA	72	67
P21399	ACO1	6	6
P21796	VDAC1	15	15
P21912	SDHB	1	1
P21964	COMT	2	2
P22059	OSBP	4	4
P22061	PCMT1	3	3
P22087	FBL	5	4
P22102	GART	21	21
P22234	PAICS	16	16
P22307	SCP2	5	5
P22314	UBA1	26	26
P22392	NME2	7	4
P22570	FDXR	3	3
P22626	HNRNPA2B1	15	15
P22695	UQCRC2	8	8
P23193	TCEA1	5	5
P23246	SFPQ	12	11
P23284	PPIB	9	9
P23368	ME2	10	10
P23381	WARS1	18	18
P23396	RPS3	12	12
P23510	TNFSF4	3	3
P23526	AHCY	14	14
P23528	CFL1	14	11
P23588	EIF4B	5	5
P23786	CPT2	1	1
P23919	DTYMK	2	2
P23921	RRM1	12	12
P24534	EEF1B2	5	5
P24539	ATP5PB	2	2
P24666	ACP1	6	6
P24752	ACAT1	8	8
P24928	POLR2A	6	6
P24941	CDK2	4	2
P25098	GRK2	3	2
P25205	MCM3	26	26
P25325	MPST	4	4
P25398	RPS12	6	6
P25685	DNAJB1	7	6
P25705	ATP5F1A	16	16
P25774	CTSS	1	1
P25786	PSMA1	7	7
P25787	PSMA2	5	5
P25788	PSMA3	5	5
P25789	PSMA4	8	8
P25942	CD40	1	1
P26038	MSN	19	14
P26196	DDX6	7	7
P26358	DNMT1	18	18
P26368	U2AF2	7	7
P26373	RPL13	5	5
P26583	HMGB2	5	4
P26599	PTBP1	12	11
P26639	TARS1	16	16
P26640	VARS1	9	9
P26641	EEF1G	12	12
P26885	FKBP2	2	2
P27105	STOM	3	3
P27144	AK4	4	4
P27348	YWHAQ	12	10
P27635	RPL10	3	3
P27694	RPA1	12	12
P27695	APEX1	14	14
P27708	CAD	28	27
P27797	CALR	15	15
P27816	MAP4	15	15
P27824	CANX	11	11
P28062	PSMB8	2	2
P28065	PSMB9	2	2
P28066	PSMA5	7	7
P28070	PSMB4	6	6
P28072	PSMB6	2	2
P28074	PSMB5	5	5
P28288	ABCD3	2	2
P28331	NDUFS1	10	10
P28340	POLD1	3	3
P28482	MAPK1	3	3
P28676	GCA	2	2
P28838	LAP3	16	16
P28845	HSD11B1	1	1
P28908	TNFRSF8	1	1
P29083	GTF2E1	2	2
P29144	TPP2	11	11
P29218	IMPA1	6	6
P29401	TKT	16	16
P29692	EEF1D	9	9
P29966	MARCKS	4	4
P30040	ERP29	7	7
P30041	PRDX6	9	9
P30043	BLVRB	4	4
P30044	PRDX5	8	8
P30046	DDT	4	4
P30048	PRDX3	6	6
P30049	ATP5F1D	1	1
P30050	RPL12	6	6
P30084	ECHS1	6	6
P30085	CMPK1	6	6
P30086	PEBP1	10	10
P30101	PDIA3	19	18
P30153	PPP2R1A	14	10
P30405	PPIF	1	1
P30419	NMT1	6	6
P30453	HLA-A	12	1
P30462	HLA-B	10	0
P30466	HLA-B	10	1
P30492	HLA-B	9	0
P30519	HMOX2	3	3
P30520	ADSS2	5	5
P30533	LRPAP1	4	4
P30566	ADSL	6	6
P30626	SRI	4	4
P30740	SERPINB1	5	5
P30825	SLC7A1	5	5
P30837	ALDH1B1	7	7
P30876	POLR2B	6	6
P31040	SDHA	7	7
P31146	CORO1A	11	11
P31150	GDI1	11	4
P31153	MAT2A	6	6
P31350	RRM2	7	6
P31483	TIA1	3	1
P31689	DNAJA1	6	6
P31930	UQCRC1	8	8
P31937	HIBADH	3	3
P31939	ATIC	26	26
P31942	HNRNPH3	3	3
P31943	HNRNPH1	11	9
P31946	YWHAB	8	6
P31948	STIP1	11	11
P31949	S100A11	4	4
P32119	PRDX2	9	8
P32248	CCR7	1	1
P32929	CTH	5	5
P32969	RPL9	6	6
P32970	CD70	3	3
P33176	KIF5B	12	12
P33240	CSTF2	4	4
P33241	LSP1	9	9
P33316	DUT	6	6
P33681	CD80	1	1
P33991	MCM4	14	14
P33992	MCM5	14	14
P33993	MCM7	19	19
P34896	SHMT1	5	4
P34897	SHMT2	13	12
P34931	HSPA1L	6	1
P34932	HSPA4	19	18
P35221	CTNNA1	6	6
P35232	PHB1	14	14
P35237	SERPINB6	3	3
P35241	RDX	9	4
P35244	RPA3	3	3
P35249	RFC4	4	4
P35250	RFC2	3	3
P35251	RFC1	6	6
P35268	RPL22	4	4
P35269	GTF2F1	4	4
P35270	SPR	1	1
P35520	CBS	3	3
P35579	MYH9	63	52
P35580	MYH10	31	23
P35606	COPB2	12	12
P35613	BSG	2	2
P35637	FUS	5	3
P35658	NUP214	6	6
P35659	DEK	4	4
P35754	GLRX	3	3
P35813	PPM1A	2	2
P35869	AHR	1	1
P35914	HMGCL	1	1
P35998	PSMC2	12	12
P36507	MAP2K2	1	1
P36542	ATP5F1C	5	5
P36551	CPOX	7	7
P36578	RPL4	14	14
P36639	NUDT1	1	1
P36776	LONP1	17	17
P36871	PGM1	4	4
P36873	PPP1CC	14	3
P36957	DLST	4	4
P37108	SRP14	4	4
P37198	NUP62	5	5
P37268	FDFT1	7	7
P37802	TAGLN2	10	10
P37837	TALDO1	3	3
P38117	ETFB	4	4
P38159	RBMX	6	1
P38432	COIL	3	3
P38606	ATP6V1A	3	3
P38646	HSPA9	18	18
P38919	EIF4A3	13	10
P39019	RPS19	6	6
P39023	RPL3	7	7
P39656	DDOST	7	7
P39687	ANP32A	9	7
P39748	FEN1	4	4
P40222	TXLNA	6	6
P40227	CCT6A	17	17
P40306	PSMB10	1	1
P40429	RPL13A	4	4
P40763	STAT3	8	8
P40855	PEX19	1	1
P40925	MDH1	11	11
P40926	MDH2	13	13
P40937	RFC5	3	3
P40938	RFC3	5	5
P40939	HADHA	14	14
P41091	EIF2S3	12	12
P41208	CETN2	2	2
P41223	BUD31	5	5
P41240	CSK	3	3
P41250	GARS1	11	11
P41252	IARS1	20	20
P41567	EIF1	6	3
P42025	ACTR1B	4	1
P42126	ECI1	1	1
P42166	TMPO	14	7
P42167	TMPO	10	3
P42224	STAT1	9	9
P42226	STAT6	2	2
P42229	STAT5A	12	4
P42285	MTREX	5	5
P42566	EPS15	2	2
P42574	CASP3	3	3
P42677	RPS27	3	1
P42695	NCAPD3	1	1
P42696	RBM34	1	1
P42704	LRPPRC	42	42
P42765	ACAA2	7	7
P42766	RPL35	1	1
P42768	WAS	3	3
P43034	PAFAH1B1	3	3
P43121	MCAM	2	2
P43243	MATR3	16	16
P43246	MSH2	12	12
P43307	SSR1	2	2
P43487	RANBP1	5	5
P43490	NAMPT	16	16
P43686	PSMC4	8	8
P43897	TSFM	1	1
P45880	VDAC2	10	10
P45973	CBX5	4	3
P45974	USP5	12	12
P46013	MKI67	12	12
P46060	RANGAP1	9	9
P46063	RECQL	8	8
P46087	NOP2	9	9
P46108	CRK	1	1
P46109	CRKL	5	5
P46379	BAG6	5	5
P46459	NSF	4	4
P46776	RPL27A	4	4
P46777	RPL5	6	6
P46778	RPL21	2	2
P46779	RPL28	2	2
P46781	RPS9	8	8
P46782	RPS5	5	5
P46783	RPS10	3	3
P46926	GNPDA1	6	4
P46940	IQGAP1	27	27
P46977	STT3A	3	3
P47755	CAPZA2	8	7
P47756	CAPZB	8	8
P47897	QARS1	10	10
P47914	RPL29	1	1
P47985	UQCRFS1	2	2
P48047	ATP5PO	6	6
P48059	LIMS1	3	3
P48147	PREP	9	9
P48426	PIP4K2A	1	1
P48444	ARCN1	7	7
P48556	PSMD8	3	3
P48637	GSS	4	4
P48643	CCT5	16	16
P48735	IDH2	13	12
P48739	PITPNB	2	2
P49005	POLD2	3	3
P49189	ALDH9A1	5	5
P49207	RPL34	2	2
P49247	RPIA	3	3
P49257	LMAN1	5	5
P49321	NASP	22	22
P49327	FASN	67	67
P49354	FNTA	6	6
P49368	CCT3	21	21
P49411	TUFM	9	9
P49441	INPP1	1	1
P49458	SRP9	2	2
P49588	AARS1	13	13
P49589	CARS1	7	7
P49591	SARS1	17	17
P49642	PRIM1	3	3
P49643	PRIM2	3	3
P49711	CTCF	1	1
P49720	PSMB3	4	4
P49721	PSMB2	5	5
P49736	MCM2	21	21
P49748	ACADVL	3	3
P49756	RBM25	6	6
P49773	HINT1	2	2
P49790	NUP153	4	4
P49792	RANBP2	21	17
P49821	NDUFV1	4	4
P49841	GSK3B	3	3
P49903	SEPHS1	3	3
P49915	GMPS	12	12
P49959	MRE11	4	4
P50148	GNAQ	2	2
P50213	IDH3A	4	4
P50395	GDI2	20	13
P50402	EMD	5	5
P50440	GATM	1	1
P50454	SERPINH1	2	2
P50479	PDLIM4	2	2
P50502	ST13	5	5
P50552	VASP	4	4
P50570	DNM2	8	8
P50579	METAP2	10	10
P50613	CDK7	1	1
P50851	LRBA	3	3
P50897	PPT1	1	1
P50914	RPL14	4	4
P50990	CCT8	19	19
P50991	CCT4	17	17
P50995	ANXA11	10	10
P51003	PAPOLA	3	3
P51114	FXR1	5	4
P51148	RAB5C	3	3
P51149	RAB7A	9	9
P51398	DAP3	2	2
P51452	DUSP3	2	2
P51532	SMARCA4	4	4
P51570	GALK1	3	3
P51571	SSR4	2	2
P51610	HCFC1	9	9
P51649	ALDH5A1	2	2
P51659	HSD17B4	11	11
P51665	PSMD7	6	6
P51692	STAT5B	11	3
P51784	USP11	6	6
P51858	HDGF	8	8
P51946	CCNH	1	1
P51948	MNAT1	2	2
P51970	NDUFA8	4	4
P51991	HNRNPA3	9	9
P52209	PGD	10	10
P52272	HNRNPM	11	11
P52292	KPNA2	10	10
P52306	RAP1GDS1	4	4
P52333	JAK3	2	2
P52434	POLR2H	3	3
P52565	ARHGDIA	5	5
P52566	ARHGDIB	6	6
P52594	AGFG1	2	2
P52597	HNRNPF	5	3
P52701	MSH6	19	19
P52735	VAV2	1	1
P52758	RIDA	4	4
P52788	SMS	7	7
P52789	HK2	5	5
P52815	MRPL12	4	4
P52888	THOP1	10	10
P52907	CAPZA1	10	9
P52948	NUP98	4	4
P53004	BLVRA	4	4
P53041	PPP5C	2	2
P53396	ACLY	19	19
P53567	CEBPG	1	1
P53597	SUCLG1	2	2
P53602	MVD	2	2
P53618	COPB1	8	8
P53621	COPA	20	20
P53634	CTSC	4	4
P53701	HCCS	3	3
P53992	SEC24C	6	6
P53999	SUB1	5	5
P54105	CLNS1A	3	3
P54136	RARS1	18	18
P54577	YARS1	13	13
P54578	USP14	7	7
P54687	BCAT1	11	11
P54709	ATP1B3	4	4
P54725	RAD23A	5	4
P54727	RAD23B	8	7
P54819	AK2	7	7
P54886	ALDH18A1	7	7
P54920	NAPA	5	5
P55010	EIF5	6	6
P55036	PSMD4	6	6
P55039	DRG2	4	4
P55060	CSE1L	21	21
P55072	VCP	30	30
P55081	MFAP1	2	2
P55084	HADHB	6	6
P55145	MANF	7	7
P55157	MTTP	1	1
P55209	NAP1L1	14	13
P55212	CASP6	3	3
P55265	ADAR	10	10
P55327	TPD52	6	6
P55735	SEC13	5	5
P55769	SNU13	4	4
P55786	NPEPPS	14	14
P55809	OXCT1	4	4
P55884	EIF3B	12	12
P56134	ATP5MF	3	3
P56182	RRP1	4	4
P56192	MARS1	13	13
P56524	HDAC4	2	2
P56537	EIF6	4	4
P57088	TMEM33	3	3
P57678	GEMIN4	3	3
P57740	NUP107	5	5
P58546	MTPN	1	1
P59998	ARPC4	5	5
P60033	CD81	2	2
P60174	TPI1	14	14
P60228	EIF3E	11	11
P60468	SEC61B	2	2
P60510	PPP4C	3	2
P60660	MYL6	8	8
P60709	ACTB	19	1
P60842	EIF4A1	17	8
P60866	RPS20	6	6
P60891	PRPS1	5	2
P60900	PSMA6	8	8
P60953	CDC42	4	3
P60981	DSTN	3	3
P60983	GMFB	3	3
P61006	RAB8A	2	1
P61009	SPCS3	3	3
P61011	SRP54	3	3
P61019	RAB2A	7	7
P61026	RAB10	3	2
P61081	UBE2M	5	5
P61086	UBE2K	7	7
P61088	UBE2N	6	6
P61106	RAB14	6	6
P61158	ACTR3	11	11
P61160	ACTR2	5	5
P61163	ACTR1A	6	3
P61201	COPS2	3	3
P61218	POLR2F	1	1
P61221	ABCE1	12	12
P61224	RAP1B	5	1
P61225	RAP2B	1	1
P61247	RPS3A	7	7
P61289	PSME3	6	6
P61313	RPL15	4	4
P61326	MAGOH	5	5
P61353	RPL27	3	3
P61421	ATP6V0D1	3	3
P61513	RPL37A	2	2
P61586	RHOA	6	1
P61604	HSPE1	5	5
P61619	SEC61A1	2	2
P61758	VBP1	3	3
P61769	B2M	2	2
P61803	DAD1	2	2
P61916	NPC2	1	1
P61923	COPZ1	4	4
P61960	UFM1	3	3
P61964	WDR5	4	4
P61966	AP1S1	1	1
P61970	NUTF2	3	3
P61978	HNRNPK	12	12
P61981	YWHAG	8	6
P62081	RPS7	7	7
P62136	PPP1CA	15	3
P62140	PPP1CB	10	2
P62166	NCS1	4	4
P62191	PSMC1	6	6
P62195	PSMC5	9	8
P62241	RPS8	9	9
P62244	RPS15A	4	4
P62249	RPS16	6	6
P62253	UBE2G1	2	2
P62258	YWHAE	14	12
P62263	RPS14	4	4
P62266	RPS23	3	3
P62269	RPS18	8	8
P62277	RPS13	5	5
P62280	RPS11	6	6
P62304	SNRPE	2	2
P62306	SNRPF	2	2
P62308	SNRPG	2	2
P62310	LSM3	2	2
P62312	LSM6	3	3
P62314	SNRPD1	3	3
P62316	SNRPD2	5	5
P62318	SNRPD3	4	4
P62328	TMSB4X	4	4
P62330	ARF6	2	2
P62333	PSMC6	6	6
P62424	RPL7A	9	9
P62487	POLR2G	2	2
P62495	ETF1	12	12
P62633	CNBP	4	4
P62701	RPS4X	10	5
P62750	RPL23A	5	5
P62753	RPS6	4	4
P62805	H4C1	8	8
P62826	RAN	8	8
P62829	RPL23	5	5
P62837	UBE2D2	2	2
P62841	RPS15	1	1
P62847	RPS24	2	2
P62851	RPS25	2	2
P62854	RPS26	3	3
P62857	RPS28	2	2
P62861	FAU	1	1
P62873	GNB1	7	5
P62879	GNB2	5	3
P62888	RPL30	4	4
P62899	RPL31	3	3
P62906	RPL10A	8	8
P62910	RPL32	1	1
P62913	RPL11	6	6
P62917	RPL8	4	4
P62937	PPIA	12	12
P62979	RPS27A	5	5
P62993	GRB2	6	6
P62995	TRA2B	4	4
P63010	AP2B1	13	7
P63104	YWHAZ	11	9
P63151	PPP2R2A	8	8
P63162	SNRPN	4	4
P63165	SUMO1	2	2
P63172	DYNLT1	2	2
P63173	RPL38	5	5
P63208	SKP1	5	5
P63220	RPS21	4	4
P63241	EIF5A	9	9
P63244	RACK1	15	15
P63261	ACTG1	19	1
P63279	UBE2I	6	6
P63313	TMSB10	1	1
P67775	PPP2CA	6	1
P67809	YBX1	11	8
P67812	SEC11A	2	2
P67870	CSNK2B	3	3
P68036	UBE2L3	7	7
P68104	EEF1A1	23	23
P68133	ACTA1	11	1
P68363	TUBA1B	21	0
P68366	TUBA4A	17	2
P68371	TUBB4B	21	1
P68400	CSNK2A1	11	11
P68402	PAFAH1B2	3	3
P78316	NOP14	2	2
P78318	IGBP1	1	1
P78344	EIF4G2	10	10
P78347	GTF2I	9	9
P78371	CCT2	22	22
P78406	RAE1	1	1
P78417	GSTO1	5	5
P78527	PRKDC	53	53
P80723	BASP1	8	8
P82650	MRPS22	3	3
P82933	MRPS9	1	1
P82979	SARNP	6	6
P83111	LACTB	3	3
P83731	RPL24	4	4
P83916	CBX1	5	4
P84077	ARF1	8	4
P84085	ARF5	6	2
P84090	ERH	3	3
P84095	RHOG	6	5
P84098	RPL19	2	2
P84103	SRSF3	4	3
P98164	LRP2	2	2
P99999	CYCS	3	3
Q00013	MPP1	2	2
Q00059	TFAM	2	2
Q00169	PITPNA	2	2
Q00325	SLC25A3	4	4
Q00341	HDLBP	6	6
Q00534	CDK6	11	10
Q00577	PURA	5	5
Q00610	CLTC	42	42
Q00653	NFKB2	6	6
Q00688	FKBP3	4	4
Q00796	SORD	4	4
Q00839	HNRNPU	22	22
Q01081	U2AF1	4	4
Q01082	SPTBN1	43	42
Q01085	TIAL1	4	2
Q01105	SET	6	6
Q01130	SRSF2	2	2
Q01196	RUNX1	3	3
Q01433	AMPD2	1	1
Q01469	FABP5	8	8
Q01518	CAP1	11	11
Q01581	HMGCS1	10	10
Q01650	SLC7A5	3	3
Q01658	DR1	1	1
Q01780	EXOSC10	3	3
Q01813	PFKP	12	11
Q01844	EWSR1	4	4
Q02218	OGDH	7	7
Q02539	H1-1	3	2
Q02543	RPL18A	5	5
Q02790	FKBP4	15	15
Q02809	PLOD1	5	5
Q02818	NUCB1	5	5
Q02878	RPL6	10	10
Q02880	TOP2B	17	12
Q02978	SLC25A11	6	6
Q03135	CAV1	1	1
Q03169	TNFAIP2	4	4
Q03252	LMNB2	11	9
Q03426	MVK	1	1
Q03518	TAP1	5	5
Q03701	CEBPZ	6	6
Q04323	UBXN1	3	3
Q04446	GBE1	4	4
Q04637	EIF4G1	11	11
Q04760	GLO1	8	8
Q04828	AKR1C1	1	1
Q04837	SSBP1	5	5
Q04864	REL	7	7
Q04917	YWHAH	9	7
Q05519	SRSF11	3	3
Q05655	PRKCD	3	3
Q06203	PPAT	6	6
Q06210	GFPT1	11	11
Q06265	EXOSC9	5	5
Q06323	PSME1	11	11
Q06546	GABPA	4	4
Q06830	PRDX1	13	9
Q07020	RPL18	4	4
Q07021	C1QBP	6	6
Q07666	KHDRBS1	5	5
Q07812	BAX	2	2
Q07817	BCL2L1	1	1
Q07866	KLC1	4	4
Q07955	SRSF1	13	13
Q07960	ARHGAP1	5	5
Q08209	PPP3CA	2	2
Q08211	DHX9	30	30
Q08257	CRYZ	3	3
Q08623	PUDP	1	1
Q08752	PPID	6	6
Q08945	SSRP1	14	14
Q08AM6	VAC14	1	1
Q08J23	NSUN2	12	12
Q09028	RBBP4	9	5
Q09161	NCBP1	8	8
Q09666	AHNAK	23	23
Q0D2K0	NIPAL4	2	2
Q0VDF9	HSPA14	3	3
Q10471	GALNT2	4	4
Q10567	AP1B1	13	7
Q10570	CPSF1	5	5
Q10713	PMPCA	4	4
Q12756	KIF1A	1	1
Q12769	NUP160	7	7
Q12788	TBL3	9	9
Q12797	ASPH	1	1
Q12849	GRSF1	4	4
Q12874	SF3A3	8	8
Q12888	TP53BP1	6	6
Q12904	AIMP1	3	3
Q12905	ILF2	11	11
Q12906	ILF3	18	18
Q12931	TRAP1	11	11
Q12972	PPP1R8	1	1
Q12996	CSTF3	6	6
Q13011	ECH1	7	7
Q13042	CDC16	1	1
Q13043	STK4	3	3
Q13045	FLII	7	7
Q13057	COASY	1	1
Q13077	TRAF1	4	4
Q13084	MRPL28	1	1
Q13085	ACACA	2	2
Q13094	LCP2	4	4
Q13098	GPS1	6	6
Q13123	IK	2	2
Q13126	MTAP	5	5
Q13144	EIF2B5	5	5
Q13148	TARDBP	6	6
Q13151	HNRNPA0	4	4
Q13155	AIMP2	4	4
Q13162	PRDX4	10	7
Q13177	PAK2	8	8
Q13185	CBX3	8	6
Q13200	PSMD2	13	13
Q13206	DDX10	2	2
Q13217	DNAJC3	1	1
Q13242	SRSF9	5	5
Q13243	SRSF5	5	4
Q13247	SRSF6	5	4
Q13257	MAD2L1	2	2
Q13263	TRIM28	20	20
Q13268	DHRS2	3	3
Q13283	G3BP1	8	8
Q13303	KCNAB2	3	3
Q13310	PABPC4	7	3
Q13330	MTA1	5	4
Q13347	EIF3I	5	5
Q13363	CTBP1	6	6
Q13404	UBE2V1	5	2
Q13405	MRPL49	3	3
Q13409	DYNC1I2	3	3
Q13423	NNT	5	5
Q13428	TCOF1	8	8
Q13435	SF3B2	9	9
Q13442	PDAP1	6	6
Q13451	FKBP5	3	3
Q13492	PICALM	1	1
Q13501	SQSTM1	2	2
Q13503	MED21	2	2
Q13505	MTX1	3	3
Q13509	TUBB3	14	4
Q13523	PRPF4B	3	3
Q13526	PIN1	2	2
Q13541	EIF4EBP1	2	2
Q13542	EIF4EBP2	1	1
Q13547	HDAC1	3	3
Q13561	DCTN2	4	4
Q13564	NAE1	4	4
Q13568	IRF5	4	4
Q13573	SNW1	4	4
Q13576	IQGAP2	5	5
Q13595	TRA2A	3	3
Q13596	SNX1	6	4
Q13601	KRR1	2	2
Q13616	CUL1	3	3
Q13618	CUL3	6	6
Q13620	CUL4B	6	6
Q13724	MOGS	3	3
Q13740	ALCAM	2	2
Q13823	GNL2	3	3
Q13838	DDX39B	13	6
Q13867	BLMH	5	5
Q13868	EXOSC2	3	3
Q13885	TUBB2A	18	3
Q13895	BYSL	4	4
Q13907	IDI1	4	4
Q13951	CBFB	1	1
Q14008	CKAP5	12	12
Q14011	CIRBP	4	4
Q14061	COX17	2	2
Q14103	HNRNPD	7	6
Q14108	SCARB2	2	2
Q14137	BOP1	10	10
Q14139	UBE4A	2	2
Q14141	SEPTIN6	7	5
Q14146	URB2	1	1
Q14152	EIF3A	15	15
Q14157	UBAP2L	5	5
Q14165	MLEC	5	5
Q14166	TTLL12	7	7
Q14181	POLA2	1	1
Q14203	DCTN1	7	7
Q14204	DYNC1H1	59	59
Q14240	EIF4A2	14	5
Q14247	CTTN	5	5
Q14257	RCN2	3	3
Q14258	TRIM25	7	7
Q14318	FKBP8	1	1
Q14331	FRG1	2	2
Q14344	GNA13	3	3
Q14353	GAMT	2	2
Q14376	GALE	1	1
Q14444	CAPRIN1	6	6
Q14498	RBM39	8	8
Q14558	PRPSAP1	4	4
Q14566	MCM6	24	24
Q14671	PUM1	3	3
Q14683	SMC1A	15	15
Q14684	RRP1B	5	5
Q14690	PDCD11	11	11
Q14692	BMS1	3	3
Q14694	USP10	6	6
Q14697	GANAB	18	18
Q14699	RFTN1	5	5
Q14728	MFSD10	1	1
Q14738	PPP2R5D	3	3
Q14739	LBR	3	3
Q14764	MVP	5	5
Q14839	CHD4	16	16
Q14847	LASP1	3	3
Q14849	STARD3	1	1
Q14919	DRAP1	2	2
Q14974	KPNB1	23	23
Q14978	NOLC1	5	5
Q14980	NUMA1	21	21
Q14997	PSME4	3	3
Q14C86	GAPVD1	1	1
Q14CX7	NAA25	6	6
Q15005	SPCS2	1	1
Q15006	EMC2	3	3
Q15007	WTAP	2	2
Q15008	PSMD6	8	8
Q15014	MORF4L2	2	1
Q15019	SEPTIN2	8	8
Q15020	SART3	5	5
Q15021	NCAPD2	10	10
Q15024	EXOSC7	3	3
Q15029	EFTUD2	25	24
Q15043	SLC39A14	2	2
Q15046	KARS1	9	9
Q15050	RRS1	4	4
Q15054	POLD3	2	2
Q15056	EIF4H	4	4
Q15061	WDR43	5	5
Q15067	ACOX1	4	4
Q15070	OXA1L	1	1
Q15075	EEA1	4	4
Q15084	PDIA6	15	15
Q15102	PAFAH1B3	2	2
Q15121	PEA15	3	3
Q15126	PMVK	3	3
Q15149	PLEC	38	38
Q15155	NOMO1	7	7
Q15181	PPA1	14	14
Q15185	PTGES3	5	5
Q15233	NONO	12	11
Q15257	PTPA	4	4
Q15269	PWP2	7	7
Q15276	RABEP1	2	2
Q15287	RNPS1	1	1
Q15291	RBBP5	3	3
Q15293	RCN1	4	4
Q15306	IRF4	5	5
Q15365	PCBP1	12	9
Q15366	PCBP2	10	7
Q15370	ELOB	6	6
Q15388	TOMM20	2	2
Q15392	DHCR24	2	2
Q15393	SF3B3	16	16
Q15397	PUM3	4	4
Q15418	RPS6KA1	2	2
Q15424	SAFB	11	5
Q15427	SF3B4	1	1
Q15435	PPP1R7	4	4
Q15436	SEC23A	4	3
Q15437	SEC23B	6	5
Q15459	SF3A1	11	11
Q15477	SKIC2	2	2
Q15631	TSN	6	6
Q15637	SF1	3	3
Q15691	MAPRE1	7	7
Q15717	ELAVL1	6	6
Q15738	NSDHL	4	4
Q15746	MYLK	1	1
Q15758	SLC1A5	4	4
Q15785	TOMM34	4	4
Q15800	MSMO1	1	1
Q15813	TBCE	2	2
Q15836	VAMP3	1	1
Q15843	NEDD8	2	2
Q15907	RAB11B	7	7
Q15910	EZH2	1	1
Q15942	ZYX	4	4
Q16134	ETFDH	1	1
Q16181	SEPTIN7	9	9
Q16186	ADRM1	3	3
Q16204	CCDC6	1	1
Q16222	UAP1	9	9
Q16401	PSMD5	9	9
Q16531	DDB1	15	15
Q16543	CDC37	5	5
Q16555	DPYSL2	15	15
Q16576	RBBP7	5	1
Q16629	SRSF7	4	3
Q16630	CPSF6	5	5
Q16637	SMN1	2	2
Q16658	FSCN1	15	15
Q16666	IFI16	13	13
Q16698	DECR1	5	5
Q16718	NDUFA5	3	3
Q16740	CLPP	3	3
Q16763	UBE2S	2	2
Q16795	NDUFA9	4	4
Q16822	PCK2	11	11
Q16836	HADH	6	6
Q16850	CYP51A1	1	1
Q16851	UGP2	5	5
Q16881	TXNRD1	7	6
Q16891	IMMT	13	13
Q1KMD3	HNRNPUL2	7	7
Q27J81	INF2	4	4
Q29RF7	PDS5A	13	11
Q2LD37	NA	3	3
Q2NL82	TSR1	2	2
Q2TAA2	IAH1	1	1
Q2TAY7	SMU1	4	4
Q32MZ4	LRRFIP1	5	5
Q32P28	P3H1	1	1
Q3MHD2	LSM12	2	2
Q3ZCM7	TUBB8	8	1
Q3ZCQ8	TIMM50	3	3
Q460N5	PARP14	3	3
Q49A26	GLYR1	1	1
Q4G0J3	LARP7	2	2
Q4G163	FBXO43	2	2
Q4VC31	MIX23	3	3
Q502W6	VWA3B	1	1
Q52LJ0	FAM98B	2	2
Q53EL6	PDCD4	5	5
Q53GS9	USP39	6	6
Q53H12	AGK	6	6
Q53T59	HS1BP3	1	1
Q562R1	ACTBL2	4	1
Q58FF6	HSP90AB4P	8	2
Q58FF8	HSP90AB2P	9	1
Q5BKZ1	ZNF326	1	1
Q5C9Z4	NOM1	1	1
Q5H9R7	PPP6R3	3	3
Q5JS54	PSMG4	1	1
Q5JTH9	RRP12	10	10
Q5JTJ3	COA6	3	3
Q5JTV8	TOR1AIP1	6	6
Q5JVF3	PCID2	2	2
Q5QJE6	DNTTIP2	2	2
Q5R372	RABGAP1L	3	3
Q5RI15	COX20	1	1
Q5RKV6	EXOSC6	2	2
Q5SSJ5	HP1BP3	7	7
Q5T4S7	UBR4	6	6
Q5T8P6	RBM26	3	2
Q5T9A4	ATAD3B	9	3
Q5TBB1	RNASEH2B	2	2
Q5TDH0	DDI2	4	4
Q5TFE4	NT5DC1	5	5
Q5TZA2	CROCC	1	1
Q5UIP0	RIF1	3	3
Q5VTR2	RNF20	3	2
Q5VYK3	ECPAS	13	13
Q63HN8	RNF213	9	9
Q68E01	INTS3	4	4
Q69YN4	VIRMA	3	3
Q6DKI1	RPL7L1	1	1
Q6EEV6	SUMO4	1	1
Q6GMV2	SMYD5	2	2
Q6IA86	ELP2	1	1
Q6IAA8	LAMTOR1	2	2
Q6IBS0	TWF2	5	5
Q6IN84	MRM1	2	2
Q6IN85	PPP4R3A	6	5
Q6KC79	NIPBL	2	2
Q6L8Q7	PDE12	6	6
Q6NUK1	SLC25A24	2	2
Q6NXE6	ARMC6	3	3
Q6NXR4	TTI2	1	1
Q6NYC1	JMJD6	2	2
Q6NYC8	PPP1R18	2	2
Q6P1N9	TATDN1	2	2
Q6P2E9	EDC4	8	8
Q6P2Q9	PRPF8	32	32
Q6P3X3	TTC27	2	2
Q6PD74	AAGAB	1	1
Q6PI48	DARS2	3	3
Q6PJG6	BRAT1	2	2
Q6PJT7	ZC3H14	2	2
Q6PKG0	LARP1	8	8
Q6QNY1	BLOC1S2	2	2
Q6UB35	MTHFD1L	7	7
Q6UN15	FIP1L1	5	5
Q6UX04	CWC27	2	2
Q6WRI0	IGSF10	2	2
Q6Y7W6	GIGYF2	2	2
Q6YP21	KYAT3	3	3
Q6ZQQ6	WDR87	2	2
Q6ZRP7	QSOX2	1	1
Q712K3	UBE2R2	2	2
Q71DI3	H3C15	2	2
Q71RC2	LARP4	1	1
Q71U36	TUBA1A	21	1
Q71UI9	H2AZ2	4	2
Q7KZ85	SUPT6H	9	9
Q7KZF4	SND1	22	22
Q7L014	DDX46	7	7
Q7L0Y3	TRMT10C	5	5
Q7L1Q6	BZW1	8	7
Q7L2E3	DHX30	7	7
Q7L2H7	EIF3M	7	7
Q7L4I2	RSRC2	1	1
Q7LG56	RRM2B	2	1
Q7RTV0	PHF5A	3	3
Q7Z2T5	TRMT1L	2	2
Q7Z2W4	ZC3HAV1	11	11
Q7Z3B4	NUP54	6	6
Q7Z406	MYH14	6	1
Q7Z417	NUFIP2	4	4
Q7Z434	MAVS	2	2
Q7Z460	CLASP1	3	3
Q7Z4S6	KIF21A	1	1
Q7Z4V5	HDGFL2	1	1
Q7Z5L9	IRF2BP2	5	5
Q7Z6Z7	HUWE1	26	26
Q7Z7H8	MRPL10	1	1
Q7Z7K0	CMC1	1	1
Q7Z7L1	SLFN11	3	3
Q86SX6	GLRX5	2	2
Q86TU7	SETD3	3	3
Q86U38	NOP9	2	2
Q86U42	PABPN1	6	6
Q86U86	PBRM1	4	4
Q86U90	YRDC	1	1
Q86UE4	MTDH	9	9
Q86UP2	KTN1	11	11
Q86V81	ALYREF	5	5
Q86VM9	ZC3H18	3	3
Q86VP6	CAND1	24	24
Q86W42	THOC6	4	4
Q86WJ1	CHD1L	2	2
Q86WV6	STING1	1	1
Q86X55	CARM1	4	4
Q86XP3	DDX42	6	6
Q86Y39	NDUFA11	2	2
Q86Y56	DNAAF5	6	6
Q8IU85	CAMK1D	2	2
Q8IUF8	RIOX2	3	3
Q8IV48	ERI1	2	2
Q8IVM0	CCDC50	3	3
Q8IWA0	WDR75	11	11
Q8IWS0	PHF6	3	3
Q8IWX8	CHERP	5	5
Q8IWZ3	ANKHD1	2	2
Q8IX12	CCAR1	2	2
Q8IXB1	DNAJC10	2	2
Q8IXH7	NELFCD	2	2
Q8IXM2	BAP18	3	3
Q8IXQ3	C9orf40	1	1
Q8IY67	RAVER1	3	3
Q8IY81	FTSJ3	10	10
Q8IYB3	SRRM1	3	3
Q8IYB8	SUPV3L1	1	1
Q8IYD1	GSPT2	4	1
Q8IYF3	TEX11	2	2
Q8IYM9	TRIM22	1	1
Q8IYS1	PM20D2	2	2
Q8IZ83	ALDH16A1	1	1
Q8IZL8	PELP1	4	4
Q8N0U8	VKORC1L1	1	1
Q8N163	CCAR2	17	17
Q8N183	NDUFAF2	3	3
Q8N1F7	NUP93	12	12
Q8N1G2	CMTR1	1	1
Q8N1G4	LRRC47	9	9
Q8N257	H2BC26	6	2
Q8N3U4	STAG2	6	6
Q8N442	GUF1	2	2
Q8N4P3	HDDC3	1	1
Q8N4Q1	CHCHD4	2	2
Q8N4V1	MMGT1	1	1
Q8N5K1	CISD2	2	2
Q8N5M9	JAGN1	1	1
Q8N5N7	MRPL50	2	2
Q8N5P1	ZC3H8	2	2
Q8N668	COMMD1	2	2
Q8N684	CPSF7	2	2
Q8N6H7	ARFGAP2	1	1
Q8N6M0	OTUD6B	3	3
Q8N6T3	ARFGAP1	3	3
Q8N766	EMC1	5	5
Q8N7H5	PAF1	3	3
Q8N806	UBR7	4	4
Q8N884	CGAS	1	1
Q8N8A6	DDX51	3	3
Q8N9N8	EIF1AD	2	2
Q8N9T8	KRI1	1	1
Q8NBF2	NHLRC2	4	4
Q8NBK3	SUMF1	1	1
Q8NBS9	TXNDC5	5	5
Q8NBT2	SPC24	2	2
Q8NBU5	ATAD1	2	2
Q8NBX0	SCCPDH	3	3
Q8NC51	SERBP1	8	8
Q8NCA5	FAM98A	4	4
Q8NCW5	NAXE	3	3
Q8NE71	ABCF1	7	7
Q8NEJ9	NGDN	2	2
Q8NF37	LPCAT1	4	4
Q8NF91	SYNE1	2	2
Q8NFF5	FLAD1	1	1
Q8NFH5	NUP35	4	4
Q8NI27	THOC2	9	9
Q8NI36	WDR36	4	4
Q8TAF3	WDR48	1	1
Q8TAQ2	SMARCC2	4	3
Q8TAT6	NPLOC4	5	5
Q8TBC4	UBA3	5	5
Q8TBQ9	TMEM167A	1	1
Q8TC12	RDH11	2	2
Q8TCJ2	STT3B	1	1
Q8TCS8	PNPT1	3	3
Q8TD19	NEK9	4	4
Q8TD47	RPS4Y2	6	0
Q8TDB8	SLC2A14	2	2
Q8TDN6	BRIX1	3	3
Q8TDP1	RNASEH2C	3	3
Q8TE73	DNAH5	3	3
Q8TEA8	DTD1	1	1
Q8TED0	UTP15	6	6
Q8TEM1	NUP210	9	9
Q8TEQ6	GEMIN5	10	10
Q8TEX9	IPO4	9	9
Q8WTT2	NOC3L	3	3
Q8WU90	ZC3H15	4	4
Q8WUA2	PPIL4	1	1
Q8WUM0	NUP133	7	7
Q8WUM4	PDCD6IP	18	18
Q8WUW1	BRK1	1	1
Q8WVC0	LEO1	1	1
Q8WVJ2	NUDCD2	1	1
Q8WVM8	SCFD1	7	7
Q8WVY7	UBLCP1	3	3
Q8WW01	TSEN15	1	1
Q8WWC4	MAIP1	1	1
Q8WWM7	ATXN2L	6	6
Q8WWQ0	PHIP	1	1
Q8WWY3	PRPF31	2	2
Q8WX92	NELFB	3	3
Q8WX93	PALLD	4	4
Q8WXC6	COPS9	1	1
Q8WXF1	PSPC1	5	5
Q8WXH0	SYNE2	2	2
Q8WXI9	GATAD2B	2	1
Q8WXX5	DNAJC9	7	7
Q8WY22	BRI3BP	2	2
Q8WYA6	CTNNBL1	3	3
Q8WYP5	AHCTF1	2	2
Q8WZ42	NA	4	4
Q8WZA0	LZIC	2	2
Q8WZA9	IRGQ	3	3
Q92499	DDX1	16	16
Q92522	H1-10	2	2
Q92530	PSMF1	3	3
Q92544	TM9SF4	4	4
Q92552	MRPS27	2	2
Q92556	ELMO1	3	3
Q92572	AP3S1	1	1
Q92575	UBXN4	2	2
Q92598	HSPH1	23	21
Q92599	SEPTIN8	3	2
Q92600	CNOT9	3	3
Q92608	DOCK2	11	11
Q92615	LARP4B	1	1
Q92616	GCN1	28	28
Q92621	NUP205	5	5
Q92665	MRPS31	4	4
Q92688	ANP32B	6	4
Q92696	RABGGTA	2	2
Q92734	TFG	3	3
Q92785	DPF2	3	3
Q92797	SYMPK	3	3
Q92817	EVPL	2	2
Q92820	GGH	2	2
Q92841	DDX17	19	13
Q92878	RAD50	2	2
Q92882	OSTF1	3	3
Q92888	ARHGEF1	6	6
Q92896	GLG1	2	2
Q92900	UPF1	15	15
Q92905	COPS5	2	2
Q92917	GPKOW	2	2
Q92922	SMARCC1	5	4
Q92945	KHSRP	16	15
Q92973	TNPO1	12	11
Q92974	ARHGEF2	4	4
Q92979	EMG1	6	6
Q92990	GLMN	3	3
Q93008	USP9X	3	3
Q93009	USP7	14	14
Q93084	ATP2A3	11	8
Q95604	HLA-C	8	0
Q969G3	SMARCE1	5	5
Q969H8	MYDGF	1	1
Q969Q0	RPL36AL	2	2
Q969U7	PSMG2	2	2
Q969X6	UTP4	5	5
Q96A26	FAM162A	2	2
Q96A33	CCDC47	4	4
Q96A49	SYAP1	4	4
Q96AC1	FERMT2	4	3
Q96AE4	FUBP1	12	11
Q96AG4	LRRC59	7	7
Q96AJ9	VTI1A	1	1
Q96AT9	RPE	1	1
Q96B26	EXOSC8	4	4
Q96B49	TOMM6	1	1
Q96BK5	PINX1	2	2
Q96BP3	PPWD1	1	1
Q96BW9	TAMM41	2	2
Q96C19	EFHD2	5	5
Q96C23	GALM	2	2
Q96C36	PYCR2	2	1
Q96C57	CUSTOS	1	1
Q96C86	DCPS	4	4
Q96C90	PPP1R14B	3	3
Q96CN7	ISOC1	4	4
Q96CP6	GRAMD1A	1	1
Q96CS2	HAUS1	1	1
Q96CS3	FAF2	3	3
Q96CT7	CCDC124	3	3
Q96CV9	OPTN	2	2
Q96D46	NMD3	3	3
Q96DB5	RMDN1	1	1
Q96DH6	MSI2	3	3
Q96DI7	SNRNP40	6	6
Q96EK6	GNPNAT1	2	2
Q96EP5	DAZAP1	3	3
Q96EY1	DNAJA3	3	3
Q96EY4	TMA16	3	3
Q96EY7	PTCD3	3	3
Q96F07	CYFIP2	7	5
Q96F86	EDC3	1	1
Q96FC7	PHYHIPL	3	3
Q96FV9	THOC1	3	3
Q96FW1	OTUB1	6	6
Q96FX7	TRMT61A	3	3
Q96G03	PGM2	14	14
Q96G21	IMP4	1	1
Q96G46	DUS3L	1	1
Q96GA3	LTV1	1	1
Q96GG9	DCUN1D1	3	3
Q96GM5	SMARCD1	4	4
Q96GM8	TOE1	3	3
Q96GQ7	DDX27	4	4
Q96HC4	PDLIM5	1	1
Q96HE7	ERO1A	9	9
Q96HQ2	CDKN2AIPNL	1	1
Q96HR8	NAF1	1	1
Q96HS1	PGAM5	3	3
Q96HY6	DDRGK1	4	4
Q96I24	FUBP3	4	4
Q96I25	RBM17	2	2
Q96I99	SUCLG2	7	7
Q96IR7	HPDL	4	4
Q96IV0	NGLY1	1	1
Q96IX5	ATP5MK	1	1
Q96J01	THOC3	3	3
Q96JB1	DNAH8	2	2
Q96JB2	COG3	1	1
Q96JB5	CDK5RAP3	3	3
Q96JJ7	TMX3	2	2
Q96K17	BTF3L4	2	2
Q96K76	USP47	2	2
Q96KB5	PBK	2	2
Q96KP4	CNDP2	12	12
Q96KR1	ZFR	4	4
Q96M27	PRRC1	2	2
Q96MU7	YTHDC1	1	1
Q96MX6	DNAAF10	1	1
Q96P11	NSUN5	4	4
Q96P70	IPO9	5	5
Q96PK6	RBM14	5	5
Q96QK1	VPS35	12	12
Q96QR8	PURB	2	2
Q96RP9	GFM1	7	7
Q96RS6	NUDCD1	7	7
Q96RU3	FNBP1	4	4
Q96SB4	SRPK1	2	1
Q96ST3	SIN3A	4	4
Q96T76	MMS19	2	2
Q96T88	UHRF1	15	15
Q96TA2	YME1L1	3	3
Q99417	MYCBP	2	2
Q99426	TBCB	5	5
Q99436	PSMB7	4	4
Q99439	CNN2	2	2
Q99459	CDC5L	7	7
Q99460	PSMD1	16	16
Q99471	PFDN5	4	4
Q99497	PARK7	7	7
Q99536	VAT1	6	6
Q99543	DNAJC2	5	5
Q99567	NUP88	4	4
Q99595	TIMM17A	1	1
Q99598	TSNAX	2	2
Q99613	EIF3C	9	9
Q99614	TTC1	3	3
Q99615	DNAJC7	7	7
Q99622	C12orf57	3	3
Q99623	PHB2	12	12
Q99627	COPS8	4	4
Q99640	PKMYT1	1	1
Q99661	KIF2C	2	2
Q99714	HSD17B10	10	10
Q99720	SIGMAR1	1	1
Q99729	HNRNPAB	5	5
Q99733	NAP1L4	8	7
Q99798	ACO2	9	9
Q99805	TM9SF2	2	2
Q99808	SLC29A1	2	2
Q99829	CPNE1	8	8
Q99832	CCT7	15	15
Q99848	EBNA1BP2	2	2
Q99873	PRMT1	9	9
Q99878	H2AC14	4	2
Q99880	H2BC13	6	2
Q99986	VRK1	5	5
Q9BPW8	NIPSNAP1	1	1
Q9BPX3	NCAPG	7	7
Q9BPX5	ARPC5L	4	4
Q9BPY3	FAM118B	1	1
Q9BPY8	HOPX	1	1
Q9BPZ3	PAIP2	2	2
Q9BQ39	DDX50	5	4
Q9BQ52	ELAC2	9	9
Q9BQ61	TRIR	2	2
Q9BQ67	GRWD1	4	4
Q9BQ95	ECSIT	4	4
Q9BQA1	WDR77	6	6
Q9BQA9	CYBC1	1	1
Q9BQC3	DPH2	1	1
Q9BQG0	MYBBP1A	9	9
Q9BQL6	FERMT1	2	1
Q9BRA2	TXNDC17	5	5
Q9BRJ2	MRPL45	2	2
Q9BRJ6	C7orf50	4	4
Q9BRK5	SDF4	1	1
Q9BRP8	PYM1	5	5
Q9BRT3	MIEN1	2	2
Q9BRT9	GINS4	4	4
Q9BRX5	GINS3	2	2
Q9BS26	ERP44	4	4
Q9BSC4	NOL10	2	2
Q9BSD7	NTPCR	2	2
Q9BSH4	TACO1	2	2
Q9BSJ8	ESYT1	13	13
Q9BT78	COPS4	8	8
Q9BTD8	RBM42	3	3
Q9BTE3	MCMBP	3	3
Q9BTE6	AARSD1	2	2
Q9BTE7	DCUN1D5	1	1
Q9BTM9	URM1	2	2
Q9BTT0	ANP32E	6	6
Q9BTV4	TMEM43	3	3
Q9BTW9	TBCD	4	4
Q9BU89	DOHH	2	2
Q9BUF5	TUBB6	11	4
Q9BUJ2	HNRNPUL1	8	8
Q9BUL8	PDCD10	3	3
Q9BUN8	DERL1	2	2
Q9BUQ8	DDX23	3	3
Q9BUT1	BDH2	2	2
Q9BV38	WDR18	4	4
Q9BV86	NTMT1	3	3
Q9BVC6	TMEM109	2	2
Q9BVG4	PBDC1	5	5
Q9BVI4	NOC4L	3	3
Q9BVJ6	UTP14A	8	8
Q9BVK6	TMED9	3	3
Q9BVL2	NUP58	3	3
Q9BVM2	DPCD	1	1
Q9BVP2	GNL3	7	7
Q9BW27	NUP85	2	2
Q9BW60	ELOVL1	2	2
Q9BW61	DDA1	1	1
Q9BW83	IFT27	2	2
Q9BWD1	ACAT2	5	5
Q9BWF3	RBM4	4	4
Q9BWJ5	SF3B5	2	2
Q9BWQ6	YIPF2	1	1
Q9BX68	HINT2	2	2
Q9BXJ9	NAA15	4	4
Q9BXP5	SRRT	7	7
Q9BXS5	AP1M1	7	7
Q9BXY0	MAK16	2	2
Q9BY32	ITPA	3	3
Q9BY42	RTF2	1	1
Q9BY43	CHMP4A	1	1
Q9BY44	EIF2A	7	7
Q9BYD3	MRPL4	1	1
Q9BYD6	MRPL1	1	1
Q9BYG3	NIFK	5	5
Q9BYT8	NLN	4	4
Q9BZE1	MRPL37	2	2
Q9BZE4	GTPBP4	9	9
Q9BZF1	OSBPL8	4	4
Q9BZI7	UPF3B	2	2
Q9BZJ0	CRNKL1	3	3
Q9BZQ8	NIBAN1	8	8
Q9BZX2	UCK2	3	3
Q9BZZ5	API5	8	8
Q9C005	DPY30	3	3
Q9C0B1	FTO	6	6
Q9C0C9	UBE2O	5	5
Q9C0D9	SELENOI	1	1
Q9GZL7	WDR12	5	5
Q9GZN8	ADISSP	2	2
Q9GZP4	PITHD1	1	1
Q9GZP9	DERL2	1	1
Q9GZR7	DDX24	6	6
Q9GZS3	SKIC8	7	7
Q9GZT3	SLIRP	3	3
Q9GZT4	SRR	1	1
Q9GZT8	NIF3L1	1	1
Q9GZU8	PSME3IP1	2	2
Q9GZX7	AICDA	2	2
Q9GZZ1	NAA50	3	3
Q9GZZ9	UBA5	2	2
Q9H089	LSG1	1	1
Q9H098	FAM107B	1	1
Q9H0A0	NAT10	16	16
Q9H0A8	COMMD4	1	1
Q9H0C8	ILKAP	2	2
Q9H0D6	XRN2	7	7
Q9H0J9	PARP12	1	1
Q9H0S4	DDX47	8	8
Q9H0U3	MAGT1	1	1
Q9H0U4	RAB1B	4	3
Q9H1E3	NUCKS1	5	5
Q9H223	EHD4	4	4
Q9H299	SH3BGRL3	2	2
Q9H2H8	PPIL3	2	2
Q9H2J4	PDCL3	3	3
Q9H2M9	RAB3GAP2	1	1
Q9H2U1	DHX36	6	6
Q9H2U2	PPA2	4	4
Q9H2W6	MRPL46	1	1
Q9H307	PNN	1	1
Q9H3K6	BOLA2	1	1
Q9H3N1	TMX1	7	7
Q9H3P2	NELFA	2	2
Q9H3P7	ACBD3	4	4
Q9H3U1	UNC45A	3	3
Q9H444	CHMP4B	2	2
Q9H4A4	RNPEP	7	7
Q9H4A6	GOLPH3	3	2
Q9H4M9	EHD1	5	5
Q9H501	ESF1	1	1
Q9H583	HEATR1	14	14
Q9H6F5	CCDC86	1	1
Q9H6R4	NOL6	4	4
Q9H6Z4	RANBP3	1	1
Q9H773	DCTPP1	6	6
Q9H7B2	RPF2	1	1
Q9H7E9	C8orf33	1	1
Q9H845	ACAD9	6	6
Q9H8H0	NOL11	8	8
Q9H8S9	MOB1A	4	4
Q9H8Y8	GORASP2	2	2
Q9H910	JPT2	4	4
Q9H936	SLC25A22	1	1
Q9H974	QTRT2	3	3
Q9H993	ARMT1	2	2
Q9H9A5	CNOT10	2	2
Q9H9A6	LRRC40	4	4
Q9H9B4	SFXN1	4	4
Q9H9H4	VPS37B	2	2
Q9H9J2	MRPL44	4	4
Q9H9Q2	COPS7B	5	5
Q9H9Y6	POLR1B	2	2
Q9HAV4	XPO5	13	13
Q9HAV7	GRPEL1	1	1
Q9HB07	MYG1	3	3
Q9HB71	CACYBP	7	7
Q9HBL7	PLGRKT	1	1
Q9HC07	TMEM165	1	1
Q9HC35	EML4	4	4
Q9HC38	GLOD4	5	5
Q9HCC0	MCCC2	2	2
Q9HCD5	NCOA5	2	2
Q9HCE1	MOV10	4	4
Q9HCN8	SDF2L1	2	2
Q9HD45	TM9SF3	2	2
Q9HDC9	APMAP	3	3
Q9NP72	RAB18	4	4
Q9NP77	SSU72	3	3
Q9NP79	VTA1	3	3
Q9NP92	MRPS30	1	1
Q9NP97	DYNLRB1	3	3
Q9NPF4	OSGEP	1	1
Q9NQ29	LUC7L	3	2
Q9NQ50	MRPL40	1	1
Q9NQ55	PPAN	4	4
Q9NQ88	TIGAR	4	4
Q9NQ92	COPRS	1	1
Q9NQC3	RTN4	5	5
Q9NQG5	RPRD1B	9	9
Q9NQP4	PFDN4	2	2
Q9NQR4	NIT2	9	9
Q9NQT4	EXOSC5	1	1
Q9NQT5	EXOSC3	3	3
Q9NQW7	XPNPEP1	7	7
[truncated: 292 more rows]
